# Supplementary material for: Ultrafine nanoporous intermetallic catalysts by high-temperature liquid metal dealloying for electrochemical hydrogen production
Source: Nat Commun. 2022 Sep 2;13:5157. doi: 10.1038/s41467-022-32768-1 (PMC9440032; doi:10.1038/s41467-022-32768-1)
Supplement: Supplementary file 5 — Source Data [file 41467_2022_32768_MOESM5_ESM.zip]

Archive with 19 entries (18 files):
- Source Data/
- Source Data/Figure 1.xlsx
- Source Data/Figure 2.xlsx
- Source Data/Figure 3.xlsx
- Source Data/Figure 5.xlsx
- Source Data/Figure 6.xlsx
- Source Data/Supplementary Figure 1.xlsx
- Source Data/Supplementary Figure 16.xlsx
- Source Data/Supplementary Figure 18.xlsx
- Source Data/Supplementary Figure 19.xlsx
- Source Data/Supplementary Figure 2.xlsx
- Source Data/Supplementary Figure 20.xlsx
- Source Data/Supplementary Figure 22.xlsx
- Source Data/Supplementary Figure 23.xlsx
- Source Data/Supplementary Figure 5.xlsx
- Source Data/Supplementary Figure 6.xlsx
- Source Data/Supplementary Figure 7.xlsx
- Source Data/Supplementary Figure 8.xlsx
- Source Data/Supplementary Figure 9.xlsx
