# Supplementary material for: Ultrafine nanoporous intermetallic catalysts by high-temperature liquid metal dealloying for electrochemical hydrogen production
Source: Nat Commun. 2022 Sep 2;13:5157. doi: 10.1038/s41467-022-32768-1 (PMC9440032; doi:10.1038/s41467-022-32768-1)
Supplement: Supplementary file 5 — Source Data [file 41467_2022_32768_MOESM5_ESM.zip › Source Data/Figure 1.xlsx]

## Sheet: Figure 1b
Element of Precursor alloy	mixing enthalpy with Mg
Ni	-4
Co	3
Cr	24
Fe	18
Mo	36
Takeuchi, A. & Inoue, A. Classification of bulk metallic glasses by atomic size difference, heat of mixing and period of constituent elements and its application to characterization of the main alloying element. Materials transactions, 46, 2817-2829 (2005).

## Sheet: Figure 1d
2-theta	np-Co7Mo6 after Mg removal	2-theta	np-Co7Mo6/Mg composite after LMD	2-theta	Ni70(Co0.55Mo0.45)30 precursor alloy
30.021	1104.44	30	5539.43	20	1124.4
30.031	1107.57	30.0103	5737.27	20.021	1148.8
30.041	1110.66	30.0206	5559.5	20.041	1164.4
30.051	1113.69	30.0308	5645.52	20.062	1121.2
30.062	1116.66	30.0411	5722.93	20.082	1141.2
30.072	1119.59	30.0514	5692.83	20.103	1147.6
30.082	1122.45	30.0617	5787.44	20.123	1111.6
30.093	1125.27	30.072	5538	20.144	1131.2
30.103	1128.03	30.0823	5669.89	20.165	1168.8
30.113	1130.74	30.0925	5583.87	20.185	1114.4
30.123	1133.39	30.1028	5817.55	20.206	1132.4
30.134	1135.99	30.1131	5658.42	20.226	1131.6
30.144	1138.54	30.1234	5711.46	20.247	1144.8
30.154	1141.03	30.1337	5624.01	20.267	1144
30.165	1143.47	30.1439	5747.3	20.288	1146
30.175	1145.85	30.1542	5770.24	20.308	1124
30.185	1148.18	30.1645	5737.27	20.329	1121.6
30.195	1150.46	30.1748	5874.89	20.35	1166
30.206	1152.68	30.1851	5833.32	20.37	1113.2
30.216	1154.85	30.1954	5727.23	20.391	1161.6
30.226	1156.97	30.2056	5730.1	20.411	1137.6
30.236	1159.03	30.2159	5829.02	20.432	1147.6
30.247	1161.04	30.2262	5692.83	20.452	1184.4
30.257	1162.99	30.2365	5649.82	20.473	1145.2
30.267	1164.89	30.2468	5612.54	20.494	1157.2
30.278	1166.74	30.257	5616.84	20.514	1104.8
30.288	1168.53	30.2673	5522.23	20.535	1086.8
30.298	1170.27	30.2776	5542.3	20.555	1125.6
30.308	1171.96	30.2879	5545.16	20.576	1140.8
30.319	1173.59	30.2982	5651.25	20.596	1094.4
30.329	1175.17	30.3085	5659.85	20.617	1090
30.339	1176.69	30.3187	5651.25	20.638	1135.2
30.35	1178.16	30.329	5731.53	20.658	1150.4
30.36	1179.58	30.3393	5655.55	20.679	1100
30.37	1180.94	30.3496	5698.56	20.699	1131.6
30.38	1182.25	30.3599	5833.32	20.72	1129.6
30.391	1183.51	30.3701	5829.02	20.74	1078.4
30.401	1184.71	30.3804	5771.67	20.761	1136.8
30.411	1185.86	30.3907	5628.31	20.781	1090.8
30.422	1186.95	30.401	5589.61	20.802	1088.4
30.432	1187.99	30.4113	5624.01	20.823	1109.6
30.442	1188.98	30.4215	5722.93	20.843	1093.6
30.452	1189.91	30.4318	5791.74	20.864	1108
30.463	1190.79	30.4421	5675.62	20.884	1132.4
30.473	1191.61	30.4524	5867.72	20.905	1074
30.483	1192.39	30.4627	5668.45	20.925	1104
30.494	1193.1	30.473	5649.82	20.946	1100.4
30.504	1193.77	30.4832	5689.96	20.967	1097.2
30.514	1194.38	30.4935	5798.91	20.987	1124
30.524	1194.94	30.5038	5767.37	21.008	1087.6
30.535	1195.44	30.5141	5837.62	21.028	1108
30.545	1192.2	30.5244	5869.16	21.049	1098.4
30.555	1199.21	30.5346	5790.31	21.069	1074.8
30.566	1205.88	30.5449	5698.56	21.09	1106
30.576	1200.59	30.5552	5593.91	21.111	1087.6
30.586	1203.64	30.5655	5588.17	21.131	1097.2
30.596	1207.73	30.5758	5558.07	21.152	1089.2
30.607	1221.34	30.5861	5654.12	21.172	1087.6
30.617	1221.9	30.5963	5659.85	21.193	1105.2
30.627	1225.7	30.6066	5743	21.213	1121.2
30.638	1201.47	30.6169	5606.81	21.234	1084.4
30.648	1185.53	30.6272	5615.41	21.254	1082.8
30.658	1185.14	30.6375	5616.84	21.275	1094.4
30.668	1178.59	30.6477	5589.61	21.296	1070
30.679	1180.19	30.658	5648.38	21.316	1079.6
30.689	1176.55	30.6683	5596.77	21.337	1110
30.699	1182.25	30.6786	5694.26	21.357	1057.2
30.709	1190.77	30.6889	5585.31	21.378	1073.6
30.72	1192.25	30.6992	5876.33	21.398	1072.4
30.73	1194.86	30.7094	5750.17	21.419	1104
30.74	1191.57	30.7197	5725.8	21.44	1053.2
30.751	1188.14	30.73	5695.69	21.46	1074.8
30.761	1172.36	30.7403	5743	21.481	1085.6
30.771	1166.95	30.7506	5915.03	21.501	1088.8
30.781	1162.12	30.7608	5836.19	21.522	1082.4
30.792	1163.65	30.7711	5870.59	21.542	1058
30.802	1162.97	30.7814	5583.87	21.563	1057.6
30.812	1156.63	30.7917	5589.61	21.584	1070.4
30.823	1148.42	30.802	5644.08	21.604	1083.2
30.833	1147.46	30.8123	5586.74	21.625	1074
30.843	1132.47	30.8225	5681.36	21.645	1096.8
30.853	1129.51	30.8328	5655.55	21.666	1077.2
30.864	1119.76	30.8431	5646.95	21.686	1084.8
30.874	1119.62	30.8534	5539.43	21.707	1071.2
30.884	1115.17	30.8637	5631.18	21.727	1059.6
30.895	1117.18	30.8739	5520.79	21.748	1049.2
30.905	1116.24	30.8842	5507.89	21.769	1078.8
30.915	1119.46	30.8945	5652.68	21.789	1071.6
30.925	1126.04	30.9048	5546.6	21.81	1068.8
30.936	1115.18	30.9151	5616.84	21.83	1066.4
30.946	1121.41	30.9254	5616.84	21.851	1087.6
30.956	1126.4	30.9356	5667.02	21.871	1057.2
30.967	1131.74	30.9459	5613.98	21.892	1071.6
30.977	1136.25	30.9562	5619.71	21.913	1072.8
30.987	1132.93	30.9665	5517.93	21.933	1043.2
30.997	1130.24	30.9768	5743	21.954	1083.2
31.008	1124.28	30.987	5708.6	21.974	1062
31.018	1128.7	30.9973	5691.39	21.995	1017.6
31.028	1126.14	31.0076	5393.2	22.015	1030.4
31.039	1122.57	31.0179	5629.75	22.036	1066.8
31.049	1123.34	31.0282	5661.29	22.056	1087.2
31.059	1124.48	31.0385	5573.84	22.077	1052.4
31.069	1122.75	31.0487	5499.29	22.098	1041.2
31.08	1127.6	31.059	5565.24	22.118	1050.8
31.09	1123.91	31.0693	5632.61	22.139	1045.2
31.1	1126.16	31.0796	5484.95	22.159	1096.8
31.111	1123.24	31.0899	5694.26	22.18	1068.4
31.121	1122.78	31.1001	5459.15	22.2	1045.2
31.131	1104.64	31.1104	5655.55	22.221	1076.4
31.141	1106.2	31.1207	5710.03	22.242	1042
31.152	1100.86	31.131	5651.25	22.262	1055.2
31.162	1100.82	31.1413	5550.9	22.283	1069.2
31.172	1101.55	31.1516	5668.45	22.303	1026.4
31.182	1096.5	31.1618	5421.88	22.324	1087.6
31.193	1099.2	31.1721	5576.7	22.344	1001.2
31.203	1107.38	31.1824	5697.13	22.365	1052
31.213	1111.52	31.1927	5566.67	22.386	1055.6
31.224	1118.18	31.203	5576.7	22.406	1038.4
31.234	1115.8	31.2132	5591.04	22.427	1054.8
31.244	1138.86	31.2235	5687.09	22.447	1034
31.254	1143.1	31.2338	5656.99	22.468	1050.4
31.265	1150.27	31.2441	5533.7	22.488	1041.6
31.275	1152.1	31.2544	5583.87	22.509	1040.8
31.285	1146.56	31.2646	5601.08	22.529	1024
31.296	1155.97	31.2749	5374.57	22.55	1025.2
31.306	1160.57	31.2852	5578.14	22.571	1002
31.316	1153.12	31.2955	5639.78	22.591	1020.8
31.326	1170.62	31.3058	5606.81	22.612	1015.6
31.337	1163.91	31.3161	5682.79	22.632	1035.2
31.347	1165.8	31.3263	5781.71	22.653	1057.2
31.357	1170.72	31.3366	5556.63	22.673	994.8
31.368	1163.98	31.3469	5626.88	22.694	1050.4
31.378	1165.7	31.3572	5591.04	22.715	1029.2
31.388	1165.25	31.3675	5308.62	22.735	1030.4
31.398	1155.21	31.3777	5539.43	22.756	1024.4
31.409	1159.48	31.388	5538	22.776	1034.4
31.419	1158.36	31.3983	5474.92	22.797	1015.2
31.429	1167.31	31.4086	5523.66	22.817	995.6
31.44	1165.43	31.4189	5613.98	22.838	1001.6
31.45	1161.51	31.4292	5364.53	22.859	1005.2
31.46	1160.74	31.4394	5506.46	22.879	1016
31.47	1166.72	31.4497	5628.31	22.9	1039.6
31.481	1171.35	31.46	5644.08	22.92	1023.2
31.491	1154.41	31.4703	5559.5	22.941	1012.4
31.501	1149.83	31.4806	5787.44	22.961	1044.4
31.512	1143.25	31.4908	5579.57	22.982	1054.4
31.522	1147.63	31.5011	5601.08	23.002	1010
31.532	1150.14	31.5114	5423.31	23.023	1045.6
31.542	1147.25	31.5217	5470.62	23.044	1028
31.553	1161.16	31.532	5510.76	23.064	1040
31.563	1160.22	31.5423	5560.93	23.085	992
31.573	1169.49	31.5525	5609.68	23.105	1008.8
31.584	1169.36	31.5628	5454.85	23.126	971.6
31.594	1165.8	31.5731	5546.6	23.146	1034.8
31.604	1162.26	31.5834	5439.08	23.167	998
31.614	1158.29	31.5937	5562.37	23.188	1019.6
31.625	1149.55	31.6039	5473.48	23.208	1003.2
31.635	1140.33	31.6142	5616.84	23.229	1024.8
31.645	1135.42	31.6245	5453.41	23.249	1049.2
31.655	1127.53	31.6348	5559.5	23.27	1034.4
31.666	1115.29	31.6451	5515.06	23.29	990.8
31.676	1121.65	31.6554	5658.42	23.311	1014.8
31.686	1129.66	31.6656	5570.97	23.332	1005.6
31.697	1123.66	31.6759	5579.57	23.352	1027.6
31.707	1118.69	31.6862	5353.06	23.373	1002.8
31.717	1112.38	31.6965	5440.51	23.393	1006
31.727	1102.44	31.7068	5755.9	23.414	1018
31.738	1098.23	31.717	5699.99	23.434	1038.8
31.748	1093.26	31.7273	5434.78	23.455	1022.4
31.758	1083.81	31.7376	5714.33	23.475	1002.8
31.769	1090.93	31.7479	5662.72	23.496	994.4
31.779	1090.12	31.7582	5562.37	23.517	957.6
31.789	1083.95	31.7685	5744.44	23.537	1027.2
31.799	1096.29	31.7787	5768.81	23.558	1002
31.81	1098.13	31.789	5651.25	23.578	989.2
31.82	1090.97	31.7993	5572.4	23.599	1006.8
31.83	1088.7	31.8096	5636.92	23.619	1025.2
31.841	1078.06	31.8199	5576.7	23.64	1020.8
31.851	1077.38	31.8301	5583.87	23.661	993.2
31.861	1084.87	31.8404	5698.56	23.681	978.4
31.871	1085.72	31.8507	5576.7	23.702	974
31.882	1088.52	31.861	5490.69	23.722	1003.6
31.892	1087.31	31.8713	5295.72	23.743	1015.6
31.902	1106.18	31.8816	5376	23.763	987.2
31.913	1121.75	31.8918	5487.82	23.784	1001.2
31.923	1117.1	31.9021	5434.78	23.805	1010
31.933	1115.4	31.9124	5500.72	23.825	1007.2
31.943	1107.72	31.9227	5536.56	23.846	1001.6
31.954	1105.02	31.933	5619.71	23.866	998.8
31.964	1105.25	31.9432	5603.94	23.887	968
31.974	1103.73	31.9535	5654.12	23.907	976.4
31.985	1095.97	31.9638	5506.46	23.928	979.2
31.995	1098.85	31.9741	5538	23.948	985.6
32.005	1092.04	31.9844	5507.89	23.969	998.8
32.015	1103.53	31.9946	5550.9	23.99	1006.4
32.026	1094.96	32.0049	5569.54	24.01	996.8
32.036	1103.04	32.0152	5694.26	24.031	1005.6
32.046	1100.15	32.0255	5570.97	24.051	971.6
32.056	1103.96	32.0358	5527.96	24.072	966
32.067	1115.1	32.0461	5499.29	24.092	962.4
32.077	1114.69	32.0563	5487.82	24.113	976.4
32.087	1105.92	32.0666	5549.47	24.134	995.6
32.098	1103.92	32.0769	5383.17	24.154	982
32.108	1109.8	32.0872	5540.86	24.175	986.4
32.118	1115.95	32.0975	5579.57	24.195	940.8
32.128	1113.8	32.1077	5615.41	24.216	979.2
32.139	1114.67	32.118	5381.73	24.236	996.4
32.149	1121.98	32.1283	5674.19	24.257	1002
32.159	1124.71	32.1386	5538	24.278	961.2
32.17	1134.54	32.1489	5502.16	24.298	962
32.18	1135.34	32.1592	5497.86	24.319	1003.2
32.19	1135.77	32.1694	5444.81	24.339	973.6
32.2	1141.75	32.1797	5602.51	24.36	1000.8
32.211	1143.15	32.19	5568.1	24.38	992.4
32.221	1137.03	32.2003	5618.28	24.401	954
32.231	1140.18	32.2106	5568.1	24.421	964.4
32.242	1140.09	32.2208	5513.63	24.442	986.4
32.252	1141.54	32.2311	5672.76	24.463	998.4
32.262	1149.2	32.2414	5536.56	24.483	973.2
32.272	1155.3	32.2517	5539.43	24.504	1005.6
32.283	1145.18	32.262	5559.5	24.524	970.8
32.293	1160.55	32.2723	5555.2	24.545	992
32.303	1162.74	32.2825	5712.9	24.565	1012.8
32.314	1166.36	32.2928	5373.13	24.586	950.8
32.324	1175.76	32.3031	5482.09	24.607	943.2
32.334	1169.7	32.3134	5661.29	24.627	1004.4
32.344	1156.86	32.3237	5496.42	24.648	963.2
32.355	1163.88	32.3339	5636.92	24.668	984.8
32.365	1149.04	32.3442	5523.66	24.689	953.6
32.375	1145.96	32.3545	5404.67	24.709	932.4
32.386	1137.64	32.3648	5572.4	24.73	961.2
32.396	1124.21	32.3751	5555.2	24.751	954
32.406	1124.81	32.3854	5764.51	24.771	949.2
32.416	1135.89	32.3956	5484.95	24.792	957.2
32.427	1129.18	32.4059	5424.74	24.812	952
32.437	1132.02	32.4162	5341.59	24.833	953.6
32.447	1129.13	32.4265	5588.17	24.853	960.8
32.458	1138.83	32.4368	5414.71	24.874	964
32.468	1123.54	32.447	5404.67	24.894	970.8
32.478	1128.39	32.4573	5606.81	24.915	938.4
32.488	1125.39	32.4676	5526.53	24.936	942
32.499	1128.54	32.4779	5721.5	24.956	927.6
32.509	1127.29	32.4882	5494.99	24.977	938
32.519	1130.02	32.4985	5398.94	24.997	962.8
32.529	1124.58	32.5087	5565.24	25.018	965.6
32.54	1128.94	32.519	5671.32	25.038	906.8
32.55	1138.2	32.5293	5486.39	25.059	946.4
32.56	1146.17	32.5396	5586.74	25.08	951.6
32.571	1146.81	32.5499	5480.65	25.1	976
32.581	1145	32.5601	5437.64	25.121	922
32.591	1126.06	32.5704	5652.68	25.141	965.6
32.601	1131.36	32.5807	5565.24	25.162	949.6
32.612	1131.53	32.591	5585.31	25.182	954.8
32.622	1132.92	32.6013	5506.46	25.203	938.4
32.632	1127.43	32.6116	5526.53	25.224	919.2
32.643	1117.8	32.6218	5507.89	25.244	945.6
32.653	1122.51	32.6321	5460.58	25.265	925.2
32.663	1132.5	32.6424	5593.91	25.285	948.8
32.673	1137.69	32.6527	5581	25.306	940
32.684	1120.07	32.663	5595.34	25.326	912
32.694	1126.86	32.6732	5538	25.347	966.8
32.704	1135.69	32.6835	5592.47	25.367	908.8
32.715	1142.02	32.6938	5616.84	25.388	958.4
32.725	1148.06	32.7041	5730.1	25.409	930
32.735	1146.95	32.7144	5619.71	25.429	950
32.745	1148.34	32.7247	5427.61	25.45	941.6
32.756	1157.33	32.7349	5581	25.47	970
32.766	1172.26	32.7452	5603.94	25.491	954
32.776	1184.24	32.7555	5450.55	25.511	975.6
32.787	1183.5	32.7658	5459.15	25.532	960
32.797	1191.02	32.7761	5502.16	25.553	993.2
32.807	1179.12	32.7863	5608.24	25.573	916.8
32.817	1180.22	32.7966	5608.24	25.594	935.6
32.828	1184.54	32.8069	5463.45	25.614	921.6
32.838	1175.94	32.8172	5579.57	25.635	961.6
32.848	1168.03	32.8275	5583.87	25.655	935.2
32.859	1172.38	32.8377	5394.64	25.676	918
32.869	1169.78	32.848	5470.62	25.697	962
32.879	1176.81	32.8583	5473.48	25.717	934.8
32.889	1182.42	32.8686	5345.89	25.738	936
32.9	1185.56	32.8789	5565.24	25.758	936.4
32.91	1187.48	32.8892	5451.98	25.779	889.6
32.92	1202.2	32.8994	5646.95	25.799	904.4
32.931	1201.58	32.9097	5609.68	25.82	926
32.941	1193.43	32.92	5443.38	25.84	966
32.951	1183.41	32.9303	5479.22	25.861	914.4
32.961	1185.53	32.9406	5381.73	25.882	935.2
32.972	1182.32	32.9508	5411.84	25.902	925.6
32.982	1187.64	32.9611	5463.45	25.923	925.6
32.992	1181.3	32.9714	5622.58	25.943	938.4
33.002	1177.87	32.9817	5500.72	25.964	873.6
33.013	1188.4	32.992	5619.71	25.984	911.6
33.023	1210.94	33.0023	5441.95	26.005	915.6
33.033	1213.16	33.0125	5712.9	26.026	919.6
33.044	1218.96	33.0228	5496.42	26.046	942.4
33.054	1216.71	33.0331	5474.92	26.067	932
33.064	1230.88	33.0434	5583.87	26.087	924
33.074	1231.51	33.0537	5413.27	26.108	906.4
33.085	1236.03	33.0639	5424.74	26.128	895.2
33.095	1229.24	33.0742	5386.04	26.149	922.4
33.105	1221.01	33.0845	5357.36	26.17	927.6
33.116	1222.52	33.0948	5487.82	26.19	931.2
33.126	1231.56	33.1051	5586.74	26.211	938.8
33.136	1220.9	33.1154	5388.9	26.231	929.6
33.146	1216.82	33.1256	5426.18	26.252	920
33.157	1199.58	33.1359	5295.72	26.272	907.6
33.167	1205.04	33.1462	5593.91	26.293	904
33.177	1199.73	33.1565	5404.67	26.313	895.6
33.188	1191.12	33.1668	5302.89	26.334	924.4
33.198	1191.24	33.177	5502.16	26.355	901.2
33.208	1199.47	33.1873	5462.02	26.375	924
33.218	1196.33	33.1976	5417.57	26.396	891.6
33.229	1200.26	33.2079	5568.1	26.416	911.2
33.239	1201.98	33.2182	5539.43	26.437	908
33.249	1204.62	33.2285	5509.32	26.457	900.4
33.26	1208.89	33.2387	5512.19	26.478	928
33.27	1209.09	33.249	5408.97	26.499	913.2
33.28	1201.33	33.2593	5579.57	26.519	950.4
33.29	1206.9	33.2696	5411.84	26.54	938.4
33.301	1199.45	33.2799	5510.76	26.56	924
33.311	1197.84	33.2901	5332.99	26.581	870.4
33.321	1192.93	33.3004	5605.38	26.601	906
33.332	1186.62	33.3107	5626.88	26.622	924.8
33.342	1172.77	33.321	5490.69	26.642	894.8
33.352	1166.78	33.3313	5407.54	26.663	942
33.362	1162.56	33.3416	5483.52	26.684	884.4
33.373	1161.21	33.3518	5548.03	26.704	900.8
33.383	1165.96	33.3621	5484.95	26.725	900.8
33.393	1164.43	33.3724	5367.4	26.745	889.6
33.404	1178.56	33.3827	5539.43	26.766	909.2
33.414	1179.63	33.393	5605.38	26.786	894.8
33.424	1187.93	33.4032	5479.22	26.807	905.6
33.434	1183.35	33.4135	5314.36	26.828	921.2
33.445	1177.46	33.4238	5601.08	26.848	858.8
33.455	1162.1	33.4341	5562.37	26.869	879.6
33.465	1164.68	33.4444	5472.05	26.889	899.6
33.475	1164.1	33.4547	5760.2	26.91	857.2
33.486	1153.5	33.4649	5444.81	26.93	865.2
33.496	1146.57	33.4752	5578.14	26.951	897.2
33.506	1158.37	33.4855	5487.82	26.972	888.8
33.517	1159.18	33.4958	5338.73	26.992	906.8
33.527	1167.17	33.5061	5548.03	27.013	917.2
33.537	1163.71	33.5163	5644.08	27.033	870.4
33.547	1162.85	33.5266	5410.41	27.054	880.4
33.558	1164.41	33.5369	5463.45	27.074	876
33.568	1176.84	33.5472	5396.07	27.095	906.4
33.578	1168.68	33.5575	5497.86	27.115	900
33.589	1159.41	33.5677	5406.11	27.136	896
33.599	1150.07	33.578	5510.76	27.157	869.6
33.609	1146.39	33.5883	5489.25	27.177	902.4
33.619	1136.48	33.5986	5562.37	27.198	887.2
33.63	1146.44	33.6089	5509.32	27.218	898
33.64	1130.71	33.6192	5570.97	27.239	903.6
33.65	1122.88	33.6294	5512.19	27.259	900
33.661	1127.89	33.6397	5515.06	27.28	883.6
33.671	1122.88	33.65	5459.15	27.301	876.8
33.681	1119.29	33.6603	5665.59	27.321	931.6
33.691	1119.97	33.6706	5374.57	27.342	887.2
33.702	1113.43	33.6808	5522.23	27.362	880.8
33.712	1111.13	33.6911	5393.2	27.383	880
33.722	1127.48	33.7014	5573.84	27.403	889.6
33.733	1125.67	33.7117	5444.81	27.424	923.2
33.743	1128.15	33.722	5634.05	27.445	862
33.753	1138.22	33.7323	5509.32	27.465	899.2
33.763	1137.8	33.7425	5367.4	27.486	881.6
33.774	1122.78	33.7528	5433.34	27.506	879.2
33.784	1122.25	33.7631	5353.06	27.527	898
33.794	1119.67	33.7734	5411.84	27.547	894.8
33.805	1110.48	33.7837	5429.04	27.568	886.8
33.815	1109.34	33.7939	5355.93	27.588	878.4
33.825	1100.45	33.8042	5446.25	27.609	868.4
33.835	1084.59	33.8145	5608.24	27.63	884
33.846	1097.72	33.8248	5562.37	27.65	878
33.856	1095.84	33.8351	5500.72	27.671	868.8
33.866	1090.98	33.8454	5357.36	27.691	849.6
33.877	1093.51	33.8556	5490.69	27.712	874
33.887	1097.28	33.8659	5579.57	27.732	886.8
33.897	1090.57	33.8762	5371.7	27.753	884.4
33.907	1097.92	33.8865	5529.4	27.774	880.4
33.918	1104.14	33.8968	5492.12	27.794	875.2
33.928	1102.35	33.907	5397.5	27.815	890.4
33.938	1103.29	33.9173	5572.4	27.835	874.8
33.948	1106.06	33.9276	5549.47	27.856	882.4
33.959	1101.27	33.9379	5400.37	27.876	873.2
33.969	1101.29	33.9482	5393.2	27.897	914.8
33.979	1096.88	33.9585	5677.06	27.918	880.4
33.99	1094.42	33.9687	5426.18	27.938	868.4
34	1088.91	33.979	5635.48	27.959	876.4
34.01	1092.86	33.9893	5497.86	27.979	893.2
34.02	1095.17	33.9996	5424.74	28	851.6
34.031	1110.77	34.0099	5473.48	28.02	851.2
34.041	1131.11	34.0201	5543.73	28.041	879.2
34.051	1141.68	34.0304	5467.75	28.061	850
34.062	1131.08	34.0407	5344.46	28.082	864.8
34.072	1134.38	34.051	5302.89	28.103	900.4
34.082	1137.45	34.0613	5525.09	28.123	862.8
34.092	1132.74	34.0716	5492.12	28.144	865.2
34.103	1124.26	34.0818	5474.92	28.164	879.2
34.113	1127.6	34.0921	5522.23	28.185	885.6
34.123	1117.01	34.1024	5489.25	28.205	882.4
34.134	1116.41	34.1127	5500.72	28.226	865.2
34.144	1114.62	34.123	5548.03	28.247	853.2
34.154	1121.08	34.1332	5605.38	28.267	847.2
34.164	1103.52	34.1435	5462.02	28.288	863.2
34.175	1115.56	34.1538	5335.86	28.308	888.8
34.185	1110.14	34.1641	5556.63	28.329	884.4
34.195	1123.45	34.1744	5377.43	28.349	860.4
34.206	1136.6	34.1847	5430.48	28.37	849.2
34.216	1143.69	34.1949	5371.7	28.391	861.2
34.226	1144.5	34.2052	5661.29	28.411	851.2
34.236	1141.73	34.2155	5572.4	28.432	837.2
34.247	1131.67	34.2258	5407.54	28.452	876.8
34.257	1131.07	34.2361	5430.48	28.473	874
34.267	1131.93	34.2463	5308.62	28.493	887.2
34.278	1127.92	34.2566	5447.68	28.514	844.8
34.288	1123.33	34.2669	5515.06	28.534	829.6
34.298	1113.07	34.2772	5460.58	28.555	904.4
34.308	1106.86	34.2875	5532.26	28.576	890.8
34.319	1118.16	34.2978	5315.79	28.596	856.4
34.329	1110.98	34.308	5344.46	28.617	884.8
34.339	1112.04	34.3183	5304.32	28.637	889.2
34.349	1102.74	34.3286	5446.25	28.658	888.4
34.36	1104.45	34.3389	5446.25	28.678	840.4
34.37	1103.81	34.3492	5391.77	28.699	850
34.38	1121.25	34.3594	5297.15	28.72	883.2
34.391	1124.61	34.3697	5569.54	28.74	872.8
34.401	1122.1	34.38	5538	28.761	830
34.411	1120.15	34.3903	5314.36	28.781	838.4
34.421	1123.31	34.4006	5404.67	28.802	862.8
34.432	1121.47	34.4108	5490.69	28.822	871.2
34.442	1106.83	34.4211	5376	28.843	848.8
34.452	1100.36	34.4314	5591.04	28.864	850.4
34.463	1090.67	34.4417	5596.77	28.884	858.4
34.473	1096.99	34.452	5275.65	28.905	854.4
34.483	1106.3	34.4623	5579.57	28.925	826
34.493	1114.91	34.4725	5626.88	28.946	833.2
34.504	1105.81	34.4828	5520.79	28.966	846.4
34.514	1113.43	34.4931	5460.58	28.987	883.2
34.524	1109.05	34.5034	5550.9	29.007	844.4
34.535	1109.39	34.5137	5582.44	29.028	870.4
34.545	1115.29	34.5239	5325.82	29.049	878
34.555	1116.49	34.5342	5470.62	29.069	830.8
34.565	1109.36	34.5445	5526.53	29.09	869.6
34.576	1113.93	34.5548	5361.66	29.11	868.8
34.586	1111	34.5651	5371.7	29.131	818
34.596	1104.08	34.5754	5482.09	29.151	844.4
34.607	1100.63	34.5856	5444.81	29.172	866.8
34.617	1096.23	34.5959	5431.91	29.193	851.6
34.627	1101.65	34.6062	5605.38	29.213	854.8
34.637	1100.89	34.6165	5381.73	29.234	859.6
34.648	1098.16	34.6268	5560.93	29.254	843.6
34.658	1099.98	34.637	5549.47	29.275	847.2
34.668	1103.13	34.6473	5613.98	29.295	872
34.679	1114.37	34.6576	5472.05	29.316	881.6
34.689	1110.24	34.6679	5378.87	29.337	841.6
34.699	1103.71	34.6782	5591.04	29.357	824.8
34.709	1107.29	34.6885	5503.59	29.378	838
34.72	1104.18	34.6987	5456.28	29.398	840
34.73	1110.88	34.709	5464.88	29.419	856.8
34.74	1113.47	34.7193	5355.93	29.439	843.2
34.751	1111.29	34.7296	5483.52	29.46	840.8
34.761	1110.51	34.7399	5396.07	29.48	882
34.771	1106.24	34.7501	5473.48	29.501	832
34.781	1100.02	34.7604	5466.32	29.522	843.2
34.792	1091.46	34.7707	5517.93	29.542	838
34.802	1080.46	34.781	5430.48	29.563	860.8
34.812	1093.69	34.7913	5559.5	29.583	863.6
34.822	1096.9	34.8016	5201.1	29.604	840.4
34.833	1089.68	34.8118	5560.93	29.624	840
34.843	1092.91	34.8221	5396.07	29.645	793.2
34.853	1088.69	34.8324	5628.31	29.666	821.6
34.864	1087.36	34.8427	5538	29.686	850.8
34.874	1094.8	34.853	5486.39	29.707	838.4
34.884	1089.98	34.8632	5262.75	29.727	849.2
34.894	1076.65	34.8735	5507.89	29.748	895.6
34.905	1077.66	34.8838	5469.18	29.768	818.8
34.915	1079.64	34.8941	5509.32	29.789	814.4
34.925	1083.7	34.9044	5768.81	29.81	836.4
34.936	1093.47	34.9147	5433.34	29.83	849.2
34.946	1100.92	34.9249	5502.16	29.851	817.2
34.956	1102.02	34.9352	5330.12	29.871	849.2
34.966	1108.31	34.9455	5380.3	29.892	830
34.977	1114.37	34.9558	5371.7	29.912	836
34.987	1119.05	34.9661	5423.31	29.933	871.2
34.997	1111.25	34.9763	5378.87	29.953	864.8
35.008	1106.69	34.9866	5558.07	29.974	854.8
35.018	1107.57	34.9969	5348.76	29.995	862.4
35.028	1109.65	35.0072	5318.66	30.015	825.6
35.038	1117.85	35.0175	5388.9	30.036	843.6
35.049	1126.52	35.0278	5365.96	30.056	835.2
35.059	1131.88	35.038	5517.93	30.077	856
35.069	1134.68	35.0483	5503.59	30.097	866.8
35.08	1133.66	35.0586	5294.28	30.118	856.8
35.09	1137.04	35.0689	5540.86	30.139	905.6
35.1	1139.38	35.0792	5449.11	30.159	884
35.11	1136.99	35.0894	5479.22	30.18	900.4
35.121	1135.72	35.0997	5450.55	30.2	883.6
35.131	1135.24	35.11	5573.84	30.221	932.8
35.141	1127.37	35.1203	5351.63	30.241	978.8
35.152	1123.91	35.1306	5520.79	30.262	943.6
35.162	1126.95	35.1409	5545.16	30.282	981.2
35.172	1117.64	35.1511	5565.24	30.303	1003.6
35.182	1109.23	35.1614	5490.69	30.324	982.8
35.193	1105.77	35.1717	5563.8	30.344	995.2
35.203	1120.56	35.182	5539.43	30.365	980.8
35.213	1115.63	35.1923	5335.86	30.385	944.4
35.224	1129.08	35.2025	5318.66	30.406	895.6
35.234	1124.9	35.2128	5408.97	30.426	906
35.244	1109.83	35.2231	5499.29	30.447	922.8
35.254	1104.2	35.2334	5559.5	30.468	888.4
35.265	1104.66	35.2437	5486.39	30.488	891.6
35.275	1087.92	35.2539	5622.58	30.509	860.4
35.285	1091.6	35.2642	5420.44	30.529	810.8
35.295	1092.86	35.2745	5387.47	30.55	838.8
35.306	1083.79	35.2848	5517.93	30.57	852
35.316	1076.17	35.2951	5398.94	30.591	851.2
35.326	1081.31	35.3054	5363.1	30.612	842
35.337	1089.85	35.3156	5523.66	30.632	829.6
35.347	1100.11	35.3259	5404.67	30.653	815.2
35.357	1097.49	35.3362	5437.64	30.673	841.2
35.367	1104.26	35.3465	5522.23	30.694	818
35.378	1108.19	35.3568	5482.09	30.714	837.6
35.388	1117.37	35.367	5437.64	30.735	820
35.398	1129.16	35.3773	5591.04	30.755	845.6
35.409	1122.38	35.3876	5619.71	30.776	801.6
35.419	1113.14	35.3979	5482.09	30.797	847.2
35.429	1101.81	35.4082	5381.73	30.817	830.8
35.439	1104.57	35.4185	5490.69	30.838	846.8
35.45	1110.54	35.4287	5555.2	30.858	828
35.46	1099.67	35.439	5420.44	30.879	826.4
35.47	1095.05	35.4493	5482.09	30.899	805.6
35.481	1087.44	35.4596	5575.27	30.92	818.4
35.491	1089.06	35.4699	5426.18	30.941	814
35.501	1092.71	35.4801	5450.55	30.961	778.4
35.511	1099.46	35.4904	5314.36	30.982	814.8
35.522	1096.18	35.5007	5377.43	31.002	853.2
35.532	1086.18	35.511	5397.5	31.023	786.8
35.542	1099	35.5213	5441.95	31.043	808
35.553	1088.23	35.5316	5446.25	31.064	818.4
35.563	1099.52	35.5418	5568.1	31.085	808
35.573	1102.69	35.5521	5447.68	31.105	808.4
35.583	1101.55	35.5624	5364.53	31.126	819.2
35.594	1103.15	35.5727	5535.13	31.146	813.2
35.604	1109.09	35.583	5591.04	31.167	826
35.614	1106.25	35.5932	5401.8	31.187	800.4
35.625	1109.23	35.6035	5548.03	31.208	817.2
35.635	1105.19	35.6138	5658.42	31.228	826.4
35.645	1102.31	35.6241	5505.02	31.249	788
35.655	1099.88	35.6344	5503.59	31.27	761.2
35.666	1098.04	35.6447	5386.04	31.29	810
35.676	1093.79	35.6549	5575.27	31.311	835.2
35.686	1090.41	35.6652	5426.18	31.331	792
35.697	1086.27	35.6755	5456.28	31.352	779.6
35.707	1078.78	35.6858	5532.26	31.372	831.2
35.717	1065.91	35.6961	5393.2	31.393	839.2
35.727	1074.46	35.7063	5373.13	31.414	830.4
35.738	1077.81	35.7166	5460.58	31.434	791.2
35.748	1072.31	35.7269	5556.63	31.455	820.8
35.758	1081.7	35.7372	5579.57	31.475	798.4
35.768	1071.62	35.7475	5619.71	31.496	808.8
35.779	1079.93	35.7578	5546.6	31.516	810.8
35.789	1082.08	35.768	5542.3	31.537	841.6
35.799	1086.52	35.7783	5506.46	31.558	803.6
35.81	1086.54	35.7886	5449.11	31.578	788
35.82	1086.88	35.7989	5378.87	31.599	814.8
35.83	1079.75	35.8092	5421.88	31.619	825.2
35.84	1076.32	35.8194	5351.63	31.64	818.4
35.851	1073.61	35.8297	5601.08	31.66	800
35.861	1064.88	35.84	5406.11	31.681	798
35.871	1060.74	35.8503	5595.34	31.701	781.6
35.882	1046.47	35.8606	5377.43	31.722	802.8
35.892	1031.42	35.8709	5516.49	31.743	797.2
35.902	1047.8	35.8811	5449.11	31.763	821.2
35.912	1052.21	35.8914	5439.08	31.784	795.2
35.923	1063.45	35.9017	5490.69	31.804	783.2
35.933	1080.93	35.912	5373.13	31.825	751.2
35.943	1102.23	35.9223	5456.28	31.845	812
35.954	1114.85	35.9325	5575.27	31.866	797.6
35.964	1119.24	35.9428	5489.25	31.887	760.4
35.974	1129.57	35.9531	5477.79	31.907	822
35.984	1122.19	35.9634	5199.67	31.928	797.2
35.995	1114.17	35.9737	5314.36	31.948	791.6
36.005	1111.72	35.9839	5416.14	31.969	783.2
36.015	1098.53	35.9942	5546.6	31.989	803.6
36.026	1091.87	36.0045	5469.18	32.01	774.4
36.036	1088.67	36.0148	5500.72	32.031	798
36.046	1095.24	36.0251	5483.52	32.051	786
36.056	1101.49	36.0354	5400.37	32.072	807.2
36.067	1106.95	36.0456	5441.95	32.092	778.4
36.077	1121.65	36.0559	5407.54	32.113	747.6
36.087	1118.49	36.0662	5433.34	32.133	805.6
36.098	1131.71	36.0765	5430.48	32.154	782.8
36.108	1130.84	36.0868	5515.06	32.174	799.6
36.118	1130.27	36.097	5523.66	32.195	815.6
36.128	1123.65	36.1073	5629.75	32.216	751.2
36.139	1127.21	36.1176	5474.92	32.236	798.4
36.149	1122.58	36.1279	5496.42	32.257	776.4
36.159	1116.25	36.1382	5576.7	32.277	794.8
36.169	1112.97	36.1485	5591.04	32.298	804.8
36.18	1121.31	36.1587	5711.46	32.318	786
36.19	1118.97	36.169	5443.38	32.339	809.2
36.2	1117.03	36.1793	5506.46	32.36	761.2
36.211	1115.79	36.1896	5426.18	32.38	835.6
36.221	1122.19	36.1999	5612.54	32.401	814.8
36.231	1126.06	36.2101	5396.07	32.421	813.2
36.241	1122.24	36.2204	5499.29	32.442	776.8
36.252	1136.7	36.2307	5348.76	32.462	800
36.262	1126.31	36.241	5529.4	32.483	805.2
36.272	1136.08	36.2513	5525.09	32.504	779.2
36.283	1144.46	36.2616	5533.7	32.524	799.6
36.293	1151.78	36.2718	5487.82	32.545	810.8
36.303	1159.59	36.2821	5629.75	32.565	775.2
36.313	1173.01	36.2924	5480.65	32.586	761.6
36.324	1176.48	36.3027	5516.49	32.606	788
36.334	1162.6	36.313	5484.95	32.627	768.4
36.344	1169.01	36.3232	5484.95	32.647	795.2
36.355	1163.55	36.3335	5549.47	32.668	792.8
36.365	1156.97	36.3438	5444.81	32.689	788.8
36.375	1149.98	36.3541	5611.11	32.709	793.2
36.385	1137.71	36.3644	5553.77	32.73	814
36.396	1141.9	36.3747	5462.02	32.75	774.4
36.406	1142.48	36.3849	5482.09	32.771	796
36.416	1148.42	36.3952	5513.63	32.791	760.4
36.427	1144.59	36.4055	5499.29	32.812	776.8
36.437	1135.4	36.4158	5360.23	32.833	778.8
36.447	1134.65	36.4261	5530.83	32.853	802
36.457	1130.48	36.4363	5443.38	32.874	790
36.468	1143.38	36.4466	5612.54	32.894	773.6
36.478	1135.79	36.4569	5440.51	32.915	782.4
36.488	1128.17	36.4672	5497.86	32.935	819.6
36.499	1130.08	36.4775	5376	32.956	794.4
36.509	1128.63	36.4878	5378.87	32.977	790
36.519	1133.32	36.498	5639.78	32.997	770.8
36.529	1139.97	36.5083	5655.55	33.018	766
36.54	1144.95	36.5186	5636.92	33.038	788.4
36.55	1139.64	36.5289	5689.96	33.059	800.4
36.56	1141.65	36.5392	5589.61	33.079	758.8
36.571	1145.75	36.5494	5735.83	33.1	782.4
36.581	1140.37	36.5597	5549.47	33.12	764.8
36.591	1147	36.57	5483.52	33.141	799.2
36.601	1144.71	36.5803	5548.03	33.162	770.8
36.612	1143.22	36.5906	5546.6	33.182	780.8
36.622	1136.85	36.6009	5553.77	33.203	781.2
36.632	1129.81	36.6111	5487.82	33.223	775.2
36.642	1126.68	36.6214	5707.16	33.244	789.6
36.653	1123.57	36.6317	5462.02	33.264	780
36.663	1109.61	36.642	5656.99	33.285	767.6
36.673	1111.22	36.6523	5479.22	33.306	755.6
36.684	1108.14	36.6625	5443.38	33.326	749.2
36.694	1116.44	36.6728	5519.36	33.347	765.6
36.704	1121.24	36.6831	5568.1	33.367	771.2
36.714	1122.54	36.6934	5575.27	33.388	759.2
36.725	1118.95	36.7037	5550.9	33.408	794
36.735	1120.36	36.714	5483.52	33.429	786
36.745	1111.93	36.7242	5472.05	33.45	778
36.756	1108.98	36.7345	5622.58	33.47	789.2
36.766	1110.79	36.7448	5679.92	33.491	762
36.776	1106.54	36.7551	5459.15	33.511	766.8
36.786	1099.78	36.7654	5462.02	33.532	800.4
36.797	1096.02	36.7756	5513.63	33.552	783.6
36.807	1103.31	36.7859	5502.16	33.573	761.6
36.817	1093.74	36.7962	5641.22	33.593	800.4
36.828	1092.79	36.8065	5570.97	33.614	802
36.838	1088.81	36.8168	5636.92	33.635	767.2
36.848	1089.65	36.827	5482.09	33.655	804.4
36.858	1087.25	36.8373	5479.22	33.676	772
36.869	1095.1	36.8476	5512.19	33.696	762
36.879	1094.83	36.8579	5427.61	33.717	768
36.889	1098.01	36.8682	5608.24	33.737	781.2
36.9	1102.19	36.8785	5606.81	33.758	741.2
36.91	1101.03	36.8887	5579.57	33.779	775.2
36.92	1117.43	36.899	5543.73	33.799	766.8
36.93	1129.87	36.9093	5761.64	33.82	752
36.941	1127.22	36.9196	5526.53	33.84	748.8
36.951	1141.12	36.9299	5545.16	33.861	790.4
36.961	1134.84	36.9401	5593.91	33.881	796.8
36.972	1140.33	36.9504	5588.17	33.902	780.8
36.982	1133.94	36.9607	5634.05	33.923	762.8
36.992	1123.26	36.971	5642.65	33.943	788.4
37.002	1113.42	36.9813	5655.55	33.964	758.8
37.013	1103.87	36.9916	5646.95	33.984	771.6
37.023	1095.18	37.0018	5598.21	34.005	790
37.033	1090.62	37.0121	5692.83	34.025	747.2
37.044	1097.26	37.0224	5771.67	34.046	746.8
37.054	1091.88	37.0327	5710.03	34.066	773.6
37.064	1083.38	37.043	5661.29	34.087	741.6
37.074	1091.14	37.0532	5566.67	34.108	770.8
37.085	1091.13	37.0635	5728.67	34.128	749.6
37.095	1099.61	37.0738	5735.83	34.149	752
37.105	1099.36	37.0841	5765.94	34.169	766.8
37.115	1090.68	37.0944	5648.38	34.19	756.4
37.126	1098.34	37.1047	5517.93	34.21	734.4
37.136	1100.06	37.1149	5595.34	34.231	748
37.146	1109.39	37.1252	5727.23	34.252	794
37.157	1114.42	37.1355	5684.22	34.272	792.4
37.167	1116.38	37.1458	5784.58	34.293	762
37.177	1108.36	37.1561	5695.69	34.313	750.8
37.187	1117.54	37.1663	5897.83	34.334	774.4
37.198	1130.98	37.1766	5679.92	34.354	755.2
37.208	1131.43	37.1869	5786.01	34.375	729.2
37.218	1124.49	37.1972	5851.96	34.396	772.4
37.229	1123.64	37.2075	5734.4	34.416	764
37.239	1123.08	37.2178	5873.46	34.437	766.4
37.249	1125.91	37.228	5932.24	34.457	774.4
37.259	1135.3	37.2383	6023.99	34.478	783.6
37.27	1134.43	37.2486	6041.19	34.498	760
37.28	1133.38	37.2589	6137.24	34.519	749.6
37.29	1121.06	37.2692	6284.9	34.539	751.6
37.301	1123.65	37.2794	6274.87	34.56	734.4
37.311	1114.91	37.2897	6336.51	34.581	766
37.321	1106.37	37.3	6455.5	34.601	746.8
37.331	1095.71	37.3103	6584.52	34.622	744.4
37.342	1088.22	37.3206	6481.31	34.642	770
37.352	1093.03	37.3309	6735.05	34.663	770
37.362	1083.39	37.3411	6727.88	34.683	772.8
37.373	1097.92	37.3514	6932.89	34.704	758.4
37.383	1087.88	37.3617	7146.5	34.725	749.2
37.393	1098.62	37.372	7285.56	34.745	752.8
37.403	1095.07	37.3823	7384.47	34.766	780
37.414	1103.52	37.3925	7757.21	34.786	742
37.424	1114.93	37.4028	7867.6	34.807	750.8
37.434	1109.34	37.4131	8213.09	34.827	773.2
37.445	1103.32	37.4234	8429.57	34.848	736
37.455	1080.12	37.4337	8792.27	34.868	751.2
37.465	1078.16	37.444	9074.69	34.889	768
37.475	1076.11	37.4542	9262.49	34.91	778.8
37.486	1074.73	37.4645	9914.78	34.93	730
37.496	1079.82	37.4748	10310.5	34.951	787.6
37.506	1070.83	37.4851	10704.7	34.971	744.4
37.517	1069.71	37.4954	10776.4	34.992	754
37.527	1068.26	37.5056	10965.6	35.012	761.2
37.537	1071.98	37.5159	11192.1	35.033	771.6
37.547	1070.14	37.5262	11167.7	35.054	773.6
37.558	1078.53	37.5365	11415.8	35.074	757.2
37.568	1081.35	37.5468	11094.6	35.095	754.4
37.578	1078.35	37.557	10820.8	35.115	791.6
37.588	1082.83	37.5673	10866.7	35.136	752.8
37.599	1084.78	37.5776	10048.1	35.156	738.8
37.609	1087.36	37.5879	10025.2	35.177	774
37.619	1085.64	37.5982	9430.22	35.198	776
37.63	1073.49	37.6085	9390.08	35.218	776.8
37.64	1074.71	37.6187	8957.13	35.239	762
37.65	1080.18	37.629	8452.51	35.259	718.4
37.66	1085.95	37.6393	8355.02	35.28	728.4
37.671	1090.87	37.6496	8162.92	35.3	775.6
37.681	1092.2	37.6599	7728.54	35.321	786
37.691	1093	37.6701	7430.35	35.341	712.4
37.702	1109.34	37.6804	7092.02	35.362	709.2
37.712	1118.8	37.6907	6884.15	35.383	768.4
37.722	1125.27	37.701	6779.49	35.403	756.8
37.732	1124.09	37.7113	6604.6	35.424	736.4
37.743	1122	37.7216	6446.9	35.444	744
37.753	1119.75	37.7318	6292.07	35.465	772.8
37.763	1122.84	37.7421	6214.66	35.485	773.6
37.774	1119.9	37.7524	6221.82	35.506	729.6
37.784	1120.28	37.7627	6234.73	35.527	714.4
37.794	1124.8	37.773	6071.3	35.547	733.6
37.804	1126.18	37.7832	5999.62	35.568	741.6
37.815	1120.57	37.7935	6028.29	35.588	726.4
37.825	1131.68	37.8038	5952.31	35.609	772.8
37.835	1128.03	37.8141	6029.72	35.629	771.6
37.846	1132.75	37.8244	5764.51	35.65	808.8
37.856	1127.72	37.8347	5770.24	35.671	752.8
37.866	1130.08	37.8449	5902.13	35.691	745.6
37.876	1136.14	37.8552	5697.13	35.712	757.6
37.887	1132.88	37.8655	5718.63	35.732	720.4
37.897	1131.62	37.8758	5849.09	35.753	721.6
37.907	1123.54	37.8861	5675.62	35.773	740.8
37.918	1130.68	37.8963	5778.84	35.794	764.4
37.928	1127.26	37.9066	5808.95	35.814	748
37.938	1127.39	37.9169	5707.16	35.835	772.4
37.948	1135.09	37.9272	5880.63	35.856	749.6
37.959	1134.65	37.9375	5796.04	35.876	732
37.969	1135.72	37.9478	5714.33	35.897	775.2
37.979	1146.25	37.958	5883.49	35.917	774.4
37.99	1146.03	37.9683	5639.78	35.938	741.2
38	1144.32	37.9786	5573.84	35.958	733.6
38.01	1134.5	37.9889	5847.65	35.979	772.8
38.02	1133.82	37.9992	5566.67	36	742.4
38.031	1136.32	38.0094	5642.65	36.02	752.8
38.041	1142.61	38.0197	5715.76	36.041	807.6
38.051	1156.42	38.03	5595.34	36.061	749.2
38.061	1155.9	38.0403	5628.31	36.082	749.2
38.072	1163.34	38.0506	5603.94	36.102	755.6
38.082	1152.44	38.0609	5710.03	36.123	732.8
38.092	1167.1	38.0711	5753.04	36.144	756.4
38.103	1176.29	38.0814	5738.7	36.164	729.6
38.113	1173.01	38.0917	5628.31	36.185	708.4
38.123	1187.26	38.102	5628.31	36.205	763.6
38.133	1194.01	38.1123	5606.81	36.226	761.6
38.144	1198.57	38.1225	5655.55	36.246	736.4
38.154	1204.12	38.1328	5672.76	36.267	765.2
38.164	1207.76	38.1431	5609.68	36.287	754
38.175	1205	38.1534	5502.16	36.308	763.2
38.185	1200.5	38.1637	5737.27	36.329	757.2
38.195	1198.83	38.174	5619.71	36.349	738
38.205	1191.88	38.1842	5613.98	36.37	740.4
38.216	1187.24	38.1945	5717.2	36.39	754
38.226	1184.47	38.2048	5694.26	36.411	723.6
38.236	1179.98	38.2151	5689.96	36.431	763.2
38.247	1182.54	38.2254	5646.95	36.452	718.4
38.257	1183.07	38.2356	5605.38	36.473	734.4
38.267	1178.99	38.2459	5632.61	36.493	721.2
38.277	1180.91	38.2562	5588.17	36.514	739.2
38.288	1183.52	38.2665	5668.45	36.534	725.6
38.298	1187.28	38.2768	5592.47	36.555	752.8
38.308	1193.49	38.2871	5543.73	36.575	721.2
38.319	1195.98	38.2973	5595.34	36.596	776.4
38.329	1204.62	38.3076	5602.51	36.617	734.4
38.339	1197.09	38.3179	5628.31	36.637	763.6
38.349	1198.83	38.3282	5618.28	36.658	738
38.36	1201.49	38.3385	5616.84	36.678	706.4
38.37	1206.1	38.3487	5748.74	36.699	755.2
38.38	1202.58	38.359	5711.46	36.719	746.4
38.391	1200.11	38.3693	5603.94	36.74	746
38.401	1197.66	38.3796	5765.94	36.76	748.8
38.411	1192.04	38.3899	5695.69	36.781	746.4
38.421	1194.9	38.4001	5555.2	36.802	730.4
38.432	1191.52	38.4104	5722.93	36.822	733.2
38.442	1194.19	38.4207	5434.78	36.843	747.6
38.452	1192.06	38.431	5403.24	36.863	760.4
38.462	1186.21	38.4413	5689.96	36.884	725.2
38.473	1179.33	38.4516	5652.68	36.904	734
38.483	1181.13	38.4618	5516.49	36.925	725.6
38.493	1190.08	38.4721	5767.37	36.946	754.4
38.504	1189.08	38.4824	5634.05	36.966	732.8
38.514	1198.44	38.4927	5559.5	36.987	728.4
38.524	1195.18	38.503	5469.18	37.007	744.4
38.534	1193.73	38.5132	5529.4	37.028	722.8
38.545	1200.95	38.5235	5553.77	37.048	751.6
38.555	1212.13	38.5338	5540.86	37.069	760.8
38.565	1213.67	38.5441	5646.95	37.09	722
38.576	1210.55	38.5544	5648.38	37.11	742.4
38.586	1218.39	38.5647	5807.51	37.131	740
38.596	1219.24	38.5749	5780.28	37.151	728.4
38.606	1211.28	38.5852	5826.15	37.172	745.2
38.617	1221.78	38.5955	5768.81	37.192	730
38.627	1225.63	38.6058	5672.76	37.213	705.2
38.637	1224.16	38.6161	5830.45	37.233	736.8
38.648	1223.97	38.6263	5738.7	37.254	747.2
38.658	1231.6	38.6366	5618.28	37.275	730
38.668	1256.38	38.6469	5625.45	37.295	689.6
38.678	1273.54	38.6572	5702.86	37.316	700.4
38.689	1265.75	38.6675	5570.97	37.336	714.4
38.699	1267.27	38.6778	5681.36	37.357	751.6
38.709	1270.42	38.688	5675.62	37.377	725.2
38.72	1271.76	38.6983	5625.45	37.398	700.8
38.73	1269.84	38.7086	5592.47	37.419	712
38.74	1268.45	38.7189	5487.82	37.439	730.8
38.75	1253.05	38.7292	5599.64	37.46	726.8
38.761	1245.48	38.7394	5661.29	37.48	711.6
38.771	1234.19	38.7497	5787.44	37.501	730
38.781	1231.65	38.76	5681.36	37.521	739.2
38.792	1228.56	38.7703	5691.39	37.542	697.6
38.802	1228.87	38.7806	5718.63	37.563	717.6
38.812	1230.85	38.7909	5695.69	37.583	718.8
38.822	1234.9	38.8011	5684.22	37.604	723.6
38.833	1237.74	38.8114	5765.94	37.624	726.8
38.843	1242.19	38.8217	5648.38	37.645	714.8
38.853	1247.64	38.832	5609.68	37.665	724.4
38.864	1246.38	38.8423	5715.76	37.686	710.8
38.874	1261.19	38.8525	5484.95	37.706	690
38.884	1255.55	38.8628	5606.81	37.727	713.6
38.894	1258.91	38.8731	5830.45	37.748	730.4
38.905	1270.21	38.8834	5778.84	37.768	728.4
38.915	1260.24	38.8937	5668.45	37.789	715.6
38.925	1266.33	38.904	5837.62	37.809	739.2
38.935	1267.65	38.9142	5748.74	37.83	688.8
38.946	1276.92	38.9245	5745.87	37.85	717.2
38.956	1271.75	38.9348	5654.12	37.871	748
38.966	1265.57	38.9451	5692.83	37.892	689.2
38.977	1262.96	38.9554	5641.22	37.912	737.6
38.987	1264.52	38.9656	5626.88	37.933	748.8
38.997	1260.84	38.9759	5727.23	37.953	701.6
39.007	1273.04	38.9862	5641.22	37.974	736.8
39.018	1268.66	38.9965	5667.02	37.994	710.8
39.028	1269.22	39.0068	5691.39	38.015	708.4
39.038	1267.82	39.0171	5648.38	38.036	706.4
39.049	1274.73	39.0273	5711.46	38.056	690.4
39.059	1268.36	39.0376	5763.07	38.077	759.6
39.069	1260.24	39.0479	5618.28	38.097	736
39.079	1255.56	39.0582	5497.86	38.118	719.6
39.09	1241.03	39.0685	5619.71	38.138	724
39.1	1244.27	39.0787	5800.35	38.159	722.4
39.11	1248.21	39.089	5679.92	38.179	718.4
39.121	1248.33	39.0993	5850.52	38.2	690
39.131	1259.22	39.1096	5669.89	38.221	728
39.141	1264.12	39.1199	5771.67	38.241	709.6
39.151	1275.04	39.1301	5718.63	38.262	754.8
39.162	1279.2	39.1404	5579.57	38.282	722
39.172	1280.98	39.1507	5599.64	38.303	699.2
39.182	1288.05	39.161	5687.09	38.323	750.4
39.193	1283.28	39.1713	5753.04	38.344	708
39.203	1290.92	39.1816	5849.09	38.365	721.2
39.213	1295.21	39.1918	5737.27	38.385	724.8
39.223	1284.1	39.2021	5520.79	38.406	712
39.234	1282.95	39.2124	5566.67	38.426	697.2
39.244	1277.68	39.2227	5760.2	38.447	699.6
39.254	1280.64	39.233	5651.25	38.467	710.4
39.265	1276.37	39.2432	5721.5	38.488	722.4
39.275	1271.14	39.2535	5744.44	38.508	714
39.285	1275.04	39.2638	5738.7	38.529	705.2
39.295	1270.52	39.2741	5794.61	38.55	729.6
39.306	1269.09	39.2844	5741.57	38.57	697.6
39.316	1288.5	39.2947	5810.38	38.591	720
39.326	1296.92	39.3049	5870.59	38.611	710.8
39.337	1302.38	39.3152	5748.74	38.632	691.6
39.347	1298.92	39.3255	5724.36	38.652	721.2
39.357	1312.57	39.3358	5735.83	38.673	734.8
39.367	1303.31	39.3461	5942.27	38.694	699.2
39.378	1310.05	39.3563	5777.41	38.714	695.2
39.388	1312.75	39.3666	5684.22	38.735	710.8
39.398	1310.98	39.3769	5863.42	38.755	716.4
39.408	1304.29	39.3872	5675.62	38.776	724
39.419	1292.73	39.3975	5906.43	38.796	726.4
39.429	1291.78	39.4078	5786.01	38.817	701.2
39.439	1292.21	39.418	5797.48	38.838	676.8
39.45	1285.78	39.4283	5780.28	38.858	730.8
39.46	1288.3	39.4386	5639.78	38.879	742.4
39.47	1287.6	39.4489	5926.5	38.899	734
39.48	1289	39.4592	5702.86	38.92	698
39.491	1288.55	39.4694	5694.26	38.94	717.2
39.501	1302.09	39.4797	5939.4	38.961	704.4
39.511	1310.09	39.49	5688.52	38.981	712.4
39.522	1309.12	39.5003	5705.73	39.002	708.4
39.532	1318.68	39.5106	5784.58	39.023	706.4
39.542	1319.89	39.5209	5831.88	39.043	716
39.552	1316.83	39.5311	5843.35	39.064	690
39.563	1323.03	39.5414	5884.93	39.084	706.8
39.573	1318.79	39.5517	5811.81	39.105	719.6
39.583	1315.54	39.562	5946.57	39.125	711.2
39.594	1303.27	39.5723	5992.45	39.146	702.4
39.604	1309.76	39.5825	5861.99	39.167	713.2
39.614	1314.45	39.5928	5817.55	39.187	681.2
39.624	1308.47	39.6031	5896.4	39.208	690.4
39.635	1316.38	39.6134	5930.8	39.228	689.6
39.645	1317.96	39.6237	5952.31	39.249	709.6
39.655	1316.94	39.634	5925.07	39.269	722.4
39.666	1317.84	39.6442	6092.8	39.29	696.4
39.676	1322.4	39.6545	5869.16	39.311	716
39.686	1326.25	39.6648	5839.05	39.331	678.8
39.696	1332.96	39.6751	6029.72	39.352	721.6
39.707	1329.94	39.6854	6061.26	39.372	709.6
39.717	1323.87	39.6956	6112.87	39.393	683.6
39.727	1335.24	39.7059	6102.84	39.413	698
39.738	1338.53	39.7162	6071.3	39.434	714.8
39.748	1341.78	39.7265	5986.71	39.454	702.4
39.758	1344.91	39.7368	6289.2	39.475	691.2
39.768	1348.53	39.7471	6054.09	39.496	696.8
39.779	1337.85	39.7573	6150.14	39.516	701.6
39.789	1337.61	39.7676	6376.65	39.537	711.2
39.799	1337.13	39.7779	6237.59	39.557	698
39.81	1343.09	39.7882	6422.53	39.578	695.6
39.82	1344.84	39.7985	6501.38	39.598	688
39.83	1351.69	39.8087	6213.22	39.619	709.6
39.84	1353.58	39.819	6601.73	39.64	720.4
39.851	1355.59	39.8293	6302.11	39.66	698
39.861	1363.06	39.8396	6677.71	39.681	711.2
39.871	1368.25	39.8499	6709.25	39.701	723.6
39.881	1360.74	39.8602	7008.87	39.722	706.8
39.892	1359.67	39.8704	7027.51	39.742	706.8
39.902	1367.38	39.8807	7047.58	39.763	727.6
39.912	1359.54	39.891	7199.54	39.784	699.2
39.923	1358.26	39.9013	7421.75	39.804	731.6
39.933	1356.98	39.9116	7314.23	39.825	706.4
39.943	1346.07	39.9218	7626.75	39.845	708.8
39.953	1342.61	39.9321	7784.45	39.866	738
39.964	1343.79	39.9424	8214.53	39.886	697.6
39.974	1344.65	39.9527	8541.39	39.907	693.2
39.984	1337.06	39.963	8442.47	39.927	698.4
39.995	1334.05	39.9732	8744.96	39.948	704
40.005	1347.18	39.9835	9332.74	39.969	710.8
40.015	1347.8	39.9938	9318.4	39.989	713.6
40.025	1361.88	40.0041	9769.98	40.01	705.2
40.036	1363.34	40.0144	9726.98	40.03	730
40.046	1360.76	40.0247	10025.2	40.051	676
40.056	1355.57	40.0349	10397.9	40.071	697.2
40.067	1355	40.0452	10512.6	40.092	693.2
40.077	1367.24	40.0555	10736.2	40.113	700
40.087	1359.96	40.0658	10836.6	40.133	700.8
40.097	1358.78	40.0761	11136.2	40.154	700.4
40.108	1368.53	40.0863	11441.6	40.174	682.8
40.118	1362.32	40.0966	11997.8	40.195	691.2
40.128	1367.37	40.1069	12599.9	40.215	702.4
40.139	1373.57	40.1172	13067.3	40.236	685.2
40.149	1365.96	40.1275	13924.6	40.257	738
40.159	1380.39	40.1378	15295.1	40.277	702
40.169	1370.48	40.148	16648.4	40.298	699.6
40.18	1373.63	40.1583	17745.1	40.318	710.4
40.19	1374.74	40.1686	18722.8	40.339	678.4
40.2	1370.61	40.1789	17391	40.359	714
40.211	1375.74	40.1892	15127.3	40.38	680.4
40.221	1370.75	40.1994	13428.5	40.4	694.8
40.231	1373.69	40.2097	12710.3	40.421	697.2
40.241	1366.42	40.22	12144	40.442	704.8
40.252	1361.04	40.2303	12111.1	40.462	692.8
40.262	1370.83	40.2406	12675.9	40.483	692.8
40.272	1370.99	40.2509	12602.8	40.503	681.2
40.283	1378.96	40.2611	12655.8	40.524	711.2
40.293	1385.15	40.2714	11627.9	40.544	705.6
40.303	1393.72	40.2817	10218.7	40.565	690
40.313	1396.23	40.292	9364.28	40.586	711.6
40.324	1407	40.3023	8899.79	40.606	700.8
40.334	1418.79	40.3125	8499.81	40.627	690.4
40.344	1421.11	40.3228	8002.36	40.647	723.2
40.354	1403.65	40.3331	7818.85	40.668	708.4
40.365	1399.25	40.3434	7513.5	40.688	686.4
40.375	1394.88	40.3537	7292.72	40.709	704.4
40.385	1401.91	40.364	7325.7	40.73	680
40.396	1389.01	40.3742	6994.53	40.75	700.8
40.406	1395.08	40.3845	7139.33	40.771	690.4
40.416	1390.01	40.3948	7038.98	40.791	699.6
40.426	1386.29	40.4051	6727.88	40.812	683.2
40.437	1393.65	40.4154	6866.94	40.832	682.4
40.447	1398.67	40.4256	6700.65	40.853	718
40.457	1408.95	40.4359	6743.65	40.873	693.2
40.468	1402.05	40.4462	6511.41	40.894	700.4
40.478	1400.26	40.4565	6641.87	40.915	661.2
40.488	1420.43	40.4668	6527.18	40.935	689.2
40.498	1422.09	40.4771	6401.02	40.956	706.4
40.509	1425.53	40.4873	6462.67	40.976	700.4
40.519	1434.68	40.4976	6431.13	40.997	678.4
40.529	1424.29	40.5079	6478.44	41.017	688.8
40.54	1417.82	40.5182	6304.97	41.038	688
40.55	1412.24	40.5285	6267.7	41.059	676.4
40.56	1409.74	40.5387	6188.85	41.079	699.6
40.57	1407.98	40.549	6151.58	41.1	691.6
40.581	1411.02	40.5593	6203.19	41.12	691.2
40.591	1407.33	40.5696	6130.07	41.141	697.6
40.601	1412.84	40.5799	6227.56	41.161	670.8
40.612	1415.27	40.5902	6226.12	41.182	689.6
40.622	1418.05	40.6004	6112.87	41.203	719.2
40.632	1421.87	40.6107	6069.86	41.223	697.6
40.642	1425.4	40.621	6105.7	41.244	722.4
40.653	1430.95	40.6313	6009.65	41.264	726.8
40.663	1442.04	40.6416	6171.65	41.285	704
40.673	1429.63	40.6518	6163.05	41.305	698.8
40.684	1449.76	40.6621	6187.42	41.326	690
40.694	1451.75	40.6724	5969.51	41.346	696.8
40.704	1451.4	40.6827	6023.99	41.367	674
40.714	1452.33	40.693	6120.04	41.388	722
40.725	1464.21	40.7032	6088.5	41.408	738
40.735	1457.76	40.7135	6022.55	41.429	674.8
40.745	1450.13	40.7238	6403.89	41.449	696.8
40.755	1449.2	40.7341	6072.73	41.47	671.2
40.766	1447.57	40.7444	6048.36	41.49	691.2
40.776	1436.14	40.7547	5996.75	41.511	696
40.786	1427.66	40.7649	6003.92	41.532	739.6
40.797	1425.1	40.7752	6077.03	41.552	690.4
40.807	1431.94	40.7855	5979.55	41.573	721.2
40.817	1434	40.7958	6135.81	41.593	688
40.827	1441.49	40.8061	5969.51	41.614	690
40.838	1452.36	40.8163	6095.67	41.634	692.4
40.848	1465.28	40.8266	5932.24	41.655	715.2
40.858	1462.3	40.8369	6092.8	41.676	698.4
40.869	1458.18	40.8472	6132.94	41.696	718.4
40.879	1455.91	40.8575	6054.09	41.717	695.6
40.889	1456.1	40.8678	5923.64	41.737	696.8
40.899	1453.81	40.878	6105.7	41.758	699.2
40.91	1452.14	40.8883	6003.92	41.778	724.8
40.92	1448.87	40.8986	6031.16	41.799	704
40.93	1453.93	40.9089	6031.16	41.819	694.8
40.941	1447.35	40.9192	5993.88	41.84	670.8
40.951	1455.24	40.9294	6132.94	41.861	706
40.961	1465.69	40.9397	6006.78	41.881	710.4
40.971	1470.42	40.95	6013.95	41.902	679.6
40.982	1465.36	40.9603	6201.75	41.922	678.8
40.992	1469.91	40.9706	6127.21	41.943	676.4
41.002	1466.96	40.9809	6239.03	41.963	712
41.013	1475.51	40.9911	6273.43	41.984	700
41.023	1473.95	41.0014	5980.98	42.005	694.4
41.033	1473.87	41.0117	5991.01	42.025	705.2
41.043	1465.13	41.022	6132.94	42.046	688.4
41.054	1473.55	41.0323	6157.31	42.066	716.8
41.064	1462	41.0425	5959.48	42.087	676
41.074	1471.97	41.0528	6035.46	42.107	683.2
41.085	1470.75	41.0631	5991.01	42.128	682
41.095	1477.96	41.0734	6039.76	42.149	673.2
41.105	1474.19	41.0837	6214.66	42.169	711.2
41.115	1465.96	41.094	6032.59	42.19	715.2
41.126	1479.34	41.1042	6015.39	42.21	668.4
41.136	1484.28	41.1145	6120.04	42.231	697.2
41.146	1479.84	41.1248	5916.47	42.251	677.6
41.157	1492.96	41.1351	6151.58	42.272	657.6
41.167	1493.23	41.1454	5976.68	42.292	704.4
41.177	1491.89	41.1556	6013.95	42.313	693.2
41.187	1501.76	41.1659	6141.54	42.334	693.2
41.198	1509	41.1762	6068.43	42.354	680.8
41.208	1511.32	41.1865	6101.4	42.375	673.6
41.218	1498.89	41.1968	6085.63	42.395	654.4
41.228	1504.66	41.2071	6029.72	42.416	685.6
41.239	1502.09	41.2173	5978.11	42.436	678.8
41.249	1487.92	41.2276	6141.54	42.457	696.8
41.259	1486.84	41.2379	6045.49	42.478	692.4
41.27	1497.77	41.2482	6165.91	42.498	713.2
41.28	1507.59	41.2585	6203.19	42.519	696
41.29	1503.16	41.2687	6110	42.539	686.8
41.3	1514.82	41.279	6121.47	42.56	713.6
41.311	1518.12	41.2893	6064.13	42.58	643.6
41.321	1517.62	41.2996	6077.03	42.601	682
41.331	1524.2	41.3099	6296.37	42.621	689.6
41.342	1527.01	41.3202	6160.18	42.642	692.8
41.352	1535.6	41.3304	6190.28	42.663	673.6
41.362	1534.47	41.3407	6114.3	42.683	677.6
41.372	1535.97	41.351	6114.3	42.704	688.4
41.383	1535.76	41.3613	6197.45	42.724	702.8
41.393	1543.64	41.3716	6121.47	42.745	682.8
41.403	1546.91	41.3818	6198.89	42.765	648.4
41.414	1541.81	41.3921	6153.01	42.786	677.6
41.424	1531.59	41.4024	6074.16	42.807	686.4
41.434	1546.9	41.4127	6107.14	42.827	697.2
41.444	1544.6	41.423	6148.71	42.848	678.8
41.455	1557.77	41.4333	6171.65	42.868	679.6
41.465	1556.91	41.4435	6284.9	42.889	674
41.475	1562.62	41.4538	6099.97	42.909	680
41.486	1571.48	41.4641	6099.97	42.93	726.4
41.496	1575.5	41.4744	6180.25	42.951	693.2
41.506	1581.79	41.4847	6110	42.971	693.2
41.516	1590.99	41.4949	6082.76	42.992	704.8
41.527	1581.53	41.5052	6279.17	43.012	688.4
41.537	1572.82	41.5155	6034.02	43.033	679.2
41.547	1575.91	41.5258	6216.09	43.053	688
41.558	1569.55	41.5361	6306.41	43.074	692
41.568	1582.44	41.5463	6135.81	43.094	708.8
41.578	1583.43	41.5566	6326.48	43.115	710
41.588	1579.54	41.5669	6269.13	43.136	696.8
41.599	1593.54	41.5772	6451.2	43.156	723.2
41.609	1592.57	41.5875	6084.2	43.177	708
41.619	1590.92	41.5978	6137.24	43.197	714.4
41.63	1596.38	41.608	6398.16	43.218	691.6
41.64	1589.92	41.6183	6141.54	43.238	696
41.65	1592.5	41.6286	6303.54	43.259	712.8
41.66	1589.11	41.6389	6287.77	43.28	694.4
41.671	1597.52	41.6492	6323.61	43.3	700.4
41.681	1593.58	41.6594	6337.95	43.321	720.8
41.691	1590.49	41.6697	6389.56	43.341	724.8
41.701	1584.3	41.68	6401.02	43.362	688
41.712	1603.41	41.6903	6325.04	43.382	703.2
41.722	1586.14	41.7006	6449.77	43.403	703.6
41.732	1589.9	41.7109	6231.86	43.424	705.6
41.743	1598.56	41.7211	6332.21	43.444	691.2
41.753	1594.56	41.7314	6272	43.465	696
41.763	1593.26	41.7417	6349.41	43.485	687.2
41.773	1592.23	41.752	6353.72	43.506	686
41.784	1598.35	41.7623	6471.27	43.526	709.2
41.794	1597.82	41.7725	6253.36	43.547	679.2
41.804	1599.07	41.7828	6464.1	43.567	683.2
41.815	1604.93	41.7931	6266.27	43.588	682.4
41.825	1612.47	41.8034	6376.65	43.609	700.8
41.835	1610.47	41.8137	6432.56	43.629	700.4
41.845	1607.89	41.824	6385.25	43.65	682.4
41.856	1613.95	41.8342	6356.58	43.67	698.8
41.866	1609.85	41.8445	6401.02	43.691	710.4
41.876	1605.99	41.8548	6431.13	43.711	710
41.887	1604.78	41.8651	6478.44	43.732	680.4
41.897	1604.47	41.8754	6462.67	43.753	682
41.907	1604.32	41.8856	6296.37	43.773	667.6
41.917	1608.25	41.8959	6611.76	43.794	731.2
41.928	1613.51	41.9062	6359.45	43.814	683.2
41.938	1623.88	41.9165	6478.44	43.835	686.4
41.948	1629.17	41.9268	6628.97	43.855	662.4
41.959	1638.19	41.9371	6479.87	43.876	696
41.969	1639.15	41.9473	6508.54	43.897	690.4
41.979	1642.75	41.9576	6570.19	43.917	698.4
41.989	1635.38	41.9679	6472.7	43.938	690.8
42	1621.37	41.9782	6637.57	43.958	711.6
42.01	1613.77	41.9885	6601.73	43.979	646.4
42.02	1622.14	41.9987	6631.83	43.999	680
42.031	1618.85	42.009	6692.04	44.02	689.6
42.041	1631.85	42.0193	6676.28	44.04	679.6
42.051	1630.8	42.0296	6571.62	44.061	688.8
42.061	1636.39	42.0399	6627.53	44.082	667.6
42.072	1631.78	42.0502	6462.67	44.102	677.6
42.082	1647.6	42.0604	6639	44.123	688.8
42.092	1651.98	42.0707	6551.55	44.143	671.6
42.103	1658.2	42.081	6606.03	44.164	681.6
42.113	1660.92	42.0913	6659.07	44.184	667.2
42.123	1673.87	42.1016	6548.68	44.205	673.2
42.133	1661.99	42.1118	6532.92	44.226	692.8
42.144	1673.09	42.1221	6683.44	44.246	683.2
42.154	1681.26	42.1324	6733.62	44.267	670.4
42.164	1680.21	42.1427	6785.23	44.287	678.8
42.174	1689.05	42.153	6812.47	44.308	679.2
42.185	1696.54	42.1633	6746.52	44.328	663.6
42.195	1692.31	42.1735	6808.17	44.349	690
42.205	1695.68	42.1838	6684.88	44.37	685.2
42.216	1702.53	42.1941	6818.2	44.39	685.2
42.226	1710.94	42.2044	6925.72	44.411	663.6
42.236	1701.48	42.2147	7057.61	44.431	657.6
42.246	1697.06	42.2249	7080.55	44.452	648
42.257	1726.12	42.2352	7243.98	44.472	657.2
42.267	1719.82	42.2455	7126.43	44.493	659.6
42.277	1732.24	42.2558	7172.3	44.513	703.6
42.288	1744.73	42.2661	7231.08	44.534	660.4
42.298	1762	42.2763	7231.08	44.555	680.8
42.308	1760.1	42.2866	7308.49	44.575	652.4
42.318	1752.97	42.2969	7448.99	44.596	668.8
42.329	1764.88	42.3072	7502.03	44.616	661.2
42.339	1772.31	42.3175	7639.65	44.637	676.8
42.349	1767.73	42.3278	7496.29	44.657	666.8
42.36	1779.78	42.338	7859	44.678	664.4
42.37	1779.31	42.3483	7861.86	44.699	656.8
42.38	1792.02	42.3586	7934.98	44.719	674
42.39	1792.69	42.3689	8112.74	44.74	692.4
42.401	1791.99	42.3792	8171.52	44.76	683.6
42.411	1802.78	42.3894	8306.28	44.781	693.2
42.421	1821.16	42.3997	8479.74	44.801	653.2
42.432	1816.22	42.41	8849.61	44.822	684.4
42.442	1824.54	42.4203	8846.75	44.843	682.8
42.452	1838.19	42.4306	9142.07	44.863	670
42.462	1853.53	42.4409	9556.38	44.884	687.2
42.473	1847.87	42.4511	9543.48	44.904	696
42.483	1858.25	42.4614	10073.9	44.925	680
42.493	1862.54	42.4717	9930.55	44.945	650.4
42.504	1878.36	42.482	10396.5	44.966	651.6
42.514	1867.84	42.4923	10948.4	44.986	652.8
42.524	1872.58	42.5025	11397.1	45.007	679.2
42.534	1881.13	42.5128	11956.2	45.028	634
42.545	1893.55	42.5231	12308.9	45.048	697.6
42.555	1898.12	42.5334	12713.2	45.069	661.2
42.565	1910.95	42.5437	13322.4	45.089	683.2
42.575	1924.23	42.554	14212.7	45.11	678.4
42.586	1934.95	42.5642	14754.6	45.13	644.8
42.596	1940.36	42.5745	15184.7	45.151	667.6
42.606	1956.29	42.5848	16021.9	45.172	657.2
42.617	1969.8	42.5951	16232.7	45.192	678.4
42.627	1979.59	42.6054	17176	45.213	687.6
42.637	1982.06	42.6156	17508.6	45.233	648
42.647	1988.36	42.6259	18287	45.254	692
42.658	2004.04	42.6362	18892	45.274	706.4
42.668	2001.67	42.6465	19560	45.295	663.2
42.678	2006.45	42.6568	20414.5	45.316	659.6
42.689	2012.02	42.6671	21332	45.336	675.6
42.699	2026.7	42.6773	22303.9	45.357	678.4
42.709	2040.49	42.6876	22746.9	45.377	688
42.719	2044.47	42.6979	24448.6	45.398	670.8
42.73	2059.14	42.7082	26118.8	45.418	668.8
42.74	2070.26	42.7185	28922.9	45.439	667.6
42.75	2078.58	42.7287	32289	45.459	670.4
42.761	2089.8	42.739	36162.6	45.48	677.2
42.771	2095.74	42.7493	41475.5	45.501	662.4
42.781	2112.57	42.7596	45403.5	45.521	672.8
42.791	2132.77	42.7699	47647.1	45.542	674.4
42.802	2125.41	42.7802	47654.3	45.562	658.8
42.812	2140.6	42.7904	42953.5	45.583	676.4
42.822	2149.38	42.8007	37894.3	45.603	683.6
42.833	2165.49	42.811	33554.8	45.624	668.4
42.843	2176.36	42.8213	30088.4	45.645	687.2
42.853	2182.82	42.8316	28786.7	45.665	682
42.863	2193.77	42.8418	29036.1	45.686	682.4
42.874	2199.16	42.8521	29651.1	45.706	702
42.884	2199.89	42.8624	29741.5	45.727	712.8
42.894	2202.89	42.8727	28928.6	45.747	665.2
42.905	2218.59	42.883	27102.2	45.768	706.4
42.915	2236.77	42.8933	23784.9	45.789	673.2
42.925	2251.18	42.9035	20527.7	45.809	692.8
42.935	2263.91	42.9138	17748	45.83	690.8
42.946	2281.95	42.9241	15599	45.85	690
42.956	2286.84	42.9344	14581.1	45.871	693.6
42.966	2301.76	42.9447	13270.8	45.891	683.2
42.977	2305.52	42.9549	12770.5	45.912	724.8
42.987	2319.66	42.9652	12056.6	45.932	734.8
42.997	2322.47	42.9755	11643.7	45.953	716.8
43.007	2320.37	42.9858	11143.4	45.974	712.8
43.018	2331.43	42.9961	10612.9	45.994	704
43.028	2340.66	43.0064	10512.6	46.015	706
43.038	2360.69	43.0166	10225.9	46.035	732
43.048	2389.34	43.0269	9972.12	46.056	725.2
43.059	2410.44	43.0372	9903.31	46.076	730.8
43.069	2446.99	43.0475	9689.7	46.097	708
43.079	2456.26	43.0578	9306.93	46.118	712.8
43.09	2474.87	43.068	9385.78	46.138	715.2
43.1	2495.82	43.0783	9103.36	46.159	714
43.11	2527.39	43.0886	9101.93	46.179	744
43.12	2544.21	43.0989	8909.82	46.2	712
43.131	2564.57	43.1092	8861.08	46.22	725.2
43.141	2581.07	43.1194	8881.15	46.241	744.8
43.151	2597.11	43.1297	8538.52	46.262	734.8
43.162	2591.4	43.14	8651.78	46.282	672.4
43.172	2618.17	43.1503	8671.85	46.303	711.6
43.182	2640.64	43.1606	8431	46.323	690
43.192	2668.25	43.1709	8535.65	46.344	716.8
43.203	2678.68	43.1811	8613.07	46.364	704.4
43.213	2696.44	43.1914	8375.09	46.385	679.6
43.223	2721.3	43.2017	8552.86	46.405	684.8
43.234	2764.2	43.212	8458.24	46.426	681.6
43.244	2786.53	43.2223	8538.52	46.447	686.8
43.254	2818.66	43.2325	8588.7	46.467	683.2
43.264	2855.72	43.2428	8640.31	46.488	700
43.275	2889.6	43.2531	8294.81	46.508	676
43.285	2919.52	43.2634	8475.44	46.529	701.2
43.295	2941.19	43.2737	8188.72	46.549	708.4
43.306	2981.06	43.284	8471.14	46.57	702.4
43.316	3013.56	43.2942	8498.38	46.591	677.2
43.326	3058.35	43.3045	8572.93	46.611	671.6
43.336	3092.9	43.3148	8549.99	46.632	696.4
43.347	3134.28	43.3251	8660.38	46.652	696.4
43.357	3178.36	43.3354	8557.16	46.673	678
43.367	3215.34	43.3456	8574.36	46.693	662.8
43.378	3253.69	43.3559	8730.62	46.714	682
43.388	3310.67	43.3662	8554.29	46.735	659.6
43.398	3362.43	43.3765	8782.23	46.755	639.6
43.408	3420.35	43.3868	8744.96	46.776	721.2
43.419	3468.33	43.3971	8785.1	46.796	675.6
43.429	3524.42	43.4073	8838.14	46.817	678
43.439	3585.21	43.4176	8810.91	46.837	671.6
43.45	3651.78	43.4279	8898.36	46.858	663.6
43.46	3715.29	43.4382	8736.36	46.878	686.8
43.47	3791.54	43.4485	8856.78	46.899	669.2
43.48	3880.26	43.4587	8978.64	46.92	684
43.491	3962.78	43.469	9020.21	46.94	720.8
43.501	4043.94	43.4793	9275.39	46.961	706
43.511	4141.85	43.4896	9071.82	46.981	681.6
43.521	4229.85	43.4999	9286.86	47.002	684.4
43.532	4332.14	43.5102	9367.14	47.022	694
43.542	4433.16	43.5204	9239.55	47.043	655.6
43.552	4554.76	43.5307	9542.04	47.064	688.4
43.563	4674.23	43.541	9319.83	47.084	678.8
43.573	4796.2	43.5513	9780.02	47.105	675.6
43.583	4911.54	43.5616	9977.86	47.125	697.2
43.593	5050.17	43.5718	9916.21	47.146	705.6
43.604	5182.95	43.5821	9787.19	47.166	679.6
43.614	5308.67	43.5924	10121.2	47.187	723.6
43.624	5461.61	43.6027	9943.45	47.207	692.4
43.635	5614.99	43.613	9964.95	47.228	683.2
43.645	5758.45	43.6233	10155.6	47.249	688.8
43.655	5915.53	43.6335	10106.9	47.269	704.8
43.665	6085.94	43.6438	10578.5	47.29	682
43.676	6269.75	43.6541	10516.9	47.31	702.4
43.686	6440.1	43.6644	10843.8	47.331	681.2
43.696	6603.81	43.6747	11021.5	47.351	706
43.707	6780.3	43.6849	10879.6	47.372	697.6
43.717	6960.87	43.6952	11057.4	47.393	658
43.727	7137.13	43.7055	11235.1	47.413	679.6
43.737	7307.74	43.7158	11798.5	47.434	672.4
43.748	7510.37	43.7261	11460.2	47.454	696
43.758	7702.92	43.7364	11864.5	47.475	692
43.768	7895.22	43.7466	12036.5	47.495	672.8
43.779	8075.78	43.7569	11990.6	47.516	676
43.789	8253.56	43.7672	12037.9	47.537	708.8
43.799	8455.87	43.7775	12399.2	47.557	710.4
43.809	8646.26	43.7878	12849.4	47.578	704.4
43.82	8827.72	43.798	13209.2	47.598	695.6
43.83	9002.49	43.8083	13255.1	47.619	697.6
43.84	9187.6	43.8186	13593.4	47.639	697.2
43.851	9345.55	43.8289	13799.8	47.66	708.4
43.861	9517.19	43.8392	14116.7	47.68	668.4
43.871	9671.48	43.8494	14384.7	47.701	685.6
43.881	9828.92	43.8597	14541	47.722	707.2
43.892	9990.6	43.87	14853.5	47.742	714.8
43.902	10129.3	43.8803	14958.2	47.763	695.2
43.912	10274	43.8906	15306.5	47.783	706.8
43.923	10406.5	43.9009	15755.3	47.804	688.4
43.933	10536.4	43.9111	16171	47.824	696.8
43.943	10660.7	43.9214	16487.8	47.845	686
43.953	10779.3	43.9317	16811.8	47.866	692.4
43.964	10889.6	43.942	17213.2	47.886	680.8
43.974	11004	43.9523	17379.5	47.907	693.2
43.984	11099	43.9625	17856.9	47.927	689.6
43.994	11196.4	43.9728	17968.7	47.948	704.8
44.005	11289	43.9831	18398.8	47.968	721.6
44.015	11368.7	43.9934	18950.8	47.989	705.6
44.025	11433.5	44.0037	19497	48.01	710.4
44.036	11500.5	44.014	19419.5	48.03	719.6
44.046	11568	44.0242	19941.4	48.051	710.8
44.056	11607.5	44.0345	20165	48.071	722.4
44.066	11648.2	44.0448	20437.4	48.092	709.2
44.077	11667.9	44.0551	20532	48.112	697.6
44.087	11690.7	44.0654	21111.2	48.133	732.4
44.097	11687	44.0756	21165.7	48.153	720
44.108	11671.9	44.0859	21516.9	48.174	697.2
44.118	11661.8	44.0962	21961.3	48.195	696.8
44.128	11640.7	44.1065	21797.9	48.215	715.6
44.138	11611.3	44.1168	22120.4	48.236	704.8
44.149	11575.7	44.1271	22314	48.256	728.8
44.159	11531.6	44.1373	22394.3	48.277	745.2
44.169	11484.3	44.1476	22414.3	48.297	736
44.18	11429.9	44.1579	22630.8	48.318	734
44.19	11364.4	44.1682	22382.8	48.339	734.4
44.2	11306.6	44.1785	22688.2	48.359	737.2
44.21	11236.6	44.1887	22196.4	48.38	717.6
44.221	11153	44.199	22536.2	48.4	734
44.231	11057.4	44.2093	22142	48.421	688
44.241	10965.3	44.2196	22103.2	48.441	706.4
44.252	10855.5	44.2299	22192.1	48.462	724.4
44.262	10739.7	44.2402	21919.7	48.483	727.6
44.272	10602.7	44.2504	22119	48.503	729.6
44.282	10478.9	44.2607	21717.6	48.524	757.6
44.293	10339.4	44.271	21190	48.544	758.4
44.303	10181.6	44.2813	21492.5	48.565	744.8
44.313	10026	44.2916	21081.1	48.585	732.4
44.324	9887.45	44.3018	20665.3	48.606	739.2
44.334	9738.51	44.3121	20400.1	48.626	785.6
44.344	9590.85	44.3224	20185.1	48.647	755.2
44.354	9437.44	44.3327	19499.8	48.668	708.4
44.365	9256.12	44.343	19572.9	48.688	719.2
44.375	9076.48	44.3533	19382.3	48.709	752
44.385	8915.69	44.3635	19084.1	48.729	699.6
44.396	8755.48	44.3738	18932.1	48.75	734.8
44.406	8601.83	44.3841	18510.6	48.77	718.8
44.416	8442.75	44.3944	18317.1	48.791	738.4
44.426	8278.11	44.4047	18205.3	48.812	751.2
44.437	8106.25	44.4149	17510	48.832	736.4
44.447	7940.13	44.4252	17366.6	48.853	754.4
44.457	7771.98	44.4355	17138.7	48.873	750.4
44.467	7627.66	44.4458	16774.6	48.894	747.2
44.478	7479.36	44.4561	16738.7	48.914	750.4
44.488	7322.2	44.4664	16282.8	48.935	770.4
44.498	7171.87	44.4766	16274.2	48.956	768
44.509	7018.58	44.4869	16031.9	48.976	738.4
44.519	6859.28	44.4972	15620.5	48.997	771.6
44.529	6715.26	44.5075	15546	49.017	772.4
44.539	6575.24	44.5178	15157.5	49.038	723.2
44.55	6438.11	44.528	15168.9	49.058	771.6
44.56	6317.67	44.5383	14908	49.079	777.2
44.57	6189.5	44.5486	14922.3	49.099	746.8
44.581	6065.09	44.5589	14351.8	49.12	773.6
44.591	5943.94	44.5692	14099.5	49.141	798.8
44.601	5831.7	44.5795	14040.7	49.161	773.6
44.611	5722.04	44.5897	13921.7	49.182	774.4
44.622	5640.15	44.6	13650.7	49.202	802.8
44.632	5542.64	44.6103	13490.2	49.223	752.4
44.642	5453.55	44.6206	13422.8	49.243	770
44.653	5382.34	44.6309	13278	49.264	808
44.663	5295.95	44.6411	13014.2	49.285	810.4
44.673	5216.58	44.6514	12939.7	49.305	819.2
44.683	5138.82	44.6617	12696	49.326	785.6
44.694	5075.58	44.672	12622.8	49.346	786.8
44.704	5006.84	44.6823	12718.9	49.367	812.8
44.714	4909.53	44.6925	12532.5	49.387	794.4
44.725	4833.88	44.7028	12267.3	49.408	832
44.735	4780.27	44.7131	12148.3	49.429	752.8
44.745	4723.93	44.7234	11977.7	49.449	799.2
44.755	4672.69	44.7337	11777	49.47	809.6
44.766	4632.47	44.744	11800	49.49	823.2
44.776	4598.38	44.7542	11775.6	49.511	853.2
44.786	4532.78	44.7645	11526.1	49.531	829.2
44.797	4483.07	44.7748	11572	49.552	832.4
44.807	4426.43	44.7851	11503.2	49.572	827.6
44.817	4390.06	44.7954	11431.5	49.593	868.4
44.827	4361.84	44.8056	11407.2	49.614	874.4
44.838	4307.82	44.8159	11209.3	49.634	852.8
44.848	4270.5	44.8262	11150.5	49.655	887.2
44.858	4221.69	44.8365	11180.6	49.675	878
44.868	4173.47	44.8468	10886.8	49.696	894.4
44.879	4132.07	44.8571	11023	49.716	934
44.889	4103.35	44.8673	10829.4	49.737	926
44.899	4071.65	44.8776	10713.3	49.758	965.6
44.91	4049.62	44.8879	10906.8	49.778	920.4
44.92	4019.26	44.8982	10479.6	49.799	956
44.93	3984	44.9085	10624.4	49.819	979.6
44.94	3958.84	44.9187	10703.3	49.84	993.6
44.951	3928.13	44.929	10419.4	49.86	948.8
44.961	3912.61	44.9393	10288.9	49.881	1002.8
44.971	3900.57	44.9496	10061	49.902	1036.8
44.982	3883.65	44.9599	10526.9	49.922	980
44.992	3858.98	44.9702	10127	49.943	1027.6
45.002	3826.46	44.9804	10304.7	49.963	1080.4
45.012	3792.89	44.9907	10134.1	49.984	1052.4
45.023	3759.72	45.001	10111.2	50.004	1065.6
45.033	3744.81	45.0113	10013.7	50.025	1096
45.043	3709.3	45.0216	10063.9	50.045	1129.6
45.054	3684.18	45.0318	9924.81	50.066	1130
45.064	3659.36	45.0421	10035.2	50.087	1146.8
45.074	3639.35	45.0524	10109.7	50.107	1164.8
45.084	3606.76	45.0627	9921.95	50.128	1186
45.095	3584.12	45.073	9662.46	50.148	1207.2
45.105	3569.74	45.0833	9866.04	50.169	1224.4
45.115	3570.87	45.0935	9567.85	50.189	1249.6
45.126	3548.84	45.1038	9797.22	50.21	1314.8
45.136	3540.89	45.1141	9552.08	50.231	1291.6
45.146	3518.34	45.1244	9705.47	50.251	1318.4
45.156	3499.72	45.1347	9625.19	50.272	1353.2
45.167	3483.44	45.1449	9952.05	50.292	1358
45.177	3473.32	45.1552	9534.87	50.313	1409.2
45.187	3457.16	45.1655	9701.17	50.333	1499.2
45.198	3452.55	45.1758	9732.71	50.354	1476.8
45.208	3438.07	45.1861	9437.39	50.375	1546.4
45.218	3419.29	45.1964	9564.98	50.395	1655.6
45.228	3409.42	45.2066	9463.19	50.416	1660.8
45.239	3395.08	45.2169	9487.56	50.436	1654.4
45.249	3381.51	45.2272	9381.48	50.457	1711.2
45.259	3368.7	45.2375	9407.28	50.477	1836.8
45.27	3347.55	45.2478	9190.81	50.498	1866.4
45.28	3330.63	45.258	9276.83	50.518	1940.8
45.29	3319.15	45.2683	9163.57	50.539	2012.8
45.3	3311.72	45.2786	9263.92	50.56	2142.8
45.311	3296.55	45.2889	9542.04	50.58	2229.2
45.321	3278.95	45.2992	9202.28	50.601	2364
45.331	3275.22	45.3095	9296.9	50.621	2430.8
45.341	3270.39	45.3197	9391.51	50.642	2566.8
45.352	3277.71	45.33	9169.31	50.662	2718
45.362	3260.8	45.3403	9258.19	50.683	2855.2
45.372	3257.01	45.3506	9351.37	50.704	3087.6
45.383	3246.79	45.3609	9192.24	50.724	3251.6
45.393	3229.95	45.3711	9044.58	50.745	3477.6
45.403	3235.63	45.3814	9246.72	50.765	3763.2
45.413	3235.67	45.3917	9149.24	50.786	3946.8
45.424	3233.81	45.402	9100.49	50.806	4194.8
45.434	3222.58	45.4123	9334.17	50.827	4605.6
45.444	3211.01	45.4226	9142.07	50.847	4874.8
45.455	3206.02	45.4328	9218.05	50.868	5316
45.465	3202.17	45.4431	8970.04	50.889	5702
45.475	3199.13	45.4534	9218.05	50.909	6206.4
45.485	3204.02	45.4637	9000.14	50.93	6715.6
45.496	3212.42	45.474	8800.87	50.95	7286
45.506	3201.52	45.4842	9232.38	50.971	7903.2
45.516	3196.32	45.4945	8985.8	50.991	8517.2
45.527	3171.84	45.5048	8994.41	51.012	9057.6
45.537	3164.57	45.5151	8995.84	51.033	9878
45.547	3179.86	45.5254	8971.47	51.053	10578
45.557	3180.7	45.5356	8965.73	51.074	11499.2
45.568	3183.87	45.5459	8988.67	51.094	12210
45.578	3189.9	45.5562	9035.98	51.115	13068
45.588	3183.11	45.5665	8904.09	51.135	13809.2
45.599	3180.13	45.5768	8961.43	51.156	14597.2
45.609	3186.95	45.5871	8676.15	51.177	15121.6
45.619	3193.33	45.5973	8810.91	51.197	15697.6
45.629	3215.27	45.6076	8823.81	51.218	16044.4
45.64	3214.82	45.6179	9035.98	51.238	16226
45.65	3221.69	45.6282	8752.13	51.259	16402.8
45.66	3212.25	45.6385	8895.49	51.279	16346.4
45.671	3211.11	45.6487	8904.09	51.3	16036
45.681	3213.7	45.659	9020.21	51.32	15704.4
45.691	3208.89	45.6693	9109.09	51.341	15130.8
45.701	3198.89	45.6796	9101.93	51.362	14637.6
45.712	3199.93	45.6899	9030.25	51.382	13989.6
45.722	3194.4	45.7002	8863.95	51.403	13219.2
45.732	3175.34	45.7104	9018.78	51.423	12465.6
45.743	3166.32	45.7207	8968.6	51.444	11757.2
45.753	3168.35	45.731	9169.31	51.464	11002.4
45.763	3182.74	45.7413	8970.04	51.485	10286
45.773	3176.85	45.7516	8982.94	51.506	9591.6
45.784	3175.48	45.7618	8871.12	51.526	8912.8
45.794	3179.18	45.7721	8945.66	51.547	8325.6
45.804	3179.33	45.7824	9179.34	51.567	7776.8
45.814	3169.35	45.7927	9126.3	51.588	7203.6
45.825	3158.05	45.803	9192.24	51.608	6587.6
45.835	3162.66	45.8133	8862.52	51.629	6213.6
45.845	3163.01	45.8235	8815.21	51.65	5729.6
45.856	3167.35	45.8338	8960	51.67	5262.8
45.866	3148.89	45.8441	8918.43	51.691	4919.2
45.876	3148.23	45.8544	8944.23	51.711	4617.6
45.886	3137.25	45.8647	9140.63	51.732	4249.6
45.897	3132.46	45.8749	9114.83	51.752	3951.6
45.907	3139.73	45.8852	9021.64	51.773	3710
45.917	3141.23	45.8955	9139.2	51.793	3519.6
45.928	3144.5	45.9058	8992.97	51.814	3240.8
45.938	3145.19	45.9161	9152.1	51.835	3025.2
45.948	3144.56	45.9264	8994.41	51.855	2912.8
45.958	3140.67	45.9366	8967.17	51.876	2737.6
45.969	3132.2	45.9469	9004.44	51.896	2562
45.979	3132.52	45.9572	8998.71	51.917	2406.8
45.989	3128.62	45.9675	8980.07	51.937	2284.4
46	3119.18	45.9778	9054.62	51.958	2218.4
46.01	3106.91	45.988	8965.73	51.979	2084.4
46.02	3096.02	45.9983	9011.61	51.999	1998.4
46.03	3082.38	46.0086	8822.37	52.02	1901.6
46.041	3078.3	46.0189	8888.32	52.04	1829.2
46.051	3079.66	46.0292	8785.1	52.061	1803.6
46.061	3079.91	46.0395	9003.01	52.081	1704.8
46.072	3077.31	46.0497	9030.25	52.102	1680.8
46.082	3078.18	46.06	9097.63	52.123	1611.6
46.092	3078.58	46.0703	9136.33	52.143	1567.2
46.102	3083.14	46.0806	8942.8	52.164	1504.4
46.113	3081.07	46.0909	9099.06	52.184	1454
46.123	3098.64	46.1011	9144.93	52.205	1442.8
46.133	3104.94	46.1114	8911.26	52.225	1385.2
46.144	3106.62	46.1217	9008.74	52.246	1348.4
46.154	3088.12	46.132	9041.72	52.266	1287.6
46.164	3081.74	46.1423	9063.22	52.287	1306.4
46.174	3072.32	46.1526	9080.42	52.308	1284.8
46.185	3075.19	46.1628	9000.14	52.328	1254
46.195	3088.46	46.1731	9113.4	52.349	1210.8
46.205	3099.65	46.1834	8779.37	52.369	1204.4
46.216	3098.01	46.1937	9116.26	52.39	1203.6
46.226	3095.44	46.204	9027.38	52.41	1164
46.236	3091.7	46.2142	8855.35	52.431	1119.6
46.246	3088.31	46.2245	8909.82	52.452	1110.4
46.257	3087.62	46.2348	8849.61	52.472	1110
46.267	3088.08	46.2451	8994.41	52.493	1089.2
46.277	3077.58	46.2554	8949.96	52.513	1070
46.287	3085	46.2656	9066.09	52.534	1085.2
46.298	3077.67	46.2759	9035.98	52.554	1022
46.308	3083.39	46.2862	8760.73	52.575	1054
46.318	3088.58	46.2965	8927.03	52.596	1032.4
46.329	3099.78	46.3068	8906.96	52.616	1054.8
46.339	3090.59	46.3171	8881.15	52.637	1024.4
46.349	3092.57	46.3273	8990.11	52.657	1032.8
46.359	3103.9	46.3376	8895.49	52.678	988.4
46.37	3103.74	46.3479	8753.56	52.698	966.4
46.38	3114.8	46.3582	8767.9	52.719	935.6
46.39	3116.45	46.3685	8676.15	52.739	955.6
46.401	3128.16	46.3787	8822.37	52.76	993.2
46.411	3121.94	46.389	8727.76	52.781	948.8
46.421	3131.06	46.3993	8591.56	52.801	938.8
46.431	3138.72	46.4096	8780.8	52.822	905.6
46.442	3145.21	46.4199	8740.66	52.842	896.4
46.452	3167.35	46.4302	8687.62	52.863	948.8
46.462	3160.19	46.4404	8895.49	52.883	933.6
46.473	3171.7	46.4507	8732.06	52.904	905.2
46.483	3178.85	46.461	8753.56	52.925	880.8
46.493	3180.8	46.4713	8799.44	52.945	890.8
46.503	3182.45	46.4816	8627.4	52.966	856
46.514	3189.56	46.4918	8647.48	52.986	910.8
46.524	3181.28	46.5021	8845.31	53.007	863.6
46.534	3176.52	46.5124	8775.07	53.027	918.8
46.545	3188.83	46.5227	8825.24	53.048	865.6
46.555	3185.6	46.533	8800.87	53.069	838
46.565	3219.17	46.5433	8878.28	53.089	837.2
46.575	3227.41	46.5535	8631.71	53.11	847.6
46.586	3222.84	46.5638	8724.89	53.13	838.4
46.596	3235.24	46.5741	8544.26	53.151	844
46.606	3243.74	46.5844	8861.08	53.171	842
46.617	3249.34	46.5947	8932.76	53.192	854.8
46.627	3261.03	46.6049	8495.51	53.212	840.8
46.637	3288.17	46.6152	8496.95	53.233	841.6
46.647	3298.8	46.6255	8845.31	53.254	808
46.658	3315.24	46.6358	8770.76	53.274	835.6
46.668	3310.71	46.6461	8704.82	53.295	830.4
46.678	3321.32	46.6564	8660.38	53.315	839.6
46.688	3327.95	46.6666	8756.43	53.336	799.2
46.699	3335.09	46.6769	8886.89	53.356	826
46.709	3340.6	46.6872	8749.26	53.377	780.4
46.719	3332.9	46.6975	8627.4	53.398	818.8
46.73	3346.61	46.7078	8835.28	53.418	806
46.74	3349.44	46.718	8636.01	53.439	816.4
46.75	3345.49	46.7283	8878.28	53.459	805.2
46.76	3358.12	46.7386	8621.67	53.48	830.8
46.771	3364.9	46.7489	8787.97	53.5	795.6
46.781	3374.08	46.7592	8663.24	53.521	781.6
46.791	3391.15	46.7695	8899.79	53.542	799.2
46.802	3398.55	46.7797	8820.94	53.562	786.4
46.812	3406.55	46.79	8865.38	53.583	829.6
46.822	3416.36	46.8003	8648.91	53.603	788.4
46.832	3412.24	46.8106	8773.63	53.624	794.4
46.843	3420.96	46.8209	8710.55	53.644	797.2
46.853	3430.66	46.8311	8909.82	53.665	801.2
46.863	3445.8	46.8414	8769.33	53.685	764.8
46.874	3456.04	46.8517	8677.58	53.706	786.4
46.884	3459.95	46.862	8812.34	53.727	788.8
46.894	3467.84	46.8723	8750.69	53.747	783.2
46.904	3482.55	46.8826	8841.01	53.768	819.2
46.915	3502.72	46.8928	8961.43	53.788	792.4
46.925	3515.23	46.9031	8872.55	53.809	743.2
46.935	3517.26	46.9134	9066.09	53.829	773.6
46.946	3532.23	46.9237	8620.24	53.85	782
46.956	3544.28	46.934	8809.47	53.871	785.2
46.966	3560.55	46.9442	8744.96	53.891	766
46.976	3568.08	46.9545	8974.34	53.912	789.2
46.987	3573.05	46.9648	8765.03	53.932	761.2
46.997	3572.52	46.9751	8889.75	53.953	768
47.007	3584	46.9854	8894.05	53.973	764.8
47.018	3584.73	46.9957	8832.41	53.994	749.2
47.028	3603.63	47.0059	8990.11	54.015	757.2
47.038	3620.98	47.0162	8938.5	54.035	747.6
47.048	3664.46	47.0265	8861.08	54.056	755.2
47.059	3680.03	47.0368	8961.43	54.076	783.2
47.069	3698.92	47.0471	8785.1	54.097	763.2
47.079	3726.56	47.0573	8919.86	54.117	761.2
47.09	3745.75	47.0676	9015.91	54.138	751.2
47.1	3776.78	47.0779	8961.43	54.158	743.2
47.11	3808.82	47.0882	8700.52	54.179	796.8
47.12	3836.47	47.0985	8967.17	54.2	741.6
47.131	3859.62	47.1087	9111.96	54.22	766.4
47.141	3871.59	47.119	8777.93	54.241	737.6
47.151	3880.1	47.1293	8995.84	54.261	739.2
47.161	3886.81	47.1396	9076.12	54.282	751.6
47.172	3918.43	47.1499	9123.43	54.302	729.2
47.182	3921.96	47.1602	8849.61	54.323	738.4
47.192	3964.43	47.1704	9213.75	54.344	736.4
47.203	3978.98	47.1807	9116.26	54.364	726.4
47.213	4010.66	47.191	9126.3	54.385	724.8
47.223	4042.35	47.2013	9193.68	54.405	754
47.233	4054.05	47.2116	9037.41	54.426	740.4
47.244	4064.31	47.2218	9117.7	54.446	716
47.254	4083.56	47.2321	9337.04	54.467	775.6
47.264	4110.59	47.2424	9285.43	54.488	722
47.275	4128.02	47.2527	9324.13	54.508	739.2
47.285	4156.77	47.263	9405.85	54.529	724
47.295	4185.5	47.2733	9206.58	54.549	731.6
47.305	4196.66	47.2835	9223.78	54.57	728.8
47.316	4244.04	47.2938	9377.18	54.59	733.6
47.326	4257.42	47.3041	9331.3	54.611	720.4
47.336	4269.95	47.3144	9251.02	54.631	733.6
47.347	4294.45	47.3247	9415.88	54.652	732
47.357	4307.81	47.3349	9423.05	54.673	721.6
47.367	4325.92	47.3452	9392.95	54.693	716
47.377	4349.79	47.3555	9572.15	54.714	707.6
47.388	4364.86	47.3658	9559.24	54.734	704.4
47.398	4370.96	47.3761	9635.23	54.755	685.6
47.408	4381.79	47.3864	9688.27	54.775	728
47.419	4390.75	47.3966	9712.64	54.796	677.6
47.429	4408.65	47.4069	9691.14	54.817	720.4
47.439	4420.6	47.4172	9745.61	54.837	696.4
47.449	4452.27	47.4275	9858.87	54.858	720
47.46	4468.13	47.4378	9833.06	54.878	721.2
47.47	4490.42	47.448	9682.53	54.899	744.4
47.48	4508.35	47.4583	9880.37	54.919	746.8
47.491	4506.92	47.4686	9946.32	54.94	730
47.501	4537.05	47.4789	9876.07	54.96	744
47.511	4552.82	47.4892	9880.37	54.981	719.2
47.521	4571.83	47.4995	9725.54	55.002	712
47.532	4592.54	47.5097	9556.38	55.022	721.6
47.542	4616.27	47.52	10055.3	55.043	728.4
47.552	4633.93	47.5303	9897.57	55.063	691.6
47.563	4648.52	47.5406	9817.29	55.084	699.2
47.573	4667.07	47.5509	9732.71	55.104	702.8
47.583	4689.66	47.5611	9702.6	55.125	712.4
47.593	4720.08	47.5714	10175.7	55.146	706.8
47.604	4718.6	47.5817	9787.19	55.166	700.4
47.614	4721.98	47.592	10114	55.187	717.6
47.624	4744.81	47.6023	9963.52	55.207	730
47.634	4759.12	47.6126	9860.3	55.228	714
47.645	4771.56	47.6228	9989.32	55.248	720.4
47.655	4776.67	47.6331	9926.25	55.269	714.4
47.665	4794.29	47.6434	9655.3	55.29	714.8
47.676	4793.24	47.6537	9929.11	55.31	710.8
47.686	4801.13	47.664	9748.48	55.331	676.8
47.696	4806.53	47.6742	9827.33	55.351	692
47.706	4823.22	47.6845	9767.12	55.372	678.4
47.717	4832.67	47.6948	9725.54	55.392	677.2
47.727	4844.64	47.7051	9716.94	55.413	682
47.737	4856.82	47.7154	9711.21	55.433	696.8
47.748	4858.29	47.7257	9838.8	55.454	690.8
47.758	4882.04	47.7359	9847.4	55.475	715.6
47.768	4894.97	47.7462	9940.58	55.495	679.6
47.778	4905.72	47.7565	9920.51	55.516	719.2
47.789	4915.22	47.7668	9787.19	55.536	704.4
47.799	4935.3	47.7771	10000.8	55.557	684.8
47.809	4947.13	47.7873	9735.58	55.577	682.8
47.82	4954.36	47.7976	10383.6	55.598	727.2
47.83	4948.9	47.8079	9983.59	55.619	709.2
47.84	4947.3	47.8182	9979.29	55.639	716.8
47.85	4945.26	47.8285	9893.27	55.66	696
47.861	4955.95	47.8387	10215.8	55.68	694
47.871	4971	47.849	10224.4	55.701	691.6
47.881	4978.04	47.8593	10200.1	55.721	710.8
47.892	5005.08	47.8696	10134.1	55.742	688
47.902	5025.58	47.8799	10323.4	55.763	658.8
47.912	5036.32	47.8902	10078.2	55.783	742.8
47.922	5059.78	47.9004	10138.4	55.804	688.4
47.933	5080.67	47.9107	10178.6	55.824	677.6
47.943	5102.38	47.921	10205.8	55.845	699.2
47.953	5125.44	47.9313	10535.5	55.865	701.2
47.964	5156.51	47.9416	10224.4	55.886	700.8
47.974	5168.09	47.9518	10278.9	55.906	704.8
47.984	5185.09	47.9621	10214.4	55.927	711.2
47.994	5213.03	47.9724	10435.2	55.948	691.6
48.005	5218.39	47.9827	10376.4	55.968	678
48.015	5248.71	47.993	10468.1	55.989	714.8
48.025	5261.33	48.0033	10245.9	56.009	688.4
48.036	5291.42	48.0135	10440.9	56.03	713.6
48.046	5310.63	48.0238	10709	56.05	696
48.056	5343.98	48.0341	10528.4	56.071	668.8
48.066	5363.81	48.0444	10581.4	56.092	675.6
48.077	5392.46	48.0547	10674.6	56.112	712.8
48.087	5409.33	48.0649	10776.4	56.133	697.2
48.097	5440.71	48.0752	10661.7	56.153	681.2
48.107	5476.37	48.0855	10892.5	56.174	691.6
48.118	5521.48	48.0958	10557	56.194	696
48.128	5544.31	48.1061	10754.9	56.215	675.2
48.138	5595.06	48.1164	10635.9	56.236	656
48.149	5612	48.1266	11015.8	56.256	689.6
48.159	5641.79	48.1369	10964.2	56.277	726
48.169	5663.66	48.1472	10843.8	56.297	726
48.179	5708.14	48.1575	11083.2	56.318	696
48.19	5746.54	48.1678	10984.2	56.338	690
48.2	5764.99	48.178	11117.6	56.359	667.2
48.21	5778.26	48.1883	10936.9	56.379	674.4
48.221	5834.37	48.1986	11186.4	56.4	703.2
48.231	5833.6	48.2089	11283.9	56.421	696.4
48.241	5865.89	48.2192	11110.4	56.441	696.8
48.251	5865.47	48.2295	11164.9	56.462	690.4
48.262	5885.84	48.2397	11093.2	56.482	688.4
48.272	5919.38	48.25	11328.3	56.503	697.6
48.282	5956.97	48.2603	11050.2	56.523	703.2
48.293	5986.12	48.2706	11394.3	56.544	696.8
48.303	6014.57	48.2809	11451.6	56.565	705.2
48.313	6057.01	48.2911	11606.4	56.585	706
48.323	6081.81	48.3014	11566.3	56.606	707.6
48.334	6098.91	48.3117	11362.7	56.626	687.2
48.344	6140.39	48.322	11648	56.647	692
48.354	6172.43	48.3323	11689.6	56.667	726.8
48.365	6223.59	48.3426	11605	56.688	730.8
48.375	6266	48.3528	11768.4	56.709	708
48.385	6286.08	48.3631	11713.9	56.729	673.6
48.395	6317.3	48.3734	11903.2	56.75	702.4
48.406	6346.68	48.3837	11868.8	56.77	734
48.416	6377.89	48.394	11871.6	56.791	700.8
48.426	6411.49	48.4042	12037.9	56.811	662.8
48.437	6456.54	48.4145	12135.4	56.832	684
48.447	6515.24	48.4248	12048	56.852	696
48.457	6554.77	48.4351	12284.5	56.873	717.6
48.467	6593.65	48.4454	12162.7	56.894	694.8
48.478	6625.86	48.4557	12251.5	56.914	706.8
48.488	6650.5	48.4659	12202.8	56.935	702.4
48.498	6684.93	48.4762	12288.8	56.955	687.6
48.508	6735.2	48.4865	12508.2	56.976	722.4
48.519	6767.36	48.4968	12604.2	56.996	724.4
48.529	6811.11	48.5071	12561.2	57.017	702.8
48.539	6832.45	48.5173	12823.6	57.038	688.4
48.55	6879.04	48.5276	12721.8	57.058	709.6
48.56	6903.44	48.5379	12592.7	57.079	707.2
48.57	6934.89	48.5482	12651.5	57.099	723.2
48.58	6947.25	48.5585	12625.7	57.12	674.8
48.591	6989.24	48.5688	12839.3	57.14	721.2
48.601	7033	48.579	13025.7	57.161	698.4
48.611	7072.88	48.5893	12628.6	57.182	684
48.622	7090.66	48.5996	12750.4	57.202	694.8
48.632	7114.15	48.6099	13097.4	57.223	704.4
48.642	7144.07	48.6202	13149	57.243	702.8
48.652	7194.46	48.6304	13014.2	57.264	705.6
48.663	7215.91	48.6407	13083	57.284	696.8
48.673	7244.39	48.651	13235	57.305	724.8
48.683	7270.14	48.6613	13322.4	57.325	738
48.694	7321.88	48.6716	13176.2	57.346	724.8
48.704	7351.15	48.6818	13417.1	57.367	718.8
48.714	7381.78	48.6921	13411.3	57.387	722.8
48.724	7414.46	48.7024	13603.4	57.408	716
48.735	7450.73	48.7127	13574.8	57.428	744.8
48.745	7474.38	48.723	13375.5	57.449	724
48.755	7503.58	48.7333	13468.7	57.469	738.8
48.766	7520.74	48.7435	13437.1	57.49	716.8
48.776	7549.55	48.7538	13391.3	57.511	700.8
48.786	7582.46	48.7641	13682.3	57.531	768
48.796	7605.52	48.7744	13580.5	57.552	723.2
48.807	7625.99	48.7847	13430	57.572	726.4
48.817	7659.52	48.7949	13788.4	57.593	762.4
48.827	7690.6	48.8052	13709.5	57.613	705.6
48.838	7703.99	48.8155	13765.4	57.634	757.2
48.848	7725.12	48.8258	13844.3	57.655	740.4
48.858	7748.98	48.8361	13881.5	57.675	746.8
48.868	7780.84	48.8464	13786.9	57.696	777.6
48.879	7810.49	48.8566	13690.9	57.716	751.2
48.889	7858.22	48.8669	14172.6	57.737	769.2
48.899	7895.87	48.8772	13885.8	57.757	741.2
48.91	7921.19	48.8875	13875.8	57.778	768
48.92	7951.65	48.8978	14237.1	57.798	768.4
48.93	7970.68	48.908	13821.3	57.819	737.2
48.94	8005.1	48.9183	14288.7	57.84	754
48.951	8032.24	48.9286	14380.4	57.86	740
48.961	8050.62	48.9389	14267.2	57.881	726.4
48.971	8069.91	48.9492	14419.1	57.901	738
48.981	8093.02	48.9595	14295.9	57.922	756.4
48.992	8098.85	48.9697	14142.5	57.942	722.8
49.002	8113.73	48.98	14394.8	57.963	770
49.012	8151.68	48.9903	14231.3	57.984	754
49.023	8167.56	49.0006	14099.5	58.004	744.4
49.033	8177.28	49.0109	14595.5	58.025	767.2
49.043	8195.84	49.0211	14522.4	58.045	774.8
49.053	8200.07	49.0314	14295.9	58.066	740.4
49.064	8229.61	49.0417	14681.5	58.086	780.8
49.074	8249.44	49.052	14509.5	58.107	798
49.084	8292.91	49.0623	14628.5	58.128	810.8
49.095	8310.43	49.0726	14728.8	58.148	812
49.105	8348.4	49.0828	14591.2	58.169	798.8
49.115	8373.02	49.0931	14575.4	58.189	788.8
49.125	8382.84	49.1034	14634.2	58.21	819.6
49.136	8429.76	49.1137	14612.7	58.23	807.2
49.146	8450.01	49.124	14826.3	58.251	842.4
49.156	8459.45	49.1342	14767.5	58.271	827.2
49.167	8498.32	49.1445	14624.2	58.292	813.6
49.177	8505.06	49.1548	14743.1	58.313	873.6
49.187	8515.62	49.1651	14873.6	58.333	834
49.197	8524.11	49.1754	14582.6	58.354	852.8
49.208	8549.57	49.1857	14946.7	58.374	884
49.218	8560.22	49.1959	14925.2	58.395	900.8
49.228	8584.47	49.2062	14956.7	58.415	875.6
49.239	8600.41	49.2165	14978.3	58.436	849.2
49.249	8612.61	49.2268	14905.1	58.457	909.2
49.259	8599.78	49.2371	15134.5	58.477	894
49.269	8619.72	49.2473	15097.2	58.498	891.6
49.28	8622.21	49.2576	15085.8	58.518	925.2
49.29	8645.44	49.2679	15254.9	58.539	928
49.3	8665.27	49.2782	14963.9	58.559	932.8
49.311	8671.43	49.2885	15214.8	58.58	958
49.321	8686.61	49.2988	15431.3	58.601	933.2
49.331	8694.81	49.309	15329.5	58.621	953.6
49.341	8711.32	49.3193	15173.2	58.642	1002
49.352	8729	49.3296	14976.8	58.662	938
49.362	8747.59	49.3399	15160.3	58.683	1034.8
49.372	8769.09	49.3502	14999.8	58.703	982
49.383	8775.85	49.3604	15206.2	58.724	1058.4
49.393	8773.19	49.3707	15254.9	58.744	1036.4
49.403	8757.42	49.381	15285	58.765	1067.6
49.413	8754	49.3913	15452.8	58.786	1076.4
49.424	8759.62	49.4016	15229.1	58.806	1063.6
49.434	8779.29	49.4118	15362.5	58.827	1109.6
49.444	8778.14	49.4221	15279.3	58.847	1118.4
49.454	8793.2	49.4324	15277.9	58.868	1164
49.465	8812.63	49.4427	15328.1	58.888	1186.4
49.475	8815.35	49.453	15303.7	58.909	1210.4
49.485	8803.19	49.4633	15285	58.93	1185.2
49.496	8804.81	49.4735	15448.5	58.95	1281.6
49.506	8802.67	49.4838	15428.4	58.971	1270.4
49.516	8814.59	49.4941	15392.6	58.991	1306.8
49.526	8819.01	49.5044	15348.1	59.012	1331.2
49.537	8825.49	49.5147	15416.9	59.032	1351.6
49.547	8806.99	49.5249	15302.2	59.053	1433.6
49.557	8803.58	49.5352	15318	59.073	1436
49.568	8800.69	49.5455	15173.2	59.094	1494
49.578	8814.77	49.5558	15425.5	59.115	1529.6
49.588	8798.7	49.5661	15265	59.135	1533.2
49.598	8804.12	49.5764	15427	59.156	1630.8
49.609	8799.06	49.5866	14941	59.176	1622.8
49.619	8815.79	49.5969	15359.6	59.197	1700.4
49.629	8802.05	49.6072	15077.2	59.217	1784.8
49.64	8800.71	49.6175	14929.5	59.238	1853.6
49.65	8797.01	49.6278	15332.4	59.259	1872.4
49.66	8784.28	49.638	15128.8	59.279	1998.4
49.67	8777.44	49.6483	14910.9	59.3	1990
49.681	8771.03	49.6586	14945.3	59.32	2133.6
49.691	8738.2	49.6689	15125.9	59.341	2224.8
49.701	8730.12	49.6792	14968.2	59.361	2276.4
49.712	8726.2	49.6895	15316.6	59.382	2400
49.722	8716.82	49.6997	14984	59.403	2443.2
49.732	8689.29	49.71	15164.6	59.423	2610.8
49.742	8683.92	49.7203	14877.9	59.444	2719.2
49.753	8682.68	49.7306	15097.2	59.464	2810.8
49.763	8675.73	49.7409	15087.2	59.485	2938
49.773	8686.31	49.7511	15163.2	59.505	3004.4
49.784	8694.86	49.7614	15187.6	59.526	3195.2
49.794	8702.9	49.7717	14928.1	59.546	3403.2
49.804	8716.43	49.782	14796.2	59.567	3488.4
49.814	8725.16	49.7923	14847.8	59.588	3643.6
49.825	8740.75	49.8026	14908	59.608	3750.4
49.835	8731.97	49.8128	14996.9	59.629	3813.2
49.845	8741.82	49.8231	14533.8	59.649	3924
49.856	8732.71	49.8334	14922.3	59.67	4120
49.866	8735.3	49.8437	14930.9	59.69	4217.2
49.876	8747.92	49.854	14953.9	59.711	4362.4
49.886	8748.89	49.8642	14989.7	59.732	4486
49.897	8730.68	49.8745	14680.1	59.752	4587.2
49.907	8737.77	49.8848	14923.8	59.773	4598.4
49.917	8733.3	49.8951	14698.7	59.793	4725.2
49.927	8724.93	49.9054	14930.9	59.814	4798.4
49.938	8711.46	49.9157	14813.4	59.834	4866.8
49.948	8738.06	49.9259	14714.5	59.855	4850.4
49.958	8739.55	49.9362	14777.5	59.876	4878.8
49.969	8748.69	49.9465	14677.2	59.896	4869.2
49.979	8746.9	49.9568	14668.6	59.917	4744.4
49.989	8755.94	49.9671	14592.6	59.937	4724.4
49.999	8774.75	49.9773	14725.9	59.958	4674
50.01	8801.88	49.9876	14800.5	59.978	4588.8
50.02	8835.6	49.9979	14531	59.999	4391.6
50.03	8871.32	50.0082	14615.6	60.019	4251.6
50.041	8891.47	50.0185	14833.5	60.04	4091.6
50.051	8923.93	50.0288	14757.5	60.061	3958.8
50.061	8955.08	50.039	14829.2	60.081	3780.8
50.071	8990.07	50.0493	14826.3	60.102	3536
50.082	9033.54	50.0596	14737.4	60.122	3396.4
50.092	9082.16	50.0699	14883.6	60.143	3274.4
50.102	9108.02	50.0802	14648.5	60.163	3155.2
50.113	9152.97	50.0904	14948.1	60.184	3030
50.123	9182.11	50.1007	15021.3	60.205	2830
50.133	9233.83	50.111	15107.3	60.225	2716.4
50.143	9264.18	50.1213	15120.2	60.246	2561.2
50.154	9315.97	50.1316	14988.3	60.266	2459.2
50.164	9359.06	50.1419	14933.8	60.287	2340.8
50.174	9380.75	50.1521	14939.5	60.307	2172
50.185	9445.11	50.1624	15082.9	60.328	2069.6
50.195	9496.59	50.1727	15282.2	60.349	2016
50.205	9536.08	50.183	15064.3	60.369	1888.8
50.215	9587.21	50.1933	15398.3	60.39	1776.4
50.226	9653.39	50.2035	15101.5	60.41	1747.2
50.236	9704.89	50.2138	15254.9	60.431	1636
50.246	9758.2	50.2241	15250.6	60.451	1585.6
50.257	9813.53	50.2344	15378.2	60.472	1546
50.267	9861.33	50.2447	15574.6	60.492	1489.6
50.277	9923.3	50.2549	15042.8	60.513	1407.2
50.287	9994.07	50.2652	15527.3	60.534	1323.6
50.298	10051.8	50.2755	15498.6	60.554	1334
50.308	10118.4	50.2858	15643.4	60.575	1298.4
50.318	10182.1	50.2961	15601.9	60.595	1278.8
50.329	10259.8	50.3064	15548.8	60.616	1204
50.339	10317	50.3166	15708	60.636	1209.6
50.349	10399.6	50.3269	15650.6	60.657	1148
50.359	10484	50.3372	15944.5	60.678	1115.2
50.37	10579.7	50.3475	16059.2	60.698	1128
50.38	10673.1	50.3578	16254.2	60.719	1092.8
50.39	10752.6	50.368	15583.2	60.739	1027.6
50.4	10835.5	50.3783	16064.9	60.76	1007.2
50.411	10912.5	50.3886	15970.3	60.78	1043.6
50.421	11009.6	50.3989	16321.5	60.801	988.4
50.431	11114.6	50.4092	16105.1	60.822	945.2
50.442	11207	50.4195	16211.1	60.842	979.6
50.452	11320.6	50.4297	16677.1	60.863	951.6
50.462	11415.5	50.44	16371.7	60.883	926.8
50.472	11488.6	50.4503	16176.7	60.904	978
50.483	11578.3	50.4606	16436.2	60.924	907.6
50.493	11643.4	50.4709	16667	60.945	861.2
50.503	11716.2	50.4811	16862	60.965	874
50.514	11802.7	50.4914	17049.8	60.986	858.4
50.524	11893.9	50.5017	17133	61.007	884
50.534	11968.7	50.512	17208.9	61.027	864.8
50.544	12051.5	50.5223	17345.1	61.048	826.8
50.555	12127	50.5326	17005.4	61.068	848.8
50.565	12191.8	50.5428	17315	61.089	856.8
[truncated: 6,755 more rows]
