# Supplementary material for: Ultrafine nanoporous intermetallic catalysts by high-temperature liquid metal dealloying for electrochemical hydrogen production
Source: Nat Commun. 2022 Sep 2;13:5157. doi: 10.1038/s41467-022-32768-1 (PMC9440032; doi:10.1038/s41467-022-32768-1)
Supplement: Supplementary file 5 — Source Data [file 41467_2022_32768_MOESM5_ESM.zip › Source Data/Figure 2.xlsx]

## Sheet: Figure 2e
2-theta	np-Mo	2-theta	np-Co7Mo6	2-theta	np-Fe7Mo6	2-theta	np-Cr50Mo50
30	295.8	30.021	441.775	20	1825.84	30	1303.42
30.021	321.2	30.031	443.03	20.021	1818.19	30.021	1271.65
30.041	298.8	30.041	444.263	20.041	1810.61	30.041	1310.35
30.062	312	30.051	445.475	20.062	1803.08	30.062	1297.64
30.082	317.8	30.062	446.666	20.082	1795.63	30.082	1226.61
30.103	315.4	30.072	447.834	20.103	1788.23	30.103	1298.22
30.123	308.8	30.082	448.982	20.123	1780.9	30.123	1278.01
30.144	316	30.093	450.108	20.144	1773.63	30.144	1254.91
30.165	299.4	30.103	451.212	20.165	1766.42	30.165	1338.64
30.185	301	30.113	452.295	20.185	1759.28	30.185	1216.21
30.206	301.8	30.123	453.356	20.206	1752.2	30.206	1323.05
30.226	309.2	30.134	454.396	20.226	1745.18	30.226	1249.13
30.247	308.2	30.144	455.414	20.247	1738.23	30.247	1239.89
30.267	312.8	30.154	456.411	20.267	1731.34	30.267	1275.12
30.288	309.8	30.165	457.386	20.288	1724.52	30.288	1344.42
30.308	306.6	30.175	458.34	20.308	1717.75	30.308	1331.14
30.329	294.8	30.185	459.273	20.329	1711.05	30.329	1316.12
30.35	313.8	30.195	460.183	20.35	1704.42	30.35	1316.12
30.37	304.6	30.206	461.073	20.37	1697.84	30.37	1325.94
30.391	296	30.216	461.94	20.391	1691.33	30.391	1300.53
30.411	305.8	30.226	462.787	20.411	1684.89	30.411	1262.99
30.432	292.8	30.236	463.612	20.432	1678.5	30.432	1281.47
30.452	297.6	30.247	464.415	20.452	1672.18	30.452	1322.47
30.473	312.4	30.257	465.197	20.473	1665.93	30.473	1261.26
30.494	308	30.267	465.957	20.494	1659.73	30.494	1241.05
30.514	312.8	30.278	466.696	20.514	1653.6	30.514	1263.57
30.535	296.8	30.288	467.413	20.535	1647.53	30.535	1282.63
30.555	307.8	30.298	468.109	20.555	1641.53	30.555	1280.89
30.576	295.4	30.308	468.783	20.576	1635.59	30.576	1262.41
30.596	297.4	30.319	469.436	20.596	1629.71	30.596	1253.75
30.617	311.8	30.329	470.067	20.617	1623.9	30.617	1310.35
30.638	314.2	30.339	470.677	20.638	1618.15	30.638	1275.12
30.658	300.8	30.35	471.265	20.658	1612.46	30.658	1285.52
30.679	295.2	30.36	471.831	20.679	1606.84	30.679	1284.94
30.699	307.4	30.37	472.377	20.699	1601.27	30.699	1252.02
30.72	298	30.38	472.9	20.72	1595.78	30.72	1279.74
30.74	312.2	30.391	473.403	20.74	1590.34	30.74	1325.94
30.761	298	30.401	473.883	20.761	1584.97	30.761	1270.5
30.781	304.8	30.411	474.342	20.781	1579.66	30.781	1250.87
30.802	308.6	30.422	474.78	20.802	1574.42	30.802	1321.9
30.823	296.2	30.432	475.196	20.823	1569.24	30.823	1276.85
30.843	299.6	30.442	475.591	20.843	1564.12	30.843	1261.84
30.864	316.8	30.452	475.964	20.864	1559.06	30.864	1317.28
30.884	301.4	30.463	476.316	20.884	1554.07	30.884	1329.4
30.905	309.6	30.473	476.646	20.905	1549.14	30.905	1271.08
30.925	293.6	30.483	476.955	20.925	1544.28	30.925	1287.25
30.946	297.4	30.494	477.242	20.946	1539.48	30.946	1288.4
30.967	292.8	30.504	477.507	20.967	1534.74	30.967	1237.58
30.987	305.8	30.514	477.752	20.987	1530.06	30.987	1280.89
31.008	311	30.524	477.974	21.008	1525.45	31.008	1277.43
31.028	311	30.535	478.175	21.028	1520.9	31.028	1231.23
31.049	303.2	30.545	476.881	21.049	1512.07	31.049	1268.77
31.069	300.2	30.555	479.683	21.069	1504.73	31.069	1316.7
31.09	310	30.566	482.35	21.09	1499.78	31.09	1270.5
31.111	291.4	30.576	480.237	21.111	1495.06	31.111	1244.51
31.131	312.2	30.586	481.455	21.131	1492.24	31.131	1327.1
31.152	305.8	30.596	483.093	21.152	1481.76	31.152	1288.98
31.172	298.8	30.607	488.537	21.172	1477.28	31.172	1288.4
31.193	295.4	30.617	488.76	21.193	1480.09	31.193	1334.6
31.213	294.6	30.627	490.279	21.213	1477.16	31.213	1306.31
31.234	306.6	30.638	480.587	21.234	1473.58	31.234	1282.05
31.254	298.8	30.648	474.211	21.254	1472.15	31.254	1312.66
31.275	298.4	30.658	474.056	21.275	1469.81	31.275	1291.29
31.296	296.4	30.668	471.435	21.296	1471.38	31.296	1267.04
31.316	289.4	30.679	472.077	21.316	1479.73	31.316	1293.02
31.337	301.4	30.689	470.619	21.337	1481.1	31.337	1299.95
31.357	286.6	30.699	472.899	21.357	1482.2	31.357	1324.21
31.378	291.4	30.709	476.307	21.378	1473.76	31.378	1250.29
31.398	313.8	30.72	476.901	21.398	1473.06	31.398	1228.34
31.419	297.2	30.73	477.942	21.419	1467.04	31.419	1237.01
31.44	302.2	30.74	476.629	21.44	1464.6	31.44	1278.01
31.46	301.6	30.751	475.257	21.46	1460.24	31.46	1268.77
31.481	284.2	30.761	468.942	21.481	1459.35	31.481	1287.25
31.501	304.4	30.771	466.778	21.501	1454.02	31.501	1261.84
31.522	298.2	30.781	464.849	21.522	1449.57	31.522	1286.67
31.542	293.8	30.792	465.459	21.542	1444.8	31.542	1298.8
31.563	298.6	30.802	465.187	21.563	1446.29	31.563	1249.71
31.584	293.4	30.812	462.651	21.584	1443.98	31.584	1231.23
31.604	291	30.823	459.366	21.604	1438.39	31.604	1246.24
31.625	292.2	30.833	458.984	21.625	1431.66	31.625	1302.84
31.645	283.4	30.843	452.988	21.645	1430.28	31.645	1246.82
31.666	301.6	30.853	451.803	21.666	1434.19	31.666	1243.36
31.686	293.6	30.864	447.905	21.686	1431.53	31.686	1310.92
31.707	304.6	30.874	447.848	21.707	1421.41	31.707	1259.53
31.727	297.6	30.884	446.068	21.727	1414.59	31.727	1271.08
31.748	303.2	30.895	446.873	21.748	1410.39	31.748	1298.22
31.769	288.8	30.905	446.495	21.769	1412.04	31.769	1278.59
31.789	295.8	30.915	447.784	21.789	1408.15	31.789	1288.4
31.81	290	30.925	450.415	21.81	1395.38	31.81	1290.13
31.83	298.4	30.936	446.072	21.83	1385.56	31.83	1262.99
31.851	296.6	30.946	448.564	21.851	1380.48	31.851	1310.35
31.871	286.8	30.956	450.56	21.871	1371.02	31.871	1348.46
31.892	299.6	30.967	452.695	21.892	1368.82	31.892	1339.22
31.913	289.6	30.977	454.502	21.913	1361.25	31.913	1282.63
31.933	289	30.987	453.172	21.933	1359.7	31.933	1248.56
31.954	280	30.997	452.095	21.954	1350.31	31.954	1289.56
31.974	291	31.008	449.71	21.974	1343.32	31.974	1240.47
31.995	287.6	31.018	451.479	21.995	1343.9	31.995	1282.05
32.015	298.8	31.028	450.456	22.015	1333.41	32.015	1288.98
32.036	304.4	31.039	449.03	22.036	1331.21	32.036	1259.53
32.056	305	31.049	449.335	22.056	1320.73	32.056	1299.38
32.077	289	31.059	449.791	22.077	1310.46	32.077	1217.95
32.098	294.6	31.069	449.099	22.098	1303.84	32.098	1256.64
32.118	301.2	31.08	451.039	22.118	1309.24	32.118	1260.11
32.139	279.4	31.09	449.566	22.139	1305.04	32.139	1270.5
32.159	287.4	31.1	450.465	22.159	1300.68	32.159	1257.22
32.18	306	31.111	449.296	22.18	1303.32	32.18	1285.52
32.2	291.4	31.121	449.111	22.2	1298.48	32.2	1257.22
32.221	293	31.131	441.855	22.221	1296.3	32.221	1260.11
32.242	300.8	31.141	442.482	22.242	1290.29	32.242	1271.65
32.262	293.2	31.152	440.343	22.262	1281.95	32.262	1263.57
32.283	307.8	31.162	440.329	22.283	1277.33	32.283	1258.95
32.303	288.8	31.172	440.622	22.303	1276.37	32.303	1241.05
32.324	283.8	31.182	438.602	22.324	1276.65	32.324	1263.57
32.344	296.4	31.193	439.679	22.344	1279.85	32.344	1272.81
32.365	293	31.203	442.953	22.365	1278.06	32.365	1262.99
32.386	295.2	31.213	444.61	22.386	1270.82	32.386	1252.6
32.406	303.4	31.224	447.271	22.406	1266.42	32.406	1287.25
32.427	292.4	31.234	446.32	22.427	1264.9	32.427	1217.95
32.447	289.6	31.244	455.544	22.447	1258.18	32.447	1254.33
32.468	282.8	31.254	457.242	22.468	1257.09	32.468	1265.3
32.488	297.4	31.265	460.108	22.488	1254.86	32.488	1291.87
32.509	296.4	31.275	460.842	22.509	1251.89	32.509	1241.05
32.529	294.2	31.285	458.626	22.529	1248.14	32.529	1273.39
32.55	289.6	31.296	462.388	22.55	1240.18	32.55	1305.73
32.571	299.2	31.306	464.227	22.571	1241.3	32.571	1269.92
32.591	291.6	31.316	461.247	22.591	1238.73	32.591	1239.32
32.612	301.6	31.326	468.249	22.612	1239.65	32.612	1264.72
32.632	294.6	31.337	465.563	22.632	1238.44	32.632	1254.91
32.653	283.6	31.347	466.321	22.653	1232.18	32.653	1284.36
32.673	278.4	31.357	468.287	22.673	1229.95	32.673	1249.13
32.694	282.2	31.368	465.59	22.694	1229.62	32.694	1249.13
32.715	290.8	31.378	466.281	22.715	1229.68	32.715	1269.92
32.735	304.6	31.388	466.1	22.735	1228	32.735	1275.12
32.756	290.6	31.398	462.083	22.756	1227.84	32.756	1260.68
32.776	298	31.409	463.793	22.776	1218.66	32.776	1260.11
32.797	288.8	31.419	463.344	22.797	1214.46	32.797	1231.81
32.817	294.2	31.429	466.923	22.817	1212.87	32.817	1257.8
32.838	287.4	31.44	466.171	22.838	1218.06	32.838	1247.4
32.859	285.6	31.45	464.606	22.859	1216.71	32.859	1267.04
32.879	291.2	31.46	464.295	22.879	1213.49	32.879	1256.06
32.9	291.4	31.47	466.687	22.9	1208.7	32.9	1280.89
32.92	298.4	31.481	468.539	22.92	1202.37	32.92	1316.12
32.941	298.6	31.491	461.762	22.941	1196.46	32.941	1249.71
32.961	300.4	31.501	459.931	22.961	1201.62	32.961	1273.96
32.982	290.6	31.512	457.301	22.982	1197.72	32.982	1267.61
33.002	276.8	31.522	459.05	23.002	1192.24	33.002	1287.83
33.023	283	31.532	460.057	23.023	1191.05	33.023	1261.26
33.044	280.4	31.542	458.901	23.044	1194.04	33.044	1252.02
33.064	277	31.553	464.466	23.064	1183.44	33.064	1273.39
33.085	284.4	31.563	464.086	23.085	1173.74	33.085	1271.65
33.105	266.8	31.573	467.794	23.105	1177.31	33.105	1226.03
33.126	296.6	31.584	467.743	23.126	1171.52	33.126	1300.53
33.146	296	31.594	466.319	23.146	1169.37	33.146	1257.8
33.167	275.8	31.604	464.904	23.167	1170.54	33.167	1256.06
33.188	279.6	31.614	463.317	23.188	1165	33.188	1293.02
33.208	295.6	31.625	459.82	23.208	1169.22	33.208	1279.16
33.229	292.6	31.635	456.13	23.229	1172.06	33.229	1274.54
33.249	301.8	31.645	454.167	23.249	1175.9	33.249	1258.37
33.27	295.8	31.655	451.013	23.27	1173.23	33.27	1219.68
33.29	292.6	31.666	446.116	23.29	1167.78	33.29	1273.39
33.311	289	31.676	448.66	23.311	1173.73	33.311	1267.61
33.332	292.8	31.686	451.865	23.332	1171.28	33.332	1235.27
33.352	309	31.697	449.464	23.352	1175.07	33.352	1222.57
33.373	297.6	31.707	447.477	23.373	1173.14	33.373	1221.99
33.393	301	31.717	444.952	23.393	1168.53	33.393	1239.89
33.414	291	31.727	440.974	23.414	1167.08	33.414	1233.54
33.434	276.6	31.738	439.292	23.434	1172.3	33.434	1270.5
33.455	295.6	31.748	437.302	23.455	1171.65	33.455	1276.85
33.475	277.6	31.758	433.522	23.475	1170.87	33.475	1258.95
33.496	271.8	31.769	436.371	23.496	1179.63	33.496	1237.01
33.517	286.4	31.779	436.047	23.517	1176.85	33.517	1204.66
33.537	284.8	31.789	433.58	23.537	1175.64	33.537	1216.79
33.558	296.2	31.799	438.515	23.558	1174.78	33.558	1208.71
33.578	293.8	31.81	439.251	23.578	1179.35	33.578	1260.11
33.599	297.6	31.82	436.389	23.599	1181.3	33.599	1301.68
33.619	285.6	31.83	435.481	23.619	1182.39	33.619	1241.62
33.64	282.8	31.841	431.223	23.64	1186.85	33.64	1272.23
33.661	274	31.851	430.953	23.661	1186.91	33.661	1244.51
33.681	275	31.861	433.949	23.681	1191.74	33.681	1259.53
33.702	286.6	31.871	434.287	23.702	1192.23	33.702	1283.2
33.722	286.6	31.882	435.409	23.722	1190.89	33.722	1314.97
33.743	284.8	31.892	434.922	23.743	1179.1	33.743	1273.96
33.763	279.2	31.902	442.47	23.763	1181.27	33.763	1261.84
33.784	275.4	31.913	448.7	23.784	1182.75	33.784	1245.67
33.805	283.6	31.923	446.84	23.805	1186.06	33.805	1298.22
33.825	284.2	31.933	446.161	23.825	1183.27	33.825	1246.24
33.846	292.6	31.943	443.087	23.846	1178.81	33.846	1266.46
33.866	294	31.954	442.008	23.866	1179.25	33.866	1231.23
33.887	281.8	31.964	442.101	23.887	1186.59	33.887	1278.59
33.907	275.8	31.974	441.492	23.907	1179.96	33.907	1237.58
33.928	282.6	31.985	438.39	23.928	1178	33.928	1242.2
33.948	270.6	31.995	439.541	23.948	1185.41	33.948	1302.26
33.969	272.2	32.005	436.815	23.969	1192.47	33.969	1283.78
33.99	273.4	32.015	441.414	23.99	1181.86	33.99	1256.64
34.01	284.6	32.026	437.983	24.01	1183.61	34.01	1241.62
34.031	269.4	32.036	441.217	24.031	1178.81	34.031	1252.02
34.051	269.6	32.046	440.061	24.051	1180.67	34.051	1240.47
34.072	277.8	32.056	441.584	24.072	1178.06	34.072	1253.17
34.092	273.6	32.067	446.038	24.092	1176.03	34.092	1249.71
34.113	283	32.077	445.877	24.113	1175.6	34.113	1223.14
34.134	276.6	32.087	442.37	24.134	1177.61	34.134	1209.86
34.154	275.2	32.098	441.566	24.154	1177.82	34.154	1232.38
34.175	289	32.108	443.92	24.175	1179.89	34.175	1245.67
34.195	290.4	32.118	446.381	24.195	1180.45	34.195	1250.87
34.216	287.4	32.128	445.518	24.216	1176.77	34.216	1280.32
34.236	285.4	32.139	445.869	24.236	1174.4	34.236	1247.4
34.257	275.8	32.149	448.791	24.257	1172.06	34.257	1282.05
34.278	288.6	32.159	449.883	24.278	1175.47	34.278	1237.58
34.298	275.6	32.17	453.817	24.298	1178.59	34.298	1266.46
34.319	276	32.18	454.138	24.319	1176.24	34.319	1262.99
34.339	269.2	32.19	454.307	24.339	1175.31	34.339	1238.74
34.36	249.8	32.2	456.698	24.36	1168.35	34.36	1193.69
34.38	279.2	32.211	457.259	24.38	1171.85	34.38	1247.98
34.401	275	32.221	454.811	24.401	1176.6	34.401	1257.22
34.421	273.4	32.231	456.072	24.421	1172.18	34.421	1224.3
34.442	268	32.242	456.036	24.442	1174.52	34.442	1293.02
34.463	261.8	32.252	456.618	24.463	1173.39	34.463	1241.62
34.483	273	32.262	459.68	24.483	1178.93	34.483	1216.79
34.504	265.6	32.272	462.119	24.504	1172.82	34.504	1287.83
34.524	278.8	32.283	458.073	24.524	1172.92	34.524	1256.06
34.545	267.6	32.293	464.219	24.545	1169.53	34.545	1279.74
34.565	265.8	32.303	465.097	24.565	1169.43	34.565	1257.22
34.586	282	32.314	466.545	24.586	1165.45	34.586	1217.95
34.607	282.8	32.324	470.304	24.607	1162.94	34.607	1268.77
34.627	282.6	32.334	467.88	24.627	1164.51	34.627	1203.51
34.648	278.2	32.344	462.744	24.648	1155.8	34.648	1250.87
34.668	269.2	32.355	465.552	24.668	1160.41	34.668	1197.73
34.689	280.2	32.365	459.618	24.689	1162.33	34.689	1271.65
34.709	272.2	32.375	458.385	24.709	1159.58	34.709	1230.08
34.73	277.8	32.386	455.055	24.73	1157.69	34.73	1252.6
34.751	264	32.396	449.683	24.751	1159.31	34.751	1237.58
34.771	267.2	32.406	449.924	24.771	1164.38	34.771	1215.06
34.792	275.6	32.416	454.357	24.792	1159.63	34.792	1224.88
34.812	264.6	32.427	451.672	24.812	1152.62	34.812	1265.3
34.833	279.6	32.437	452.807	24.833	1148.5	34.833	1196.58
34.853	271.4	32.447	451.652	24.853	1150.41	34.853	1248.56
34.874	258.6	32.458	455.532	24.874	1149.7	34.874	1250.29
34.894	266.2	32.468	449.414	24.894	1148.08	34.894	1249.71
34.915	267.8	32.478	451.355	24.915	1138.05	34.915	1221.41
34.936	281.2	32.488	450.156	24.936	1137.76	34.936	1283.78
34.956	289.6	32.499	451.418	24.956	1131.12	34.956	1219.1
34.977	271.6	32.509	450.916	24.977	1126.9	34.977	1228.92
34.997	259.8	32.519	452.006	24.997	1125.09	34.997	1239.89
35.018	275.2	32.529	449.83	25.018	1119.28	35.018	1252.6
35.038	289.8	32.54	451.578	25.038	1112.19	35.038	1200.05
35.059	281.8	32.55	455.282	25.059	1112.49	35.059	1168.86
35.08	274.4	32.56	458.468	25.08	1104.36	35.08	1175.79
35.1	264.6	32.571	458.723	25.1	1098.37	35.1	1204.66
35.121	273	32.581	457.998	25.121	1091.42	35.121	1242.2
35.141	260.8	32.591	450.425	25.141	1087.89	35.141	1227.19
35.162	263.6	32.601	452.544	25.162	1095.77	35.162	1223.14
35.182	261.6	32.612	452.611	25.182	1088.56	35.182	1234.12
35.203	268.8	32.622	453.167	25.203	1089.54	35.203	1202.36
35.224	261.6	32.632	450.974	25.224	1084.88	35.224	1242.78
35.244	251.6	32.643	447.121	25.244	1073.66	35.244	1228.34
35.265	271.4	32.653	449.003	25.265	1076.21	35.265	1237.01
35.285	284.2	32.663	452.999	25.285	1072.17	35.285	1276.28
35.306	259	32.673	455.077	25.306	1070.58	35.306	1205.82
35.326	266.2	32.684	448.03	25.326	1065.86	35.326	1212.17
35.347	288.4	32.694	450.746	25.347	1067.12	35.347	1249.71
35.367	282	32.704	454.274	25.367	1072.88	35.367	1251.44
35.388	261	32.715	456.807	25.388	1069.35	35.388	1256.64
35.409	265.8	32.725	459.226	25.409	1074.99	35.409	1250.29
35.429	250	32.735	458.781	25.429	1078.2	35.429	1194.27
35.45	273.6	32.745	459.334	25.45	1083.04	35.45	1219.1
35.47	261.6	32.756	462.932	25.47	1078.26	35.47	1179.83
35.491	266.6	32.766	468.906	25.491	1079.13	35.491	1231.81
35.511	272.2	32.776	473.694	25.511	1068.06	35.511	1280.89
35.532	267.4	32.787	473.4	25.532	1063.78	35.532	1203.51
35.553	254.4	32.797	476.41	25.553	1062.65	35.553	1218.53
35.573	260.2	32.807	471.649	25.573	1056.87	35.573	1239.89
35.594	276	32.817	472.09	25.594	1059.29	35.594	1230.65
35.614	262.2	32.828	473.816	25.614	1059.25	35.614	1197.16
35.635	269	32.838	470.374	25.635	1059.21	35.635	1157.31
35.655	273.8	32.848	467.213	25.655	1058.38	35.655	1224.88
35.676	281.6	32.859	468.953	25.676	1051.24	35.676	1209.86
35.697	248.8	32.869	467.91	25.697	1050.17	35.697	1256.06
35.717	252.4	32.879	470.725	25.717	1040.51	35.717	1269.92
35.738	258	32.889	472.968	25.738	1036.76	35.738	1208.13
35.758	273	32.9	474.222	25.758	1029.55	35.758	1263.57
35.779	262.6	32.91	474.993	25.779	1032.18	35.779	1189.07
35.799	264.8	32.92	480.88	25.799	1031.28	35.799	1228.34
35.82	268.2	32.931	480.631	25.82	1038.33	35.82	1221.41
35.84	266.8	32.941	477.372	25.84	1033.83	35.84	1198.31
35.861	262.6	32.951	473.366	25.861	1030.55	35.861	1183.3
35.882	262.4	32.961	474.213	25.882	1026.92	35.882	1247.98
35.902	271	32.972	472.929	25.902	1020.21	35.902	1216.79
35.923	260.6	32.982	475.055	25.923	1019.66	35.923	1239.89
35.943	276.6	32.992	472.519	25.943	1013.5	35.943	1217.37
35.964	265	33.002	471.146	25.964	1004.04	35.964	1213.9
35.984	273.2	33.013	475.361	25.984	1009.63	35.984	1174.06
36.005	260.8	33.023	484.376	26.005	1004.65	36.005	1228.34
36.026	269.8	33.033	485.262	26.026	1001.18	36.026	1237.58
36.046	258.6	33.044	487.584	26.046	996.199	36.046	1208.71
36.067	274	33.054	486.686	26.067	1004.12	36.067	1200.05
36.087	263	33.064	492.352	26.087	997.001	36.087	1202.36
36.108	260.6	33.074	492.606	26.108	1002.85	36.108	1231.81
36.128	273.8	33.085	494.414	26.128	1000.74	36.128	1227.77
36.149	262	33.095	491.697	26.149	998.093	36.149	1230.08
36.169	261.6	33.105	488.402	26.17	1000.08	36.169	1178.1
36.19	262.2	33.116	489.007	26.19	994.104	36.19	1187.34
36.211	254.2	33.126	492.624	26.211	1001.35	36.211	1190.23
36.231	267.8	33.136	488.361	26.231	1005.76	36.231	1265.88
36.252	265.2	33.146	486.73	26.252	1002.2	36.252	1218.53
36.272	269.2	33.157	479.83	26.272	997.562	36.272	1204.09
36.293	260.6	33.167	482.015	26.293	1002.23	36.293	1232.38
36.313	264.4	33.177	479.891	26.313	1005.7	36.313	1192.54
36.334	256.2	33.188	476.447	26.334	1008.46	36.334	1191.96
36.355	253.6	33.198	476.494	26.355	1009.63	36.355	1231.23
36.375	263.6	33.208	479.786	26.375	1006.95	36.375	1202.36
36.396	261.4	33.218	478.531	26.396	1014.14	36.396	1200.05
36.416	270	33.229	480.104	26.416	1022.2	36.416	1157.31
36.437	257.8	33.239	480.79	26.437	1034.61	36.437	1206.97
36.457	265.6	33.249	481.846	26.457	1034.55	36.457	1185.03
36.478	270.8	33.26	483.556	26.478	1032.15	36.478	1225.45
36.499	255.4	33.27	483.637	26.499	1034.5	36.499	1202.93
36.519	267.4	33.28	480.532	26.519	1033.59	36.519	1181.57
36.54	269.6	33.29	482.761	26.54	1035.55	36.54	1178.68
36.56	262	33.301	479.78	26.56	1027.6	36.56	1185.03
36.581	276	33.311	479.137	26.581	1030.22	36.581	1186.18
36.601	269.8	33.321	477.171	26.601	1029.23	36.601	1203.51
36.622	271.4	33.332	474.649	26.622	1037.45	36.622	1230.08
36.642	266	33.342	469.106	26.642	1035.78	36.642	1206.97
36.663	264.6	33.352	466.711	26.663	1035.9	36.663	1223.72
36.684	262	33.362	465.024	26.684	1040.44	36.684	1200.05
36.704	265.4	33.373	464.484	26.704	1039.65	36.704	1215.64
36.725	258.8	33.383	466.383	26.725	1043.64	36.725	1266.46
36.745	252.2	33.393	465.771	26.745	1040.02	36.745	1227.19
36.766	264	33.404	471.425	26.766	1039.11	36.766	1214.48
36.786	254.8	33.414	471.854	26.786	1042.02	36.786	1217.95
36.807	265.2	33.424	475.173	26.807	1041.48	36.807	1241.05
36.828	259.2	33.434	473.341	26.828	1031.55	36.828	1168.28
36.848	276.4	33.445	470.985	26.848	1024.05	36.848	1188.49
36.869	263	33.455	464.842	26.869	1021.08	36.869	1262.99
36.889	252.6	33.465	465.872	26.889	1022.13	36.889	1193.12
36.91	269	33.475	465.638	26.91	1019.35	36.91	1217.95
36.93	261.8	33.486	461.398	26.93	1016.69	36.93	1165.39
36.951	258	33.496	458.629	26.951	1018	36.951	1223.72
36.972	255.6	33.506	463.347	26.972	1013.85	36.972	1217.95
36.992	254.4	33.517	463.673	26.992	1019.58	36.992	1215.06
37.013	265	33.527	466.87	27.013	1012.71	37.013	1198.31
37.033	265.6	33.537	465.484	27.033	1011.14	37.033	1249.13
37.054	252.6	33.547	465.141	27.054	1005.09	37.054	1224.3
37.074	268.6	33.558	465.765	27.074	996.156	37.074	1245.67
37.095	242.6	33.568	470.738	27.095	992.993	37.095	1234.12
37.115	256.2	33.578	467.472	27.115	988.217	37.115	1255.48
37.136	246.8	33.589	463.762	27.136	984.201	37.136	1274.54
37.157	262.8	33.599	460.026	27.157	984.906	37.157	1241.05
37.177	258.4	33.609	458.554	27.177	981.825	37.177	1231.81
37.198	254.2	33.619	454.593	27.198	981.21	37.198	1268.77
37.218	259.8	33.63	458.575	27.218	982.069	37.218	1234.69
37.239	261.8	33.64	452.283	27.239	972.666	37.239	1202.36
37.259	256.2	33.65	449.151	27.259	976.241	37.259	1202.93
37.28	261.6	33.661	451.156	27.28	975.75	37.28	1220.26
37.301	253.4	33.671	449.152	27.301	976.792	37.301	1235.85
37.321	248.4	33.681	447.716	27.321	982.136	37.321	1268.77
37.342	257.4	33.691	447.99	27.342	979.713	37.342	1254.91
37.362	260.6	33.702	445.373	27.362	976.987	37.362	1171.75
37.383	269.4	33.712	444.452	27.383	976.061	37.383	1182.14
37.403	263.4	33.722	450.993	27.403	975.333	37.403	1174.63
37.424	259.8	33.733	450.268	27.424	973.982	37.424	1215.06
37.445	250.4	33.743	451.26	27.445	970.543	37.445	1241.62
37.465	260.8	33.753	455.287	27.465	966.978	37.465	1192.54
37.486	254	33.763	455.119	27.486	961.016	37.486	1214.48
37.506	256.8	33.774	449.113	27.506	962.515	37.506	1204.66
37.527	254.6	33.784	448.9	27.527	951.56	37.527	1228.34
37.547	268	33.794	447.869	27.547	950.622	37.547	1260.68
37.568	270.4	33.805	444.192	27.568	951.631	37.568	1227.19
37.588	271.4	33.815	443.738	27.588	958.05	37.588	1234.69
37.609	263.4	33.825	440.181	27.609	966.477	37.609	1219.1
37.63	247.2	33.835	433.835	27.63	955.473	37.63	1210.44
37.65	269.8	33.846	439.088	27.65	952.174	37.65	1216.79
37.671	256.4	33.856	438.338	27.671	947.694	37.671	1180.41
37.691	259.2	33.866	436.393	27.691	945.876	37.691	1242.78
37.712	263	33.877	437.404	27.712	939.099	37.712	1202.36
37.732	252.6	33.887	438.913	27.732	931.535	37.732	1244.51
37.753	255.4	33.897	436.227	27.753	934.919	37.753	1259.53
37.774	258.6	33.907	439.168	27.774	931.893	37.774	1223.72
37.794	247.4	33.918	441.656	27.794	933.053	37.794	1186.18
37.815	261.4	33.928	440.94	27.815	930.607	37.815	1186.76
37.835	253.6	33.938	441.316	27.835	934.053	37.835	1191.38
37.856	256.6	33.948	442.422	27.856	931.148	37.856	1236.43
37.876	263.8	33.959	440.508	27.876	926.875	37.876	1202.36
37.897	267	33.969	440.514	27.897	920.121	37.897	1224.88
37.918	251.6	33.979	438.751	27.918	922.172	37.918	1219.68
37.938	262.8	33.99	437.767	27.938	918.947	37.938	1236.43
37.959	271.2	34	435.566	27.959	914.773	37.959	1183.88
37.979	254.2	34.01	437.144	27.979	919.418	37.979	1217.95
38	251.8	34.02	438.068	28	919.684	38	1188.49
38.02	254.4	34.031	444.309	28.02	918.928	38.02	1197.16
38.041	251.8	34.041	452.444	28.041	921.054	38.041	1249.13
38.061	259.2	34.051	456.673	28.061	917.306	38.061	1231.81
38.082	247.4	34.062	452.433	28.082	917.774	38.082	1183.3
38.103	269.6	34.072	453.753	28.103	917.364	38.103	1213.9
38.123	271.2	34.082	454.979	28.123	911.618	38.123	1201.2
38.144	250.6	34.092	453.094	28.144	910.375	38.144	1237.01
38.164	263.4	34.103	449.705	28.164	916.541	38.164	1206.97
38.185	264.8	34.113	451.04	28.185	918.839	38.185	1212.17
38.205	265.8	34.123	446.803	28.205	924.024	38.205	1267.04
38.226	257.4	34.134	446.564	28.226	930.167	38.226	1153.85
38.247	261.2	34.144	445.847	28.247	931.307	38.247	1186.18
38.267	260.8	34.154	448.432	28.267	939.169	38.267	1249.13
38.288	261.4	34.164	441.407	28.288	938.992	38.288	1227.77
38.308	253.2	34.175	446.224	28.308	938.983	38.308	1217.95
38.329	260.4	34.185	444.056	28.329	947.326	38.329	1209.29
38.349	257.8	34.195	449.379	28.349	947.132	38.349	1210.44
38.37	249.8	34.206	454.64	28.37	949.153	38.37	1260.11
38.391	246.4	34.216	457.474	28.391	944.808	38.391	1216.21
38.411	251.2	34.226	457.8	28.411	946.334	38.411	1254.33
38.432	254.8	34.236	456.693	28.432	949.237	38.432	1197.73
38.452	270.4	34.247	452.668	28.452	952.917	38.452	1212.17
38.473	253	34.257	452.428	28.473	948.54	38.473	1190.81
38.493	253.4	34.267	452.773	28.493	941.471	38.493	1218.53
38.514	245.6	34.278	451.17	28.514	940.265	38.514	1257.8
38.534	272.6	34.288	449.33	28.534	934.808	38.534	1211.6
38.555	272	34.298	445.227	28.555	936.544	38.555	1227.19
38.576	261.2	34.308	442.745	28.576	935.155	38.576	1181.57
38.596	251.8	34.319	447.263	28.596	934.123	38.596	1209.86
38.617	256.2	34.329	444.391	28.617	927.898	38.617	1246.82
38.637	250.8	34.339	444.814	28.637	929.577	38.637	1225.45
38.658	250.6	34.349	441.095	28.658	934.247	38.658	1206.97
38.678	248.6	34.36	441.782	28.678	938.335	38.678	1222.57
38.699	252.2	34.37	441.524	28.699	931.176	38.699	1192.54
38.72	262.2	34.38	448.502	28.72	928.165	38.72	1222.57
38.74	269.6	34.391	449.842	28.74	923.845	38.74	1205.82
38.761	254.6	34.401	448.842	28.761	916.247	38.761	1200.62
38.781	268.8	34.411	448.06	28.781	911.316	38.781	1216.79
38.802	236.6	34.421	449.323	28.802	910.701	38.802	1228.92
38.822	253.8	34.432	448.588	28.822	916.175	38.822	1222.57
38.843	252.8	34.442	442.733	28.843	914.908	38.843	1211.6
38.864	262.6	34.452	440.143	28.864	913.142	38.864	1234.12
38.884	258.6	34.463	436.268	28.884	913.851	38.884	1207.55
38.905	262.4	34.473	438.796	28.905	920.501	38.905	1195.42
38.925	255	34.483	442.52	28.925	921.844	38.925	1229.5
38.946	242.2	34.493	445.963	28.946	921.434	38.946	1219.1
38.966	255	34.504	442.322	28.966	920.929	38.966	1194.27
38.987	270.2	34.514	445.373	28.987	921.208	38.987	1167.7
39.007	246.4	34.524	443.621	29.007	921.685	39.007	1171.75
39.028	253.4	34.535	443.757	29.028	919.225	39.028	1211.6
39.049	248.2	34.545	446.117	29.049	925.479	39.049	1144.61
39.069	255.2	34.555	446.597	29.069	922.858	39.069	1221.99
39.09	251.4	34.565	443.742	29.09	919.233	39.09	1239.89
39.11	249.2	34.576	445.574	29.11	914.738	39.11	1224.3
39.131	255.6	34.586	444.398	29.131	915.247	39.131	1216.79
39.151	244.8	34.596	441.63	29.151	921.496	39.151	1211.02
39.172	256.8	34.607	440.251	29.172	925.642	39.172	1221.99
39.193	264.8	34.617	438.491	29.193	926.456	39.193	1223.14
39.213	251.4	34.627	440.659	29.213	922.179	39.213	1227.19
39.234	244.4	34.637	440.356	29.234	927.424	39.234	1188.49
39.254	241.4	34.648	439.265	29.254	928.082	39.254	1226.03
39.275	250	34.658	439.991	29.275	924.878	39.275	1187.92
39.295	250	34.668	441.251	29.295	920.564	39.295	1272.23
39.316	248.2	34.679	445.748	29.316	925.677	39.316	1205.24
39.337	239.4	34.689	444.097	29.337	917.885	39.337	1220.26
39.357	249.8	34.699	441.484	29.357	914.742	39.357	1288.4
39.378	258.4	34.709	442.914	29.378	908.066	39.378	1246.24
39.398	256.6	34.72	441.671	29.398	908.624	39.398	1220.26
39.419	247.2	34.73	444.352	29.419	907.642	39.419	1231.81
39.439	249.6	34.74	445.389	29.439	907.398	39.439	1202.93
39.46	246.6	34.751	444.518	29.46	906.446	39.46	1205.24
39.48	250.8	34.761	444.203	29.48	909.795	39.48	1257.8
39.501	256.4	34.771	442.498	29.501	909.389	39.501	1231.81
39.522	252.6	34.781	440.006	29.522	914.553	39.522	1192.54
39.542	243	34.792	436.585	29.542	918.926	39.542	1210.44
39.563	255.8	34.802	432.183	29.563	921.224	39.563	1226.03
39.583	250.6	34.812	437.475	29.583	909.237	39.583	1193.12
39.604	251.6	34.822	438.76	29.604	906.241	39.604	1228.34
39.624	254	34.833	435.871	29.624	906.264	39.624	1244.51
39.645	257.8	34.843	437.164	29.645	897.312	39.645	1247.4
39.666	247.4	34.853	435.477	29.666	886.401	39.666	1205.82
39.686	244.8	34.864	434.943	29.686	874.224	39.686	1212.75
39.707	257.6	34.874	437.92	29.707	878.781	39.707	1237.01
39.727	268	34.884	435.994	29.727	879.109	39.727	1189.65
39.748	242.2	34.894	430.66	29.748	874.078	39.748	1252.02
39.768	241.4	34.905	431.063	29.768	871.494	39.768	1221.41
39.789	252	34.915	431.856	29.789	870.511	39.789	1200.05
39.81	252.8	34.925	433.479	29.81	868.168	39.81	1215.06
39.83	254.6	34.936	437.387	29.83	868.562	39.83	1267.61
39.851	236.6	34.946	440.369	29.851	868.5	39.851	1222.57
39.871	246.4	34.956	440.806	29.871	864.533	39.871	1227.77
39.892	263.2	34.966	443.324	29.892	867.287	39.892	1197.16
39.912	246.8	34.977	445.749	29.912	858.023	39.912	1185.03
39.933	236.4	34.987	447.619	29.933	853.885	39.933	1234.12
39.953	233.8	34.997	444.5	29.953	852.792	39.953	1193.69
39.974	266.4	35.008	442.678	29.974	853.275	39.974	1217.95
39.995	266	35.018	443.028	29.995	847.249	39.995	1275.7
40.015	242.4	35.028	443.858	30.015	850.003	40.015	1193.69
40.036	252.8	35.038	447.141	30.036	855.78	40.036	1206.97
40.056	248.4	35.049	450.608	30.056	851.347	40.056	1196.58
40.077	250	35.059	452.752	30.077	844.206	40.077	1246.24
40.097	240.8	35.069	453.871	30.097	851.317	40.097	1202.36
40.118	252.8	35.08	453.466	30.118	854.799	40.118	1241.62
40.139	238.8	35.09	454.817	30.139	855.492	40.139	1251.44
40.159	251	35.1	455.751	30.159	858.748	40.159	1206.4
40.18	242.4	35.11	454.796	30.18	863.633	40.18	1235.27
40.2	253.4	35.121	454.289	30.2	864.809	40.2	1239.89
40.221	265.4	35.131	454.095	30.221	868.859	40.221	1217.37
40.241	255.4	35.141	450.949	30.241	866.903	40.241	1174.63
40.262	248.8	35.152	449.564	30.262	867.419	40.262	1208.71
40.283	244.2	35.162	450.779	30.282	865.465	40.283	1226.03
40.303	249.2	35.172	447.055	30.303	861.325	40.303	1227.19
40.324	244.2	35.182	443.692	30.324	862.252	40.324	1197.16
40.344	242.6	35.193	442.31	30.344	855.752	40.344	1226.61
40.365	236.2	35.203	448.224	30.365	855.675	40.365	1241.05
40.385	248.4	35.213	446.252	30.385	856.875	40.385	1213.33
40.406	234.6	35.224	451.632	30.406	852.349	40.406	1235.85
40.426	260.8	35.234	449.962	30.426	846.687	40.426	1214.48
40.447	247	35.244	443.931	30.447	847.534	40.447	1218.53
40.468	239.8	35.254	441.679	30.468	849.935	40.468	1201.2
40.488	252.6	35.265	441.866	30.488	849.281	40.488	1215.64
40.509	257.4	35.275	435.169	30.509	840.553	40.509	1235.27
40.529	248	35.285	436.638	30.529	839.86	40.529	1212.75
40.55	240.6	35.295	437.142	30.55	840.783	40.55	1198.31
40.57	241.4	35.306	433.516	30.57	845.925	40.57	1204.66
40.591	252.2	35.316	430.469	30.591	843.382	40.591	1183.88
40.612	255.8	35.326	432.525	30.612	842.768	40.612	1203.51
40.632	245.4	35.337	435.941	30.632	840.967	40.632	1231.81
40.653	240.6	35.347	440.045	30.653	838.089	40.653	1233.54
40.673	247.4	35.357	438.998	30.673	832.138	40.673	1220.26
40.694	261	35.367	441.704	30.694	838.819	40.694	1220.84
40.714	253.6	35.378	443.275	30.714	840.58	40.714	1237.58
40.735	248.6	35.388	446.948	30.735	840.413	40.735	1191.38
40.755	250.2	35.398	451.664	30.755	834.369	40.755	1195.42
40.776	248.2	35.409	448.951	30.776	831.006	40.776	1174.06
40.797	249	35.419	445.256	30.797	831.325	40.797	1232.38
40.817	245.8	35.429	440.724	30.817	833.779	40.817	1275.12
40.838	257.6	35.439	441.83	30.838	839.947	40.838	1217.37
40.858	256	35.45	444.218	30.858	842.826	40.858	1261.84
40.879	243.8	35.46	439.866	30.879	844.262	40.879	1253.17
40.899	244.2	35.47	438.021	30.899	838.956	40.899	1208.13
40.92	255.8	35.481	434.977	30.92	837.732	40.92	1221.99
40.941	246.6	35.491	435.625	30.941	836.04	40.941	1207.55
40.961	252.4	35.501	437.083	30.961	835.367	40.961	1245.67
40.982	264.8	35.511	439.784	30.982	839.316	40.982	1208.13
41.002	251.2	35.522	438.474	31.002	842.47	41.002	1233.54
41.023	238.8	35.532	434.474	31.023	844.281	41.023	1231.81
41.043	256.2	35.542	439.599	31.043	846.782	41.043	1249.71
41.064	245.6	35.553	435.293	31.064	849.595	41.064	1245.09
41.085	245	35.563	439.807	31.085	852.815	41.085	1218.53
41.105	239.2	35.573	441.077	31.105	855.082	41.105	1200.05
41.126	251.6	35.583	440.618	31.126	847.404	41.126	1213.9
41.146	256.2	35.594	441.262	31.146	840.402	41.146	1217.95
41.167	256.4	35.604	443.634	31.167	836.618	41.167	1204.66
41.187	242.2	35.614	442.501	31.187	837.337	41.187	1253.75
41.208	247	35.625	443.693	31.208	839.792	41.208	1172.9
41.228	242	35.635	442.075	31.228	838.219	41.228	1205.82
41.249	252.6	35.645	440.923	31.249	834.547	41.249	1261.26
41.27	240.4	35.655	439.952	31.27	833.385	41.27	1221.41
41.29	242.8	35.666	439.218	31.29	837.402	41.29	1254.91
41.311	245.6	35.676	437.515	31.311	829.545	41.311	1187.34
41.331	252	35.686	436.164	31.331	830.684	41.331	1226.61
41.352	240.8	35.697	434.507	31.352	830.61	41.352	1205.24
41.372	242.8	35.707	431.512	31.372	832.272	41.372	1208.13
41.393	238.8	35.717	426.365	31.393	828.209	41.393	1250.87
41.414	255.2	35.727	429.786	31.414	825.53	41.414	1228.34
41.434	244.2	35.738	431.126	31.434	826.522	41.434	1200.62
41.455	239.8	35.748	428.922	31.455	830.846	41.455	1254.91
41.475	241.2	35.758	432.679	31.475	826.028	41.475	1212.75
41.496	244.2	35.768	428.648	31.496	820.144	41.496	1157.89
41.516	250.2	35.779	431.972	31.516	820.056	41.516	1226.61
41.537	246	35.789	432.832	31.537	816.056	41.537	1281.47
41.558	241.4	35.799	434.608	31.558	809.306	41.558	1225.45
41.578	245	35.81	434.614	31.578	804.933	41.578	1226.03
41.599	237	35.82	434.753	31.599	801.655	41.599	1249.71
41.619	253.2	35.83	431.901	31.619	796.531	41.619	1198.89
41.64	253.8	35.84	430.527	31.64	788.415	41.64	1219.1
41.66	245.4	35.851	429.444	31.66	782.884	41.66	1236.43
41.681	243.4	35.861	425.95	31.681	786.119	41.681	1190.81
41.701	230	35.871	424.297	31.701	781.882	41.701	1211.6
41.722	251	35.882	418.59	31.722	781.157	41.722	1191.96
41.743	246.8	35.892	412.568	31.743	784.481	41.743	1224.88
41.763	262	35.902	419.118	31.763	788.456	41.763	1201.78
41.784	246	35.912	420.884	31.784	791.56	41.784	1194.27
41.804	259.4	35.923	425.38	31.804	786.162	41.804	1180.99
41.825	252.4	35.933	432.373	31.825	790.254	41.825	1224.88
41.845	243.6	35.943	440.891	31.845	792.955	41.845	1211.02
41.866	244.8	35.954	445.941	31.866	789.026	41.866	1199.47
41.887	250.2	35.964	447.694	31.887	788.21	41.887	1174.06
41.907	237.8	35.974	451.827	31.907	787.71	41.907	1229.5
41.928	243.8	35.984	448.876	31.928	790.711	41.928	1232.38
41.948	246.8	35.995	445.666	31.948	786.872	41.948	1222.57
41.969	236.6	36.005	444.689	31.969	785.819	41.969	1234.12
41.989	254.4	36.015	439.412	31.989	787.835	41.989	1238.74
42.01	257	36.026	436.749	32.01	791.996	42.01	1214.48
42.031	247.8	36.036	435.468	32.031	795.859	42.031	1190.81
42.051	254.2	36.046	438.096	32.051	794.107	42.051	1221.41
42.072	246.6	36.056	440.596	32.072	796.648	42.072	1213.33
42.092	252.8	36.067	442.779	32.092	796.829	42.092	1208.13
42.113	246.6	36.077	448.659	32.113	797.173	42.113	1167.13
42.133	244.6	36.087	447.396	32.133	799.962	42.133	1175.79
42.154	242.8	36.098	452.684	32.154	809.342	42.154	1223.72
42.174	255.4	36.108	452.338	32.174	811.524	42.174	1191.38
42.195	252.2	36.118	452.11	32.195	811.25	42.195	1258.95
42.216	258.2	36.128	449.458	32.216	813.165	42.216	1232.96
42.236	250.2	36.139	450.882	32.236	810.877	42.236	1232.38
42.257	257.8	36.149	449.03	32.257	813.445	42.257	1231.81
42.277	245.4	36.159	446.502	32.277	813.971	42.277	1225.45
42.298	250.4	36.169	445.188	32.298	812.984	42.298	1232.96
42.318	254	36.18	448.524	32.318	817.763	42.318	1235.27
42.339	243.6	36.19	447.586	32.339	815.574	42.339	1202.36
42.36	249.4	36.2	446.814	32.36	821.38	42.36	1211.02
42.38	230.8	36.211	446.316	32.38	828.175	42.38	1238.74
42.401	259	36.221	448.877	32.401	830.537	42.401	1213.9
42.421	257.8	36.231	450.423	32.421	838.388	42.421	1208.71
42.442	256.2	36.241	448.896	32.442	839.607	42.442	1250.29
42.462	256.4	36.252	454.68	32.462	838.992	42.462	1258.37
42.483	252.6	36.262	450.523	32.483	841.747	42.483	1249.13
42.504	255	36.272	454.433	32.504	844.787	42.504	1207.55
42.524	255	36.283	457.783	32.524	844.866	42.524	1260.68
42.545	256.2	36.293	460.711	32.545	849.334	42.545	1254.91
42.565	260	36.303	463.838	32.565	850.279	42.565	1230.65
42.586	243	36.313	469.204	32.586	853.517	42.586	1184.45
42.606	251.2	36.324	470.592	32.606	858.45	42.606	1219.1
42.627	255.2	36.334	465.042	32.627	863.49	42.627	1271.65
42.647	262	36.344	467.603	32.647	864.59	42.647	1159.04
42.668	246.6	36.355	465.421	32.668	865.226	42.668	1215.06
42.689	256.2	36.365	462.787	32.689	876.102	42.689	1214.48
42.709	256.2	36.375	459.992	32.709	877.808	42.709	1173.48
42.73	267.4	36.385	455.083	32.73	880.122	42.73	1206.4
42.75	263.4	36.396	456.761	32.75	881.481	42.75	1263.57
42.771	262	36.406	456.99	32.771	881.196	42.771	1228.92
42.791	261.6	36.416	459.367	32.791	881.914	42.791	1265.88
42.812	257	36.427	457.837	32.812	882.835	42.812	1202.36
42.833	247.2	36.437	454.161	32.833	886.21	42.833	1201.78
42.853	251.8	36.447	453.859	32.853	895.681	42.853	1213.9
42.874	248.6	36.457	452.191	32.874	895.769	42.874	1211.6
42.894	242.8	36.468	457.354	32.894	897.886	42.894	1262.99
42.915	240.2	36.478	454.317	32.915	897.432	42.915	1209.29
42.935	249.6	36.488	451.267	32.935	895.474	42.935	1185.03
42.956	252.6	36.499	452.033	32.956	893.406	42.956	1190.81
42.977	251.2	36.509	451.45	32.977	892.16	42.977	1238.16
42.997	263.6	36.519	453.326	32.997	898.595	42.997	1227.19
43.018	248.8	36.529	455.99	33.018	898.007	43.018	1283.2
43.038	252	36.54	457.979	33.038	895.163	43.038	1241.62
43.059	250.2	36.55	455.856	33.059	889.483	43.059	1224.88
43.079	253	36.56	456.661	33.079	882.511	43.079	1258.95
43.1	255.8	36.571	458.298	33.1	881.492	43.1	1241.05
43.12	257.2	36.581	456.147	33.12	881.904	43.12	1271.08
43.141	245.8	36.591	458.8	33.141	875.366	43.141	1205.24
43.162	247.8	36.601	457.885	33.162	871.354	43.162	1269.35
43.182	258.2	36.612	457.289	33.182	860.938	43.182	1247.4
43.203	259.8	36.622	454.74	33.203	861.422	43.203	1231.23
43.223	243.6	36.632	451.926	33.223	864.475	43.223	1238.16
43.244	247.4	36.642	450.672	33.244	870.141	43.244	1225.45
43.264	263.8	36.653	449.427	33.264	868.598	43.264	1197.16
43.285	251.2	36.663	443.843	33.285	868.084	43.285	1216.21
43.306	245.6	36.673	444.489	33.306	869.746	43.306	1230.08
43.326	246.8	36.684	443.256	33.326	872.323	43.326	1206.97
43.347	257	36.694	446.574	33.347	875.571	43.347	1287.83
43.367	258.8	36.704	448.494	33.367	869.264	43.367	1254.33
43.388	250.4	36.714	449.018	33.388	868.764	43.388	1291.29
43.408	252.6	36.725	447.581	33.408	860.977	43.408	1238.74
43.429	245.8	36.735	448.143	33.429	858.786	43.429	1271.08
43.45	247.2	36.745	444.774	33.45	854.286	43.45	1259.53
43.47	246	36.756	443.593	33.47	849.012	43.47	1252.6
43.491	252.2	36.766	444.315	33.491	852.257	43.491	1201.78
43.511	256	36.776	442.617	33.511	849.92	43.511	1231.81
43.532	252	36.786	439.913	33.532	842.671	43.532	1231.23
43.552	245.6	36.797	438.407	33.552	836.037	43.552	1227.77
43.573	258.4	36.807	441.326	33.573	835.214	43.573	1262.41
43.593	257.8	36.817	437.497	33.593	831.943	43.593	1269.92
43.614	238.4	36.828	437.115	33.614	831.031	43.614	1261.84
43.635	249.4	36.838	435.524	33.635	828.865	43.635	1272.23
43.655	243.4	36.848	435.86	33.655	822.627	43.655	1246.24
43.676	230.6	36.858	434.901	33.676	817.199	43.676	1230.65
43.696	243.8	36.869	438.04	33.696	805.119	43.696	1254.33
43.717	253.2	36.879	437.931	33.717	800.769	43.717	1303.99
43.737	254.8	36.889	439.205	33.737	807.211	43.737	1175.79
43.758	254	36.9	440.878	33.758	801.923	43.758	1205.82
43.779	254	36.91	440.411	33.779	797.165	43.779	1178.1
43.799	254.4	36.92	446.972	33.799	795.425	43.799	1213.9
43.82	241.4	36.93	451.947	33.82	787.293	43.82	1212.17
43.84	239.2	36.941	450.886	33.84	783.515	43.84	1242.78
43.861	254.2	36.951	456.448	33.861	778.233	43.861	1253.75
43.881	264.2	36.961	453.935	33.881	777.624	43.881	1242.78
43.902	254.2	36.972	456.131	33.902	776.469	43.902	1200.05
43.923	249	36.982	453.577	33.923	766.456	43.923	1247.98
43.943	232.2	36.992	449.305	33.943	771.163	43.943	1256.06
43.964	240.6	37.002	445.367	33.964	775.045	43.964	1248.56
43.984	248.4	37.013	441.548	33.984	777.148	43.984	1230.65
44.005	240	37.023	438.073	34.005	769.125	44.005	1258.95
44.025	248.4	37.033	436.247	34.025	766.535	44.025	1254.33
44.046	243.8	37.044	438.904	34.046	765.251	44.046	1275.12
44.066	247.2	37.054	436.753	34.066	765.495	44.066	1272.81
44.087	245.4	37.064	433.351	34.087	762.558	44.087	1274.54
44.108	247	37.074	436.457	34.108	754.81	44.108	1334.03
44.128	254.2	37.085	436.453	34.128	751.924	44.128	1319.59
44.149	247.2	37.095	439.842	34.149	751.424	44.149	1305.73
44.169	263.4	37.105	439.746	34.169	752.691	44.169	1296.49
44.19	245	37.115	436.271	34.19	747.889	44.19	1292.44
44.21	253.2	37.126	439.337	34.21	744.735	44.21	1296.49
44.231	255.6	37.136	440.024	34.231	741.278	44.231	1320.74
44.252	247.4	37.146	443.756	34.252	737.913	44.252	1329.98
44.272	236.6	37.157	445.767	34.272	735.736	44.272	1262.41
44.293	259	37.167	446.554	34.293	745.715	44.293	1208.13
44.313	272.6	37.177	443.346	34.313	754.684	44.313	1250.29
44.334	262	37.187	447.018	34.334	750.406	44.334	1241.62
44.354	252.6	37.198	452.393	34.354	756.259	44.354	1263.57
44.375	238.8	37.208	452.57	34.375	757.095	44.375	1243.36
44.396	248.2	37.218	449.796	34.396	757.538	44.396	1221.41
44.416	239	37.229	449.458	34.416	759.885	44.416	1221.99
44.437	248.6	37.239	449.231	34.437	751.813	44.437	1228.92
44.457	255	37.249	450.363	34.457	750.571	44.457	1258.37
44.478	267.6	37.259	454.12	34.478	747.434	44.478	1220.84
44.498	250.6	37.27	453.773	34.498	738.066	44.498	1209.29
44.519	247.6	37.28	453.353	34.519	734.688	44.519	1249.71
44.539	262.6	37.29	448.422	34.539	734.11	44.539	1211.6
44.56	251.4	37.301	449.462	34.56	724.973	44.56	1186.18
44.581	262.6	37.311	445.963	34.581	723.414	44.581	1267.61
44.601	263.2	37.321	442.548	34.601	727.065	44.601	1267.61
44.622	255.8	37.331	438.284	34.622	720.643	44.622	1228.92
44.642	247.8	37.342	435.288	34.642	720.389	44.642	1264.15
44.663	249	37.352	437.21	34.663	726.501	44.663	1253.17
44.683	247.8	37.362	433.357	34.683	720.955	44.683	1182.14
44.704	243.8	37.373	439.168	34.704	719.507	44.704	1256.64
44.725	251.4	37.383	435.15	34.725	715.686	44.725	1230.65
44.745	251.4	37.393	439.448	34.745	713.074	44.745	1216.79
44.766	237	37.403	438.028	34.766	699.918	44.766	1252.02
44.786	242.2	37.414	441.408	34.786	697.061	44.786	1256.64
44.807	248.6	37.424	445.972	34.807	694.979	44.807	1198.31
44.827	259.4	37.434	443.735	34.827	695.415	44.827	1244.51
44.848	243.2	37.445	441.328	34.848	694.023	44.848	1259.53
44.868	236	37.455	432.047	34.868	690.752	44.868	1216.79
44.889	246.2	37.465	431.264	34.889	685.134	44.889	1200.62
44.91	247	37.475	430.445	34.91	675.172	44.91	1226.61
44.93	254.6	37.486	429.894	34.93	667.171	44.93	1236.43
44.951	256.6	37.496	431.928	34.951	665.645	44.951	1239.89
44.971	262.4	37.506	428.331	34.971	660.857	44.971	1261.26
44.992	264.8	37.517	427.885	34.992	657.073	44.992	1212.75
45.012	253.4	37.527	427.304	35.012	659.23	45.012	1268.19
45.033	263	37.537	428.793	35.033	654.922	45.033	1231.23
45.054	254.2	37.547	428.054	35.054	653.582	45.054	1204.66
45.074	249.4	37.558	431.414	35.074	646.433	45.074	1243.93
45.095	266.6	37.568	432.541	35.095	649.382	45.095	1249.13
45.115	258.6	37.578	431.339	35.115	653.531	45.115	1235.85
45.136	255.8	37.588	433.131	35.136	657.996	45.136	1189.07
45.156	270	37.599	433.914	35.156	661.307	45.156	1197.16
45.177	256.2	37.609	434.944	35.177	662.32	45.177	1204.66
45.198	262.6	37.619	434.254	35.198	661.341	45.198	1197.73
45.218	251.6	37.63	429.396	35.218	667.221	45.218	1231.23
45.239	266.8	37.64	429.884	35.239	669.352	45.239	1215.06
45.259	255	37.65	432.074	35.259	679.3	45.259	1271.65
45.28	258.8	37.66	434.381	35.28	683.565	45.28	1241.05
45.3	257.6	37.671	436.347	35.3	685.188	45.3	1244.51
45.321	251.2	37.681	436.879	35.321	683.592	45.321	1242.2
45.341	258	37.691	437.199	35.341	687.458	45.341	1274.54
45.362	249.2	37.702	443.737	35.362	687.7	45.362	1250.87
45.383	243.8	37.712	447.519	35.383	683.714	45.383	1206.97
45.403	263	37.722	450.109	35.403	679.38	45.403	1202.36
45.424	266.4	37.732	449.637	35.424	678.812	45.424	1235.85
45.444	266.4	37.743	448.801	35.444	682.991	45.444	1269.92
45.465	264.8	37.753	447.9	35.465	680.459	45.465	1224.88
45.485	264.2	37.763	449.137	35.485	684.742	45.485	1238.16
45.506	260.8	37.774	447.96	35.506	679.327	45.506	1280.32
45.527	265.8	37.784	448.11	35.527	678.452	45.527	1250.29
45.547	256.2	37.794	449.922	35.547	678.059	45.547	1230.08
45.568	263.4	37.804	450.473	35.568	675.092	45.568	1249.13
45.588	266.2	37.815	448.226	35.588	671.55	45.588	1208.13
45.609	264.2	37.825	452.673	35.609	671.621	45.609	1247.98
45.629	264.6	37.835	451.211	35.629	671.367	45.629	1241.05
45.65	270.2	37.846	453.098	35.65	667.043	45.65	1232.38
45.671	272	37.856	451.087	35.671	665.982	45.671	1215.64
45.691	278.6	37.866	452.031	35.691	664.034	45.691	1244.51
45.712	262.6	37.876	454.455	35.712	663.265	45.712	1226.03
45.732	268.4	37.887	453.153	35.732	666.998	45.732	1240.47
45.753	273.8	37.897	452.65	35.753	662.906	45.753	1239.32
45.773	271	37.907	449.417	35.773	668.458	45.773	1243.36
45.794	269.8	37.918	452.272	35.794	670.777	45.794	1297.64
45.814	279.2	37.928	450.905	35.814	667.331	45.814	1287.83
45.835	277	37.938	450.954	35.835	664.298	45.835	1288.98
45.856	271.8	37.948	454.038	35.856	663.931	45.856	1258.95
45.876	277.8	37.959	453.858	35.876	662.809	45.876	1239.89
45.897	291.4	37.969	454.286	35.897	667.356	45.897	1245.67
45.917	276	37.979	458.498	35.917	664.358	45.917	1254.33
45.938	291.4	37.99	458.412	35.938	664.549	45.938	1234.12
45.958	272.4	38	457.729	35.958	663.092	45.958	1301.68
45.979	282.4	38.01	453.798	35.979	659.232	45.979	1279.74
46	285.2	38.02	453.529	36	664.016	46	1265.88
46.02	293	38.031	454.528	36.02	665.369	46.02	1231.23
46.041	306.4	38.041	457.043	36.041	659.157	46.041	1264.72
46.061	304	38.051	462.568	36.061	651.43	46.061	1309.77
46.082	296.8	38.061	462.359	36.082	647.348	46.082	1294.18
46.102	307.4	38.072	465.338	36.102	652.85	46.102	1238.74
46.123	316	38.082	460.974	36.123	650.198	46.123	1301.11
46.144	313.2	38.092	466.84	36.144	647.477	46.144	1251.44
46.164	309.6	38.103	470.514	36.164	647.417	46.164	1342.69
46.185	317.8	38.113	469.203	36.185	651.403	46.185	1255.48
46.205	310.8	38.123	474.904	36.205	652.485	46.205	1295.91
46.226	307.6	38.133	477.605	36.226	656.853	46.226	1303.42
46.246	315	38.144	479.429	36.246	647.689	46.246	1275.7
46.267	326	38.154	481.646	36.267	648.058	46.267	1276.28
46.287	335	38.164	483.106	36.287	646.147	46.287	1262.99
46.308	327.6	38.175	481.998	36.308	644.658	46.308	1261.26
46.329	345	38.185	480.2	36.329	647.723	46.329	1257.8
46.349	339.6	38.195	479.532	36.349	647.99	46.349	1288.4
46.37	332	38.205	476.752	36.37	639.233	46.37	1269.35
46.39	346.6	38.216	474.895	36.39	629.518	46.39	1296.49
46.411	358.6	38.226	473.787	36.411	632.121	46.411	1275.12
46.431	348.6	38.236	471.993	36.431	625.226	46.431	1247.98
46.452	354.4	38.247	473.015	36.452	619.129	46.452	1334.03
46.473	359.6	38.257	473.228	36.473	610.43	46.473	1256.64
46.493	368.4	38.267	471.596	36.493	602.426	46.493	1301.68
46.514	393.2	38.277	472.363	36.514	599.165	46.514	1318.43
46.534	395.6	38.288	473.406	36.534	593.891	46.534	1277.43
46.555	395.8	38.298	474.912	36.555	593.356	46.555	1345
46.575	406	38.308	477.397	36.575	594.565	46.575	1320.16
46.596	397.4	38.319	478.394	36.596	589.042	46.596	1310.92
46.617	408.4	38.329	481.85	36.617	582.649	46.617	1295.91
46.637	417.6	38.339	478.835	36.637	581.793	46.637	1338.64
46.658	412.6	38.349	479.53	36.658	582.521	46.658	1331.14
46.678	437	38.36	480.597	36.678	572.186	46.678	1311.5
46.699	451.2	38.37	482.441	36.699	570.994	46.699	1340.38
46.719	481	38.38	481.033	36.719	566.921	46.719	1330.56
46.74	487.8	38.391	480.042	36.74	560.001	46.74	1303.99
46.76	508	38.401	479.064	36.76	556.113	46.76	1309.77
46.781	531.2	38.411	476.816	36.781	550.753	46.781	1295.91
46.802	544.4	38.421	477.958	36.802	550.417	46.802	1354.82
46.822	595.4	38.432	476.607	36.822	550.281	46.822	1342.11
46.843	606.6	38.442	477.677	36.843	547.921	46.843	1325.94
46.863	653.6	38.452	476.826	36.863	541.018	46.863	1321.32
46.884	702.2	38.462	474.483	36.884	540.425	46.884	1381.38
46.904	784.4	38.473	471.733	36.904	542.876	46.904	1304.57
46.925	802.8	38.483	472.451	36.925	538.73	46.925	1375.03
46.946	915.6	38.493	476.031	36.946	533.147	46.946	1373.87
46.966	964.4	38.504	475.634	36.966	530.523	46.966	1435.66
46.987	1093.4	38.514	479.374	36.987	536.022	46.987	1332.29
47.007	1188	38.524	478.071	37.007	534.316	47.007	1379.07
47.028	1353.2	38.534	477.491	37.028	533.651	47.028	1399.86
47.048	1522.2	38.545	480.381	37.048	532.255	47.048	1457.03
47.069	1704.4	38.555	484.851	37.069	531.968	47.069	1408.52
47.09	1923.8	38.565	485.469	37.09	530.094	47.09	1422.96
47.11	2166.8	38.576	484.222	37.11	536.406	47.11	1447.21
47.131	2459.8	38.586	487.354	37.131	538.207	47.131	1425.85
47.151	2723.4	38.596	487.696	37.151	536.375	47.151	1406.21
47.172	3021	38.606	484.51	37.172	530.786	47.172	1414.88
47.192	3362.8	38.617	488.711	37.192	531.979	47.192	1455.3
47.213	3690.8	38.627	490.253	37.213	533.264	47.213	1430.47
47.233	3976.2	38.637	489.663	37.233	536.076	47.233	1452.41
47.254	4269	38.648	489.587	37.254	536.811	47.254	1517.09
47.275	4500.4	38.658	492.638	37.275	535.644	47.275	1470.89
47.295	4650.8	38.668	502.551	37.295	539.762	47.295	1492.26
47.316	4855.4	38.678	509.417	37.316	537.344	47.316	1477.24
47.336	5002.2	38.689	506.301	37.336	535.749	47.336	1547.12
47.357	5049.8	38.699	506.908	37.357	533.594	47.357	1545.39
47.377	5097.8	38.709	508.167	37.377	531.351	47.377	1565.03
47.398	5226	38.72	508.706	37.398	530.758	47.398	1600.83
47.419	5135.6	38.73	507.937	37.419	530.426	47.419	1618.15
47.439	5065	38.74	507.378	37.439	526.828	47.439	1620.46
47.46	4868.8	38.75	501.22	37.46	528.405	47.46	1641.26
47.48	4631.8	38.761	498.19	37.48	524.064	47.48	1673.6
47.501	4349.8	38.771	493.678	37.501	521.483	47.501	1688.61
47.521	4037.4	38.781	492.661	37.521	515.547	47.521	1715.17
47.542	3689.2	38.792	491.424	37.542	517.556	47.542	1764.26
47.563	3340.2	38.802	491.548	37.563	514.748	47.563	1803.53
47.583	2995	38.812	492.34	37.583	514.551	47.583	1796.03
47.604	2662.4	38.822	493.959	37.604	514.911	47.604	1798.91
47.624	2361	38.833	495.098	37.624	513.992	47.624	1844.54
47.645	2120.2	38.843	496.877	37.645	515.067	47.645	1941.56
47.665	1860.4	38.853	499.057	37.665	517.769	47.665	1890.16
47.686	1625.4	38.864	498.553	37.686	517.237	47.686	1972.74
47.706	1450.4	38.874	504.474	37.706	516.411	47.706	2017.79
47.727	1262	38.884	502.221	37.727	520.098	47.727	2035.11
47.748	1141.2	38.894	503.566	37.748	524.101	47.748	2105.57
47.768	1009.2	38.905	508.084	37.768	522.215	47.768	2251.09
47.789	928.2	38.915	504.096	37.789	517.332	47.789	2214.71
47.809	828.2	38.925	506.532	37.809	515.533	47.809	2292.68
47.83	768	38.935	507.061	37.83	519.372	47.83	2344.65
47.85	729.8	38.946	510.767	37.85	522.936	47.85	2406.44
47.871	666.6	38.956	508.7	37.871	524.936	47.871	2496.53
47.892	615.8	38.966	506.23	37.892	523.231	47.892	2603.95
47.912	570.4	38.977	505.183	37.912	528.228	47.912	2644.95
47.933	566.4	38.987	505.807	37.933	529.974	47.933	2827.44
47.953	521.2	38.997	504.336	37.953	531.55	47.953	2804.34
47.974	508.4	39.007	509.217	37.974	533.201	47.974	2916.95
47.994	479.4	39.018	507.463	37.994	533.893	47.994	3086.16
48.015	459	39.028	507.688	38.015	531.044	48.015	3208.01
48.036	451.2	39.038	507.127	38.036	530.019	48.036	3312.54
48.056	432.4	39.049	509.893	38.056	534.966	48.056	3403.78
48.077	443.2	39.059	507.343	38.077	538.614	48.077	3635.36
48.097	408.2	39.069	504.095	38.097	534.334	48.097	3701.78
48.118	397.2	39.079	502.225	38.118	541.728	48.118	3807.46
48.138	398.2	39.09	496.41	38.138	544.565	48.138	3918.34
48.159	404.8	39.1	497.709	38.159	546.254	48.159	4074.84
48.179	391.2	39.11	499.283	38.179	548.971	48.179	4245.2
48.2	371.6	39.121	499.334	38.2	551.728	48.2	4451.37
48.221	378.4	39.131	503.688	38.221	554.826	48.221	4523.56
48.241	361.2	39.141	505.649	38.241	557.589	48.241	4821.55
48.262	360	39.151	510.014	38.262	555.254	48.262	4854.47
48.282	344.4	39.162	511.679	38.282	555.988	48.282	4923.77
48.303	344.8	39.172	512.393	38.303	553.756	48.303	5115.49
48.323	331.2	39.182	515.221	38.323	563.241	48.323	5234.46
48.344	340.6	39.193	513.313	38.344	570.38	48.344	5316.47
48.365	339.2	39.203	516.369	38.365	577.47	48.365	5430.23
48.385	336.2	39.213	518.086	38.385	581.578	48.385	5510.51
48.406	328.8	39.223	513.639	38.406	577.802	48.406	5550.35
48.426	335.2	39.234	513.182	38.426	577.429	48.426	5650.26
48.447	320.2	39.244	511.071	38.447	576.519	48.447	5515.7
48.467	302.4	39.254	512.257	38.467	574.883	48.467	5754.21
48.488	314.4	39.265	510.547	38.488	571.919	48.488	5652.57
48.508	333	39.275	508.455	38.508	569.083	48.508	5709.74
48.529	328.6	39.285	510.014	38.529	571.686	48.529	5740.93
48.55	316.8	39.295	508.209	38.55	572.921	48.55	5582.11
48.57	320.6	39.306	507.636	38.57	573.208	48.57	5604.06
48.591	296.8	39.316	515.399	38.591	570.287	48.591	5531.3
48.611	293.6	39.326	518.77	38.611	566.845	48.611	5386.92
48.632	287.2	39.337	520.951	38.632	565.759	48.632	5265.65
48.652	299.6	39.347	519.567	38.652	570.257	48.652	5224.64
48.673	292.2	39.357	525.028	38.673	569.105	48.673	5237.35
48.694	300	39.367	521.326	38.694	571.815	48.694	5086.62
48.714	279.2	39.378	524.019	38.714	572.192	48.714	4906.44
48.735	294.2	39.388	525.101	38.735	571.194	48.735	4847.53
48.755	284	39.398	524.393	38.755	577.998	48.755	4741.27
48.776	295	39.408	521.717	38.776	583.268	48.776	4707.2
48.796	284	39.419	517.092	38.796	586.618	48.796	4589.39
48.817	266.2	39.429	516.712	38.817	589.573	48.817	4468.69
48.838	279.6	39.439	516.884	38.838	596.515	48.838	4487.75
48.858	277.8	39.45	514.311	38.858	596.863	48.858	4309.31
48.879	287.4	39.46	515.32	38.879	593.888	48.879	4194.96
48.899	282	39.47	515.04	38.899	591.269	48.899	4080.04
48.92	289	39.48	515.601	38.92	594.31	48.92	4007.85
48.94	277.4	39.491	515.419	38.94	595.873	48.94	3929.31
48.961	283.6	39.501	520.835	38.961	592.757	48.961	3923.53
48.981	288	39.511	524.036	38.981	590.72	48.981	3771.65
49.002	279	39.522	523.646	39.002	589.059	49.002	3708.7
49.023	292.8	39.532	527.47	39.023	597.705	49.023	3662.51
49.043	267.8	39.542	527.958	39.043	600.334	49.043	3558.55
49.064	276.6	39.552	526.732	39.064	598.852	49.064	3355.28
49.084	270.6	39.563	529.211	39.084	600.6	49.084	3389.35
49.105	266.8	39.573	527.515	39.105	594.167	49.105	3244.39
49.125	270.8	39.583	526.217	39.125	593.938	49.125	3186.64
49.146	282.8	39.594	521.31	39.146	597.882	49.146	3088.47
49.167	277.6	39.604	523.906	39.167	600.936	49.167	3045.16
49.187	271.8	39.614	525.781	39.187	596.558	49.187	3001.27
49.208	282	39.624	523.386	39.208	598.333	49.208	2986.83
49.228	284.4	39.635	526.55	39.228	606.547	49.228	2904.82
49.249	290.2	39.645	527.183	39.249	613.902	49.249	2878.26
49.269	270	39.655	526.776	39.269	615.211	49.269	2818.2
49.29	270.4	39.666	527.136	39.29	612.793	49.29	2836.1
49.311	260.2	39.676	528.961	39.311	607.714	49.311	2767.96
49.331	276.6	39.686	530.5	39.331	607.679	49.331	2648.99
49.352	286.4	39.696	533.183	39.352	609.412	49.352	2631.09
49.372	259.6	39.707	531.975	39.372	608.101	49.372	2631.09
49.393	273.4	39.717	529.549	39.393	613.161	49.393	2576.23
49.413	270	39.727	534.097	39.413	614.88	49.413	2531.76
49.434	264.4	39.738	535.412	39.434	615.424	49.434	2528.87
49.454	267.8	39.748	536.712	39.454	617.431	49.454	2532.91
49.475	273.8	39.758	537.963	39.475	613.058	49.475	2457.26
49.496	261.4	39.768	539.413	39.496	609.292	49.496	2482.09
49.516	261.2	39.779	535.139	39.516	609.489	49.516	2384.5
49.537	261.6	39.789	535.043	39.537	610.319	49.537	2345.8
49.557	256	39.799	534.853	39.557	610.497	49.557	2329.06
49.578	255.2	39.81	537.236	39.578	607.234	49.578	2250.52
49.598	273.6	39.82	537.934	39.598	611.058	49.598	2279.97
49.619	263	39.83	540.677	39.619	613.078	49.619	2334.83
49.64	254.4	39.84	541.431	39.64	610.974	49.64	2236.66
49.66	252.2	39.851	542.234	39.66	616.503	49.66	2178.91
49.681	267.8	39.861	545.225	39.681	612.236	49.681	2230.88
49.701	271	39.871	547.302	39.701	617.558	49.701	2179.49
49.722	262.2	39.881	544.297	39.722	617.612	49.722	2186.41
49.742	254.6	39.892	543.869	39.742	618.583	49.742	2090.55
49.763	261.8	39.902	546.952	39.763	613.751	49.763	2100.95
49.784	252.2	39.912	543.815	39.784	614.677	49.784	2050.12
49.804	255.2	39.923	543.302	39.804	619.549	49.804	2073.22
49.825	255.2	39.933	542.79	39.825	613.712	49.825	2055.32
49.845	249.2	39.943	538.429	39.845	617.213	49.845	2013.74
49.866	255.4	39.953	537.043	39.866	620.935	49.866	1971.01
49.886	262.4	39.964	537.516	39.886	621.416	49.886	1971.01
49.907	248	39.974	537.861	39.907	622.538	49.907	1991.22
49.927	266.4	39.984	534.824	39.927	617.066	49.927	1920.19
49.948	253.8	39.995	533.62	39.948	619.532	49.948	1939.82
49.969	254.6	40.005	538.871	39.969	623.124	49.969	1896.51
49.989	252.4	40.015	539.119	39.989	618.101	49.989	1902.86
50.01	249	40.025	544.753	40.01	615.624	50.01	1869.94
50.03	256.8	40.036	545.335	40.03	614.96	50.03	1847.42
50.051	245.2	40.046	544.304	40.051	608.317	50.051	1759.64
50.071	242.8	40.056	542.228	40.071	612.799	50.071	1778.12
50.092	241	40.067	542.001	40.092	609.788	50.092	1781.01
50.113	269.2	40.077	546.897	40.113	613.086	50.113	1730.19
50.133	254.4	40.087	543.982	40.133	613.537	50.133	1733.08
50.154	248.8	40.097	543.511	40.154	614.203	50.154	1738.85
50.174	263.8	40.108	547.411	40.174	613.305	50.174	1723.84
50.195	265.4	40.118	544.929	40.195	613.283	50.195	1670.71
50.215	263.2	40.128	546.95	40.215	611.023	50.215	1704.2
50.236	259	40.139	549.43	40.236	613.789	50.236	1712.87
50.257	262.2	40.149	546.384	40.257	607.355	50.257	1692.08
50.277	255.6	40.159	552.157	40.277	602.345	50.277	1655.12
50.298	265.8	40.169	548.192	40.298	600.171	50.298	1619.31
50.318	257.2	40.18	549.45	40.318	598.304	50.318	1614.11
50.339	258.8	40.19	549.897	40.339	600.261	50.339	1592.17
50.359	254.4	40.2	548.243	40.359	601.477	50.359	1566.18
50.38	249.6	40.211	550.294	40.38	596.981	50.38	1564.45
50.4	269.2	40.221	548.3	40.4	592.018	50.4	1588.12
50.421	260.4	40.231	549.475	40.421	583.653	50.421	1594.48
50.442	261.4	40.241	546.567	40.442	581.915	50.442	1556.36
50.462	266.6	40.252	544.416	40.462	581.765	50.462	1602.56
50.483	258.8	40.262	548.334	40.483	582.639	50.483	1548.28
50.503	269.8	40.272	548.396	40.503	578.222	50.503	1555.21
50.524	273.2	40.283	551.583	40.524	573.955	50.524	1584.66
50.544	247.6	40.293	554.062	40.544	579.758	50.544	1519.98
50.565	249.2	40.303	557.49	40.565	577.5	50.565	1522.29
50.586	260.6	40.313	558.493	40.586	581.631	50.586	1597.94
50.606	248.2	40.324	562.799	40.606	579.182	50.606	1567.34
50.627	250	40.334	567.514	40.627	581.833	50.627	1480.71
50.647	255.2	40.344	568.445	40.647	580.205	50.647	1526.91
50.668	252	40.354	561.461	40.668	588.424	50.668	1572.53
50.688	255.2	40.365	559.701	40.688	593.582	50.688	1534.42
50.709	245	40.375	557.952	40.709	590.472	50.709	1541.92
50.73	240	40.385	560.766	40.73	587.567	50.73	1473.2
50.75	256.4	40.396	555.605	40.75	589.234	50.75	1574.84
50.771	261.4	40.406	558.033	40.771	585.957	50.771	1528.64
50.791	259.4	40.416	556.005	40.791	587.31	50.791	1497.46
50.812	252	40.426	554.517	40.812	591.366	50.812	1532.68
50.832	256.2	40.437	557.461	40.832	595.197	50.832	1551.16
50.853	253.8	40.447	559.469	40.853	591.612	50.853	1621.04
50.873	243.4	40.457	563.579	40.873	591.262	50.873	1594.48
50.894	251.2	40.468	560.819	40.894	593.034	50.894	1640.1
50.915	244.2	40.478	560.105	40.915	590.133	50.915	1607.18
50.935	254.6	40.488	568.173	40.935	588.171	50.935	1640.1
50.956	236.2	40.498	568.834	40.956	591.28	50.956	1621.04
50.976	242.8	40.509	570.211	40.976	595.082	50.976	1645.3
50.997	248.2	40.519	573.872	40.997	593.904	50.997	1593.32
51.017	247.8	40.529	569.717	41.017	594.768	51.017	1741.74
51.038	239.8	40.54	567.129	41.038	596.266	51.038	1697.27
51.059	252.6	40.55	564.897	41.059	593.083	51.059	1699.58
51.079	241.2	40.56	563.895	41.079	595.793	51.079	1618.15
51.1	248	40.57	563.19	41.1	591.569	51.1	1669.55
51.12	256	40.581	564.409	41.12	592.769	51.12	1727.88
51.141	249.2	40.591	562.931	41.141	590.295	51.141	1768.31
51.161	258	40.601	565.136	41.161	594.692	51.161	1864.17
51.182	250.2	40.612	566.109	41.182	605.639	51.182	1876.88
51.203	259.2	40.622	567.222	41.203	604.295	51.203	1928.27
51.223	258.2	40.632	568.747	41.223	607.307	51.223	1971.01
51.244	246.2	40.642	570.162	41.244	607.974	51.244	2069.18
51.264	251.4	40.653	572.379	41.264	615.006	51.264	2135.59
51.285	239.2	40.663	576.818	41.285	617.102	51.285	2219.91
51.305	250.4	40.673	571.852	41.305	616.569	51.305	2217.6
51.326	255.8	40.684	579.905	41.326	613.053	51.326	2334.83
51.346	241.4	40.694	580.701	41.346	619.282	51.346	2369.48
51.367	250	40.704	580.562	41.367	620.664	51.367	2486.72
51.388	248.2	40.714	580.931	41.388	627.246	51.388	2509.82
51.408	259	40.725	585.684	41.408	626.782	51.408	2562.95
51.429	250	40.735	583.106	41.429	628.548	51.429	2532.91
51.449	244.4	40.745	580.051	41.449	627.253	51.449	2556.01
51.47	237.4	40.755	579.68	41.47	625.455	51.47	2590.66
51.49	237.4	40.766	579.028	41.49	626.221	51.49	2534.65
51.511	236.8	40.776	574.454	41.511	629.67	51.511	2602.79
51.532	239.6	40.786	571.064	41.532	630.012	51.532	2476.32
51.552	254.6	40.797	570.04	41.552	635.49	51.552	2433.01
51.573	245	40.807	572.778	41.573	641.279	51.573	2322.7
51.593	248	40.817	573.599	41.593	648.239	51.593	2259.18
51.614	252	40.827	576.596	41.614	648.906	51.614	2192.77
51.634	246.4	40.838	580.946	41.634	657.986	51.634	2113.65
51.655	240.4	40.848	586.112	41.655	664.996	51.655	2055.9
51.676	240.8	40.858	584.921	41.676	667.532	51.676	1980.25
51.696	242.6	40.869	583.271	41.696	669.468	51.696	1941.56
51.717	237.6	40.879	582.363	41.717	670.265	51.717	1845.69
51.737	238.8	40.889	582.442	41.737	666.081	51.737	1819.12
51.758	243.6	40.899	581.524	41.758	675.076	51.758	1700.16
51.778	241.6	40.91	580.856	41.778	676.294	51.778	1716.91
51.799	238.6	40.92	579.548	41.799	679.226	51.799	1649.34
51.819	237.2	40.93	581.572	41.819	673.446	51.819	1639.52
51.84	241.2	40.941	578.941	41.84	680.073	51.84	1534.42
51.861	243.4	40.951	582.094	41.861	686.81	51.861	1521.13
51.881	241.6	40.961	586.277	41.881	679.944	51.881	1478.98
51.902	245.8	40.971	588.167	41.902	683.645	51.902	1495.15
51.922	245	40.982	586.144	41.922	677.743	51.922	1478.98
51.943	241.6	40.992	587.965	41.943	675.821	51.943	1451.84
51.963	246.6	41.002	586.786	41.963	674.905	51.963	1434.51
51.984	250.2	41.013	590.202	41.984	669.975	51.984	1389.46
52.005	253	41.023	589.579	42.005	670.228	52.005	1404.48
52.025	247.4	41.033	589.55	42.025	667.512	52.025	1378.49
52.046	260.8	41.043	586.053	42.046	662.53	52.046	1363.48
52.066	240.4	41.054	589.422	42.066	663.259	52.066	1395.82
52.087	245	41.064	584.798	42.087	667.471	52.087	1399.28
52.107	251.8	41.074	588.787	42.107	672.395	52.107	1375.61
52.128	243.4	41.085	588.299	42.128	681.09	52.128	1361.74
52.149	255.6	41.095	591.183	42.149	676.648	52.149	1330.56
52.169	250.4	41.105	589.676	42.169	682.529	52.169	1371.56
52.19	233.6	41.115	586.384	42.19	686.613	52.19	1362.9
52.21	242.2	41.126	591.737	42.21	686.079	52.21	1302.26
52.231	259.8	41.136	593.713	42.231	687.004	52.231	1290.13
52.251	248.8	41.146	591.937	42.251	686.501	52.251	1340.38
52.272	252.8	41.157	597.185	42.272	680.275	52.272	1346.73
52.292	240.4	41.167	597.291	42.292	683.57	52.292	1347.31
52.313	230.2	41.177	596.755	42.313	684.991	52.313	1338.64
52.334	243.8	41.187	600.705	42.334	690.246	52.334	1300.53
52.354	246.8	41.198	603.602	42.354	696.482	52.354	1278.01
52.375	245.2	41.208	604.527	42.375	701.813	52.375	1297.64
52.395	244.8	41.218	599.557	42.395	704.138	52.395	1307.46
52.416	240.4	41.228	601.866	42.416	702.674	52.416	1358.86
52.436	235.8	41.239	600.834	42.436	703.267	52.436	1314.97
52.457	235.2	41.249	595.169	42.457	708.269	52.457	1299.38
52.478	233.6	41.259	594.735	42.478	711.959	52.478	1302.84
52.498	223.8	41.27	599.11	42.498	713.338	52.498	1284.36
52.519	237.2	41.28	603.037	42.519	716.205	52.519	1270.5
52.539	240	41.29	601.262	42.539	717.483	52.539	1302.84
52.56	244	41.3	605.927	42.56	714.287	52.56	1253.75
52.58	242.8	41.311	607.246	42.58	718.854	52.58	1277.43
52.601	238.4	41.321	607.047	42.601	720.996	52.601	1317.86
52.621	256.2	41.331	609.678	42.621	718.6	52.621	1312.66
52.642	235.6	41.342	610.803	42.642	719.107	52.642	1286.09
52.663	256.2	41.352	614.242	42.663	719.68	52.663	1343.84
52.683	230.6	41.362	613.79	42.683	718.741	52.683	1282.63
52.704	239.8	41.372	614.39	42.704	717.073	52.704	1282.05
52.724	250.2	41.383	614.306	42.724	718.309	52.724	1262.41
52.745	240.8	41.393	617.455	42.745	711.864	52.745	1283.2
52.765	240.4	41.403	618.762	42.765	712.914	52.765	1290.71
52.786	248.6	41.414	616.724	42.786	717.615	52.786	1249.71
52.807	241.8	41.424	612.637	42.807	719.816	52.807	1264.15
52.827	237	41.434	618.761	42.827	722.915	52.827	1311.5
52.848	251.2	41.444	617.838	42.848	725.427	52.848	1267.04
52.868	249.2	41.455	623.107	42.868	729.287	52.868	1228.92
52.889	234	41.465	622.766	42.889	728.482	52.889	1263.57
52.909	230.2	41.475	625.049	42.909	726.467	52.909	1295.91
52.93	219	41.486	628.591	42.93	732.73	52.93	1334.6
52.951	232	41.496	630.201	42.951	728.3	52.951	1326.52
52.971	240.6	41.506	632.714	42.971	723.403	52.971	1314.97
52.992	230.8	41.516	636.397	42.992	721.7	52.992	1246.24
53.012	244	41.527	632.612	43.012	723.763	53.012	1243.93
53.033	237.2	41.537	629.129	43.033	722.908	53.033	1299.38
53.053	232.8	41.547	630.364	43.053	722.691	53.053	1271.65
53.074	239.4	41.558	627.82	43.074	729.629	53.074	1266.46
53.094	232	41.568	632.974	43.094	734.756	53.094	1245.67
53.115	238.6	41.578	633.374	43.115	741.833	53.115	1283.2
53.136	251.6	41.588	631.816	43.136	757.751	53.136	1265.88
53.156	233.8	41.599	637.416	43.156	763.132	53.156	1259.53
53.177	229.4	41.609	637.026	43.177	779.596	53.177	1245.67
53.197	233	41.619	636.369	43.197	796.899	53.197	1285.52
53.218	238	41.63	638.551	43.218	818.869	53.218	1296.49
53.238	229.8	41.64	635.968	43.238	831.962	53.238	1281.47
53.259	238.6	41.65	636.998	43.259	848.234	53.259	1278.01
53.28	237.2	41.66	635.643	43.28	871.775	53.28	1279.74
53.3	235.4	41.671	639.007	43.3	895.161	53.3	1297.07
53.321	234.6	41.681	637.431	43.321	927.762	53.321	1281.47
53.341	241.2	41.691	636.194	43.341	954.14	53.341	1301.68
53.362	235	41.701	633.718	43.362	983.471	53.362	1269.35
53.382	231	41.712	641.365	43.382	1019.34	53.382	1340.95
53.403	234.4	41.722	634.457	43.403	1058.12	53.403	1373.3
53.424	228.8	41.732	635.962	43.424	1089.26	53.424	1287.25
53.444	237.4	41.743	639.422	43.444	1122.35	53.444	1219.1
53.465	242.2	41.753	637.826	43.465	1165.02	53.465	1264.15
53.485	242.6	41.763	637.303	43.485	1210.62	53.485	1268.19
53.506	247.6	41.773	636.892	43.506	1249.14	53.506	1319.01
53.526	242.8	41.784	639.341	43.526	1289.25	53.526	1262.99
53.547	238	41.794	639.127	43.547	1326.5	53.547	1261.26
53.567	238.6	41.804	639.629	43.567	1366.48	53.567	1294.76
53.588	235.4	41.815	641.974	43.588	1406.38	53.588	1321.32
53.609	239	41.825	644.987	43.609	1446.39	53.609	1268.77
53.629	222.6	41.835	644.188	43.629	1484.62	53.629	1282.05
53.65	230.8	41.845	643.157	43.65	1526.41	53.65	1287.25
53.67	221.2	41.856	645.578	43.67	1565.73	53.67	1223.72
53.691	232	41.866	643.94	43.691	1607.35	53.691	1229.5
53.711	236.8	41.876	642.398	43.711	1639.61	53.711	1308.62
53.732	237.8	41.887	641.912	43.732	1674.21	53.732	1287.83
53.753	249.6	41.897	641.788	43.753	1705.96	53.753	1250.29
53.773	234.6	41.907	641.73	43.773	1734.88	53.773	1286.09
53.794	239.4	41.917	643.299	43.794	1770.61	53.794	1264.15
53.814	235.6	41.928	645.402	43.814	1808.43	53.814	1259.53
53.835	238.8	41.938	649.55	43.835	1839.1	53.835	1295.91
53.855	241.2	41.948	651.669	43.855	1866.87	53.855	1299.95
53.876	240.2	41.959	655.276	43.876	1889.57	53.876	1268.77
53.897	232.2	41.969	655.658	43.897	1921.76	53.897	1295.91
53.917	237.2	41.979	657.099	43.917	1944.83	53.917	1282.63
53.938	237.2	41.989	654.151	43.938	1965.23	53.938	1283.2
53.958	229.2	42	648.547	43.958	1988.47	53.958	1190.81
53.979	242.2	42.01	645.509	43.979	2006.37	53.979	1257.8
53.999	248.2	42.02	648.854	43.999	2029.63	53.999	1305.15
54.02	248.2	42.031	647.539	44.02	2049.45	54.02	1243.36
54.04	241	42.041	652.74	44.04	2072.19	54.04	1252.6
54.061	239.2	42.051	652.318	44.061	2085.69	54.061	1266.46
54.082	234	42.061	654.556	44.082	2104.52	54.082	1285.52
54.102	238	42.072	652.712	44.102	2115.26	54.102	1269.35
54.123	238.2	42.082	659.04	44.123	2130.91	54.123	1258.95
54.143	241.8	42.092	660.793	44.143	2142.53	54.143	1287.83
54.164	240.4	42.103	663.279	44.164	2150.67	54.164	1325.36
54.184	244.6	42.113	664.367	44.184	2149.22	54.184	1302.26
54.205	240.2	42.123	669.55	44.205	2151.98	54.205	1259.53
54.226	237.4	42.133	664.798	44.226	2154.99	54.226	1288.98
54.246	243	42.144	669.234	44.246	2157.91	54.246	1244.51
54.267	239.8	42.154	672.505	44.267	2154.31	54.267	1286.09
54.287	236	42.164	672.086	44.287	2154.52	54.287	1235.85
54.308	233.8	42.174	675.62	44.308	2145.72	54.308	1297.64
54.328	244.4	42.185	678.614	44.328	2140.28	54.328	1262.99
54.349	221	42.195	676.923	44.349	2134.29	54.349	1339.8
54.37	245	42.205	678.273	44.37	2128.8	54.37	1278.01
54.39	234.6	42.216	681.01	44.39	2121.38	54.39	1282.05
54.411	236.4	42.226	684.375	44.411	2113.19	54.411	1288.98
54.431	235.8	42.236	680.594	44.431	2098.39	54.431	1299.38
54.452	239.2	42.246	678.826	44.452	2079.04	54.452	1307.46
54.472	243.6	42.257	690.448	44.472	2063.86	54.472	1264.15
54.493	246.6	42.267	687.93	44.493	2045.24	54.493	1278.01
54.513	228.6	42.277	692.895	44.513	2024.49	54.513	1284.94
54.534	248.6	42.288	697.89	44.534	2003.66	54.534	1303.42
54.555	235	42.298	704.801	44.555	1981.47	54.555	1273.39
54.575	236.8	42.308	704.039	44.575	1963.29	54.575	1274.54
54.596	248	42.318	701.186	44.596	1937.5	54.596	1284.36
54.616	233.4	42.329	705.952	44.616	1899.7	54.616	1283.2
54.637	240.6	42.339	708.922	44.637	1869.35	54.637	1339.8
54.657	248.4	42.349	707.094	44.657	1837.29	54.657	1275.7
54.678	239	42.36	711.91	44.678	1807.64	54.678	1265.88
54.699	234.4	42.37	711.723	44.699	1769.68	54.699	1260.68
54.719	242.2	42.38	716.807	44.719	1742.53	54.719	1302.26
54.74	241.4	42.39	717.077	44.74	1704.17	54.74	1288.98
54.76	236.8	42.401	716.794	44.76	1673.83	54.76	1281.47
54.781	235	42.411	721.112	44.781	1636.77	54.781	1273.39
54.801	232	42.421	728.462	44.801	1603.05	54.801	1278.01
54.822	230.4	42.432	726.487	44.822	1569.1	54.822	1262.41
54.843	241.4	42.442	729.817	44.843	1535.09	54.843	1296.49
54.863	248.2	42.452	735.278	44.863	1502.25	54.863	1271.65
54.884	237.2	42.462	741.412	44.884	1471	54.884	1308.62
54.904	234.2	42.473	739.148	44.904	1434.94	54.904	1331.14
54.925	225	42.483	743.301	44.925	1401.12	54.925	1231.23
54.945	240.4	42.493	745.017	44.945	1365.34	54.945	1324.21
54.966	230.4	42.504	751.343	44.966	1328.71	54.966	1267.61
54.986	221.8	42.514	747.137	44.986	1291.3	54.986	1278.59
55.007	226	42.524	749.033	45.007	1254.26	55.007	1282.63
55.028	232.8	42.534	752.453	45.028	1227.05	55.028	1306.31
55.048	242	42.545	757.421	45.048	1198.2	55.048	1237.58
55.069	235.6	42.555	759.248	45.069	1175.56	55.069	1311.5
55.089	237.4	42.565	764.379	45.089	1150.25	55.089	1243.36
55.11	241.6	42.575	769.69	45.11	1131.56	55.11	1272.23
55.13	237.2	42.586	773.979	45.13	1114.34	55.13	1272.23
55.151	234	42.596	776.143	45.151	1095.25	55.151	1297.64
55.172	252.6	42.606	782.515	45.172	1079.95	55.172	1308.04
55.192	244.2	42.617	787.92	45.192	1064.9	55.192	1320.74
55.213	245.4	42.627	791.838	45.213	1049.72	55.213	1273.39
55.233	248.2	42.637	792.826	45.233	1045.48	55.233	1314.39
55.254	242.8	42.647	795.342	45.254	1034.36	55.254	1209.29
55.274	252.2	42.658	801.615	45.274	1020.24	55.274	1262.41
55.295	235.2	42.668	800.667	45.295	1012.42	55.295	1262.41
55.316	233	42.678	802.58	45.316	1009.66	55.316	1344.42
55.336	241.8	42.689	804.809	45.336	1009.4	55.336	1274.54
55.357	242.2	42.699	810.68	45.357	1009.16	55.357	1282.63
55.377	225	42.709	816.194	45.377	1007.95	55.377	1280.89
55.398	236.8	42.719	817.788	45.398	999.576	55.398	1291.87
55.418	247.4	42.73	823.657	45.418	1003.75	55.418	1252.6
55.439	242.4	42.74	828.104	45.439	1005.71	55.439	1238.74
55.459	237.8	42.75	831.433	45.459	1003.13	55.459	1231.23
55.48	236.8	42.761	835.921	45.48	998.863	55.48	1260.68
55.501	236.4	42.771	838.298	45.501	998.089	55.501	1334.03
55.521	238	42.781	845.028	45.521	1002.71	55.521	1314.97
55.542	228.8	42.791	853.108	45.542	996.552	55.542	1288.98
55.562	231.4	42.802	850.164	45.562	993.052	55.562	1275.12
55.583	238.2	42.812	856.241	45.583	993.964	55.583	1293.02
55.603	245.6	42.822	859.75	45.603	996.19	55.603	1273.96
55.624	236.8	42.833	866.196	45.624	1001.81	55.624	1329.98
55.645	242.2	42.843	870.546	45.645	1004.07	55.645	1257.8
55.665	231.8	42.853	873.129	45.665	1009.28	55.665	1280.32
55.686	238.4	42.863	877.509	45.686	1006.78	55.686	1326.52
55.706	240	42.874	879.663	45.706	1010.12	55.706	1306.31
55.727	226.6	42.884	879.957	45.727	1007.67	55.727	1286.67
55.747	234.8	42.894	881.157	45.747	1010.4	55.747	1203.51
55.768	232.4	42.905	887.437	45.768	1008.76	55.768	1291.29
55.789	232	42.915	894.71	45.789	1011.25	55.789	1292.44
55.809	230.6	42.925	900.471	45.809	1010.92	55.809	1299.38
55.83	233.4	42.935	905.563	45.83	1010.77	55.83	1270.5
55.85	234.6	42.946	912.782	45.85	1013.85	55.85	1327.1
55.871	237.8	42.956	914.737	45.871	1006.81	55.871	1311.5
55.891	233.8	42.966	920.705	45.891	1007.61	55.891	1275.12
55.912	243.2	42.977	922.208	45.912	1008.78	55.912	1316.12
55.932	240.2	42.987	927.864	45.932	1011.85	55.932	1283.2
55.953	237.4	42.997	928.987	45.953	1010.19	55.953	1228.34
55.974	238.8	43.007	928.148	45.974	1007.94	55.974	1252.02
55.994	232.8	43.018	932.574	45.994	1011.6	55.994	1291.29
56.015	243	43.028	936.264	46.015	1012.79	56.015	1302.84
56.035	243	43.038	944.277	46.035	1018.35	56.035	1253.75
56.056	230	43.048	955.735	46.056	1024.88	56.056	1282.63
56.076	233.4	43.059	964.177	46.076	1031.04	56.076	1249.71
56.097	233.6	43.069	978.797	46.097	1034.95	56.097	1279.16
56.118	237.6	43.079	982.502	46.118	1033.98	56.118	1237.58
56.138	232.2	43.09	989.95	46.138	1042.22	56.138	1258.95
56.159	231.6	43.1	998.327	46.159	1045.95	56.159	1243.36
56.179	240.8	43.11	1010.96	46.179	1049.67	56.179	1266.46
56.2	243	43.12	1017.68	46.2	1055.7	56.2	1357.7
56.22	230.4	43.131	1025.83	46.22	1058.76	56.22	1293.6
56.241	226.2	43.141	1032.43	46.241	1056.91	56.241	1267.61
56.262	251.6	43.151	1038.85	46.262	1067.76	56.262	1338.64
56.282	250.6	43.162	1036.56	46.282	1069	56.282	1240.47
56.303	248.6	43.172	1047.27	46.303	1073.36	56.303	1309.19
56.323	228.2	43.182	1056.26	46.323	1075.02	56.323	1301.68
56.344	241.4	43.192	1067.3	46.344	1076.46	56.344	1286.67
56.364	234.8	43.203	1071.47	46.364	1075.22	56.364	1304.57
56.385	240.6	43.213	1078.58	46.385	1082.2	56.385	1326.52
56.405	231.4	43.223	1088.52	46.405	1091.2	56.405	1286.67
56.426	226.6	43.234	1105.68	46.426	1098.21	56.426	1320.74
56.447	246.8	43.244	1114.61	46.447	1097.34	56.447	1239.89
56.467	238.4	43.254	1127.47	46.467	1097.69	56.467	1246.24
56.488	237.2	43.264	1142.29	46.488	1095.59	56.488	1258.37
56.508	235.6	43.275	1155.84	46.508	1096.05	56.508	1299.38
56.529	243	43.285	1167.81	46.529	1092.04	56.529	1301.11
56.549	238.2	43.295	1176.48	46.549	1084.65	56.549	1260.11
56.57	237	43.306	1192.42	46.57	1087.7	56.57	1252.02
56.591	227.8	43.316	1205.42	46.591	1085.15	56.591	1347.88
56.611	227.6	43.326	1223.34	46.611	1081.73	56.611	1313.23
56.632	227.8	43.336	1237.16	46.632	1085.32	56.632	1308.04
56.652	237	43.347	1253.71	46.652	1083.72	56.652	1296.49
56.673	236.6	43.357	1271.34	46.673	1088.06	56.673	1235.85
56.693	239.6	43.367	1286.14	46.693	1109.78	56.693	1260.11
56.714	235	43.378	1301.48	46.714	1127.58	56.714	1264.72
56.735	231	43.388	1324.27	46.735	1148.11	56.735	1291.29
56.755	229.6	43.398	1344.97	46.755	1167.95	56.755	1284.94
56.776	225.6	43.408	1368.14	46.776	1199.24	56.776	1274.54
56.796	233	43.419	1387.33	46.796	1224.72	56.796	1258.37
56.817	240.4	43.429	1409.77	46.817	1260.18	56.817	1290.13
56.837	227.8	43.439	1434.08	46.837	1289.02	56.837	1337.49
56.858	235.6	43.45	1460.71	46.858	1322.21	56.858	1286.67
56.878	240.8	43.46	1486.12	46.878	1355.98	56.878	1271.08
56.899	232.2	43.47	1516.61	46.899	1393.26	56.899	1275.7
56.92	231.6	43.48	1552.1	46.92	1418.17	56.92	1318.43
56.94	231.6	43.491	1585.11	46.94	1445.91	56.94	1298.8
56.961	232.8	43.501	1617.58	46.961	1471.79	56.961	1276.85
56.981	233.8	43.511	1656.74	46.981	1504.09	56.981	1268.77
57.002	230.6	43.521	1691.94	47.002	1532.52	57.002	1320.16
57.022	239.8	43.532	1732.86	47.022	1558.19	57.022	1290.71
57.043	231	43.542	1773.26	47.043	1586.06	57.043	1291.29
57.064	232.8	43.552	1821.9	47.064	1617.8	57.064	1298.8
57.084	239	43.563	1869.69	47.084	1647.49	57.084	1304.57
57.105	228	43.573	1918.48	47.105	1674.42	57.105	1254.33
57.125	242.4	43.583	1964.61	47.125	1704.27	57.125	1274.54
57.146	237.4	43.593	2020.07	47.146	1722.67	57.146	1320.16
57.166	239.4	43.604	2073.18	47.166	1741.72	57.166	1249.71
57.187	236.2	43.614	2123.47	47.187	1764.38	57.187	1238.16
57.207	222.6	43.624	2184.64	47.207	1785.28	57.207	1302.84
57.228	213.4	43.635	2246	47.228	1806.94	57.228	1335.18
57.249	216.6	43.645	2303.38	47.249	1826.49	57.249	1258.37
57.269	224.4	43.655	2366.21	47.269	1850.42	57.269	1295.33
57.29	234.2	43.665	2434.38	47.29	1868.27	57.29	1274.54
57.31	242.2	43.676	2507.9	47.31	1889.21	57.31	1284.94
57.331	242.2	43.686	2576.04	47.331	1906.13	57.331	1289.56
57.351	234.6	43.696	2641.52	47.351	1923.53	57.351	1321.32
57.372	224.4	43.707	2712.12	47.372	1941.58	57.372	1267.61
57.393	228.4	43.717	2784.35	47.393	1963.42	57.393	1287.25
57.413	227.4	43.727	2854.85	47.413	1977.63	57.413	1301.11
57.434	232	43.737	2923.1	47.434	1993.03	57.434	1326.52
57.454	238.4	43.748	3004.15	47.454	2004.66	57.454	1294.76
57.475	236.2	43.758	3081.17	47.475	2024.99	57.475	1247.4
57.495	237.4	43.768	3158.09	47.495	2038.19	57.495	1309.77
57.516	231.6	43.779	3230.31	47.516	2044.19	57.516	1307.46
57.537	241.6	43.789	3301.42	47.537	2054.31	57.537	1266.46
57.557	233.6	43.799	3382.35	47.557	2066.98	57.557	1258.37
57.578	250.4	43.809	3458.5	47.578	2080.26	57.578	1297.64
57.598	237.8	43.82	3531.09	47.598	2095.84	57.598	1268.77
57.619	240.6	43.83	3601	47.619	2106.04	57.619	1276.85
57.639	225.6	43.84	3675.04	47.639	2116.36	57.639	1284.94
57.66	235.4	43.851	3738.22	47.66	2123.95	57.66	1273.39
57.68	235.6	43.861	3806.88	47.68	2130.16	57.68	1353.66
57.701	244.4	43.871	3868.59	47.701	2138.89	57.701	1257.8
57.722	240.4	43.881	3931.57	47.722	2142.72	57.722	1357.7
57.742	237	43.892	3996.24	47.742	2134.98	57.742	1294.18
57.763	241.2	43.902	4051.73	47.763	2141.11	57.763	1283.2
57.783	240.4	43.912	4109.59	47.783	2146.76	57.783	1336.34
57.804	235.6	43.923	4162.62	47.804	2158.36	57.804	1366.37
57.824	252	43.933	4214.57	47.824	2160.95	57.824	1299.95
57.845	235.2	43.943	4264.27	47.845	2166.26	57.845	1304.57
57.866	241.6	43.953	4311.74	47.866	2162.94	57.866	1265.88
57.886	241.8	43.964	4355.84	47.886	2175.49	57.886	1310.35
57.907	230.4	43.974	4401.61	47.907	2181.82	57.907	1276.28
57.927	237.2	43.984	4439.6	47.927	2183.47	57.927	1274.54
57.948	223.2	43.994	4478.55	47.948	2196.94	57.948	1305.73
57.968	239	44.005	4515.61	47.968	2201.83	57.968	1302.84
57.989	235	44.015	4547.47	47.989	2201.39	57.989	1248.56
58.01	226.8	44.025	4573.39	48.01	2197.7	58.01	1313.23
58.03	232.2	44.036	4600.2	48.03	2208.13	58.03	1314.39
58.051	237.4	44.046	4627.21	48.051	2208.67	58.051	1314.39
58.071	233	44.056	4643.02	48.071	2207.36	58.071	1293.02
58.092	238.2	44.066	4659.28	48.092	2204.38	58.092	1328.25
58.112	234.2	44.077	4667.17	48.112	2203.75	58.112	1322.47
58.133	227	44.087	4676.29	48.133	2198.35	58.133	1273.39
58.153	231.4	44.097	4674.8	48.153	2192.86	58.153	1260.11
58.174	222.6	44.108	4668.78	48.174	2189.75	58.174	1298.22
58.195	236	44.118	4664.73	48.195	2192.66	58.195	1263.57
58.215	241.6	44.128	4656.28	48.215	2188.16	58.215	1297.07
58.236	238.2	44.138	4644.51	48.236	2183.71	58.236	1315.55
58.256	229.4	44.149	4630.27	48.256	2183.14	58.256	1322.47
58.277	228.4	44.159	4612.62	48.277	2181.11	58.277	1306.88
58.297	237	44.169	4593.73	48.297	2182.75	58.297	1310.92
58.318	250.2	44.18	4571.95	48.318	2184.03	58.318	1301.11
58.339	235.4	44.19	4545.76	48.339	2180.19	58.339	1326.52
58.359	231.2	44.2	4522.66	48.359	2185.83	58.359	1314.97
58.38	229.8	44.21	4494.65	48.38	2186.35	58.38	1275.7
58.4	229.6	44.221	4461.18	48.4	2185.31	58.4	1302.84
58.421	228.2	44.231	4422.95	48.421	2194.84	58.421	1278.01
58.441	224.2	44.241	4386.13	48.441	2199.71	58.441	1313.81
58.462	239.8	44.252	4342.2	48.462	2201.28	58.462	1274.54
58.483	240.2	44.262	4295.89	48.483	2210.58	58.483	1329.4
58.503	225.8	44.272	4241.06	48.503	2225.02	58.503	1259.53
58.524	227.8	44.282	4191.55	48.524	2236.01	58.524	1283.78
58.544	231	44.293	4135.77	48.544	2247.04	58.544	1337.49
58.565	236.4	44.303	4072.63	48.565	2254.74	58.565	1371.56
58.585	226.8	44.313	4010.41	48.585	2267.13	58.585	1273.39
58.606	223.2	44.324	3954.98	48.606	2292.04	58.606	1320.16
58.626	216.4	44.334	3895.41	48.626	2322.26	58.626	1303.99
58.647	242.8	44.344	3836.34	48.647	2351.25	58.647	1317.28
58.668	232.2	44.354	3774.97	48.668	2385.49	58.668	1352.51
58.688	226.6	44.365	3702.45	48.688	2422.37	58.688	1295.33
58.709	212.6	44.375	3630.59	48.709	2454.39	58.709	1263.57
58.729	227.2	44.385	3566.28	48.729	2493.94	58.729	1273.39
58.75	240.2	44.396	3502.19	48.75	2526.62	58.75	1261.84
58.77	233.6	44.406	3440.73	48.77	2563.53	58.77	1342.11
58.791	227	44.416	3377.1	48.791	2601.05	58.791	1332.87
58.812	233.2	44.426	3311.24	48.812	2633.6	58.812	1272.81
58.832	244.2	44.437	3242.5	48.832	2668.26	58.832	1278.59
58.853	236.6	44.447	3176.05	48.853	2701.19	58.853	1284.94
58.873	224	44.457	3108.79	48.873	2730.84	58.873	1305.73
58.894	228	44.467	3051.06	48.894	2761.14	58.894	1282.63
58.914	227	44.478	2991.75	48.914	2784.41	58.914	1286.67
58.935	226.2	44.488	2928.88	48.935	2807.2	58.935	1314.97
58.956	229	44.498	2868.75	48.956	2826.73	58.956	1280.89
58.976	240.8	44.509	2807.43	48.976	2852.23	58.976	1318.43
58.997	228.8	44.519	2743.71	48.997	2880.85	58.997	1271.65
59.017	232.8	44.529	2686.1	49.017	2911.82	59.017	1297.07
59.038	214.6	44.539	2630.09	49.038	2940.53	59.038	1273.96
59.058	237.6	44.55	2575.24	49.058	2961.06	59.058	1331.71
59.079	240.8	44.56	2527.07	49.079	2983.24	59.079	1296.49
59.099	227	44.57	2475.8	49.099	3006.72	59.099	1302.26
59.12	233.8	44.581	2426.04	49.12	3031.57	59.12	1314.39
59.141	230.6	44.591	2377.58	49.141	3053.72	59.141	1272.23
59.161	221.8	44.601	2332.68	49.161	3073.06	59.161	1333.45
59.182	223	44.611	2288.82	49.182	3092.55	59.182	1370.98
59.202	221.6	44.622	2256.06	49.202	3109.62	59.202	1305.15
59.223	230.6	44.632	2217.06	49.223	3141.87	59.223	1310.35
59.243	241.2	44.642	2181.42	49.243	3163.17	59.243	1283.78
59.264	239	44.653	2152.93	49.264	3180.88	59.264	1257.22
59.285	231.6	44.663	2118.38	49.285	3197.74	59.285	1317.28
59.305	243	44.673	2086.63	49.305	3220.28	59.305	1353.08
59.326	232.2	44.683	2055.53	49.326	3240.94	59.326	1361.17
59.346	229.4	44.694	2030.23	49.346	3261.28	59.346	1312.66
59.367	233.8	44.704	2002.73	49.367	3278.73	59.367	1301.68
59.387	235	44.714	1963.81	49.387	3296.39	59.387	1283.2
59.408	233.6	44.725	1933.55	49.408	3318.4	59.408	1315.55
59.429	240.4	44.735	1912.11	49.429	3338.9	59.429	1299.95
59.449	219	44.745	1889.57	49.449	3355.52	59.449	1314.39
59.47	239.6	44.755	1869.07	49.47	3367.53	59.47	1258.37
59.49	235.8	44.766	1852.99	49.49	3384.62	59.49	1316.7
59.511	233.6	44.776	1839.35	49.511	3402.6	59.511	1302.26
59.531	224	44.786	1813.11	49.531	3420.75	59.531	1324.79
59.552	238.6	44.797	1793.23	49.552	3432.43	59.552	1308.62
59.572	235.6	44.807	1770.57	49.572	3450.65	59.572	1275.7
59.593	224.8	44.817	1756.02	49.593	3469.02	59.593	1298.8
59.614	229.4	44.827	1744.74	49.614	3487.2	59.614	1283.2
59.634	228	44.838	1723.13	49.634	3496.77	59.634	1306.88
59.655	235.6	44.848	1708.2	49.655	3508.98	59.655	1325.36
59.675	233.6	44.858	1688.68	49.675	3521.21	59.675	1302.26
59.696	244.2	44.868	1669.39	49.696	3539.28	59.696	1320.74
59.716	243.2	44.879	1652.83	49.716	3552.86	59.716	1295.91
59.737	237.8	44.889	1641.34	49.737	3569.7	59.737	1308.62
59.758	227.6	44.899	1628.66	49.758	3583.03	59.758	1338.07
59.778	224.8	44.91	1619.85	49.778	3601.39	59.778	1250.87
59.799	239	44.92	1607.7	49.799	3620.09	59.799	1295.91
59.819	248.6	44.93	1593.6	49.819	3643.47	59.819	1327.1
59.84	238	44.94	1583.53	49.84	3667.43	59.84	1267.04
59.86	236	44.951	1571.25	49.86	3686.1	59.86	1311.5
59.881	230.6	44.961	1565.04	49.881	3704.99	59.881	1300.53
59.902	240.4	44.971	1560.23	49.902	3724.29	59.902	1271.08
59.922	212.4	44.982	1553.46	49.922	3742.64	59.922	1319.59
59.943	222.2	44.992	1543.59	49.943	3774.95	59.943	1317.28
59.963	225	45.002	1530.58	49.963	3794.11	59.963	1314.39
59.984	238.8	45.012	1517.16	49.984	3819.23	59.984	1343.27
60.004	226	45.023	1503.89	50.004	3845.27	60.004	1320.16
60.025	240.6	45.033	1497.93	50.025	3867.72	60.025	1297.07
60.045	243.6	45.043	1483.72	50.045	3892.23	60.045	1321.32
60.066	233.8	45.054	1473.67	50.066	3918.45	60.066	1302.84
60.087	235	45.064	1463.74	50.087	3951.6	60.087	1282.05
60.107	226.6	45.074	1455.74	50.107	3981.26	60.107	1356.55
60.128	226.2	45.084	1442.71	50.128	4013.89	60.128	1269.92
60.148	235.8	45.095	1433.65	50.148	4050.02	60.148	1310.35
60.169	228.6	45.105	1427.9	50.169	4087.42	60.169	1332.87
60.189	222.8	45.115	1428.35	50.189	4124.78	60.189	1284.94
60.21	220.4	45.126	1419.53	50.21	4160.43	60.21	1312.66
60.231	228	45.136	1416.36	50.231	4197.36	60.231	1343.84
60.251	225.4	45.146	1407.33	50.251	4234.1	60.251	1267.61
60.272	226.8	45.156	1399.89	50.272	4262.64	60.272	1297.07
60.292	224	45.167	1393.38	50.292	4305.45	60.292	1279.16
60.313	224	45.177	1389.33	50.313	4346.18	60.313	1309.19
60.333	227.4	45.187	1382.86	50.333	4389.58	60.333	1297.07
60.354	232.6	45.198	1381.02	50.354	4427.29	60.354	1293.6
60.375	227.2	45.208	1375.23	50.375	4461.7	60.375	1369.25
60.395	229.4	45.218	1367.72	50.395	4505.64	60.395	1336.34
60.416	239.2	45.228	1363.77	50.416	4549.83	60.416	1322.47
60.436	239.6	45.239	1358.03	50.436	4582.52	60.436	1358.28
60.457	224.2	45.249	1352.6	50.457	4623.53	60.457	1296.49
60.477	216.4	45.259	1347.48	50.477	4663.9	60.477	1327.1
60.498	222	45.27	1339.02	50.498	4694.73	60.498	1289.56
60.518	228.6	45.28	1332.25	50.518	4729.12	60.518	1324.21
60.539	226.4	45.29	1327.66	50.539	4765.28	60.539	1336.91
60.56	222.6	45.3	1324.69	50.56	4789.86	60.56	1296.49
60.58	240.2	45.311	1318.62	50.58	4815.52	60.58	1354.24
60.601	241	45.321	1311.58	50.601	4844.91	60.601	1319.01
60.621	241.4	45.331	1310.09	50.621	4880.42	60.621	1318.43
60.642	227	45.341	1308.16	50.642	4911.15	60.642	1272.23
60.662	230.8	45.352	1311.08	50.662	4945.4	60.662	1272.23
60.683	234.2	45.362	1304.32	50.683	4964.63	60.683	1309.19
60.704	239	45.372	1302.8	50.704	4987.22	60.704	1301.11
60.724	230.2	45.383	1298.72	50.724	5011.37	60.724	1306.88
60.745	224.8	45.393	1291.98	50.745	5036.88	60.745	1316.7
60.765	236.4	45.403	1294.25	50.765	5065.37	60.765	1355.97
60.786	232.8	45.413	1294.27	50.786	5088.95	60.786	1330.56
60.806	236.4	45.424	1293.53	50.806	5116.49	60.806	1343.84
60.827	226.2	45.434	1289.03	50.827	5142.81	60.827	1320.16
60.847	232.2	45.444	1284.4	50.847	5159.25	60.847	1308.04
60.868	236.6	45.455	1282.41	50.868	5176.8	60.868	1334.6
60.889	223	45.465	1280.87	50.889	5193.91	60.889	1331.14
60.909	216.2	45.475	1279.65	50.909	5216.7	60.909	1301.11
60.93	234.8	45.485	1281.61	50.93	5233.49	60.93	1320.74
60.95	230.2	45.496	1284.97	50.95	5247.43	60.95	1299.38
60.971	220	45.506	1280.61	50.971	5264.14	60.971	1331.71
60.991	217.8	45.516	1278.53	50.991	5274.35	60.991	1302.84
61.012	229	45.527	1268.73	51.012	5288.85	61.012	1328.25
61.033	234	45.537	1265.83	51.033	5305.9	61.033	1276.85
61.053	226.6	45.547	1271.94	51.053	5315.99	61.053	1290.71
61.074	227	45.557	1272.28	51.074	5325.17	61.074	1276.28
61.094	216.6	45.568	1273.55	51.094	5330.33	61.094	1292.44
61.115	228.4	45.578	1275.96	51.115	5328.31	61.115	1298.8
61.135	233.6	45.588	1273.24	51.135	5336.18	61.135	1257.22
61.156	232.6	45.599	1272.05	51.156	5333.56	61.156	1303.99
61.177	221	45.609	1274.78	51.177	5325.64	61.177	1295.33
61.197	227.4	45.619	1277.33	51.197	5324.33	61.197	1303.42
61.218	219.6	45.629	1286.11	51.218	5313.76	61.218	1277.43
61.238	230.2	45.64	1285.93	51.238	5303.18	61.238	1324.79
61.259	236.6	45.65	1288.67	51.259	5294.3	61.259	1295.33
61.279	234.2	45.66	1284.9	51.279	5286.46	61.279	1290.13
61.3	240	45.671	1284.44	51.3	5263.41	61.3	1321.32
61.32	240	45.681	1285.48	51.32	5255.42	61.32	1291.87
61.341	236.4	45.691	1283.56	51.341	5239.2	61.341	1355.39
61.362	238.2	45.701	1279.56	51.362	5223.09	61.362	1325.36
61.382	235.6	45.712	1279.97	51.382	5207.18	61.382	1329.4
61.403	229.2	45.722	1277.76	51.403	5194.16	61.403	1375.61
61.423	224.4	45.732	1270.14	51.423	5176.06	61.423	1307.46
61.444	219.8	45.743	1266.53	51.444	5159.68	61.444	1328.83
61.464	231.2	45.753	1267.34	51.464	5141.16	61.464	1291.87
61.485	228.4	45.763	1273.1	51.485	5110.69	61.485	1323.63
61.506	231	45.773	1270.74	51.506	5079.78	61.506	1309.19
61.526	232.2	45.784	1270.19	51.526	5045.12	61.526	1278.59
61.547	249.2	45.794	1271.67	51.547	5013.99	61.547	1341.53
61.567	217.2	45.804	1271.73	51.567	4984.31	61.567	1311.5
61.588	231.8	45.814	1267.74	51.588	4952.51	61.588	1290.13
61.608	229.2	45.825	1263.22	51.608	4919.91	61.608	1349.62
61.629	228.8	45.835	1265.06	51.629	4887.86	61.629	1303.99
61.65	233	45.845	1265.2	51.65	4854.66	61.65	1313.81
61.67	233.4	45.856	1266.94	51.67	4819.74	61.67	1345
61.691	243.4	45.866	1259.56	51.691	4783.79	61.691	1341.53
61.711	233.8	45.876	1259.29	51.711	4756.75	61.711	1343.27
61.732	226.6	45.886	1254.9	51.732	4726.75	61.732	1329.4
61.752	224.8	45.897	1252.98	51.752	4694.29	61.752	1305.15
61.773	224.6	45.907	1255.89	51.773	4658.37	61.773	1360.59
61.793	233.2	45.917	1256.49	51.793	4620.66	61.793	1317.86
61.814	223.8	45.928	1257.8	51.814	4591.52	61.814	1299.95
61.835	232	45.938	1258.07	51.835	4558.66	61.835	1294.76
61.855	235	45.948	1257.82	51.855	4517.51	61.855	1328.25
61.876	234	45.958	1256.27	51.876	4486.69	61.876	1323.05
61.896	231	45.969	1252.88	51.896	4459.48	61.896	1336.34
61.917	225.6	45.979	1253.01	51.917	4425.98	61.917	1345.58
61.937	222.8	45.989	1251.45	51.937	4389.96	61.937	1316.7
61.958	233.6	46	1247.67	51.958	4356.04	61.958	1275.12
61.979	237.8	46.01	1242.76	51.979	4323.27	61.979	1310.35
61.999	243	46.02	1238.41	51.999	4297.77	61.999	1336.91
62.02	251.8	46.03	1232.95	52.02	4264.67	62.02	1287.83
62.04	236	46.041	1231.32	52.04	4232.39	62.04	1296.49
62.061	236.8	46.051	1231.87	52.061	4203.78	62.061	1334.6
62.081	235.4	46.061	1231.97	52.081	4169.4	62.081	1308.62
62.102	251	46.072	1230.93	52.102	4139.13	62.102	1357.7
62.123	246.4	46.082	1231.27	52.123	4106.76	62.123	1304.57
62.143	240.2	46.092	1231.43	52.143	4074.93	62.143	1269.92
62.164	244.2	46.102	1233.26	52.164	4047.06	62.164	1328.83
62.184	231.6	46.113	1232.43	52.184	4012.47	62.184	1257.8
62.205	235.2	46.123	1239.46	52.205	3978.66	62.205	1292.44
62.225	239.6	46.133	1241.98	52.225	3944.56	62.225	1368.1
62.246	239.6	46.144	1242.65	52.246	3916.47	62.246	1303.42
62.266	225	46.154	1235.25	52.266	3878.88	62.266	1379.07
62.287	228.2	46.164	1232.7	52.287	3849.47	62.287	1308.62
62.308	236.8	46.174	1228.93	52.308	3821.18	62.308	1312.66
62.328	225.2	46.185	1230.08	52.328	3793.69	62.328	1308.04
62.349	233.4	46.195	1235.38	52.349	3766.08	62.349	1353.66
62.369	222.8	46.205	1239.86	52.369	3735.66	62.369	1320.16
62.39	235.6	46.216	1239.2	52.39	3702.51	62.39	1318.43
62.41	228.6	46.226	1238.18	52.41	3663.7	62.41	1319.59
62.431	241.4	46.236	1236.68	52.431	3622.2	62.431	1327.67
62.452	239.8	46.246	1235.33	52.452	3587.78	62.452	1301.68
62.472	220.4	46.257	1235.05	52.472	3543.84	62.472	1303.42
62.493	244.6	46.267	1235.23	52.493	3506.7	62.493	1278.01
62.513	239.8	46.277	1231.03	52.513	3475.03	62.513	1342.11
62.534	239.6	46.287	1234	52.534	3436.11	62.534	1287.25
62.554	232.2	46.298	1231.07	52.554	3406.14	62.554	1348.46
62.575	233.2	46.308	1233.36	52.575	3377.18	62.575	1345.58
62.596	231.4	46.318	1235.43	52.596	3346.67	62.596	1336.34
62.616	230.6	46.329	1239.91	52.616	3314.8	62.616	1329.98
62.637	228.6	46.339	1236.23	52.637	3283.2	62.637	1342.69
62.657	231	46.349	1237.03	52.657	3253.39	62.657	1325.36
62.678	227	46.359	1241.56	52.678	3222.73	62.678	1310.92
62.698	225.2	46.37	1241.5	52.698	3182.99	62.698	1314.39
62.719	222.6	46.38	1245.92	52.719	3156.1	62.719	1326.52
62.739	237.6	46.39	1246.58	52.739	3131.37	62.739	1315.55
62.76	223.2	46.401	1251.26	52.76	3119.48	62.76	1313.81
62.781	219.2	46.411	1248.78	52.781	3099.73	62.781	1320.16
62.801	228.4	46.421	1252.43	52.801	3077.15	62.801	1320.16
62.822	223.8	46.431	1255.49	52.822	3045.87	62.822	1324.79
62.842	236	46.442	1258.08	52.842	3018.96	62.842	1330.56
62.863	235	46.452	1266.94	52.863	2996.41	62.863	1358.28
62.883	231.6	46.462	1264.07	52.883	2971.02	62.883	1353.08
62.904	229.4	46.473	1268.68	52.904	2947.68	62.904	1301.11
62.925	234.4	46.483	1271.54	52.925	2927.73	62.925	1391.78
62.945	236.2	46.493	1272.32	52.945	2914.04	62.945	1302.84
62.966	235	46.503	1272.98	52.966	2903.64	62.966	1288.98
62.986	231	46.514	1275.83	52.986	2874.58	62.986	1291.29
63.007	222.4	46.524	1272.51	53.007	2854.86	63.007	1342.69
63.027	219	46.534	1270.61	53.027	2838.4	63.027	1304.57
63.048	229.8	46.545	1275.53	53.048	2815.97	63.048	1324.21
63.069	234.6	46.555	1274.24	53.069	2799.83	63.069	1348.46
63.089	234.6	46.565	1287.67	53.089	2783.09	63.089	1303.42
63.11	225.2	46.575	1290.96	53.11	2759.38	63.11	1345.58
63.13	241.6	46.586	1289.14	53.13	2731.96	63.13	1312.08
63.151	234.2	46.596	1294.1	53.151	2707.59	63.151	1319.01
63.171	232.4	46.606	1297.5	53.171	2687.6	63.171	1357.12
63.192	238.2	46.617	1299.74	53.192	2670.76	63.192	1390.62
63.212	221.6	46.627	1304.41	53.212	2643.61	63.212	1355.97
63.233	236.2	46.637	1315.27	53.233	2631.14	63.233	1280.89
63.254	230.8	46.647	1319.52	53.254	2622.06	63.254	1335.18
63.274	233	46.658	1326.1	53.274	2603.03	63.274	1337.49
63.295	225.8	46.668	1324.28	53.295	2590.11	63.295	1307.46
63.315	226	46.678	1328.53	53.315	2584.16	63.315	1328.25
63.336	220.2	46.688	1331.18	53.336	2573.21	63.336	1345
63.356	232.8	46.699	1334.03	53.356	2559.69	63.356	1358.28
63.377	237	46.709	1336.24	53.377	2550.09	63.377	1327.67
63.398	225.6	46.719	1333.16	53.398	2530.87	63.398	1351.93
63.418	228.4	46.73	1338.64	53.418	2520.68	63.418	1306.88
63.439	225.4	46.74	1339.78	53.439	2509.41	63.439	1285.52
63.459	231.4	46.75	1338.2	53.459	2492.47	63.459	1346.73
63.48	227.8	46.76	1343.25	53.48	2477.72	63.48	1324.21
63.5	232.4	46.771	1345.96	53.5	2463.3	63.5	1301.68
63.521	224	46.781	1349.63	53.521	2445.61	63.521	1329.98
63.542	228.2	46.791	1356.46	53.542	2425.02	63.542	1406.79
63.562	223.2	46.802	1359.42	53.562	2413.43	63.562	1391.2
63.583	240	46.812	1362.62	53.583	2408.16	63.583	1381.38
63.603	233.4	46.822	1366.54	53.603	2404.35	63.603	1366.94
63.624	222.6	46.832	1364.9	53.624	2400.06	63.624	1337.49
63.644	230.6	46.843	1368.38	53.644	2391.96	63.644	1325.94
63.665	235.6	46.853	1372.26	53.665	2380.41	63.665	1361.74
63.685	232.8	46.863	1378.32	53.685	2366.81	63.685	1344.42
63.706	235	46.874	1382.41	53.706	2358.17	63.706	1314.97
63.727	217.6	46.884	1383.98	53.727	2341.07	63.727	1317.28
63.747	230.8	46.894	1387.14	53.747	2332.4	63.747	1349.04
63.768	238.6	46.904	1393.02	53.768	2322.92	63.768	1315.55
63.788	225.2	46.915	1401.09	53.788	2319.53	63.788	1332.29
63.809	228.8	46.925	1406.09	53.809	2305.25	63.809	1314.97
63.829	218.8	46.935	1406.91	53.829	2286.7	63.829	1317.28
63.85	236.2	46.946	1412.89	53.85	2278.67	63.85	1289.56
63.871	233.8	46.956	1417.71	53.871	2274.43	63.871	1311.5
63.891	241.8	46.966	1424.22	53.891	2257.44	63.891	1315.55
63.912	228	46.976	1427.23	53.912	2253.52	63.912	1331.14
63.932	216	46.987	1429.22	53.932	2249.8	63.932	1309.77
63.953	224.2	46.997	1429.01	53.953	2241.45	63.953	1336.34
63.973	236	47.007	1433.6	53.973	2237.82	63.973	1313.23
63.994	229.2	47.018	1433.89	53.994	2227.52	63.994	1334.03
64.015	232.4	47.028	1441.45	54.015	2224.75	64.015	1324.21
64.035	234.4	47.038	1448.39	54.035	2222.36	64.035	1370.41
64.056	240.8	47.048	1465.78	54.056	2218.74	64.056	1313.23
64.076	246.6	47.059	1472.01	54.076	2202.05	64.076	1357.7
64.097	234.2	47.069	1479.57	54.097	2191.99	64.097	1362.9
64.117	232	47.079	1490.63	54.117	2182.96	64.117	1358.86
64.138	231.8	47.09	1498.3	54.138	2169.56	64.138	1366.37
64.158	230	47.1	1510.71	54.158	2162.54	64.158	1338.64
64.179	226.8	47.11	1523.53	54.179	2156.04	64.179	1389.46
64.2	236.6	47.12	1534.59	54.2	2146.14	64.2	1345.58
64.22	226	47.131	1543.85	54.22	2137.17	64.22	1368.67
64.241	230.4	47.141	1548.64	54.241	2124.78	64.241	1317.28
64.261	224.2	47.151	1552.04	54.261	2111.17	64.261	1367.52
64.282	214.8	47.161	1554.72	54.282	2101.43	64.282	1401.02
64.302	215.2	47.172	1567.37	54.302	2092.36	64.302	1368.67
64.323	227	47.182	1568.78	54.323	2081.66	64.323	1287.83
64.344	241.4	47.192	1585.77	54.344	2073.23	64.344	1358.86
64.364	233.6	47.203	1591.59	54.364	2061.72	64.364	1375.03
64.385	229.8	47.213	1604.26	54.385	2046.97	64.385	1330.56
64.405	231.8	47.223	1616.94	54.405	2029.96	64.405	1285.52
64.426	225	47.233	1621.62	54.426	2013.78	64.426	1309.77
64.446	231.4	47.244	1625.72	54.446	1993.7	64.446	1345
64.467	241.4	47.254	1633.43	54.467	1977.55	64.467	1353.08
64.488	233.4	47.264	1644.24	54.488	1967.68	64.488	1414.3
64.508	229.6	47.275	1651.21	54.508	1959.6	64.508	1327.1
64.529	224.8	47.285	1662.71	54.529	1953.21	64.529	1361.17
64.549	232.8	47.295	1674.2	54.549	1949.19	64.549	1358.28
64.57	228	47.305	1678.66	54.57	1936.58	64.57	1328.25
64.59	214.6	47.316	1697.62	54.59	1925.58	64.59	1349.04
64.611	226	47.326	1702.97	54.611	1911.02	64.611	1332.29
64.631	242	47.336	1707.98	54.631	1896.74	64.631	1326.52
64.652	224.6	47.347	1717.78	54.652	1884.77	64.652	1339.8
64.673	220.6	47.357	1723.13	54.673	1873.78	64.673	1343.84
64.693	229	47.367	1730.37	54.693	1866.09	64.693	1346.73
64.714	232.8	47.377	1739.92	54.714	1859.84	64.714	1348.46
64.734	235.2	47.388	1745.95	54.734	1852.83	64.734	1377.34
64.755	229.2	47.398	1748.38	54.755	1839.3	64.755	1365.79
64.775	230.8	47.408	1752.72	54.775	1828.99	64.775	1354.82
64.796	226.6	47.419	1756.3	54.796	1823.86	64.796	1283.2
64.817	232.6	47.429	1763.46	54.817	1807.47	64.817	1358.86
64.837	219.8	47.439	1768.24	54.837	1786.8	64.837	1323.05
64.858	221.8	47.449	1780.91	54.858	1772.5	64.858	1321.32
64.878	226.6	47.46	1787.25	54.878	1759.47	64.878	1350.19
64.899	232.6	47.47	1796.17	54.899	1760.3	64.899	1350.77
64.919	224.2	47.48	1803.34	54.919	1751.61	64.919	1318.43
64.94	219.4	47.491	1802.77	54.94	1739.29	64.94	1383.69
64.961	227	47.501	1814.82	54.96	1721.59	64.961	1398.13
64.981	244.6	47.511	1821.13	54.981	1715.07	64.981	1362.9
65.002	238.2	47.521	1828.73	55.002	1705.79	65.002	1375.03
65.022	215.8	47.532	1837.02	55.022	1687.78	65.022	1340.95
65.043	242.6	47.542	1846.51	55.043	1669.52	65.043	1338.07
65.063	236.2	47.552	1853.57	55.063	1660.45	65.063	1369.83
65.084	243.8	47.563	1859.41	55.084	1640.57	65.084	1319.01
65.104	247.8	47.573	1866.83	55.104	1618.66	65.104	1343.84
65.125	240	47.583	1875.86	55.125	1600.85	65.125	1361.74
65.146	240.6	47.593	1888.03	55.146	1580.75	65.146	1355.39
65.166	224	47.604	1887.44	55.166	1561.12	65.166	1314.97
65.187	214.6	47.614	1888.79	55.187	1550.25	65.187	1396.97
65.207	229	47.624	1897.92	55.207	1539.9	65.207	1374.45
65.228	233.4	47.634	1903.65	55.228	1532.94	65.228	1275.7
65.248	232.2	47.645	1908.62	55.248	1518.61	65.248	1298.8
65.269	230.4	47.655	1910.67	55.269	1507.03	65.269	1275.7
65.29	227.6	47.665	1917.71	55.29	1496.4	65.29	1310.35
65.31	246.6	47.676	1917.3	55.31	1482.2	65.31	1346.15
65.331	237.6	47.686	1920.45	55.331	1468.71	65.331	1364.63
65.351	224	47.696	1922.61	55.351	1456.17	65.351	1310.35
65.372	240.4	47.706	1929.29	55.372	1438.88	65.372	1349.62
65.392	238.8	47.717	1933.07	55.392	1419.25	65.392	1309.19
65.413	244	47.727	1937.86	55.413	1404.46	65.413	1351.93
65.433	250.4	47.737	1942.73	55.433	1387.44	65.433	1319.59
65.454	227.8	47.748	1943.32	55.454	1368.81	65.454	1335.18
65.475	224.6	47.758	1952.82	55.475	1362.48	65.475	1332.87
65.495	241.4	47.768	1957.99	55.495	1351.01	65.495	1370.98
65.516	224	47.778	1962.29	55.516	1343.14	65.516	1325.36
65.536	242.6	47.789	1966.09	55.536	1331.88	65.536	1358.86
65.557	243	47.799	1974.12	55.557	1325.42	65.557	1386
65.577	236.8	47.809	1978.85	55.577	1312.81	65.577	1337.49
65.598	233.2	47.82	1981.74	55.598	1300.59	65.598	1351.93
65.619	231.6	47.83	1979.56	55.619	1285.76	65.619	1362.9
65.639	227.4	47.84	1978.92	55.639	1272.11	65.639	1357.12
65.66	230.6	47.85	1978.1	55.66	1255.81	65.66	1365.21
65.68	238.2	47.861	1982.38	55.68	1245.01	65.68	1315.55
65.701	229.4	47.871	1988.4	55.701	1225.71	65.701	1373.87
65.721	222.2	47.881	1991.21	55.721	1209.73	65.721	1401.02
65.742	230.6	47.892	2002.03	55.742	1195.38	65.742	1331.14
65.763	235.8	47.902	2010.23	55.763	1192.4	65.763	1320.16
65.783	235.2	47.912	2014.53	55.783	1177.37	65.783	1321.32
65.804	226.4	47.922	2023.91	55.804	1167.6	65.804	1404.48
65.824	228.2	47.933	2032.27	55.824	1161.9	65.824	1358.28
65.845	236.2	47.943	2040.95	55.845	1148.07	65.845	1377.34
65.865	236.6	47.953	2050.17	55.865	1129.38	65.865	1372.14
65.886	237.2	47.964	2062.6	55.886	1117.12	65.886	1253.75
65.906	230.6	47.974	2067.24	55.906	1108.3	65.906	1302.26
65.927	224.2	47.984	2074.04	55.927	1097.79	65.927	1326.52
65.948	248	47.994	2085.21	55.948	1089.76	65.948	1332.87
65.968	238.8	48.005	2087.35	55.968	1080.21	65.968	1358.86
65.989	240	48.015	2099.49	55.989	1069.9	65.989	1345
66.009	227.6	48.025	2104.53	56.009	1059.73	66.009	1384.85
66.03	239.4	48.036	2116.57	56.03	1049.7	66.03	1386
66.05	228.2	48.046	2124.25	56.05	1028.39	66.05	1355.39
66.071	224.8	48.056	2137.59	56.071	1016.91	66.071	1381.96
66.092	219.6	48.066	2145.52	56.092	1007.43	66.092	1346.15
66.112	225	48.077	2156.99	56.112	989.082	66.112	1309.77
66.133	238.6	48.087	2163.73	56.133	972.279	66.133	1342.11
66.153	234.8	48.097	2176.28	56.153	967.779	66.153	1382.54
66.174	246	48.107	2190.55	56.174	961.565	66.174	1328.83
66.194	231.4	48.118	2208.59	56.194	946.1	66.194	1344.42
66.215	232.2	48.128	2217.72	56.215	937.431	66.215	1398.13
66.236	236.8	48.138	2238.03	56.236	927.308	66.236	1357.12
66.256	246.4	48.149	2244.8	56.256	914.958	66.256	1357.12
66.277	220.4	48.159	2256.72	56.277	906.401	66.277	1340.95
66.297	232.6	48.169	2265.46	56.297	898.268	66.297	1321.32
66.318	247	48.179	2283.25	56.318	896.05	66.318	1353.08
66.338	238	48.19	2298.62	56.338	894.096	66.338	1373.3
66.359	244.8	48.2	2306	56.359	888.003	66.359	1364.63
66.379	226.4	48.21	2311.3	56.379	877.371	66.379	1327.1
66.4	234.8	48.221	2333.75	56.4	866.967	66.4	1334.03
66.421	244.6	48.231	2333.44	56.421	854.094	66.421	1344.42
66.441	243.6	48.241	2346.36	56.441	846.365	66.441	1320.16
66.462	227.2	48.251	2346.19	56.462	838.644	66.462	1291.87
66.482	234.6	48.262	2354.33	56.482	833.189	66.482	1292.44
66.503	233.6	48.272	2367.75	56.503	831.084	66.503	1353.66
66.523	224.4	48.282	2382.79	56.523	825.323	66.523	1368.1
66.544	228.2	48.293	2394.45	56.544	821.784	66.544	1352.51
66.565	221.6	48.303	2405.83	56.565	815.776	66.565	1353.08
66.585	227.2	48.313	2422.8	56.585	811.223	66.585	1343.84
66.606	226	48.323	2432.72	56.606	805.988	66.606	1375.03
66.626	231	48.334	2439.56	56.626	797.961	66.626	1353.08
66.647	238.4	48.344	2456.16	56.647	793.167	66.647	1346.15
66.667	259	48.354	2468.97	56.667	786.251	66.667	1360.59
66.688	237.4	48.365	2489.44	56.688	788.755	66.688	1324.79
66.709	238	48.375	2506.4	56.709	780.508	66.709	1332.29
66.729	243.6	48.385	2514.43	56.729	772.616	66.729	1321.32
66.75	228	48.395	2526.92	56.75	772.443	66.75	1297.64
66.77	236.8	48.406	2538.67	56.77	766.139	66.77	1365.21
66.791	233	48.416	2551.16	56.791	766.473	66.791	1336.91
66.811	231.8	48.426	2564.6	56.811	758.039	66.811	1340.95
66.832	233.2	48.437	2582.62	56.832	752.948	66.832	1353.08
66.852	230.2	48.447	2606.1	56.852	756.53	66.852	1346.73
66.873	224.2	48.457	2621.91	56.873	749.84	66.873	1352.51
66.894	228.4	48.467	2637.46	56.894	745.338	66.894	1365.79
66.914	222.8	48.478	2650.34	56.914	752.546	66.914	1372.14
66.935	235	48.488	2660.2	56.935	753.457	66.935	1348.46
66.955	241	48.498	2673.97	56.955	746.287	66.955	1377.34
66.976	242.4	48.508	2694.08	56.976	736.27	66.976	1365.21
66.996	236.4	48.519	2706.94	56.996	729.258	66.996	1349.62
67.017	238.2	48.529	2724.45	57.017	727.05	67.017	1409.68
67.038	234	48.539	2732.98	57.038	731.117	67.038	1340.38
67.058	248.8	48.55	2751.62	57.058	732.127	67.058	1336.34
67.079	235.6	48.56	2761.38	57.079	726.299	67.079	1364.06
67.099	248.2	48.57	2773.96	57.099	719.154	67.099	1351.93
67.12	241.6	48.58	2778.9	57.12	712.436	67.12	1348.46
67.14	231.8	48.591	2795.7	57.14	708.366	67.14	1369.25
67.161	245.8	48.601	2813.2	57.161	709.129	67.161	1354.24
67.182	242.6	48.611	2829.15	57.182	711.297	67.182	1387.15
67.202	232.4	48.622	2836.26	57.202	712.562	67.202	1381.38
67.223	247.6	48.632	2845.66	57.223	715.013	67.223	1349.62
67.243	254.4	48.642	2857.63	57.243	714.136	67.243	1320.74
67.264	240.6	48.652	2877.78	57.264	711.659	67.264	1335.18
67.284	246.8	48.663	2886.36	57.284	709.401	67.284	1339.22
67.305	229.4	48.673	2897.76	57.305	710.536	67.305	1385.42
67.325	231.2	48.683	2908.06	57.325	714.251	67.325	1387.15
67.346	243.8	48.694	2928.75	57.346	710.012	67.346	1373.3
67.367	249.2	48.704	2940.46	57.367	712.866	67.367	1331.71
67.387	249.6	48.714	2952.71	57.387	715.415	67.387	1357.12
67.408	239	48.724	2965.79	57.408	716.391	67.408	1351.35
67.428	243.8	48.735	2980.29	57.428	718.279	67.428	1370.41
67.449	233.6	48.745	2989.75	57.449	721.803	67.449	1327.1
67.469	236.4	48.755	3001.43	57.469	722.315	67.469	1381.96
67.49	246.8	48.766	3008.3	57.49	723.416	67.49	1375.61
67.511	246.8	48.776	3019.82	57.511	725.773	67.511	1346.15
67.531	248.6	48.786	3032.98	57.531	728.816	67.531	1351.93
67.552	240.8	48.796	3042.21	57.552	734.155	67.552	1356.55
67.572	245	48.807	3050.4	57.572	730.879	67.572	1376.76
67.593	242.4	48.817	3063.81	57.593	731.385	67.593	1398.7
67.613	245.6	48.827	3076.24	57.613	732.589	67.613	1422.38
67.634	244.4	48.838	3081.59	57.634	727.537	67.634	1343.84
67.655	247	48.848	3090.05	57.655	725.955	67.655	1403.33
67.675	250	48.858	3099.59	57.675	729.727	67.675	1372.14
67.696	243.2	48.868	3112.34	57.696	732.513	67.696	1340.95
67.716	252.2	48.879	3124.2	57.716	736.196	67.716	1391.2
67.737	244	48.889	3143.29	57.737	740.854	67.737	1349.04
67.757	241.6	48.899	3158.35	57.757	741.156	67.757	1361.74
67.778	238.4	48.91	3168.48	57.778	739.236	67.778	1399.86
67.798	244	48.92	3180.66	57.798	735.079	67.798	1403.9
67.819	238.6	48.93	3188.27	57.819	741.649	67.819	1332.29
67.84	234.4	48.94	3202.04	57.84	736.625	67.84	1389.46
67.86	249.4	48.951	3212.9	57.86	744.312	67.86	1347.31
67.881	255.2	48.961	3220.25	57.881	749.327	67.881	1370.98
67.901	252.4	48.971	3227.96	57.901	745.467	67.901	1367.52
67.922	256	48.981	3237.21	57.922	747.026	67.922	1334.03
67.942	272	48.992	3239.54	57.942	749.412	67.942	1349.62
67.963	239.6	49.002	3245.49	57.963	750.419	67.963	1360.01
67.984	252.8	49.012	3260.67	57.984	753.51	67.984	1362.32
68.004	247.8	49.023	3267.03	58.004	750.459	68.004	1298.8
68.025	248.6	49.033	3270.91	58.025	745.86	68.025	1338.64
68.045	245.6	49.043	3278.34	58.045	746.14	68.045	1371.56
68.066	263.4	49.053	3280.03	58.066	747.528	68.066	1377.91
68.086	249.2	49.064	3291.85	58.086	750.476	68.086	1396.97
68.107	249	49.074	3299.77	58.107	752.569	68.107	1358.86
68.128	258.8	49.084	3317.16	58.128	754.011	68.128	1358.86
68.148	254.2	49.095	3324.17	58.148	758.547	68.148	1381.96
68.169	255	49.105	3339.36	58.169	758.415	68.169	1318.43
68.189	250	49.115	3349.21	58.189	760.902	68.189	1367.52
68.21	256.4	49.125	3353.14	58.21	766	68.21	1411.99
68.23	258.6	49.136	3371.91	58.23	765.539	68.23	1424.12
68.251	248.2	49.146	3380	58.251	760.71	68.251	1345.58
68.271	237.2	49.156	3383.78	58.271	769.731	68.271	1444.33
68.292	258.6	49.167	3399.33	58.292	766.757	68.292	1382.54
68.313	265.2	49.177	3402.02	58.313	767.637	68.313	1398.7
68.333	274.8	49.187	3406.25	58.333	770.507	68.333	1405.06
68.354	272	49.197	3409.65	58.354	776.799	68.354	1369.83
68.374	259	49.208	3419.83	58.374	785.649	68.374	1394.66
68.395	272.8	49.218	3424.09	58.395	778.61	68.395	1350.77
68.415	271.6	49.228	3433.79	58.415	777.302	68.415	1319.59
68.436	270.4	49.239	3440.16	58.436	773.273	68.436	1391.78
68.457	256.6	49.249	3445.04	58.457	777.658	68.457	1371.56
68.477	267.4	49.259	3439.91	58.477	779.252	68.477	1360.01
68.498	279.2	49.269	3447.89	58.498	782.27	68.498	1403.9
68.518	271.8	49.28	3448.88	58.518	780.157	68.518	1421.81
68.539	280.8	49.29	3458.17	58.539	780.375	68.539	1420.65
68.559	280	49.3	3466.11	58.559	782.139	68.559	1373.87
68.58	290.6	49.311	3468.57	58.58	779.203	68.58	1366.37
68.601	312.8	49.321	3474.65	58.601	777.796	68.601	1361.17
68.621	297.2	49.331	3477.92	58.621	779.236	68.621	1375.61
68.642	303	49.341	3484.53	58.642	783.796	68.642	1330.56
68.662	308.2	49.352	3491.6	58.662	789.749	68.662	1349.62
68.683	310.8	49.362	3499.04	58.683	789.47	68.683	1378.49
68.703	319.6	49.372	3507.64	58.703	792.401	68.703	1401.02
68.724	309	49.383	3510.34	58.724	791.326	68.724	1384.27
68.744	320.2	49.393	3509.28	58.744	788.217	68.744	1399.28
68.765	342.6	49.403	3502.97	58.765	786.561	68.765	1377.34
68.786	339.2	49.413	3501.6	58.786	784.534	68.786	1450.1
68.806	351.6	49.424	3503.85	58.806	786.06	68.806	1427
68.827	368.8	49.434	3511.72	58.827	783.796	68.827	1390.62
68.847	370	49.444	3511.26	58.847	782.217	68.847	1424.12
68.868	394.8	49.454	3517.28	58.868	769.264	68.868	1373.87
68.888	410.8	49.465	3525.05	58.888	764.898	68.888	1345
68.909	431.4	49.475	3526.14	58.909	769.156	68.909	1386.58
68.93	477.8	49.485	3521.27	58.93	763.614	68.93	1368.1
68.95	506.2	49.496	3521.92	58.95	763.905	68.95	1388.89
68.971	555.4	49.506	3521.07	58.971	761.139	68.971	1394.66
68.991	576.2	49.516	3525.84	58.991	754.627	68.991	1421.81
69.012	607.6	49.526	3527.6	59.012	748.152	69.012	1373.87
69.032	643.6	49.537	3530.2	59.032	750.598	69.032	1460.5
69.053	703.2	49.547	3522.8	59.053	751.832	69.053	1407.37
69.074	780.6	49.557	3521.43	59.073	752.821	69.074	1369.25
69.094	851.2	49.568	3520.28	59.094	753.456	69.094	1419.49
69.115	915.2	49.578	3525.91	59.115	747.516	69.115	1439.71
69.135	924.8	49.588	3519.48	59.135	738.259	69.135	1444.9
69.156	992	49.598	3521.65	59.156	735.335	69.156	1405.63
69.176	1051.4	49.609	3519.62	59.176	741.549	69.176	1465.69
69.197	1082.4	49.619	3526.32	59.197	745.546	69.197	1391.78
69.217	1137.6	49.629	3520.82	59.217	741.243	69.217	1370.41
69.238	1167.4	49.64	3520.28	59.238	738.803	69.238	1375.61
69.259	1196.2	49.65	3518.8	59.259	736.646	69.259	1451.26
69.279	1225.4	49.66	3513.71	59.279	728.365	69.279	1454.14
69.3	1248.6	49.67	3510.97	59.3	726.405	69.3	1452.99
69.32	1236.4	49.681	3508.41	59.32	727.834	69.32	1458.19
69.341	1215.6	49.691	3495.28	59.341	726.739	69.341	1390.62
69.361	1186.8	49.701	3492.05	59.361	732.458	69.361	1362.32
69.382	1212	49.712	3490.48	59.382	727.517	69.382	1410.83
69.403	1107.6	49.722	3486.73	59.403	724.347	69.403	1390.04
69.423	1089	49.732	3475.71	59.423	723.533	69.423	1431.62
69.444	1022	49.742	3473.57	59.444	725.88	69.444	1411.41
69.464	967.4	49.753	3473.07	59.464	726.494	69.464	1451.26
69.485	917.8	49.763	3470.29	59.485	723.117	69.485	1453.57
69.505	891.2	49.773	3474.53	59.505	721.911	69.505	1466.27
69.526	834.6	49.784	3477.95	59.526	717.226	69.526	1447.79
69.546	801.2	49.794	3481.16	59.546	719.235	69.546	1436.24
69.567	722.2	49.804	3486.57	59.567	716.133	69.567	1443.17
69.588	694	49.814	3490.06	59.588	714.912	69.588	1413.14
69.608	642	49.825	3496.3	59.608	715.335	69.608	1477.82
69.629	590.4	49.835	3492.79	59.629	703.771	69.629	1466.27
69.649	546.4	49.845	3496.73	59.649	709.041	69.649	1492.26
69.67	500	49.856	3493.08	59.67	705.6	69.67	1457.61
69.69	479	49.866	3494.12	59.69	706.867	69.69	1467.43
69.711	475.2	49.876	3499.17	59.711	703.202	69.711	1398.7
69.732	442.4	49.886	3499.55	59.732	704.045	69.732	1474.36
69.752	414.8	49.897	3492.27	59.752	699.685	69.752	1430.47
69.773	372	49.907	3495.11	59.773	696.25	69.773	1473.78
69.793	385.2	49.917	3493.32	59.793	689.876	69.793	1498.61
69.814	366	49.927	3489.97	59.814	691.766	69.814	1502.65
69.834	358.8	49.938	3484.58	59.834	691.82	69.834	1504.96
69.855	344.8	49.948	3495.23	59.855	694.423	69.855	1472.62
69.876	325.8	49.958	3495.82	59.876	692.688	69.876	1500.35
69.896	336.4	49.969	3499.48	59.896	691.07	69.896	1549.43
69.917	317	49.979	3498.76	59.917	692.478	69.917	1528.64
69.937	312	49.989	3502.38	59.937	688.961	69.937	1479.56
69.958	315.2	49.999	3509.9	59.958	685.411	69.958	1547.12
69.978	307.6	50.01	3520.75	59.978	686.736	69.978	1535.57
69.999	299.4	50.02	3534.24	59.999	687.892	69.999	1516.52
70.019	304	50.03	3548.53	60.019	684.264	70.019	1525.18
70.04	296.2	50.041	3556.59	60.04	686.56	70.04	1522.29
70.061	303.2	50.051	3569.57	60.061	682.582	70.061	1571.38
70.081	295	50.061	3582.03	60.081	684.161	70.081	1537.88
70.102	264.8	50.071	3596.03	60.102	685.646	70.102	1520.56
70.122	281	50.082	3613.42	60.122	687.484	70.122	1588.7
70.143	268.2	50.092	3632.87	60.143	682.783	70.143	1562.71
70.163	284.6	50.102	3643.21	60.163	678.351	70.163	1586.39
70.184	277.2	50.113	3661.19	60.184	673.68	70.184	1629.7
70.205	290.8	50.123	3672.84	60.205	672.466	70.205	1622.78
70.225	276	50.133	3693.53	60.225	665.179	70.225	1657.42
70.246	271.8	50.143	3705.67	60.246	664.829	70.246	1633.17
70.266	271	50.154	3726.39	60.266	661.455	70.266	1623.35
70.287	266.8	50.164	3743.62	60.287	661.764	70.287	1701.89
70.307	265.8	50.174	3752.3	60.307	659.025	70.307	1651.65
70.328	259	50.185	3778.05	60.328	663.466	70.328	1696.69
70.349	264.2	50.195	3798.63	60.349	659.906	70.349	1664.36
70.369	270	50.205	3814.43	60.369	660.892	70.369	1688.03
70.39	263.8	50.215	3834.89	60.39	658.556	70.39	1709.4
70.41	252.4	50.226	3861.35	60.41	656.221	70.41	1782.74
70.431	249.2	50.236	3881.95	60.431	651.32	70.431	1802.38
70.451	252.4	50.246	3903.28	60.451	641.886	70.451	1715.75
70.472	240.4	50.257	3925.41	60.472	646.074	70.472	1770.04
70.492	250.8	50.267	3944.53	60.492	644.099	70.492	1808.15
70.513	256.2	50.277	3969.32	60.513	650.113	70.513	1797.18
70.534	257.2	50.287	3997.63	60.534	654.403	70.534	1916.72
70.554	253.2	50.298	4020.71	60.554	657.152	70.554	1813.35
70.575	256.8	50.308	4047.37	60.575	658.483	70.575	1867.06
70.595	254	50.318	4072.85	60.595	651.395	70.595	1923.08
70.616	244	50.329	4103.94	60.616	649.302	70.616	1926.54
70.636	241	50.339	4126.78	60.636	645.003	70.636	1961.77
70.657	243.8	50.349	4159.86	60.657	642.549	70.657	1955.41
70.678	257.6	50.359	4193.58	60.678	647.326	70.678	1895.93
70.698	233	50.37	4231.86	60.698	649.811	70.698	1904.02
70.719	236.6	50.38	4269.23	60.719	643.532	70.719	1986.02
70.739	250.6	50.39	4301.05	60.739	633.81	70.739	1996.42
70.76	244.2	50.4	4334.21	60.76	627.466	70.76	1980.83
70.78	244.2	50.411	4364.99	60.78	625.96	70.78	1991.8
70.801	248	50.421	4403.84	60.801	630.178	70.801	2040.88
70.822	235.6	50.431	4445.85	60.822	631.555	70.822	2033.38
70.842	247.6	50.442	4482.79	60.842	631.149	70.842	1998.73
70.863	248.4	50.452	4528.25	60.863	636.688	70.863	2094.59
70.883	253.2	50.462	4566.22	60.883	638.206	70.883	2062.25
70.904	246.8	50.472	4595.45	60.904	637.776	70.904	2012.01
70.924	235	50.483	4631.32	60.924	635.778	70.924	2016.63
70.945	243.8	50.493	4657.37	60.945	639.251	70.945	1976.2
70.965	247.2	50.503	4686.48	60.965	641.592	70.965	2032.8
70.986	247.2	50.514	4721.1	60.986	639.415	70.986	2003.35
71.007	240.4	50.524	4757.58	61.007	641.221	71.007	2029.34
71.027	234	50.534	4787.47	61.027	638.94	71.027	2010.28
71.048	245.8	50.544	4820.6	61.048	646.726	71.048	2060.52
71.068	262	50.555	4850.79	61.068	650.895	71.068	1976.78
71.089	256	50.565	4876.72	61.089	653.934	71.089	2017.79
[truncated: 6,752 more rows]
