# Supplementary material for: Ultrafine nanoporous intermetallic catalysts by high-temperature liquid metal dealloying for electrochemical hydrogen production
Source: Nat Commun. 2022 Sep 2;13:5157. doi: 10.1038/s41467-022-32768-1 (PMC9440032; doi:10.1038/s41467-022-32768-1)
Supplement: Supplementary file 5 — Source Data [file 41467_2022_32768_MOESM5_ESM.zip › Source Data/Figure 3.xlsx]

## Sheet: Figure 3a
Tm/Tdealloying	Electrochemical dealloying data from reference	Tm/Tdealloying	pure metal Fe	Tm/Tdealloying	np-Co7Mo6	Tm/Tdealloying	np-Fe7Mo6	Tm/Tdealloying	LMD for 10 min in reference data	Tm/Tdealloying	LMD for 20 min in reference data	Tm/Tdealloying	Cr50Mo50	Tm/Tdealloying	pure Mo
5.77413	7.55177	1.86141	652.028	2.16724	20.7483	1.97328	31.776	2.67913	203	3.66412	82	2.53259	50.266	2.97652	35.544
4.54484	22.4044	1.68793	819.88	1.9445	30.77	1.78938	52.94	2.5543	271			2.10077	143.466	2.69911	87.242
4.4646	26.1127	1.54403	1372.43	1.76328	43.0717	1.63683	85.198	2.44059	310					2.46901	125.964
4.48328	32.3577			1.9445	34.356	1.97328	41.222	2.33657	399
4.5018	41.9817			1.76328	52.5783	1.78938	65.3733	2.0157	610
4.12362	27.3405					1.63683	133.7	1.98649	1241
4.12097	48.9304							1.84982	1298
3.34733	84.9272							1.85804	1555
								1.80138	1654
								1.79509	1661.19
								1.64783	2427

## Sheet: Figure 3b
1/TH	Pure Co (hcp)	1/TH	Pure Mo (bcc)	1/TH	Co in u-Co7Mo6	1/TH	Mo in u-Co7Mo6
1.96444	2.39789e-12	2.896	5.49756e-16	2.10222	2.69357e-13	2.10222	8.81825e-15
1.768	4.89213e-12	2.63273	1.49673e-15	1.892	8.27239e-13	1.892	4.30224e-14
1.47333	1.75033e-11	2.51826	2.0083e-15	1.57667	4.56136e-12	1.57667	2.78425e-13
