# Supplementary material for: Ultrafine nanoporous intermetallic catalysts by high-temperature liquid metal dealloying for electrochemical hydrogen production
Source: Nat Commun. 2022 Sep 2;13:5157. doi: 10.1038/s41467-022-32768-1 (PMC9440032; doi:10.1038/s41467-022-32768-1)
Supplement: Supplementary file 5 — Source Data [file 41467_2022_32768_MOESM5_ESM.zip › Source Data/Figure 5.xlsx]

## Sheet: Figure 5a
potential	Co7Mo6	potential	Fe7Mo6	potential	Cr50Mo50	potential	Mo	potential	Pt/C	potential	pure Carbon
-0.1921	-100.231	-0.34691	-100.805	-0.38316	-100.272	-0.34424	-100.299	-0.09015	-100.006	-0.57692	-13.8709
-0.19165	-99.5778	-0.34641	-99.9752	-0.38254	-99.1831	-0.34369	-99.4213	-0.0898	-99.391	-0.57622	-13.7098
-0.1912	-98.9243	-0.34591	-99.2104	-0.38192	-98.244	-0.34314	-98.8208	-0.08945	-98.8665	-0.57551	-13.5908
-0.19074	-98.2564	-0.34541	-98.5315	-0.3813	-97.4798	-0.34259	-98.2128	-0.0891	-98.448	-0.57481	-13.4665
-0.19029	-97.5606	-0.34491	-97.9287	-0.38068	-96.8884	-0.34204	-97.7038	-0.08875	-98.1167	-0.57411	-13.3369
-0.18984	-96.9367	-0.34441	-97.3919	-0.38006	-96.2435	-0.34149	-97.2256	-0.0884	-97.7748	-0.57341	-13.209
-0.18939	-96.3691	-0.34391	-96.7688	-0.37944	-95.1726	-0.34094	-96.489	-0.08805	-97.421	-0.57271	-13.0878
-0.18894	-95.7792	-0.34341	-95.9985	-0.37881	-94.1203	-0.34039	-95.5678	-0.0877	-97.1538	-0.57201	-12.9691
-0.18849	-95.1278	-0.34291	-95.2658	-0.37819	-93.0524	-0.33984	-94.8949	-0.08735	-96.8289	-0.57131	-12.8572
-0.18804	-94.4566	-0.34241	-94.5789	-0.37757	-92.2924	-0.33929	-94.258	-0.087	-96.4613	-0.57061	-12.7157
-0.18759	-93.773	-0.34191	-93.9977	-0.37695	-91.5917	-0.33874	-93.7357	-0.08665	-95.9992	-0.56991	-12.5841
-0.18714	-93.2041	-0.3414	-93.5475	-0.37633	-90.9217	-0.33819	-92.573	-0.0863	-95.5624	-0.56921	-12.4647
-0.18669	-92.7148	-0.3409	-93.1323	-0.37571	-90.0383	-0.33764	-91.5491	-0.08595	-95.1376	-0.56851	-12.3486
-0.18624	-92.2346	-0.3404	-92.6047	-0.37509	-89.1547	-0.33709	-91.0785	-0.0856	-94.7103	-0.56781	-12.2116
-0.18579	-91.587	-0.3399	-91.9	-0.37447	-88.2748	-0.33654	-90.0885	-0.08525	-94.2605	-0.5671	-12.0799
-0.18534	-90.7798	-0.3394	-91.1911	-0.37385	-87.3508	-0.33599	-89.4244	-0.0849	-93.7639	-0.5664	-11.9557
-0.18489	-90.3402	-0.3389	-90.573	-0.37323	-86.5108	-0.33544	-88.9686	-0.08455	-93.2759	-0.5657	-11.8342
-0.18444	-89.861	-0.3384	-89.9241	-0.37261	-85.7245	-0.33489	-88.4163	-0.0842	-92.8218	-0.565	-11.7049
-0.18399	-89.3194	-0.3379	-89.1954	-0.37199	-84.909	-0.33434	-87.8782	-0.08385	-92.5622	-0.5643	-11.5849
-0.18354	-88.705	-0.3374	-88.5489	-0.37137	-84.0333	-0.33379	-87.1834	-0.0835	-92.3928	-0.5636	-11.4721
-0.18309	-88.1014	-0.3369	-87.9553	-0.37075	-83.3993	-0.33324	-86.3755	-0.08315	-92.2891	-0.5629	-11.3502
-0.18264	-87.4932	-0.3364	-87.3356	-0.37013	-82.9191	-0.33269	-85.5327	-0.0828	-91.9818	-0.5622	-11.2288
-0.18219	-86.8877	-0.3359	-86.9325	-0.36951	-81.945	-0.33214	-84.643	-0.08245	-91.4854	-0.5615	-11.1031
-0.18174	-86.3105	-0.3354	-86.4931	-0.36889	-81.0777	-0.33159	-84.0409	-0.0821	-90.8376	-0.5608	-10.9771
-0.18129	-85.7409	-0.33489	-85.8938	-0.36827	-80.4154	-0.33104	-83.4307	-0.08175	-90.1552	-0.5601	-10.8557
-0.18084	-85.1696	-0.33439	-85.3926	-0.36765	-79.5766	-0.33049	-82.564	-0.0814	-89.5828	-0.5594	-10.7383
-0.18039	-84.5962	-0.33389	-84.8964	-0.36703	-78.7123	-0.32994	-81.7607	-0.08105	-89.125	-0.55869	-10.6174
-0.17993	-84.0057	-0.33339	-84.3231	-0.36641	-77.9572	-0.32939	-80.942	-0.0807	-88.8339	-0.55799	-10.5073
-0.17948	-83.3901	-0.33289	-83.9508	-0.36579	-77.3126	-0.32884	-80.2898	-0.08035	-88.4978	-0.55729	-10.3971
-0.17903	-82.7851	-0.33239	-83.7026	-0.36517	-76.7348	-0.32829	-79.6085	-0.08	-88.1191	-0.55659	-10.2865
-0.17858	-82.2143	-0.33189	-83.3842	-0.36455	-75.703	-0.32774	-79.1795	-0.07965	-87.7065	-0.55589	-10.1719
-0.17813	-81.6948	-0.33139	-82.9795	-0.36393	-74.8623	-0.32719	-78.9555	-0.0793	-87.3159	-0.55519	-10.0483
-0.17768	-81.1428	-0.33089	-82.3767	-0.36331	-74.3822	-0.32664	-77.9134	-0.07895	-86.9395	-0.55449	-9.93752
-0.17723	-80.5506	-0.33039	-81.6687	-0.36269	-73.7749	-0.32609	-77.1098	-0.0786	-86.5701	-0.55379	-9.82425
-0.17678	-79.9968	-0.32989	-81.1564	-0.36206	-73.0352	-0.32554	-76.738	-0.07825	-86.2095	-0.55309	-9.71881
-0.17633	-79.4617	-0.32939	-80.7726	-0.36144	-72.0675	-0.32499	-76.1423	-0.0779	-85.8146	-0.55239	-9.62304
-0.17588	-78.9488	-0.32889	-80.3235	-0.36082	-71.3455	-0.32444	-75.394	-0.07754	-85.3938	-0.55169	-9.51375
-0.17543	-78.4206	-0.32839	-79.8805	-0.3602	-70.7949	-0.32389	-74.7096	-0.07719	-84.9682	-0.55099	-9.40969
-0.17498	-77.8903	-0.32788	-79.4184	-0.35958	-69.9587	-0.32334	-74.122	-0.07684	-84.5723	-0.55028	-9.31386
-0.17453	-77.3747	-0.32738	-78.9206	-0.35896	-69.203	-0.32279	-73.8311	-0.07649	-84.1915	-0.54958	-9.21947
-0.17408	-76.8636	-0.32688	-78.3364	-0.35834	-68.7197	-0.32224	-73.5458	-0.07614	-83.7875	-0.54888	-9.10947
-0.17363	-76.3759	-0.32638	-77.7753	-0.35772	-68.1281	-0.32169	-72.7461	-0.07579	-83.3542	-0.54818	-9.00146
-0.17318	-75.7836	-0.32588	-77.2906	-0.3571	-67.4477	-0.32114	-71.9979	-0.07544	-82.9232	-0.54748	-8.91466
-0.17273	-75.2065	-0.32538	-76.7714	-0.35648	-66.7322	-0.32059	-71.4545	-0.07509	-82.5061	-0.54678	-8.80848
-0.17228	-74.6757	-0.32488	-76.1434	-0.35586	-66.0212	-0.32004	-70.8072	-0.07474	-82.0982	-0.54608	-8.70673
-0.17183	-74.177	-0.32438	-75.4975	-0.35524	-65.3084	-0.31949	-69.9938	-0.07439	-81.7027	-0.54538	-8.62321
-0.17138	-73.6637	-0.32388	-75.0502	-0.35462	-64.6978	-0.31894	-69.3883	-0.07404	-81.3116	-0.54468	-8.52011
-0.17093	-73.1084	-0.32338	-74.614	-0.354	-64.0828	-0.31839	-68.9957	-0.07369	-80.8941	-0.54398	-8.43178
-0.17048	-72.5718	-0.32288	-74.1136	-0.35338	-63.4027	-0.31784	-68.2962	-0.07334	-80.4009	-0.54328	-8.35151
-0.17003	-72.0591	-0.32238	-73.643	-0.35276	-62.7228	-0.31729	-67.4325	-0.07299	-79.8844	-0.54258	-8.24916
-0.16958	-71.5227	-0.32188	-73.1407	-0.35214	-62.0448	-0.31674	-66.7843	-0.07264	-79.4414	-0.54187	-8.15651
-0.16912	-70.9748	-0.32137	-72.5931	-0.35152	-61.3867	-0.31619	-66.1088	-0.07229	-79.1304	-0.54117	-8.06657
-0.16867	-70.4449	-0.32087	-72.0326	-0.3509	-60.7351	-0.31564	-65.502	-0.07194	-78.8191	-0.54047	-7.96613
-0.16822	-69.9469	-0.32037	-71.5136	-0.35028	-60.1107	-0.31509	-64.8568	-0.07159	-78.4828	-0.53977	-7.87577
-0.16777	-69.5023	-0.31987	-71.0097	-0.34966	-59.5111	-0.31454	-64.1389	-0.07124	-78.1077	-0.53907	-7.78749
-0.16732	-69.0151	-0.31937	-70.5616	-0.34904	-58.9115	-0.31399	-63.4654	-0.07089	-77.7274	-0.53837	-7.70055
-0.16687	-68.4699	-0.31887	-70.1194	-0.34842	-58.2679	-0.31344	-62.8794	-0.07054	-77.3374	-0.53767	-7.61592
-0.16642	-67.9562	-0.31837	-69.6121	-0.3478	-57.6617	-0.31289	-62.3877	-0.07019	-76.9173	-0.53697	-7.53351
-0.16597	-67.4482	-0.31787	-69.0755	-0.34718	-57.1104	-0.31234	-61.9139	-0.06984	-76.5223	-0.53627	-7.45009
-0.16552	-66.9394	-0.31737	-68.5565	-0.34656	-56.4825	-0.31179	-61.0688	-0.06949	-76.1392	-0.53557	-7.37361
-0.16507	-66.464	-0.31687	-68.17	-0.34593	-55.8688	-0.31124	-60.2211	-0.06914	-75.7633	-0.53487	-7.29511
-0.16462	-66.038	-0.31637	-67.812	-0.34531	-55.3127	-0.31069	-59.8291	-0.06879	-75.3277	-0.53417	-7.21195
-0.16417	-65.5802	-0.31587	-67.3676	-0.34469	-54.7536	-0.31014	-59.4312	-0.06844	-74.8575	-0.53346	-7.13364
-0.16372	-65.0253	-0.31537	-66.8887	-0.34407	-54.19	-0.30959	-59.0296	-0.06809	-74.3682	-0.53276	-7.04988
-0.16327	-64.5024	-0.31487	-66.4108	-0.34345	-53.6299	-0.30904	-58.6317	-0.06774	-73.8902	-0.53206	-6.9631
-0.16282	-64.0691	-0.31436	-65.9158	-0.34283	-53.0429	-0.30849	-58.4841	-0.06739	-73.4339	-0.53136	-6.88355
-0.16237	-63.6088	-0.31386	-65.4095	-0.34221	-52.4314	-0.30794	-58.1084	-0.06704	-73.0027	-0.53066	-6.80873
-0.16192	-63.0942	-0.31336	-64.8962	-0.34159	-51.831	-0.30739	-57.4158	-0.06669	-72.5911	-0.52996	-6.7388
-0.16147	-62.6046	-0.31286	-64.493	-0.34097	-51.2869	-0.30684	-56.9216	-0.06634	-72.2195	-0.52926	-6.67136
-0.16102	-62.1264	-0.31236	-64.1512	-0.34035	-50.8313	-0.30629	-56.5406	-0.06599	-71.8764	-0.52856	-6.59324
-0.16057	-61.6586	-0.31186	-63.7419	-0.33973	-50.2329	-0.30574	-56.1314	-0.06564	-71.5557	-0.52786	-6.51367
-0.16012	-61.2273	-0.31136	-63.3256	-0.33911	-49.5531	-0.30519	-55.7153	-0.06529	-71.196	-0.52716	-6.43774
-0.15967	-60.839	-0.31086	-62.9685	-0.33849	-49.0272	-0.30464	-55.0332	-0.06494	-70.8266	-0.52646	-6.36969
-0.15922	-60.4295	-0.31036	-62.6312	-0.33787	-48.512	-0.30409	-54.3376	-0.06459	-70.462	-0.52576	-6.30593
-0.15877	-59.9452	-0.30986	-62.287	-0.33725	-47.9929	-0.30354	-53.7597	-0.06424	-70.0546	-0.52505	-6.23861
-0.15831	-59.4439	-0.30936	-61.9403	-0.33663	-47.4714	-0.30299	-53.3202	-0.06389	-69.5919	-0.52435	-6.16099
-0.15786	-58.9699	-0.30886	-61.5469	-0.33601	-46.9412	-0.30244	-53.062	-0.06354	-69.1248	-0.52365	-6.08714
-0.15741	-58.585	-0.30836	-61.12	-0.33539	-46.4011	-0.30189	-52.598	-0.06319	-68.7454	-0.52295	-6.02026
-0.15696	-58.1654	-0.30785	-60.6818	-0.33477	-45.8758	-0.30134	-52.0133	-0.06283	-68.4542	-0.52225	-5.95593
-0.15651	-57.6756	-0.30735	-60.2409	-0.33415	-45.3652	-0.30079	-51.4462	-0.06248	-68.1506	-0.52155	-5.89614
-0.15606	-57.2144	-0.30685	-59.8108	-0.33353	-44.8632	-0.30024	-50.903	-0.06213	-67.7273	-0.52085	-5.83029
-0.15561	-56.7762	-0.30635	-59.385	-0.33291	-44.3514	-0.29969	-50.4206	-0.06178	-67.2273	-0.52015	-5.76425
-0.15516	-56.3221	-0.30585	-58.8993	-0.33229	-43.8195	-0.29914	-49.9422	-0.06143	-66.7492	-0.51945	-5.70296
-0.15471	-55.8965	-0.30535	-58.3806	-0.33167	-43.3171	-0.29859	-49.4085	-0.06108	-66.3251	-0.51875	-5.63879
-0.15426	-55.5507	-0.30485	-57.9049	-0.33105	-42.8314	-0.29804	-48.9746	-0.06073	-65.8982	-0.51805	-5.57855
-0.15381	-55.0767	-0.30435	-57.4778	-0.33043	-42.3613	-0.29749	-48.7317	-0.06038	-65.5198	-0.51735	-5.52748
-0.15336	-54.5331	-0.30385	-57.0892	-0.3298	-41.8653	-0.29694	-48.1672	-0.06003	-65.1902	-0.51664	-5.45417
-0.15291	-54.0657	-0.30335	-56.7388	-0.32918	-41.3467	-0.29639	-47.2628	-0.05968	-64.8567	-0.51594	-5.39585
-0.15246	-53.6355	-0.30285	-56.4405	-0.32856	-40.876	-0.29584	-46.8131	-0.05933	-64.5049	-0.51524	-5.34581
-0.15201	-53.2685	-0.30235	-56.1024	-0.32794	-40.4075	-0.29529	-46.5843	-0.05898	-64.1841	-0.51454	-5.27527
-0.15156	-52.8884	-0.30185	-55.7162	-0.32732	-39.929	-0.29474	-46.2769	-0.05863	-63.912	-0.51384	-5.21229
-0.15111	-52.472	-0.30135	-55.3367	-0.3267	-39.4726	-0.29419	-45.8482	-0.05828	-63.4806	-0.51314	-5.15641
-0.15066	-52.0579	-0.30084	-54.9389	-0.32608	-39.0232	-0.29364	-45.2547	-0.05793	-62.9322	-0.51244	-5.1036
-0.15021	-51.6652	-0.30034	-54.5484	-0.32546	-38.5762	-0.29309	-44.6943	-0.05758	-62.3414	-0.51174	-5.04665
-0.14976	-51.2373	-0.29984	-54.1615	-0.32484	-38.1352	-0.29254	-44.1874	-0.05723	-61.902	-0.51104	-4.98372
-0.14931	-50.7873	-0.29934	-53.7648	-0.32422	-37.6797	-0.29199	-43.8069	-0.05688	-61.5004	-0.51034	-4.92069
-0.14886	-50.3572	-0.29884	-53.418	-0.3236	-37.1937	-0.29144	-43.5722	-0.05653	-61.1007	-0.50964	-4.87895
-0.14841	-49.9285	-0.29834	-53.0759	-0.32298	-36.7252	-0.29089	-43.1052	-0.05618	-60.7204	-0.50894	-4.83713
-0.14796	-49.5054	-0.29784	-52.7125	-0.32236	-36.3142	-0.29034	-42.5315	-0.05583	-60.3611	-0.50823	-4.78649
-0.1475	-49.0985	-0.29734	-52.3415	-0.32174	-35.9086	-0.28979	-42.0111	-0.05548	-60.0021	-0.50753	-4.70846
-0.14705	-48.7124	-0.29684	-51.9341	-0.32112	-35.5017	-0.28924	-41.5262	-0.05513	-59.6404	-0.50683	-4.66216
-0.1466	-48.3151	-0.29634	-51.5238	-0.3205	-35.0667	-0.28869	-41.2215	-0.05478	-59.3671	-0.50613	-4.62012
-0.14615	-47.9187	-0.29584	-51.1509	-0.31988	-34.6339	-0.28814	-40.883	-0.05443	-59.1309	-0.50543	-4.56141
-0.1457	-47.5496	-0.29534	-50.8049	-0.31926	-34.205	-0.28759	-40.4738	-0.05408	-58.907	-0.50473	-4.49957
-0.14525	-47.1921	-0.29484	-50.4734	-0.31864	-33.7891	-0.28704	-40.0361	-0.05373	-58.5678	-0.50403	-4.44427
-0.1448	-46.8101	-0.29433	-50.1294	-0.31802	-33.3731	-0.28649	-39.5957	-0.05338	-58.0874	-0.50333	-4.39647
-0.14435	-46.4311	-0.29383	-49.7148	-0.3174	-32.9425	-0.28594	-39.1326	-0.05303	-57.4918	-0.50263	-4.34288
-0.1439	-46.0656	-0.29333	-49.2926	-0.31678	-32.5504	-0.28539	-38.5667	-0.05268	-56.9349	-0.50193	-4.2883
-0.14345	-45.7009	-0.29283	-48.9256	-0.31616	-32.1837	-0.28484	-37.9973	-0.05233	-56.5185	-0.50123	-4.24154
-0.143	-45.329	-0.29233	-48.5734	-0.31554	-31.7849	-0.28429	-37.4796	-0.05198	-56.1721	-0.50053	-4.20991
-0.14255	-44.9432	-0.29183	-48.275	-0.31492	-31.3796	-0.28374	-37.2838	-0.05163	-55.7984	-0.49982	-4.16309
-0.1421	-44.5521	-0.29133	-47.9634	-0.3143	-30.9733	-0.28319	-37.1403	-0.05128	-55.4052	-0.49912	-4.11451
-0.14165	-44.1581	-0.29083	-47.5984	-0.31367	-30.5735	-0.28264	-36.6129	-0.05093	-55.0241	-0.49842	-4.07546
-0.1412	-43.7747	-0.29033	-47.2465	-0.31305	-30.1787	-0.28209	-36.0563	-0.05058	-54.6538	-0.49772	-4.01565
-0.14075	-43.4174	-0.28983	-46.9081	-0.31243	-29.767	-0.28154	-35.5486	-0.05023	-54.2847	-0.49702	-3.96111
-0.1403	-43.0568	-0.28933	-46.5605	-0.31181	-29.3933	-0.28099	-35.1478	-0.04988	-53.9341	-0.49632	-3.91544
-0.13985	-42.6606	-0.28883	-46.2002	-0.31119	-29.0382	-0.28044	-34.8087	-0.04953	-53.5906	-0.49562	-3.87979
-0.1394	-42.2722	-0.28833	-45.8251	-0.31057	-28.6764	-0.27989	-34.3801	-0.04918	-53.2495	-0.49492	-3.83497
-0.13895	-41.9094	-0.28783	-45.44	-0.30995	-28.3095	-0.27934	-33.9045	-0.04883	-52.8666	-0.49422	-3.78395
-0.1385	-41.5451	-0.28732	-45.0798	-0.30933	-27.9298	-0.27879	-33.5831	-0.04848	-52.4851	-0.49352	-3.74941
-0.13805	-41.1808	-0.28682	-44.7111	-0.30871	-27.5946	-0.27824	-33.2817	-0.04812	-52.1687	-0.49282	-3.71174
-0.1376	-40.8187	-0.28632	-44.3603	-0.30809	-27.2739	-0.27769	-32.8951	-0.04777	-51.9103	-0.49212	-3.66724
-0.13715	-40.4631	-0.28582	-44.1273	-0.30747	-26.8985	-0.27714	-32.5106	-0.04742	-51.5724	-0.49141	-3.62516
-0.13669	-40.1227	-0.28532	-43.8792	-0.30685	-26.5336	-0.27659	-32.199	-0.04707	-51.0698	-0.49071	-3.58261
-0.13624	-39.784	-0.28482	-43.5691	-0.30623	-26.1843	-0.27604	-31.9288	-0.04672	-50.5434	-0.49001	-3.54034
-0.13579	-39.4467	-0.28432	-43.2452	-0.30561	-25.8548	-0.27549	-31.6442	-0.04637	-50.0911	-0.48931	-3.50085
-0.13534	-39.1198	-0.28382	-42.9354	-0.30499	-25.5244	-0.27494	-31.2748	-0.04602	-49.7064	-0.48861	-3.45428
-0.13489	-38.805	-0.28332	-42.6239	-0.30437	-25.1914	-0.27439	-30.8824	-0.04567	-49.3141	-0.48791	-3.41822
-0.13444	-38.4602	-0.28282	-42.2888	-0.30375	-24.8543	-0.27384	-30.4836	-0.04532	-48.9432	-0.48721	-3.38302
-0.13399	-38.1131	-0.28232	-41.9495	-0.30313	-24.5184	-0.27329	-30.075	-0.04497	-48.5811	-0.48651	-3.33967
-0.13354	-37.7898	-0.28182	-41.6308	-0.30251	-24.1981	-0.27274	-29.7066	-0.04462	-48.2094	-0.48581	-3.30756
-0.13309	-37.4554	-0.28132	-41.3205	-0.30189	-23.8743	-0.27219	-29.3483	-0.04427	-47.8352	-0.48511	-3.27659
-0.13264	-37.0862	-0.28081	-40.9623	-0.30127	-23.544	-0.27164	-29.0017	-0.04392	-47.4655	-0.48441	-3.23371
-0.13219	-36.7373	-0.28031	-40.5791	-0.30065	-23.2332	-0.27109	-28.6787	-0.04357	-47.1023	-0.48371	-3.19392
-0.13174	-36.4211	-0.27981	-40.2745	-0.30003	-22.9333	-0.27054	-28.3701	-0.04322	-46.7296	-0.483	-3.15837
-0.13129	-36.1154	-0.27931	-39.9919	-0.29941	-22.6598	-0.26999	-28.0262	-0.04287	-46.3995	-0.4823	-3.12152
-0.13084	-35.7949	-0.27881	-39.7082	-0.29879	-22.367	-0.26944	-27.6618	-0.04252	-46.0851	-0.4816	-3.08978
-0.13039	-35.4587	-0.27831	-39.4351	-0.29817	-22.0493	-0.26889	-27.2954	-0.04217	-45.7574	-0.4809	-3.05708
-0.12994	-35.1274	-0.27781	-39.1569	-0.29754	-21.7723	-0.26834	-26.9288	-0.04182	-45.3512	-0.4802	-3.01994
-0.12949	-34.8067	-0.27731	-38.8722	-0.29692	-21.4904	-0.26779	-26.6297	-0.04147	-44.9497	-0.4795	-2.983
-0.12904	-34.4983	-0.27681	-38.5814	-0.2963	-21.1738	-0.26724	-26.3512	-0.04112	-44.5815	-0.4788	-2.9502
-0.12859	-34.2071	-0.27631	-38.295	-0.29568	-20.8779	-0.26669	-26.0507	-0.04077	-44.2488	-0.4781	-2.91514
-0.12814	-33.8968	-0.27581	-38.0033	-0.29506	-20.5862	-0.26614	-25.6888	-0.04042	-43.9081	-0.4774	-2.87705
-0.12769	-33.5724	-0.27531	-37.7023	-0.29444	-20.2713	-0.26559	-25.2237	-0.04007	-43.5456	-0.4767	-2.85323
-0.12724	-33.2558	-0.27481	-37.3815	-0.29382	-19.9907	-0.26504	-24.8846	-0.03972	-43.174	-0.476	-2.81775
-0.12679	-32.9573	-0.27431	-37.0674	-0.2932	-19.7477	-0.26449	-24.6563	-0.03937	-42.8098	-0.4753	-2.77454
-0.12634	-32.6748	-0.2738	-36.805	-0.29258	-19.4585	-0.26394	-24.3927	-0.03902	-42.4666	-0.47459	-2.7536
-0.12588	-32.3848	-0.2733	-36.5404	-0.29196	-19.164	-0.26339	-24.1353	-0.03867	-42.1506	-0.47389	-2.72393
-0.12543	-32.0978	-0.2728	-36.2642	-0.29134	-18.8891	-0.26284	-23.883	-0.03832	-41.8058	-0.47319	-2.69399
-0.12498	-31.8287	-0.2723	-35.9826	-0.29072	-18.6123	-0.26229	-23.6422	-0.03797	-41.4145	-0.47249	-2.6699
-0.12453	-31.5674	-0.2718	-35.7037	-0.2901	-18.3358	-0.26174	-23.3339	-0.03762	-41.0149	-0.47179	-2.63619
-0.12408	-31.2686	-0.2713	-35.4392	-0.28948	-18.0831	-0.26119	-23.0038	-0.03727	-40.6443	-0.47109	-2.60918
-0.12363	-30.9157	-0.2708	-35.2237	-0.28886	-17.83	-0.26064	-22.6583	-0.03692	-40.2658	-0.47039	-2.58632
-0.12318	-30.5748	-0.2703	-35.0136	-0.28824	-17.5754	-0.26009	-22.3169	-0.03657	-39.8804	-0.46969	-2.54959
-0.12273	-30.2509	-0.2698	-34.7229	-0.28762	-17.3359	-0.25954	-21.993	-0.03622	-39.5388	-0.46899	-2.51612
-0.12228	-29.957	-0.2693	-34.415	-0.287	-17.1027	-0.25899	-21.6796	-0.03587	-39.188	-0.46829	-2.49077
-0.12183	-29.738	-0.2688	-34.1243	-0.28638	-16.8528	-0.25844	-21.4573	-0.03552	-38.8303	-0.46759	-2.46379
-0.12138	-29.5085	-0.2683	-33.8498	-0.28576	-16.6142	-0.25789	-21.2466	-0.03517	-38.4515	-0.46689	-2.43894
-0.12093	-29.2172	-0.2678	-33.6086	-0.28514	-16.389	-0.25734	-20.9708	-0.03482	-38.0878	-0.46618	-2.41129
-0.12048	-28.9242	-0.26729	-33.3578	-0.28452	-16.1604	-0.25679	-20.7382	-0.03447	-37.7307	-0.46548	-2.38149
-0.12003	-28.6509	-0.26679	-33.1091	-0.2839	-15.9266	-0.25624	-20.5341	-0.03412	-37.382	-0.46478	-2.36531
-0.11958	-28.3845	-0.26629	-32.8793	-0.28328	-15.6757	-0.25569	-20.2458	-0.03377	-37.039	-0.46408	-2.33758
-0.11913	-28.1211	-0.26579	-32.6534	-0.28266	-15.4497	-0.25514	-19.9425	-0.03341	-36.6908	-0.46338	-2.29946
-0.11868	-27.859	-0.26529	-32.4154	-0.28204	-15.239	-0.25459	-19.6837	-0.03306	-36.3237	-0.46268	-2.28083
-0.11823	-27.5839	-0.26479	-32.1416	-0.28142	-15.0267	-0.25404	-19.4356	-0.03271	-35.9333	-0.46198	-2.2588
-0.11778	-27.3004	-0.26429	-31.8525	-0.28079	-14.8112	-0.25349	-19.1958	-0.03236	-35.5541	-0.46128	-2.22721
-0.11733	-27.0303	-0.26379	-31.5887	-0.28017	-14.5911	-0.25294	-18.9389	-0.03201	-35.2005	-0.46058	-2.1975
-0.11688	-26.7703	-0.26329	-31.3375	-0.27955	-14.3747	-0.25239	-18.6658	-0.03166	-34.8694	-0.45988	-2.17859
-0.11643	-26.516	-0.26279	-31.0681	-0.27893	-14.1616	-0.25184	-18.4092	-0.03131	-34.5095	-0.45918	-2.1591
-0.11598	-26.2506	-0.26229	-30.8034	-0.27831	-13.9372	-0.25129	-18.16	-0.03096	-34.1009	-0.45848	-2.12755
-0.11553	-25.9763	-0.26179	-30.5565	-0.27769	-13.7329	-0.25074	-17.9197	-0.03061	-33.6808	-0.45777	-2.10224
-0.11507	-25.726	-0.26129	-30.3109	-0.27707	-13.5416	-0.25019	-17.6801	-0.03026	-33.3424	-0.45707	-2.08087
-0.11462	-25.4869	-0.26079	-30.0937	-0.27645	-13.3351	-0.24964	-17.4546	-0.02991	-33.0112	-0.45637	-2.06872
-0.11417	-25.2518	-0.26028	-29.8774	-0.27583	-13.1304	-0.24909	-17.2087	-0.02956	-32.6874	-0.45567	-2.04593
-0.11372	-25.0079	-0.25978	-29.6489	-0.27521	-12.9317	-0.24854	-16.9123	-0.02921	-32.3463	-0.45497	-2.018
-0.11327	-24.7612	-0.25928	-29.4223	-0.27459	-12.7428	-0.24799	-16.6615	-0.02886	-31.9952	-0.45427	-1.99008
-0.11282	-24.5164	-0.25878	-29.1969	-0.27397	-12.5591	-0.24744	-16.459	-0.02851	-31.6409	-0.45357	-1.96914
-0.11237	-24.2675	-0.25828	-28.969	-0.27335	-12.3804	-0.24689	-16.2552	-0.02816	-31.2747	-0.45287	-1.94947
-0.11192	-24.019	-0.25778	-28.732	-0.27273	-12.1986	-0.24634	-16.0545	-0.02781	-30.9179	-0.45217	-1.92913
-0.11147	-23.7703	-0.25728	-28.4902	-0.27211	-12.0128	-0.24579	-15.8323	-0.02746	-30.5582	-0.45147	-1.90558
-0.11102	-23.5209	-0.25678	-28.2411	-0.27149	-11.8382	-0.24524	-15.6011	-0.02711	-30.165	-0.45077	-1.88552
-0.11057	-23.2887	-0.25628	-27.9935	-0.27087	-11.6631	-0.24469	-15.399	-0.02676	-29.7579	-0.45007	-1.86737
-0.11012	-23.0712	-0.25578	-27.7557	-0.27025	-11.481	-0.24414	-15.2157	-0.02641	-29.3594	-0.44936	-1.85149
-0.10967	-22.8505	-0.25528	-27.5299	-0.26963	-11.3021	-0.24359	-15.0352	-0.02606	-28.9972	-0.44866	-1.82914
-0.10922	-22.6244	-0.25478	-27.3442	-0.26901	-11.1252	-0.24304	-14.8326	-0.02571	-28.6518	-0.44796	-1.82109
-0.10877	-22.3969	-0.25428	-27.1487	-0.26839	-10.9512	-0.24249	-14.5826	-0.02536	-28.3076	-0.44726	-1.8086
-0.10832	-22.162	-0.25377	-26.9288	-0.26777	-10.7837	-0.24194	-14.3585	-0.02501	-27.9517	-0.44656	-1.7741
-0.10787	-21.9369	-0.25327	-26.7146	-0.26715	-10.6246	-0.24139	-14.1704	-0.02466	-27.5398	-0.44586	-1.75071
-0.10742	-21.7249	-0.25277	-26.5064	-0.26653	-10.4594	-0.24084	-13.9719	-0.02431	-27.1326	-0.44516	-1.73
-0.10697	-21.5077	-0.25227	-26.2947	-0.26591	-10.2954	-0.24029	-13.7758	-0.02396	-26.7687	-0.44446	-1.70529
-0.10652	-21.2783	-0.25177	-26.0756	-0.26529	-10.1394	-0.23974	-13.5629	-0.02361	-26.447	-0.44376	-1.68872
-0.10607	-21.0472	-0.25127	-25.8601	-0.26466	-9.98269	-0.23919	-13.3497	-0.02326	-26.1336	-0.44306	-1.67505
-0.10562	-20.8204	-0.25077	-25.6462	-0.26404	-9.82517	-0.23864	-13.2059	-0.02291	-25.8181	-0.44236	-1.66592
-0.10517	-20.5978	-0.25027	-25.4334	-0.26342	-9.67221	-0.23809	-13.0503	-0.02256	-25.4935	-0.44166	-1.65985
-0.10472	-20.3883	-0.24977	-25.2113	-0.2628	-9.52243	-0.23754	-12.8677	-0.02221	-25.1717	-0.44095	-1.6341
-0.10426	-20.1812	-0.24927	-24.9836	-0.26218	-9.37659	-0.23699	-12.6554	-0.02186	-24.8465	-0.44025	-1.60166
-0.10381	-19.9631	-0.24877	-24.7728	-0.26156	-9.24295	-0.23644	-12.3973	-0.02151	-24.5092	-0.43955	-1.58358
-0.10336	-19.7402	-0.24827	-24.5686	-0.26094	-9.10933	-0.23589	-12.1823	-0.02116	-24.1578	-0.43885	-1.56763
-0.10291	-19.5257	-0.24777	-24.3804	-0.26032	-8.96182	-0.23534	-12.0327	-0.02081	-23.8089	-0.43815	-1.55367
-0.10246	-19.3228	-0.24727	-24.196	-0.2597	-8.81813	-0.23479	-11.8784	-0.02046	-23.4618	-0.43745	-1.54389
-0.10201	-19.1247	-0.24676	-24.0107	-0.25908	-8.6787	-0.23424	-11.7215	-0.02011	-23.1111	-0.43675	-1.53078
-0.10156	-18.9173	-0.24626	-23.8226	-0.25846	-8.55137	-0.23369	-11.535	-0.01976	-22.759	-0.43605	-1.51899
-0.10111	-18.7086	-0.24576	-23.6124	-0.25784	-8.4214	-0.23314	-11.3474	-0.01941	-22.4049	-0.43535	-1.49996
-0.10066	-18.5082	-0.24526	-23.4091	-0.25722	-8.28417	-0.23259	-11.232	-0.01906	-22.0477	-0.43465	-1.48408
-0.10021	-18.307	-0.24476	-23.226	-0.2566	-8.15282	-0.23204	-11.1021	-0.0187	-21.6818	-0.43395	-1.46516
-0.09976	-18.1105	-0.24426	-23.0268	-0.25598	-8.0251	-0.23149	-10.924	-0.01835	-21.3223	-0.43325	-1.44714
-0.09931	-17.9135	-0.24376	-22.8125	-0.25536	-7.90317	-0.23094	-10.7432	-0.018	-20.9733	-0.43254	-1.43299
-0.09886	-17.7166	-0.24326	-22.6082	-0.25474	-7.77891	-0.23039	-10.562	-0.01765	-20.6571	-0.43184	-1.41919
-0.09841	-17.5249	-0.24276	-22.4196	-0.25412	-7.65264	-0.22984	-10.4166	-0.0173	-20.3484	-0.43114	-1.40432
-0.09796	-17.3416	-0.24226	-22.2374	-0.2535	-7.53301	-0.22929	-10.2848	-0.01695	-20.0423	-0.43044	-1.38867
-0.09751	-17.1598	-0.24176	-22.064	-0.25288	-7.41643	-0.22874	-10.165	-0.0166	-19.7157	-0.42974	-1.37866
-0.09706	-16.9851	-0.24126	-21.8836	-0.25226	-7.30503	-0.22819	-10.0433	-0.01625	-19.383	-0.42904	-1.36929
-0.09661	-16.8182	-0.24076	-21.6988	-0.25164	-7.19366	-0.22764	-9.90097	-0.0159	-19.0579	-0.42834	-1.35555
-0.09616	-16.6431	-0.24025	-21.5144	-0.25102	-7.08265	-0.22709	-9.7562	-0.01555	-18.7486	-0.42764	-1.34358
-0.09571	-16.4555	-0.23975	-21.3287	-0.2504	-6.97449	-0.22654	-9.61099	-0.0152	-18.4362	-0.42694	-1.33266
-0.09526	-16.2681	-0.23925	-21.1489	-0.24978	-6.86027	-0.22599	-9.47367	-0.01485	-18.1145	-0.42624	-1.32014
-0.09481	-16.0941	-0.23875	-20.9787	-0.24916	-6.73465	-0.22544	-9.34746	-0.0145	-17.7875	-0.42554	-1.30264
-0.09436	-15.9162	-0.23825	-20.8056	-0.24853	-6.63403	-0.22489	-9.21066	-0.01415	-17.4597	-0.42484	-1.28946
-0.09391	-15.7243	-0.23775	-20.6168	-0.24791	-6.53444	-0.22434	-9.05885	-0.0138	-17.1362	-0.42413	-1.27781
-0.09345	-15.5388	-0.23725	-20.431	-0.24729	-6.43441	-0.22379	-8.94021	-0.01345	-16.818	-0.42343	-1.27172
-0.093	-15.3684	-0.23675	-20.2638	-0.24667	-6.33379	-0.22324	-8.83113	-0.0131	-16.5075	-0.42273	-1.26188
-0.09255	-15.1812	-0.23625	-20.0998	-0.24605	-6.23339	-0.22269	-8.70466	-0.01275	-16.197	-0.42203	-1.24938
-0.0921	-15.009	-0.23575	-19.9411	-0.24543	-6.14028	-0.22214	-8.57586	-0.0124	-15.8803	-0.42133	-1.23715
-0.09165	-14.8549	-0.23525	-19.782	-0.24481	-6.04581	-0.22159	-8.40984	-0.01205	-15.5138	-0.42063	-1.22583
-0.0912	-14.6942	-0.23475	-19.612	-0.24419	-5.94883	-0.22104	-8.26045	-0.0117	-15.1425	-0.41993	-1.21464
-0.09075	-14.5231	-0.23425	-19.4411	-0.24357	-5.85608	-0.22049	-8.12571	-0.01135	-14.8287	-0.41923	-1.20317
-0.0903	-14.3525	-0.23375	-19.2697	-0.24295	-5.76558	-0.21994	-8.00612	-0.011	-14.5381	-0.41853	-1.18904
-0.08985	-14.1957	-0.23324	-19.0934	-0.24233	-5.67894	-0.21939	-7.91066	-0.01065	-14.2436	-0.41783	-1.17701
-0.0894	-14.048	-0.23274	-18.9217	-0.24171	-5.59446	-0.21884	-7.8026	-0.0103	-13.9288	-0.41713	-1.16552
-0.08895	-13.8799	-0.23224	-18.7569	-0.24109	-5.51179	-0.21829	-7.68887	-0.00995	-13.6136	-0.41643	-1.15625
-0.0885	-13.7037	-0.23174	-18.5864	-0.24047	-5.42974	-0.21774	-7.59283	-0.0096	-13.4506	-0.41572	-1.14647
-0.08805	-13.5677	-0.23124	-18.4163	-0.23985	-5.34548	-0.21719	-7.49254	-0.00925	-13.3099	-0.41502	-1.13641
-0.0876	-13.4272	-0.23074	-18.2635	-0.23923	-5.25689	-0.21664	-7.36892	-0.0089	-13.1541	-0.41432	-1.12625
-0.08715	-13.273	-0.23024	-18.1147	-0.23861	-5.17529	-0.21609	-7.2541	-0.00855	-12.9219	-0.41362	-1.11608
-0.0867	-13.1146	-0.22974	-17.9792	-0.23799	-5.09702	-0.21554	-7.15589	-0.0082	-12.6758	-0.41292	-1.10582
-0.08625	-12.9535	-0.22924	-17.8381	-0.23737	-5.02139	-0.21499	-7.05549	-0.00785	-12.3962	-0.41222	-1.09661
-0.0858	-12.8085	-0.22874	-17.6916	-0.23675	-4.94918	-0.21444	-6.95065	-0.0075	-12.0615	-0.41152	-1.094
-0.08535	-12.6724	-0.22824	-17.5484	-0.23613	-4.88086	-0.21389	-6.84708	-0.00715	-11.7225	-0.41082	-1.08796
-0.0849	-12.5248	-0.22774	-17.3923	-0.23551	-4.8065	-0.21334	-6.74461	-0.0068	-11.3873	-0.41012	-1.07601
-0.08445	-12.3698	-0.22724	-17.2325	-0.23489	-4.73055	-0.21279	-6.6426	-0.00645	-11.0699	-0.40942	-1.06115
-0.084	-12.2253	-0.22673	-17.0854	-0.23427	-4.6555	-0.21224	-6.5365	-0.0061	-10.7782	-0.40872	-1.05083
-0.08355	-12.0895	-0.22623	-16.9391	-0.23365	-4.58211	-0.21169	-6.43331	-0.00575	-10.4949	-0.40802	-1.04068
-0.0831	-11.951	-0.22573	-16.7805	-0.23303	-4.5099	-0.21114	-6.34509	-0.0054	-10.2175	-0.40731	-1.03096
-0.08264	-11.8092	-0.22523	-16.6202	-0.2324	-4.43871	-0.21059	-6.27429	-0.00505	-9.94746	-0.40661	-1.02295
-0.08219	-11.67	-0.22473	-16.4602	-0.23178	-4.37068	-0.21004	-6.19472	-0.0047	-9.67605	-0.40591	-1.01562
-0.08174	-11.5386	-0.22423	-16.3021	-0.23116	-4.30552	-0.20949	-6.10824	-0.00435	-9.40288	-0.40521	-1.00887
-0.08129	-11.4094	-0.22373	-16.1745	-0.23054	-4.24032	-0.20894	-6.01177	-0.00399	-9.12808	-0.40451	-1.00246
-0.08084	-11.2794	-0.22323	-16.043	-0.22992	-4.17517	-0.20839	-5.89374	-0.00364	-8.87501	-0.40381	-0.99401
-0.08039	-11.1486	-0.22273	-15.9109	-0.2293	-4.11118	-0.20784	-5.81393	-0.00329	-8.61117	-0.40311	-0.9859
-0.07994	-11.0136	-0.22223	-15.7816	-0.22868	-4.04938	-0.20729	-5.76881	-0.00294	-8.33515	-0.40241	-0.9792
-0.07949	-10.8738	-0.22173	-15.6531	-0.22806	-3.98921	-0.20674	-5.68122	-0.00259	-8.03524	-0.40171	-0.97261
-0.07904	-10.7421	-0.22123	-15.5192	-0.22744	-3.92694	-0.20619	-5.59171	-0.00224	-7.75222	-0.40101	-0.966
-0.07859	-10.6209	-0.22073	-15.3836	-0.22682	-3.86896	-0.20564	-5.53606	-0.00189	-7.47955	-0.40031	-0.95894
-0.07814	-10.4988	-0.22023	-15.2477	-0.2262	-3.81774	-0.20509	-5.46985	-0.00154	-7.22776	-0.39961	-0.95019
-0.07769	-10.3664	-0.21972	-15.0977	-0.22558	-3.76322	-0.20454	-5.38253	-0.00119	-6.98078	-0.3989	-0.94264
-0.07724	-10.237	-0.21922	-14.9383	-0.22496	-3.7073	-0.20399	-5.30125	-0.000842858	-6.73607	-0.3982	-0.93549
-0.07679	-10.121	-0.21872	-14.7994	-0.22434	-3.65213	-0.20344	-5.22833	-0.00049262	-6.50221	-0.3975	-0.92852
-0.07634	-10.0173	-0.21822	-14.6658	-0.22372	-3.59466	-0.20289	-5.16828	-0.000142383	-6.28283	-0.3968	-0.92181
-0.07589	-9.90364	-0.21772	-14.5393	-0.2231	-3.53235	-0.20234	-5.10816	0.000207854	-6.06953	-0.3961	-0.91567
-0.07544	-9.7728	-0.21722	-14.4168	-0.22248	-3.48583	-0.20179	-5.04761	0.000558091	-5.86103	-0.3954	-0.90949
-0.07499	-9.64392	-0.21672	-14.2947	-0.22186	-3.44233	-0.20124	-4.98492	0.000908328	-5.64998	-0.3947	-0.90254
-0.07454	-9.52223	-0.21622	-14.1701	-0.22124	-3.39495	-0.20069	-4.90501	0.00126	-5.4477	-0.394	-0.89601
-0.07409	-9.40862	-0.21572	-14.0518	-0.22062	-3.34798	-0.20014	-4.83025	0.00161	-5.25722	-0.3933	-0.89033
-0.07364	-9.30293	-0.21522	-13.9351	-0.22	-3.30131	-0.19959	-4.78392	0.00196	-5.08388	-0.3926	-0.88558
-0.07319	-9.19481	-0.21472	-13.8048	-0.21938	-3.25472	-0.19904	-4.73378	0.00231	-4.9276	-0.3919	-0.8805
-0.07274	-9.08347	-0.21422	-13.6734	-0.21876	-3.20824	-0.19849	-4.66855	0.00266	-4.77681	-0.3912	-0.87474
-0.07229	-8.97069	-0.21372	-13.5548	-0.21814	-3.162	-0.19794	-4.6217	0.00301	-4.63194	-0.39049	-0.86941
-0.07183	-8.85816	-0.21322	-13.4377	-0.21752	-3.11972	-0.19739	-4.59294	0.00336	-4.4862	-0.38979	-0.86304
-0.07138	-8.7473	-0.21271	-13.3089	-0.2169	-3.07751	-0.19684	-4.52054	0.00371	-4.34121	-0.38909	-0.85687
-0.07093	-8.63805	-0.21221	-13.178	-0.21627	-3.03535	-0.19629	-4.42873	0.00406	-4.20259	-0.38839	-0.85131
-0.07048	-8.52546	-0.21171	-13.0573	-0.21565	-2.99513	-0.19574	-4.3561	0.00441	-4.07648	-0.38769	-0.84587
-0.07003	-8.41317	-0.21121	-12.9392	-0.21503	-2.95554	-0.19519	-4.28517	0.00476	-3.94889	-0.38699	-0.84149
-0.06958	-8.31371	-0.21071	-12.8259	-0.21441	-2.91708	-0.19464	-4.23077	0.00511	-3.82413	-0.38629	-0.83928
-0.06913	-8.22638	-0.21021	-12.7142	-0.21379	-2.87936	-0.19409	-4.21063	0.00546	-3.7214	-0.38559	-0.83524
-0.06868	-8.13098	-0.20971	-12.5989	-0.21317	-2.84253	-0.19354	-4.21137	0.00581	-3.63706	-0.38489	-0.83098
-0.06823	-8.02873	-0.20921	-12.4831	-0.21255	-2.80572	-0.19299	-4.15712	0.00616	-3.55568	-0.38419	-0.82606
-0.06778	-7.9184	-0.20871	-12.3753	-0.21193	-2.76935	-0.19244	-4.07147	0.00651	-3.48973	-0.38349	-0.8213
-0.06733	-7.80623	-0.20821	-12.2704	-0.21131	-2.73453	-0.19189	-4.01211	0.00686	-3.41675	-0.38279	-0.81662
-0.06688	-7.70237	-0.20771	-12.1533	-0.21069	-2.70198	-0.19134	-3.9799	0.00721	-3.34097	-0.38208	-0.81199
-0.06643	-7.60447	-0.20721	-12.0341	-0.21007	-2.67099	-0.19079	-3.95664	0.00756	-3.26764	-0.38138	-0.8076
-0.06598	-7.51169	-0.20671	-11.9166	-0.20945	-2.63835	-0.19024	-3.91198	0.00791	-3.19895	-0.38068	-0.803
-0.06553	-7.4245	-0.2062	-11.8022	-0.20883	-2.60467	-0.18969	-3.86887	0.00826	-3.13298	-0.37998	-0.79844
-0.06508	-7.33879	-0.2057	-11.7092	-0.20821	-2.56914	-0.18914	-3.82537	0.00861	-3.07321	-0.37928	-0.79424
-0.06463	-7.24628	-0.2052	-11.6141	-0.20759	-2.53674	-0.18859	-3.76585	0.00896	-3.01767	-0.37858	-0.79023
-0.06418	-7.15325	-0.2047	-11.5028	-0.20697	-2.506	-0.18804	-3.71212	0.00931	-2.96149	-0.37788	-0.78595
-0.06373	-7.05634	-0.2042	-11.3881	-0.20635	-2.47824	-0.18749	-3.65559	0.00966	-2.90495	-0.37718	-0.78132
-0.06328	-6.95766	-0.2037	-11.2887	-0.20573	-2.44935	-0.18694	-3.59795	0.01001	-2.85029	-0.37648	-0.77776
-0.06283	-6.87085	-0.2032	-11.1917	-0.20511	-2.41876	-0.18639	-3.54439	0.01036	-2.8028	-0.37578	-0.77416
-0.06238	-6.78547	-0.2027	-11.0809	-0.20449	-2.39129	-0.18584	-3.5174	0.01071	-2.75284	-0.37508	-0.77056
-0.06193	-6.69702	-0.2022	-10.9686	-0.20387	-2.35539	-0.18529	-3.49265	0.01107	-2.69401	-0.37438	-0.76709
-0.06148	-6.60819	-0.2017	-10.8793	-0.20325	-2.30454	-0.18474	-3.47086	0.01142	-2.6307	-0.37367	-0.76393
-0.06102	-6.5291	-0.2012	-10.7907	-0.20263	-2.28416	-0.18419	-3.4475	0.01177	-2.56675	-0.37297	-0.76083
-0.06057	-6.4596	-0.2007	-10.6883	-0.20201	-2.29282	-0.18364	-3.40552	0.01212	-2.50816	-0.37227	-0.75747
-0.06012	-6.37655	-0.2002	-10.5798	-0.20139	-2.27263	-0.18309	-3.36451	0.01247	-2.46249	-0.37157	-0.75413
-0.05967	-6.29273	-0.1997	-10.477	-0.20077	-2.24286	-0.18254	-3.3305	0.01282	-2.4215	-0.37087	-0.75065
-0.05922	-6.21656	-0.19919	-10.3766	-0.20015	-2.21735	-0.18199	-3.2985	0.01317	-2.38068	-0.37017	-0.74685
-0.05877	-6.13804	-0.19869	-10.2901	-0.19952	-2.19174	-0.18144	-3.26737	0.01352	-2.34125	-0.36947	-0.74377
-0.05832	-6.05325	-0.19819	-10.2038	-0.1989	-2.16656	-0.18089	-3.2332	0.01387	-2.3058	-0.36877	-0.74051
-0.05787	-5.96866	-0.19769	-10.1073	-0.19828	-2.14457	-0.18034	-3.19697	0.01422	-2.27405	-0.36807	-0.73697
-0.05742	-5.88774	-0.19719	-10.0101	-0.19766	-2.12265	-0.17979	-3.16056	0.01457	-2.24457	-0.36737	-0.73362
-0.05697	-5.81381	-0.19669	-9.9161	-0.19704	-2.10052	-0.17924	-3.12721	0.01492	-2.21172	-0.36667	-0.73072
-0.05652	-5.75098	-0.19619	-9.82232	-0.19642	-2.0811	-0.17869	-3.09716	0.01527	-2.18048	-0.36597	-0.72785
-0.05607	-5.68124	-0.19569	-9.73563	-0.1958	-2.06366	-0.17814	-3.06699	0.01562	-2.15401	-0.36526	-0.72463
-0.05562	-5.59964	-0.19519	-9.64927	-0.19518	-2.04069	-0.17759	-3.04298	0.01597	-2.13507	-0.36456	-0.72159
-0.05517	-5.52396	-0.19469	-9.55994	-0.19456	-2.01935	-0.17704	-3.02164	0.01632	-2.11436	-0.36386	-0.71846
-0.05472	-5.46155	-0.19419	-9.47327	-0.19394	-2.00081	-0.17649	-2.99311	0.01667	-2.08729	-0.36316	-0.71546
-0.05427	-5.39385	-0.19369	-9.3779	-0.19332	-1.98153	-0.17594	-2.96148	0.01702	-2.05553	-0.36246	-0.71307
-0.05382	-5.31767	-0.19319	-9.28651	-0.1927	-1.96178	-0.17539	-2.9312	0.01737	-2.0228	-0.36176	-0.71075
-0.05337	-5.24778	-0.19268	-9.20709	-0.19208	-1.94224	-0.17484	-2.91288	0.01772	-1.99187	-0.36106	-0.70838
-0.05292	-5.1803	-0.19218	-9.12481	-0.19146	-1.92499	-0.17429	-2.89871	0.01807	-1.96202	-0.36036	-0.70599
-0.05247	-5.10883	-0.19168	-9.037	-0.19084	-1.90781	-0.17374	-2.861	0.01842	-1.93556	-0.35966	-0.7041
-0.05202	-5.04091	-0.19118	-8.94996	-0.19022	-1.89207	-0.17319	-2.82244	0.01877	-1.90601	-0.35896	-0.70183
-0.05157	-4.98434	-0.19068	-8.8677	-0.1896	-1.87595	-0.17264	-2.79972	0.01912	-1.87343	-0.35826	-0.69945
-0.05112	-4.92838	-0.19018	-8.78841	-0.18898	-1.85857	-0.17209	-2.77731	0.01947	-1.83585	-0.35756	-0.69713
-0.05067	-4.86641	-0.18968	-8.70765	-0.18836	-1.84209	-0.17154	-2.75446	0.01982	-1.80506	-0.35685	-0.69493
-0.05021	-4.80273	-0.18918	-8.6282	-0.18774	-1.8262	-0.17099	-2.73056	0.02017	-1.77684	-0.35615	-0.69304
-0.04976	-4.74257	-0.18868	-8.55134	-0.18712	-1.81118	-0.17044	-2.70611	0.02052	-1.75912	-0.35545	-0.69104
-0.04931	-4.68331	-0.18818	-8.47322	-0.1865	-1.79534	-0.16989	-2.6897	0.02087	-1.74138	-0.35475	-0.68936
-0.04886	-4.62182	-0.18768	-8.39089	-0.18588	-1.78027	-0.16934	-2.67678	0.02122	-1.7243	-0.35405	-0.68765
-0.04841	-4.55664	-0.18718	-8.30824	-0.18526	-1.76716	-0.16879	-2.64245	0.02157	-1.70835	-0.35335	-0.68577
-0.04796	-4.49488	-0.18668	-8.22759	-0.18464	-1.75337	-0.16824	-2.61067	0.02192	-1.69094	-0.35265	-0.68376
-0.04751	-4.43866	-0.18618	-8.14937	-0.18402	-1.73999	-0.16769	-2.60799	0.02227	-1.67244	-0.35195	-0.68212
-0.04706	-4.38357	-0.18567	-8.07597	-0.18339	-1.72612	-0.16714	-2.59694	0.02262	-1.65305	-0.35125	-0.68068
-0.04661	-4.32591	-0.18517	-8.00279	-0.18277	-1.71204	-0.16659	-2.57439	0.02297	-1.63469	-0.35055	-0.67928
-0.04616	-4.26548	-0.18467	-7.93004	-0.18215	-1.70087	-0.16604	-2.55264	0.02332	-1.61536	-0.34985	-0.67775
-0.04571	-4.20986	-0.18417	-7.85731	-0.18153	-1.68834	-0.16549	-2.52586	0.02367	-1.59377	-0.34915	-0.67609
-0.04526	-4.1574	-0.18367	-7.78284	-0.18091	-1.6738	-0.16494	-2.50044	0.02402	-1.57091	-0.34844	-0.67469
-0.04481	-4.1024	-0.18317	-7.70603	-0.18029	-1.66199	-0.16439	-2.48446	0.02437	-1.55041	-0.34774	-0.67341
-0.04436	-4.04841	-0.18267	-7.62702	-0.17967	-1.65031	-0.16384	-2.46679	0.02472	-1.53336	-0.34704	-0.67236
-0.04391	-3.99844	-0.18217	-7.55351	-0.17905	-1.63854	-0.16329	-2.44661	0.02507	-1.51813	-0.34634	-0.67088
-0.04346	-3.94734	-0.18167	-7.48876	-0.17843	-1.62661	-0.16274	-2.43149	0.02542	-1.49604	-0.34564	-0.66924
-0.04301	-3.89831	-0.18117	-7.42334	-0.17781	-1.61453	-0.16219	-2.41559	0.02578	-1.47045	-0.34494	-0.6674
-0.04256	-3.84645	-0.18067	-7.35212	-0.17719	-1.60372	-0.16164	-2.3994	0.02613	-1.44425	-0.34424	-0.66543
-0.04211	-3.7954	-0.18017	-7.27976	-0.17657	-1.59347	-0.16109	-2.38194	0.02648	-1.42896	-0.34354	-0.66372
-0.04166	-3.74838	-0.17967	-7.21376	-0.17595	-1.5833	-0.16054	-2.36261	0.02683	-1.41787	-0.34284	-0.66238
-0.04121	-3.69932	-0.17916	-7.14813	-0.17533	-1.57364	-0.15999	-2.3555	0.02718	-1.40849	-0.34214	-0.66144
-0.04076	-3.64892	-0.17866	-7.07967	-0.17471	-1.56376	-0.15944	-2.33988	0.02753	-1.39699	-0.34144	-0.65995
-0.04031	-3.60257	-0.17816	-7.01354	-0.17409	-1.55349	-0.15889	-2.31501	0.02788	-1.38177	-0.34074	-0.65824
-0.03986	-3.56067	-0.17766	-6.94937	-0.17347	-1.54013	-0.15834	-2.29682	0.02823	-1.36376	-0.34003	-0.65638
-0.0394	-3.5192	-0.17716	-6.88338	-0.17285	-1.52929	-0.15779	-2.28464	0.02858	-1.34301	-0.33933	-0.65445
-0.03895	-3.47692	-0.17666	-6.8167	-0.17223	-1.52213	-0.15724	-2.27146	0.02893	-1.32739	-0.33863	-0.65318
-0.0385	-3.43264	-0.17616	-6.75309	-0.17161	-1.51336	-0.15669	-2.26328	0.02928	-1.31588	-0.33793	-0.65158
-0.03805	-3.38695	-0.17566	-6.69512	-0.17099	-1.50404	-0.15614	-2.25277	0.02963	-1.30939	-0.33723	-0.64933
-0.0376	-3.33973	-0.17516	-6.63412	-0.17037	-1.49566	-0.15559	-2.23658	0.02998	-1.3024	-0.33653	-0.64801
-0.03715	-3.29395	-0.17466	-6.56285	-0.16975	-1.48782	-0.15504	-2.22352	0.03033	-1.29326	-0.33583	-0.6465
-0.0367	-3.25276	-0.17416	-6.49474	-0.16913	-1.4792	-0.15449	-2.21167	0.03068	-1.28109	-0.33513	-0.64465
-0.03625	-3.2111	-0.17366	-6.43796	-0.16851	-1.47014	-0.15394	-2.1963	0.03103	-1.26814	-0.33443	-0.64331
-0.0358	-3.17261	-0.17316	-6.38054	-0.16789	-1.46178	-0.15339	-2.17791	0.03138	-1.25754	-0.33373	-0.64193
-0.03535	-3.13657	-0.17266	-6.31899	-0.16726	-1.45472	-0.15284	-2.16105	0.03173	-1.24538	-0.33303	-0.6405
-0.0349	-3.10041	-0.17215	-6.25923	-0.16664	-1.4474	-0.15229	-2.1451	0.03208	-1.23346	-0.33233	-0.63925
-0.03445	-3.06296	-0.17165	-6.20519	-0.16602	-1.43876	-0.15174	-2.14329	0.03243	-1.22358	-0.33162	-0.63845
-0.034	-3.02466	-0.17115	-6.15191	-0.1654	-1.43034	-0.15119	-2.14196	0.03278	-1.21794	-0.33092	-0.63775
-0.03355	-2.98274	-0.17065	-6.09709	-0.16478	-1.42294	-0.15064	-2.12994	0.03313	-1.21106	-0.33022	-0.63727
-0.0331	-2.94295	-0.17015	-6.04021	-0.16416	-1.4158	-0.15009	-2.11719	0.03348	-1.20251	-0.32952	-0.63654
-0.03265	-2.90792	-0.16965	-5.97921	-0.16354	-1.4084	-0.14954	-2.10203	0.03383	-1.19178	-0.32882	-0.63593
-0.0322	-2.87315	-0.16915	-5.92082	-0.16292	-1.4017	-0.14899	-2.08943	0.03418	-1.18131	-0.32812	-0.63553
-0.03175	-2.83616	-0.16865	-5.86978	-0.1623	-1.39493	-0.14844	-2.08086	0.03453	-1.17136	-0.32742	-0.6347
-0.0313	-2.79957	-0.16815	-5.81914	-0.16168	-1.38787	-0.14789	-2.07709	0.03488	-1.16177	-0.32672	-0.63364
-0.03085	-2.76512	-0.16765	-5.7618	-0.16106	-1.38042	-0.14734	-2.07576	0.03523	-1.15235	-0.32602	-0.63266
-0.0304	-2.73084	-0.16715	-5.7068	-0.16044	-1.3735	-0.14679	-2.06119	0.03558	-1.1432	-0.32532	-0.63189
-0.02995	-2.69639	-0.16665	-5.66028	-0.15982	-1.36829	-0.14624	-2.04389	0.03593	-1.13396	-0.32462	-0.63078
-0.0295	-2.66471	-0.16615	-5.61147	-0.1592	-1.36298	-0.14569	-2.03527	0.03628	-1.12259	-0.32392	-0.62956
-0.02905	-2.63626	-0.16564	-5.55568	-0.15858	-1.35672	-0.14514	-2.02776	0.03663	-1.1079	-0.32321	-0.62846
-0.02859	-2.60389	-0.16514	-5.5015	-0.15796	-1.35059	-0.14459	-2.02291	0.03698	-1.09411	-0.32251	-0.62736
-0.02814	-2.56687	-0.16464	-5.45307	-0.15734	-1.34491	-0.14404	-2.01795	0.03733	-1.08888	-0.32181	-0.62592
-0.02769	-2.53476	-0.16414	-5.40479	-0.15672	-1.33944	-0.14349	-2.0163	0.03768	-1.092	-0.32111	-0.62429
-0.02724	-2.50904	-0.16364	-5.35278	-0.1561	-1.33402	-0.14294	-2.00109	0.03803	-1.09361	-0.32041	-0.62348
-0.02679	-2.47962	-0.16314	-5.30286	-0.15548	-1.32854	-0.14239	-1.97197	0.03838	-1.08908	-0.31971	-0.62243
-0.02634	-2.44371	-0.16264	-5.25647	-0.15486	-1.32302	-0.14184	-1.94155	0.03873	-1.08148	-0.31901	-0.62119
-0.02589	-2.41457	-0.16214	-5.21047	-0.15424	-1.31738	-0.14129	-1.91344	0.03908	-1.07358	-0.31831	-0.61992
-0.02544	-2.39162	-0.16164	-5.16596	-0.15362	-1.31268	-0.14074	-1.91496	0.03943	-1.05879	-0.31761	-0.6189
-0.02499	-2.36531	-0.16114	-5.11957	-0.153	-1.30835	-0.14019	-1.91976	0.03978	-1.04349	-0.31691	-0.61788
-0.02454	-2.33563	-0.16064	-5.07247	-0.15238	-1.30367	-0.13964	-1.91852	0.04013	-1.03091	-0.31621	-0.61689
-0.02409	-2.30697	-0.16014	-5.02856	-0.15176	-1.2984	-0.13909	-1.91723	0.04049	-1.02985	-0.31551	-0.61619
-0.02364	-2.28158	-0.15964	-4.98841	-0.15113	-1.29346	-0.13854	-1.91274	0.04084	-1.0288	-0.3148	-0.61536
-0.02319	-2.25828	-0.15914	-4.94527	-0.15051	-1.28894	-0.13799	-1.90801	0.04119	-1.02729	-0.3141	-0.61427
-0.02274	-2.23629	-0.15863	-4.89586	-0.14989	-1.28445	-0.13744	-1.90175	0.04154	-1.02466	-0.3134	-0.61325
-0.02229	-2.21095	-0.15813	-4.85202	-0.14927	-1.27981	-0.13689	-1.89122	0.04189	-1.02214	-0.3127	-0.61277
-0.02184	-2.18275	-0.15763	-4.81667	-0.14865	-1.27554	-0.13634	-1.88117	0.04224	-1.01977	-0.312	-0.61256
-0.02139	-2.15727	-0.15713	-4.77943	-0.14803	-1.27171	-0.13579	-1.87208	0.04259	-1.01729	-0.3113	-0.6121
-0.02094	-2.13394	-0.15663	-4.73677	-0.14741	-1.26814	-0.13524	-1.86487	0.04294	-1.01342	-0.3106	-0.61155
-0.02049	-2.10819	-0.15613	-4.69201	-0.14679	-1.26408	-0.13469	-1.85405	0.04329	-1.00635	-0.3099	-0.61103
-0.02004	-2.08198	-0.15563	-4.65033	-0.14617	-1.25939	-0.13414	-1.84431	0.04364	-0.99768	-0.3092	-0.61043
-0.01959	-2.06011	-0.15513	-4.60934	-0.14555	-1.25517	-0.13359	-1.84204	0.04399	-0.98996	-0.3085	-0.60986
-0.01914	-2.0388	-0.15463	-4.56864	-0.14493	-1.25138	-0.13304	-1.83777	0.04434	-0.98339	-0.3078	-0.60935
-0.01869	-2.01309	-0.15413	-4.52784	-0.14431	-1.24773	-0.13249	-1.83004	0.04469	-0.97699	-0.3071	-0.6089
-0.01823	-1.98834	-0.15363	-4.48663	-0.14369	-1.2444	-0.13194	-1.82472	0.04504	-0.97323	-0.30639	-0.60812
-0.01778	-1.9675	-0.15313	-4.44548	-0.14307	-1.24042	-0.13139	-1.82136	0.04539	-0.97365	-0.30569	-0.60741
-0.01733	-1.94697	-0.15263	-4.40345	-0.14245	-1.23679	-0.13084	-1.82133	0.04574	-0.97386	-0.30499	-0.60678
-0.01688	-1.928	-0.15212	-4.36399	-0.14183	-1.23388	-0.13029	-1.8229	0.04609	-0.97155	-0.30429	-0.60615
-0.01643	-1.91	-0.15162	-4.32506	-0.14121	-1.23065	-0.12974	-1.82336	0.04644	-0.96739	-0.30359	-0.60522
-0.01598	-1.88966	-0.15112	-4.28475	-0.14059	-1.22702	-0.12919	-1.82051	0.04679	-0.96285	-0.30289	-0.60429
-0.01553	-1.86667	-0.15062	-4.24906	-0.13997	-1.22373	-0.12864	-1.80235	0.04714	-0.95736	-0.30219	-0.60365
-0.01508	-1.84812	-0.15012	-4.21259	-0.13935	-1.22102	-0.12809	-1.79327	0.04749	-0.9505	-0.30149	-0.6029
-0.01463	-1.83374	-0.14962	-4.17317	-0.13873	-1.21711	-0.12754	-1.82029	0.04784	-0.94486	-0.30079	-0.60227
-0.01418	-1.81831	-0.14912	-4.13291	-0.13811	-1.21334	-0.12699	-1.82042	0.04819	-0.94157	-0.30009	-0.6016
-0.01373	-1.79789	-0.14862	-4.09174	-0.13749	-1.21025	-0.12644	-1.77859	0.04854	-0.93935	-0.29939	-0.60079
-0.01328	-1.77655	-0.14812	-4.05387	-0.13687	-1.20755	-0.12589	-1.75139	0.04889	-0.93716	-0.29869	-0.59994
-0.01283	-1.75848	-0.14762	-4.01792	-0.13625	-1.20473	-0.12534	-1.7329	0.04924	-0.93482	-0.29798	-0.59895
-0.01238	-1.74269	-0.14712	-3.97941	-0.13563	-1.20085	-0.12479	-1.73801	0.04959	-0.93211	-0.29728	-0.59805
-0.01193	-1.72652	-0.14662	-3.94412	-0.135	-1.19789	-0.12424	-1.75509	0.04994	-0.9306	-0.29658	-0.59739
-0.01148	-1.70957	-0.14612	-3.91016	-0.13438	-1.19597	-0.12369	-1.75846	0.05029	-0.93094	-0.29588	-0.59663
-0.01103	-1.6918	-0.14562	-3.87133	-0.13376	-1.19312	-0.12314	-1.75423	0.05064	-0.93129	-0.29518	-0.59571
-0.01058	-1.67539	-0.14511	-3.83117	-0.13314	-1.19092	-0.12259	-1.74499	0.05099	-0.92724	-0.29448	-0.59493
-0.01013	-1.66158	-0.14461	-3.7967	-0.13252	-1.18878	-0.12204	-1.73689	0.05134	-0.91802	-0.29378	-0.5943
-0.00968	-1.64657	-0.14411	-3.76266	-0.1319	-1.1865	-0.12149	-1.73679	0.05169	-0.91074	-0.29308	-0.59383
-0.00923	-1.62947	-0.14361	-3.72238	-0.13128	-1.18412	-0.12094	-1.74544	0.05204	-0.90707	-0.29238	-0.59357
-0.00878	-1.61268	-0.14311	-3.68471	-0.13066	-1.18218	-0.12039	-1.75062	0.05239	-0.90436	-0.29168	-0.59326
-0.00833	-1.59764	-0.14261	-3.65217	-0.13004	-1.18024	-0.11984	-1.73591	0.05274	-0.9013	-0.29098	-0.59276
-0.00788	-1.58194	-0.14211	-3.61482	-0.12942	-1.17845	-0.11929	-1.715	0.05309	-0.89727	-0.29028	-0.59218
-0.00742	-1.56612	-0.14161	-3.57766	-0.1288	-1.17489	-0.11874	-1.71201	0.05344	-0.89054	-0.28957	-0.5918
-0.00697	-1.55169	-0.14111	-3.54588	-0.12818	-1.17197	-0.11819	-1.71316	0.05379	-0.88434	-0.28887	-0.59135
-0.00652	-1.53848	-0.14061	-3.51322	-0.12756	-1.16974	-0.11764	-1.70752	0.05414	-0.87982	-0.28817	-0.59076
-0.00607	-1.52649	-0.14011	-3.47872	-0.12694	-1.16871	-0.11709	-1.69965	0.05449	-0.88158	-0.28747	-0.59035
-0.00562	-1.5138	-0.13961	-3.44596	-0.12632	-1.16726	-0.11654	-1.69587	0.05484	-0.88499	-0.28677	-0.58994
-0.00517	-1.49838	-0.13911	-3.4144	-0.1257	-1.16547	-0.11599	-1.69534	0.0552	-0.89005	-0.28607	-0.5895
-0.00472	-1.48399	-0.1386	-3.38325	-0.12508	-1.16234	-0.11544	-1.69639	0.05555	-0.89093	-0.28537	-0.58924
-0.00427	-1.47257	-0.1381	-3.34963	-0.12446	-1.15983	-0.11489	-1.69268	0.0559	-0.88843	-0.28467	-0.58907
-0.00382	-1.46202	-0.1376	-3.31492	-0.12384	-1.15809	-0.11434	-1.68659	0.05625	-0.8839	-0.28397	-0.58874
-0.00337	-1.45056	-0.1371	-3.28455	-0.12322	-1.15676	-0.11379	-1.69167	0.0566	-0.88039	-0.28327	-0.58853
-0.00292	-1.43774	-0.1366	-3.25522	-0.1226	-1.15525	-0.11324	-1.69921	0.05695	-0.87831	-0.28257	-0.58861
-0.00247	-1.42421	-0.1361	-3.22396	-0.12198	-1.15294	-0.11269	-1.68573	0.0573	-0.8764	-0.28187	-0.58853
-0.00202	-1.41198	-0.1356	-3.1928	-0.12136	-1.15129	-0.11214	-1.67562	0.05765	-0.87501	-0.28116	-0.58803
-0.00157	-1.40226	-0.1351	-3.16145	-0.12074	-1.14955	-0.11159	-1.67201	0.058	-0.87419	-0.28046	-0.58731
-0.00112	-1.39348	-0.1346	-3.12882	-0.12012	-1.14763	-0.11104	-1.66855	0.05835	-0.87363	-0.27976	-0.58704
-0.000668696	-1.38439	-0.1341	-3.09753	-0.1195	-1.14575	-0.11049	-1.66772	0.0587	-0.8699	-0.27906	-0.58717
-0.000218279	-1.37342	-0.1336	-3.06538	-0.11887	-1.14386	-0.10994	-1.66746	0.05905	-0.86178	-0.27836	-0.58709
0.000232139	-1.3603	-0.1331	-3.03416	-0.11825	-1.14192	-0.10939	-1.66739	0.0594	-0.85619	-0.27766	-0.58674
0.000682557	-1.34893	-0.1326	-3.00665	-0.11763	-1.14015	-0.10884	-1.66453	0.05975	-0.85766	-0.27696	-0.5862
0.00113	-1.33985	-0.1321	-2.97909	-0.11701	-1.13825	-0.10829	-1.66324	0.0601	-0.86321	-0.27626	-0.58577
0.00158	-1.3293	-0.13159	-2.94915	-0.11639	-1.13603	-0.10774	-1.66322	0.06045	-0.86286	-0.27556	-0.5856
0.00203	-1.31708	-0.13109	-2.92143	-0.11577	-1.13341	-0.10719	-1.65795	0.0608	-0.85594	-0.27486	-0.58549
0.00248	-1.30642	-0.13059	-2.89572	-0.11515	-1.13232	-0.10664	-1.64743	0.06115	-0.84999	-0.27416	-0.58542
0.00293	-1.29645	-0.13009	-2.86781	-0.11453	-1.13112	-0.10609	-1.64522	0.0615	-0.85081	-0.27346	-0.58495
0.00339	-1.2859	-0.12959	-2.8433	-0.11391	-1.12966	-0.10554	-1.6482	0.06185	-0.85663	-0.27275	-0.58443
0.00384	-1.27582	-0.12909	-2.82034	-0.11329	-1.12793	-0.10499	-1.64566	0.0622	-0.8607	-0.27205	-0.58407
0.00429	-1.2664	-0.12859	-2.79262	-0.11267	-1.12618	-0.10444	-1.64324	0.06255	-0.85801	-0.27135	-0.58381
0.00474	-1.25729	-0.12809	-2.76672	-0.11205	-1.12456	-0.10389	-1.63916	0.0629	-0.85004	-0.27065	-0.58369
0.00519	-1.24932	-0.12759	-2.7417	-0.11143	-1.12297	-0.10334	-1.63967	0.06325	-0.8435	-0.26995	-0.58351
0.00564	-1.24205	-0.12709	-2.71551	-0.11081	-1.12138	-0.10279	-1.64068	0.0636	-0.84422	-0.26925	-0.58312
0.00609	-1.23426	-0.12659	-2.69348	-0.11019	-1.11796	-0.10224	-1.63799	0.06395	-0.85071	-0.26855	-0.58287
0.00654	-1.22527	-0.12609	-2.67176	-0.10957	-1.11589	-0.10169	-1.63143	0.0643	-0.85451	-0.26785	-0.58283
0.00699	-1.2137	-0.12559	-2.64615	-0.10895	-1.11583	-0.10114	-1.62565	0.06465	-0.8558	-0.26715	-0.58269
0.00744	-1.20247	-0.12508	-2.62147	-0.10833	-1.1146	-0.10059	-1.61703	0.065	-0.85708	-0.26645	-0.58253
0.00789	-1.1957	-0.12458	-2.59711	-0.10771	-1.11329	-0.10004	-1.61364	0.06535	-0.85564	-0.26575	-0.58253
0.00834	-1.19058	-0.12408	-2.572	-0.10709	-1.11207	-0.09949	-1.61704	0.0657	-0.85012	-0.26505	-0.58244
0.00879	-1.18272	-0.12358	-2.54827	-0.10647	-1.11053	-0.09894	-1.61862	0.06605	-0.8434	-0.26434	-0.58241
0.00924	-1.17622	-0.12308	-2.5266	-0.10585	-1.10879	-0.09839	-1.61855	0.0664	-0.83371	-0.26364	-0.58229
0.00969	-1.16987	-0.12258	-2.50707	-0.10523	-1.10845	-0.09784	-1.61248	0.06675	-0.82511	-0.26294	-0.58209
0.01014	-1.15882	-0.12208	-2.48418	-0.10461	-1.10717	-0.09729	-1.6031	0.0671	-0.81877	-0.26224	-0.58224
0.01059	-1.14875	-0.12158	-2.45638	-0.10399	-1.10442	-0.09674	-1.59675	0.06745	-0.82276	-0.26154	-0.58214
0.01104	-1.14272	-0.12108	-2.43235	-0.10337	-1.10412	-0.09619	-1.59466	0.0678	-0.8297	-0.26084	-0.58189
0.01149	-1.13611	-0.12058	-2.41381	-0.10275	-1.10393	-0.09564	-1.59562	0.06815	-0.83435	-0.26014	-0.58175
0.01194	-1.12897	-0.12008	-2.39488	-0.10212	-1.10397	-0.09509	-1.59885	0.0685	-0.83301	-0.25944	-0.58125
0.01239	-1.12339	-0.11958	-2.37131	-0.1015	-1.10322	-0.09454	-1.60462	0.06885	-0.82818	-0.25874	-0.58069
0.01284	-1.11628	-0.11908	-2.34666	-0.10088	-1.10226	-0.09399	-1.61797	0.0692	-0.82667	-0.25804	-0.5803
0.01329	-1.10841	-0.11858	-2.32355	-0.10026	-1.10135	-0.09344	-1.61764	0.06955	-0.82874	-0.25734	-0.57986
0.01374	-1.10081	-0.11807	-2.30323	-0.09964	-1.10045	-0.09289	-1.61158	0.06991	-0.83161	-0.25664	-0.57927
0.0142	-1.09344	-0.11757	-2.28564	-0.09902	-1.09961	-0.09234	-1.61733	0.07026	-0.83268	-0.25593	-0.57877
0.01465	-1.08656	-0.11707	-2.26715	-0.0984	-1.09844	-0.09179	-1.59958	0.07061	-0.83226	-0.25523	-0.57856
0.0151	-1.08113	-0.11657	-2.2457	-0.09778	-1.09681	-0.09124	-1.57682	0.07096	-0.83165	-0.25453	-0.57786
0.01555	-1.07731	-0.11607	-2.22407	-0.09716	-1.09403	-0.09069	-1.58236	0.07131	-0.82826	-0.25383	-0.5772
0.016	-1.07336	-0.11557	-2.20576	-0.09654	-1.09372	-0.09014	-1.58712	0.07166	-0.82276	-0.25313	-0.57673
0.01645	-1.06706	-0.11507	-2.18802	-0.09592	-1.09413	-0.08959	-1.58693	0.07201	-0.81911	-0.25243	-0.57633
0.0169	-1.0579	-0.11457	-2.1673	-0.0953	-1.09332	-0.08904	-1.5845	0.07236	-0.81932	-0.25173	-0.57615
0.01735	-1.05004	-0.11407	-2.14693	-0.09468	-1.09217	-0.08849	-1.57955	0.07271	-0.82131	-0.25103	-0.57597
0.0178	-1.04431	-0.11357	-2.12903	-0.09406	-1.0912	-0.08794	-1.57947	0.07306	-0.82246	-0.25033	-0.57578
0.01825	-1.03944	-0.11307	-2.11273	-0.09344	-1.08924	-0.08739	-1.58276	0.07341	-0.82199	-0.24963	-0.57606
0.0187	-1.03389	-0.11257	-2.09753	-0.09282	-1.08709	-0.08684	-1.58232	0.07376	-0.82115	-0.24893	-0.57616
0.01915	-1.02821	-0.11207	-2.082	-0.0922	-1.0854	-0.08629	-1.57787	0.07411	-0.81977	-0.24823	-0.57599
0.0196	-1.02275	-0.11156	-2.06324	-0.09158	-1.08545	-0.08574	-1.57502	0.07446	-0.8186	-0.24752	-0.57574
0.02005	-1.01565	-0.11106	-2.04222	-0.09096	-1.08605	-0.08519	-1.57518	0.07481	-0.81744	-0.24682	-0.57562
0.0205	-1.00718	-0.11056	-2.02379	-0.09034	-1.0859	-0.08464	-1.57277	0.07516	-0.81677	-0.24612	-0.57581
0.02095	-1.0027	-0.11006	-2.00733	-0.08972	-1.08491	-0.08409	-1.56931	0.07551	-0.81727	-0.24542	-0.576
0.0214	-1.00175	-0.10956	-1.99098	-0.0891	-1.08408	-0.08354	-1.56793	0.07586	-0.81784	-0.24472	-0.5761
0.02185	-0.99906	-0.10906	-1.97668	-0.08848	-1.08349	-0.08299	-1.56711	0.07621	-0.81871	-0.24402	-0.57613
0.0223	-0.99413	-0.10856	-1.96303	-0.08786	-1.083	-0.08244	-1.5669	0.07656	-0.81914	-0.24332	-0.57599
0.02275	-0.98723	-0.10806	-1.9452	-0.08724	-1.08331	-0.08189	-1.5664	0.07691	-0.81946	-0.24262	-0.57596
0.0232	-0.9793	-0.10756	-1.92547	-0.08662	-1.08165	-0.08134	-1.56516	0.07726	-0.81965	-0.24192	-0.57587
0.02365	-0.97341	-0.10706	-1.90828	-0.08599	-1.0803	-0.08079	-1.58393	0.07761	-0.81991	-0.24122	-0.57563
0.0241	-0.96744	-0.10656	-1.89217	-0.08537	-1.08109	-0.08024	-1.60702	0.07796	-0.81825	-0.24052	-0.57572
0.02455	-0.96057	-0.10606	-1.87761	-0.08475	-1.07906	-0.07969	-1.56041	0.07831	-0.8142	-0.23982	-0.57573
0.02501	-0.95446	-0.10556	-1.86501	-0.08413	-1.07729	-0.07914	-1.52049	0.07866	-0.80951	-0.23911	-0.57582
0.02546	-0.95048	-0.10506	-1.84966	-0.08351	-1.07815	-0.07859	-1.5143	0.07901	-0.8072	-0.23841	-0.57585
0.02591	-0.94879	-0.10455	-1.83293	-0.08289	-1.07762	-0.07804	-1.52748	0.07936	-0.80658	-0.23771	-0.57562
0.02636	-0.94561	-0.10405	-1.81836	-0.08227	-1.07669	-0.07749	-1.56286	0.07971	-0.80633	-0.23701	-0.57527
0.02681	-0.94032	-0.10355	-1.8041	-0.08165	-1.07574	-0.07694	-1.56085	0.08006	-0.80917	-0.23631	-0.57496
0.02726	-0.93538	-0.10305	-1.78962	-0.08103	-1.0753	-0.07639	-1.54101	0.08041	-0.8209	-0.23561	-0.57484
0.02771	-0.93082	-0.10255	-1.7734	-0.08041	-1.07439	-0.07584	-1.53998	0.08076	-0.83107	-0.23491	-0.57493
0.02816	-0.9262	-0.10205	-1.75824	-0.07979	-1.07343	-0.07529	-1.54485	0.08111	-0.83467	-0.23421	-0.57561
0.02861	-0.92015	-0.10155	-1.74658	-0.07917	-1.07296	-0.07474	-1.54757	0.08146	-0.82021	-0.23351	-0.57548
0.02906	-0.91413	-0.10105	-1.73529	-0.07855	-1.07246	-0.07419	-1.55298	0.08181	-0.80879	-0.23281	-0.57532
0.02951	-0.90985	-0.10055	-1.72047	-0.07793	-1.07098	-0.07364	-1.55416	0.08216	-0.80429	-0.23211	-0.57522
0.02996	-0.90671	-0.10005	-1.70281	-0.07731	-1.06938	-0.07309	-1.55242	0.08251	-0.80797	-0.23141	-0.57508
0.03041	-0.90061	-0.09955	-1.68876	-0.07669	-1.06972	-0.07254	-1.5504	0.08286	-0.81176	-0.2307	-0.5748
0.03086	-0.89274	-0.09905	-1.67725	-0.07607	-1.06942	-0.07199	-1.5488	0.08321	-0.81569	-0.23	-0.5746
0.03131	-0.89106	-0.09855	-1.66515	-0.07545	-1.06917	-0.07144	-1.54545	0.08356	-0.8197	-0.2293	-0.57474
0.03176	-0.89068	-0.09804	-1.65359	-0.07483	-1.06887	-0.07089	-1.54269	0.08391	-0.81773	-0.2286	-0.57472
0.03221	-0.88737	-0.09754	-1.63985	-0.07421	-1.06714	-0.07034	-1.5414	0.08426	-0.81075	-0.2279	-0.57454
0.03266	-0.88306	-0.09704	-1.62399	-0.07359	-1.06531	-0.06979	-1.5399	0.08462	-0.8033	-0.2272	-0.57427
0.03311	-0.8793	-0.09654	-1.61177	-0.07297	-1.06665	-0.06924	-1.53881	0.08497	-0.80292	-0.2265	-0.57413
0.03356	-0.87457	-0.09604	-1.60011	-0.07235	-1.06758	-0.06869	-1.54084	0.08532	-0.80641	-0.2258	-0.57402
0.03401	-0.86919	-0.09554	-1.58582	-0.07173	-1.06805	-0.06814	-1.54208	0.08567	-0.80721	-0.2251	-0.57402
0.03446	-0.86472	-0.09504	-1.57212	-0.07111	-1.06825	-0.06759	-1.54081	0.08602	-0.80466	-0.2244	-0.57396
0.03491	-0.86136	-0.09454	-1.55998	-0.07049	-1.06822	-0.06704	-1.53987	0.08637	-0.79839	-0.2237	-0.5736
0.03536	-0.8585	-0.09404	-1.54752	-0.06986	-1.0679	-0.06649	-1.53589	0.08672	-0.7935	-0.223	-0.57323
0.03582	-0.85507	-0.09354	-1.53501	-0.06924	-1.06763	-0.06594	-1.533	0.08707	-0.79038	-0.22229	-0.57323
0.03627	-0.85143	-0.09304	-1.52348	-0.06862	-1.0672	-0.06539	-1.53255	0.08742	-0.79286	-0.22159	-0.57338
0.03672	-0.84745	-0.09254	-1.51166	-0.068	-1.06635	-0.06484	-1.53214	0.08777	-0.7949	-0.22089	-0.57313
0.03717	-0.84307	-0.09204	-1.49876	-0.06738	-1.06447	-0.06429	-1.53125	0.08812	-0.79606	-0.22019	-0.57251
0.03762	-0.83894	-0.09154	-1.48586	-0.06676	-1.06149	-0.06374	-1.53045	0.08847	-0.79595	-0.21949	-0.57254
0.03807	-0.83525	-0.09103	-1.47251	-0.06614	-1.06245	-0.06319	-1.52922	0.08882	-0.79721	-0.21879	-0.57239
0.03852	-0.83213	-0.09053	-1.46007	-0.06552	-1.06294	-0.06264	-1.52561	0.08917	-0.79886	-0.21809	-0.57202
0.03897	-0.82743	-0.09003	-1.44927	-0.0649	-1.06246	-0.06209	-1.51987	0.08952	-0.79906	-0.21739	-0.57182
0.03942	-0.81821	-0.08953	-1.43732	-0.06428	-1.06126	-0.06154	-1.50862	0.08987	-0.79854	-0.21669	-0.57166
0.03987	-0.81235	-0.08903	-1.42508	-0.06366	-1.0601	-0.06099	-1.52453	0.09022	-0.79784	-0.21599	-0.57141
0.04032	-0.81323	-0.08853	-1.41377	-0.06304	-1.05926	-0.06044	-1.5544	0.09057	-0.79761	-0.21529	-0.57095
0.04077	-0.81144	-0.08803	-1.4036	-0.06242	-1.05855	-0.05989	-1.52495	0.09092	-0.79766	-0.21459	-0.57071
0.04122	-0.80741	-0.08753	-1.39297	-0.0618	-1.05798	-0.05934	-1.51036	0.09127	-0.79899	-0.21388	-0.57062
0.04167	-0.8031	-0.08703	-1.3824	-0.06118	-1.05779	-0.05879	-1.51046	0.09162	-0.80171	-0.21318	-0.57072
0.04212	-0.79941	-0.08653	-1.37183	-0.06056	-1.05738	-0.05824	-1.51537	0.09197	-0.80396	-0.21248	-0.57076
0.04257	-0.79647	-0.08603	-1.36321	-0.05994	-1.05655	-0.05769	-1.51475	0.09232	-0.80215	-0.21178	-0.5708
0.04302	-0.79421	-0.08553	-1.35682	-0.05932	-1.05684	-0.05714	-1.53621	0.09267	-0.7979	-0.21108	-0.57084
0.04347	-0.79226	-0.08503	-1.3464	-0.0587	-1.05749	-0.05659	-1.54401	0.09302	-0.79461	-0.21038	-0.57087
0.04392	-0.78902	-0.08452	-1.33267	-0.05808	-1.05776	-0.05604	-1.52306	0.09337	-0.7932	-0.20968	-0.57087
0.04437	-0.78207	-0.08402	-1.32058	-0.05746	-1.05794	-0.05549	-1.51244	0.09372	-0.78987	-0.20898	-0.57093
0.04482	-0.77614	-0.08352	-1.31044	-0.05684	-1.05812	-0.05494	-1.5117	0.09407	-0.78528	-0.20828	-0.57119
0.04527	-0.77464	-0.08302	-1.30198	-0.05622	-1.05842	-0.05439	-1.51578	0.09442	-0.78812	-0.20758	-0.57168
0.04572	-0.77222	-0.08252	-1.29541	-0.0556	-1.05879	-0.05384	-1.51838	0.09477	-0.79492	-0.20688	-0.57218
0.04617	-0.76765	-0.08202	-1.28646	-0.05498	-1.05927	-0.05329	-1.51699	0.09512	-0.79945	-0.20618	-0.57242
0.04663	-0.76502	-0.08152	-1.27406	-0.05436	-1.0592	-0.05274	-1.50975	0.09547	-0.79505	-0.20547	-0.57278
0.04708	-0.763	-0.08102	-1.2629	-0.05373	-1.05919	-0.05219	-1.50327	0.09582	-0.78729	-0.20477	-0.57273
0.04753	-0.75882	-0.08052	-1.25394	-0.05311	-1.06039	-0.05164	-1.50197	0.09617	-0.78291	-0.20407	-0.57262
0.04798	-0.75453	-0.08002	-1.24533	-0.05249	-1.05983	-0.05109	-1.50088	0.09652	-0.78511	-0.20337	-0.57347
0.04843	-0.75189	-0.07952	-1.23654	-0.05187	-1.05813	-0.05054	-1.5009	0.09687	-0.78948	-0.20267	-0.57383
0.04888	-0.74904	-0.07902	-1.22665	-0.05125	-1.05746	-0.04999	-1.49937	0.09722	-0.79315	-0.20197	-0.57378
0.04933	-0.74617	-0.07852	-1.21432	-0.05063	-1.05657	-0.04944	-1.49824	0.09757	-0.79558	-0.20127	-0.57375
0.04978	-0.74375	-0.07802	-1.20358	-0.05001	-1.05517	-0.04889	-1.49734	0.09792	-0.79725	-0.20057	-0.574
0.05023	-0.74064	-0.07751	-1.1962	-0.04939	-1.05364	-0.04834	-1.49594	0.09827	-0.79549	-0.19987	-0.57415
0.05068	-0.73732	-0.07701	-1.18787	-0.04877	-1.05237	-0.04779	-1.50007	0.09862	-0.79208	-0.19917	-0.57411
0.05113	-0.73441	-0.07651	-1.17805	-0.04815	-1.05262	-0.04724	-1.50331	0.09897	-0.78868	-0.19847	-0.57426
0.05158	-0.73197	-0.07601	-1.1696	-0.04753	-1.05168	-0.04669	-1.49521	0.09932	-0.78722	-0.19777	-0.57455
0.05203	-0.7292	-0.07551	-1.16169	-0.04691	-1.0502	-0.04614	-1.4901	0.09968	-0.78676	-0.19706	-0.57505
0.05248	-0.72515	-0.07501	-1.14962	-0.04629	-1.05079	-0.04559	-1.49386	0.10003	-0.78631	-0.19636	-0.57524
0.05293	-0.72072	-0.07451	-1.13829	-0.04567	-1.05145	-0.04504	-1.49485	0.10038	-0.78607	-0.19566	-0.57528
0.05338	-0.71759	-0.07401	-1.13186	-0.04505	-1.05215	-0.04449	-1.4952	0.10073	-0.78597	-0.19496	-0.57529
0.05383	-0.71455	-0.07351	-1.12515	-0.04443	-1.05275	-0.04394	-1.49943	0.10108	-0.78589	-0.19426	-0.5754
0.05428	-0.71029	-0.07301	-1.11657	-0.04381	-1.05342	-0.04339	-1.49936	0.10143	-0.78549	-0.19356	-0.57543
0.05473	-0.70733	-0.07251	-1.10549	-0.04319	-1.05364	-0.04284	-1.4936	0.10178	-0.78507	-0.19286	-0.57554
0.05518	-0.70765	-0.07201	-1.09557	-0.04257	-1.05389	-0.04229	-1.49066	0.10213	-0.78461	-0.19216	-0.5757
0.05563	-0.70703	-0.07151	-1.08964	-0.04195	-1.05354	-0.04174	-1.49153	0.10248	-0.78411	-0.19146	-0.57588
0.05608	-0.70431	-0.071	-1.08295	-0.04133	-1.05259	-0.04119	-1.49248	0.10283	-0.7836	-0.19076	-0.57612
0.05653	-0.70057	-0.0705	-1.0748	-0.04071	-1.05295	-0.04064	-1.48696	0.10318	-0.7831	-0.19006	-0.5762
0.05698	-0.6964	-0.07	-1.06691	-0.04009	-1.05349	-0.04009	-1.48334	0.10353	-0.78288	-0.18936	-0.57601
0.05744	-0.69089	-0.0695	-1.05764	-0.03947	-1.05308	-0.03954	-1.48837	0.10388	-0.78267	-0.18865	-0.57579
0.05789	-0.68728	-0.069	-1.04876	-0.03885	-1.05265	-0.03899	-1.48981	0.10423	-0.78237	-0.18795	-0.57555
0.05834	-0.68595	-0.0685	-1.04138	-0.03823	-1.0518	-0.03844	-1.48707	0.10458	-0.78195	-0.18725	-0.57579
0.05879	-0.67813	-0.068	-1.03545	-0.0376	-1.05147	-0.03789	-1.48665	0.10493	-0.78154	-0.18655	-0.57582
0.05924	-0.67106	-0.0675	-1.03014	-0.03698	-1.05074	-0.03734	-1.48785	0.10528	-0.78157	-0.18585	-0.57566
0.05969	-0.66903	-0.067	-1.02139	-0.03636	-1.04978	-0.03679	-1.48345	0.10563	-0.78188	-0.18515	-0.57552
0.06014	-0.66689	-0.0665	-1.01265	-0.03574	-1.04953	-0.03624	-1.47908	0.10598	-0.78221	-0.18445	-0.57568
0.06059	-0.66483	-0.066	-1.00616	-0.03512	-1.04841	-0.03569	-1.47911	0.10633	-0.78119	-0.18375	-0.57567
0.06104	-0.66283	-0.0655	-0.99994	-0.0345	-1.04794	-0.03514	-1.47755	0.10668	-0.77927	-0.18305	-0.57543
0.06149	-0.66047	-0.065	-0.99265	-0.03388	-1.04867	-0.03459	-1.47443	0.10703	-0.77782	-0.18235	-0.57492
0.06194	-0.65811	-0.0645	-0.98291	-0.03326	-1.0493	-0.03404	-1.47855	0.10738	-0.77839	-0.18165	-0.57495
0.06239	-0.65542	-0.06399	-0.97442	-0.03264	-1.04852	-0.03349	-1.48597	0.10773	-0.77967	-0.18095	-0.57468
0.06284	-0.65119	-0.06349	-0.97023	-0.03202	-1.04873	-0.03294	-1.48407	0.10808	-0.78061	-0.18024	-0.57392
0.06329	-0.64643	-0.06299	-0.96607	-0.0314	-1.04913	-0.03239	-1.48164	0.10843	-0.78061	-0.17954	-0.57377
0.06374	-0.643	-0.06249	-0.96098	-0.03078	-1.0489	-0.03184	-1.48064	0.10878	-0.78037	-0.17884	-0.57375
0.06419	-0.64005	-0.06199	-0.95584	-0.03016	-1.04926	-0.03129	-1.47746	0.10913	-0.78	-0.17814	-0.57391
0.06464	-0.63516	-0.06149	-0.95061	-0.02954	-1.04948	-0.03074	-1.47655	0.10948	-0.78774	-0.17744	-0.5743
0.06509	-0.63202	-0.06099	-0.94586	-0.02892	-1.04838	-0.03019	-1.47725	0.10983	-0.79681	-0.17674	-0.57443
0.06554	-0.63176	-0.06049	-0.94142	-0.0283	-1.0469	-0.02964	-1.47411	0.11018	-0.80225	-0.17604	-0.57426
0.06599	-0.63093	-0.05999	-0.93676	-0.02768	-1.04812	-0.02909	-1.47111	0.11053	-0.79246	-0.17534	-0.57446
0.06644	-0.62593	-0.05949	-0.93169	-0.02706	-1.04833	-0.02854	-1.47553	0.11088	-0.78274	-0.17464	-0.57472
0.06689	-0.61917	-0.05899	-0.9279	-0.02644	-1.04769	-0.02799	-1.47938	0.11123	-0.77706	-0.17394	-0.57484
0.06734	-0.61463	-0.05849	-0.92506	-0.02582	-1.04522	-0.02744	-1.47769	0.11158	-0.77879	-0.17324	-0.57495
0.06779	-0.6108	-0.05799	-0.91821	-0.0252	-1.04528	-0.02689	-1.47569	0.11193	-0.78018	-0.17254	-0.57541
0.06825	-0.60739	-0.05748	-0.91183	-0.02458	-1.04791	-0.02634	-1.47434	0.11228	-0.7806	-0.17183	-0.57603
0.0687	-0.60556	-0.05698	-0.90919	-0.02396	-1.04723	-0.02579	-1.47356	0.11263	-0.78043	-0.17113	-0.57677
0.06915	-0.60433	-0.05648	-0.90605	-0.02334	-1.04683	-0.02524	-1.47441	0.11298	-0.80517	-0.17043	-0.57726
0.0696	-0.60268	-0.05598	-0.90301	-0.02272	-1.04712	-0.02469	-1.47829	0.11333	-0.85407	-0.16973	-0.57774
0.07005	-0.5981	-0.05548	-0.90067	-0.0221	-1.04713	-0.02414	-1.48095	0.11368	-0.90818	-0.16903	-0.57829
0.0705	-0.59043	-0.05498	-0.89845	-0.02148	-1.04729	-0.02359	-1.48078	0.11403	-0.85207	-0.16833	-0.57906
0.07095	-0.58405	-0.05448	-0.89589	-0.02085	-1.04772	-0.02304	-1.47533	0.11439	-0.75554	-0.16763	-0.57969
0.0714	-0.58004	-0.05398	-0.89387	-0.02023	-1.04854	-0.02249	-1.46136	0.11474	-0.67098	-0.16693	-0.5802
0.07185	-0.57687	-0.05348	-0.89223	-0.01961	-1.049	-0.02194	-1.47569	0.11509	-0.69526	-0.16623	-0.58034
0.0723	-0.57375	-0.05298	-0.89124	-0.01899	-1.04856	-0.02139	-1.50178	0.11544	-0.75034	-0.16553	-0.58047
0.07275	-0.57086	-0.05248	-0.89054	-0.01837	-1.04871	-0.02084	-1.49032	0.11579	-0.77803	-0.16483	-0.58057
0.0732	-0.56824	-0.05198	-0.889	-0.01775	-1.04901	-0.02029	-1.47027	0.11614	-0.78249	-0.16413	-0.58092
0.07365	-0.56632	-0.05148	-0.88714	-0.01713	-1.04916	-0.01974	-1.4614	0.11649	-0.78256	-0.16342	-0.58122
0.0741	-0.56479	-0.05098	-0.88655	-0.01651	-1.04875	-0.01919	-1.4608	0.11684	-0.78294	-0.16272	-0.58156
0.07455	-0.56226	-0.05047	-0.88627	-0.01589	-1.04733	-0.01864	-1.46507	0.11719	-0.78349	-0.16202	-0.58156
0.075	-0.55748	-0.04997	-0.88578	-0.01527	-1.04636	-0.01809	-1.465	0.11754	-0.78392	-0.16132	-0.5813
0.07545	-0.55079	-0.04947	-0.88554	-0.01465	-1.04521	-0.01754	-1.46506	0.11789	-0.78122	-0.16062	-0.58133
0.0759	-0.54419	-0.04897	-0.8851	-0.01403	-1.04301	-0.01699	-1.46347	0.11824	-0.77714	-0.15992	-0.58131
0.07635	-0.54003	-0.04847	-0.88473	-0.01341	-1.04341	-0.01644	-1.46212	0.11859	-0.77292	-0.15922	-0.58101
0.0768	-0.53787	-0.04797	-0.88501	-0.01279	-1.04507	-0.01589	-1.46027	0.11894	-0.77323	-0.15852	-0.58067
0.07725	-0.53348	-0.04747	-0.88554	-0.01217	-1.04467	-0.01534	-1.45656	0.11929	-0.77514	-0.15782	-0.58034
0.0777	-0.53148	-0.04697	-0.88604	-0.01155	-1.04411	-0.01479	-1.45328	0.11964	-0.77625	-0.15712	-0.57998
0.07815	-0.52697	-0.04647	-0.8862	-0.01093	-1.04337	-0.01424	-1.45109	0.11999	-0.77084	-0.15642	-0.57953
0.0786	-0.51691	-0.04597	-0.88595	-0.01031	-1.04314	-0.01369	-1.44763	0.12034	-0.76393	-0.15571	-0.57941
0.07906	-0.51365	-0.04547	-0.88584	-0.00969	-1.0432	-0.01314	-1.44678	0.12069	-0.76026	-0.15501	-0.57948
0.07951	-0.51274	-0.04497	-0.88665	-0.00907	-1.04389	-0.01259	-1.47239	0.12104	-0.76331	-0.15431	-0.57962
0.07996	-0.50902	-0.04447	-0.88738	-0.00845	-1.04409	-0.01204	-1.48371	0.12139	-0.76762	-0.15361	-0.57983
0.08041	-0.50636	-0.04396	-0.8862	-0.00783	-1.0438	-0.01149	-1.46289	0.12174	-0.75126	-0.15291	-0.57998
0.08086	-0.50044	-0.04346	-0.88507	-0.00721	-1.04442	-0.01094	-1.45846	0.12209	-0.72161	-0.15221	-0.57971
0.08131	-0.49261	-0.04296	-0.88484	-0.00659	-1.04587	-0.01039	-1.46081	0.12244	-0.68959	-0.15151	-0.57951
0.08176	-0.48902	-0.04246	-0.88508	-0.00597	-1.04673	-0.00984	-1.46036	0.12279	-0.65596	-0.15081	-0.57991
0.08221	-0.48514	-0.04196	-0.88537	-0.00535	-1.04697	-0.00929	-1.45826	0.12314	-0.60731	-0.15011	-0.58059
0.08266	-0.47988	-0.04146	-0.88523	-0.00472	-1.0471	-0.00874	-1.45579			-0.14941	-0.58126
0.08311	-0.47501	-0.04096	-0.88498	-0.0041	-1.0469	-0.00819	-1.45511			-0.14871	-0.5818
0.08356	-0.47002	-0.04046	-0.88487	-0.00348	-1.04617	-0.00764	-1.45429			-0.14801	-0.58219
0.08401	-0.46614	-0.03996	-0.88568	-0.00286	-1.045	-0.00709	-1.45185			-0.1473	-0.58284
0.08446	-0.46408	-0.03946	-0.88676	-0.00224	-1.04551	-0.00654	-1.45164			-0.1466	-0.58353
0.08491	-0.46304	-0.03896	-0.88685	-0.00162	-1.04552	-0.00599	-1.45274			-0.1459	-0.5841
0.08536	-0.45996	-0.03846	-0.88658	-0.001	-1.04522	-0.00544	-1.45384			-0.1452	-0.58459
0.08581	-0.45479	-0.03796	-0.8871	-0.000382054	-1.04508	-0.00489	-1.45363			-0.1445	-0.58509
0.08626	-0.44842	-0.03746	-0.88893	0.000238328	-1.04392	-0.00434	-1.45321			-0.1438	-0.58564
0.08671	-0.44235	-0.03695	-0.88895	0.000858709	-1.04349	-0.00379	-1.45346			-0.1431	-0.58628
0.08716	-0.43773	-0.03645	-0.88529	0.00148	-1.0431	-0.00324	-1.45298			-0.1424	-0.58655
0.08761	-0.4306	-0.03595	-0.88379	0.0021	-1.04287	-0.00269	-1.45309			-0.1417	-0.587
0.08806	-0.42392	-0.03545	-0.88411	0.00272	-1.04306	-0.00214	-1.443			-0.141	-0.58761
0.08851	-0.41857	-0.03495	-0.88392	0.00334	-1.04326	-0.00159	-1.41661			-0.1403	-0.5878
0.08896	-0.41434	-0.03445	-0.88294	0.00396	-1.04311	-0.00104	-1.41549			-0.1396	-0.58814
0.08941	-0.40861	-0.03395	-0.88239	0.00458	-1.04242	-0.000488807	-1.41339			-0.13889	-0.58856
0.08987	-0.40243	-0.03345	-0.88206	0.0052	-1.04385	6.11953e-05	-1.4063			-0.13819	-0.58878
0.09032	-0.39842	-0.03295	-0.88151	0.00582	-1.04488	0.000611197	-1.40819			-0.13749	-0.58873
0.09077	-0.39469	-0.03245	-0.88052	0.00644	-1.04515	0.00116	-1.42388			-0.13679	-0.58863
0.09122	-0.39014	-0.03195	-0.87972	0.00706	-1.04509	0.00171	-1.42336			-0.13609	-0.58863
0.09167	-0.38547	-0.03145	-0.87886	0.00768	-1.045	0.00226	-1.411			-0.13539	-0.58888
0.09212	-0.38091	-0.03095	-0.87808	0.0083	-1.0456	0.00281	-1.41128			-0.13469	-0.58889
0.09257	-0.3755	-0.03044	-0.87761	0.00892	-1.04519	0.00336	-1.41386			-0.13399	-0.58897
0.09302	-0.36836	-0.02994	-0.87661	0.00954	-1.04429	0.00391	-1.41574			-0.13329	-0.5893
0.09347	-0.36123	-0.02944	-0.87514	0.01016	-1.04367	0.00446	-1.41664			-0.13259	-0.58927
0.09392	-0.35481	-0.02894	-0.87391	0.01078	-1.04168	0.00501	-1.41255			-0.13189	-0.58916
0.09437	-0.34914	-0.02844	-0.87303	0.01141	-1.0388	0.00556	-1.41112			-0.13119	-0.58942
0.09482	-0.34367	-0.02794	-0.87228	0.01203	-1.03945	0.00611	-1.41314			-0.13048	-0.58992
0.09527	-0.33592	-0.02744	-0.87129	0.01265	-1.04037	0.00666	-1.41381			-0.12978	-0.59023
0.09572	-0.32738	-0.02694	-0.87024	0.01327	-1.04019	0.00721	-1.41287			-0.12908	-0.59035
0.09617	-0.32108	-0.02644	-0.86908	0.01389	-1.03947	0.00776	-1.40936			-0.12838	-0.59074
0.09662	-0.31586	-0.02594	-0.86818	0.01451	-1.03883	0.00831	-1.40307			-0.12768	-0.59119
0.09707	-0.31074	-0.02544	-0.8678	0.01513	-1.03827	0.00886	-1.39797			-0.12698	-0.59169
0.09752	-0.30437	-0.02494	-0.86878	0.01575	-1.03799	0.00941	-1.43044			-0.12628	-0.59228
0.09797	-0.29644	-0.02444	-0.86967	0.01637	-1.03799	0.00996	-1.4534			-0.12558	-0.5927
0.09842	-0.28636	-0.02394	-0.86629	0.01699	-1.03765	0.01051	-1.42798			-0.12488	-0.59321
0.09887	-0.27675	-0.02343	-0.8621	0.01761	-1.0373	0.01106	-1.40788			-0.12418	-0.59388
0.09932	-0.26935	-0.02293	-0.85996	0.01823	-1.03627	0.01161	-1.40171			-0.12348	-0.59419
0.09977	-0.25349	-0.02243	-0.85803	0.01885	-1.03687	0.01216	-1.41014			-0.12278	-0.59419
0.10022	-0.24458	-0.02193	-0.85533	0.01947	-1.03804	0.01271	-1.42792			-0.12207	-0.59381
0.10068	-0.24297	-0.02143	-0.85261	0.02009	-1.03877	0.01326	-1.42221			-0.12137	-0.59413
0.10113	-0.23511	-0.02093	-0.85436	0.02071	-1.03913	0.01381	-1.41468			-0.12067	-0.59447
0.10158	-0.22389	-0.02043	-0.85701	0.02133	-1.03919	0.01436	-1.42092			-0.11997	-0.59472
0.10203	-0.21253	-0.01993	-0.85439	0.02195	-1.03827	0.01491	-1.42002			-0.11927	-0.59495
0.10248	-0.20111	-0.01943	-0.8507	0.02257	-1.0382	0.01546	-1.41708			-0.11857	-0.59541
0.10293	-0.19089	-0.01893	-0.84899	0.02319	-1.03905	0.01601	-1.41781			-0.11787	-0.59555
0.10338	-0.18138	-0.01843	-0.84829	0.02381	-1.03936	0.01656	-1.4229			-0.11717	-0.59533
0.10383	-0.17177	-0.01793	-0.84719	0.02443	-1.0393	0.01711	-1.42753			-0.11647	-0.5956
0.10428	-0.16253	-0.01743	-0.84606	0.02505	-1.0387	0.01766	-1.41978			-0.11577	-0.59552
0.10473	-0.1538	-0.01693	-0.84499	0.02567	-1.03829	0.01821	-1.4159			-0.11507	-0.59541
0.10518	-0.14567	-0.01642	-0.8437	0.02629	-1.03774	0.01876	-1.41585			-0.11437	-0.59553
0.10563	-0.13421	-0.01592	-0.84217	0.02691	-1.03759	0.01931	-1.41805			-0.11366	-0.59562
0.10608	-0.11859	-0.01542	-0.84063	0.02754	-1.03687	0.01986	-1.41892			-0.11296	-0.5959
0.10653	-0.1052	-0.01492	-0.83894	0.02816	-1.03576	0.02041	-1.41366			-0.11226	-0.59643
0.10698	-0.0945	-0.01442	-0.83686	0.02878	-1.03424	0.02096	-1.40997			-0.11156	-0.59648
0.10743	-0.08555	-0.01392	-0.83475	0.0294	-1.03293	0.02151	-1.41006			-0.11086	-0.59655
0.10788	-0.07604	-0.01342	-0.83275	0.03002	-1.03227	0.02206	-1.41307			-0.11016	-0.59664
0.10833	-0.06391	-0.01292	-0.83111	0.03064	-1.03317	0.02261	-1.41585			-0.10946	-0.5968
0.10878	-0.04568	-0.01242	-0.82938	0.03126	-1.03336	0.02316	-1.41588			-0.10876	-0.59704
0.10923	-0.02184	-0.01192	-0.82666	0.03188	-1.03259	0.02371	-1.41551			-0.10806	-0.59778
0.10968	-0.0093	-0.01142	-0.82307	0.0325	-1.03253	0.02426	-1.41453			-0.10736	-0.59865
0.11013	-0.00121	-0.01092	-0.82051	0.03312	-1.03281	0.02481	-1.41391			-0.10666	-0.59928
0.11058	0.012	-0.01042	-0.81889	0.03374	-1.03254	0.02536	-1.41394			-0.10596	-0.59984
0.11103	0.02686	-0.00991	-0.8172	0.03436	-1.03217	0.02591	-1.41583			-0.10525	-0.60026
0.11149	0.04124	-0.00941	-0.81509	0.03498	-1.032	0.02646	-1.41678			-0.10455	-0.60094
0.11194	0.05505	-0.00891	-0.81398	0.0356	-1.03182	0.02701	-1.41344			-0.10385	-0.60139
0.11239	0.06747	-0.00841	-0.81394	0.03622	-1.03143	0.02756	-1.41292			-0.10315	-0.60209
0.11284	0.07972	-0.00791	-0.8128	0.03684	-1.03135	0.02811	-1.41454			-0.10245	-0.60325
0.11329	0.09621	-0.00741	-0.80779	0.03746	-1.03081	0.02866	-1.41057			-0.10175	-0.60377
0.11374	0.11605	-0.00691	-0.80497	0.03808	-1.03013	0.02921	-1.41163			-0.10105	-0.60413
0.11419	0.13764	-0.00641	-0.80407	0.0387	-1.03048	0.02976	-1.41591			-0.10035	-0.60464
0.11464	0.15775	-0.00591	-0.80319	0.03932	-1.03025	0.03031	-1.41373			-0.09965	-0.60498
0.11509	0.17579	-0.00541	-0.80169	0.03994	-1.02955	0.03086	-1.41468			-0.09895	-0.60528
0.11554	0.19392	-0.00491	-0.79964	0.04056	-1.02903	0.03141	-1.41674			-0.09825	-0.60589
0.11599	0.21426	-0.00441	-0.79734	0.04118	-1.02801	0.03196	-1.41302			-0.09755	-0.60624
0.11644	0.23746	-0.00391	-0.79504	0.0418	-1.02665	0.03251	-1.41115			-0.09684	-0.60681
0.11689	0.26146	-0.00341	-0.79271	0.04242	-1.027	0.03306	-1.40871			-0.09614	-0.60737
0.11734	0.28559	-0.0029	-0.79056	0.04304	-1.02645	0.03361	-1.40362			-0.09544	-0.6076
0.11779	0.30974	-0.0024	-0.78859	0.04367	-1.02612	0.03416	-1.42077			-0.09474	-0.60829
0.11824	0.33364	-0.0019	-0.78687	0.04429	-1.02689	0.03471	-1.43817			-0.09404	-0.60909
0.11869	0.35974	-0.0014	-0.78504	0.04491	-1.02723	0.03526	-1.41572			-0.09334	-0.60931
0.11914	0.38943	-0.000901341	-0.78342	0.04553	-1.02726	0.03581	-1.42206			-0.09264	-0.60965
0.11959	0.42271	-0.000400601	-0.78193	0.04615	-1.02533	0.03636	-1.44404			-0.09194	-0.60985
0.12004	0.45608	0.000100138	-0.78071	0.04677	-1.02289	0.03691	-1.4423			-0.09124	-0.60994
0.12049	0.49023	0.000600878	-0.7794	0.04739	-1.02215	0.03746	-1.43302			-0.09054	-0.61016
0.12094	0.52628	0.0011	-0.77747	0.04801	-1.02211	0.03801	-1.42016			-0.08984	-0.61037
0.12139	0.56401	0.0016	-0.77524	0.04863	-1.02219	0.03856	-1.41195			-0.08914	-0.61079
0.12184	0.60362	0.0021	-0.77172	0.04925	-1.02249	0.03911	-1.41513			-0.08843	-0.6111
0.1223	0.64561	0.0026	-0.76839	0.04987	-1.02195	0.03966	-1.41669			-0.08773	-0.61134
0.12275	0.74595	0.0031	-0.76615	0.05049	-1.02128	0.04021	-1.41634			-0.08703	-0.61162
0.1232	0.80686	0.00361	-0.76387	0.05111	-1.02064	0.04076	-1.41551			-0.08633	-0.61196
		0.00411	-0.762	0.05173	-1.01828	0.04131	-1.41549			-0.08563	-0.61223
		0.00461	-0.76011	0.05235	-1.01609	0.04186	-1.4161			-0.08493	-0.61259
		0.00511	-0.75757	0.05297	-1.0167	0.04241	-1.41553			-0.08423	-0.6127
		0.00561	-0.75506	0.05359	-1.01641	0.04296	-1.41531			-0.08353	-0.61282
		0.00611	-0.75265	0.05421	-1.01631	0.04351	-1.41676			-0.08283	-0.61325
		0.00661	-0.74996	0.05483	-1.01612	0.04406	-1.41448			-0.08213	-0.61381
		0.00711	-0.74736	0.05545	-1.01593	0.04461	-1.41116			-0.08143	-0.61398
		0.00761	-0.74495	0.05607	-1.01627	0.04516	-1.41011			-0.08073	-0.61434
		0.00811	-0.74208	0.05669	-1.01573	0.04571	-1.41133			-0.08002	-0.61458
		0.00861	-0.73884	0.05731	-1.01484	0.04626	-1.41378			-0.07932	-0.61462
		0.00911	-0.73623	0.05793	-1.01405	0.04681	-1.41448			-0.07862	-0.61518
		0.00961	-0.73421	0.05855	-1.01344	0.04736	-1.41534			-0.07792	-0.61567
		0.01011	-0.73197	0.05917	-1.01231	0.04791	-1.41674			-0.07722	-0.61598
		0.01062	-0.72936	0.05979	-1.01105	0.04846	-1.41661			-0.07652	-0.6165
		0.01112	-0.7267	0.06042	-1.01142	0.04901	-1.41386			-0.07582	-0.61706
		0.01162	-0.72418	0.06104	-1.01087	0.04956	-1.41045			-0.07512	-0.61751
		0.01212	-0.72149	0.06166	-1.01016	0.05011	-1.41436			-0.07442	-0.61761
		0.01262	-0.71819	0.06228	-1.01056	0.05066	-1.41633			-0.07372	-0.61779
		0.01312	-0.71534	0.0629	-1.00996	0.05121	-1.41096			-0.07302	-0.61827
		0.01362	-0.71384	0.06352	-1.00926	0.05176	-1.40326			-0.07232	-0.6193
		0.01412	-0.71189	0.06414	-1.00851	0.05231	-1.4078			-0.07161	-0.61983
		0.01462	-0.7086	0.06476	-1.00758	0.05286	-1.4333			-0.07091	-0.62035
		0.01512	-0.70531	0.06538	-1.00673	0.05341	-1.43553			-0.07021	-0.62057
		0.01562	-0.70261	0.066	-1.00637	0.05396	-1.42013			-0.06951	-0.62096
		0.01612	-0.7004	0.06662	-1.00653	0.05451	-1.4163			-0.06881	-0.62144
		0.01662	-0.69816	0.06724	-1.00678	0.05506	-1.41287			-0.06811	-0.62162
		0.01713	-0.69615	0.06786	-1.00647	0.05561	-1.41326			-0.06741	-0.62204
		0.01763	-0.69389	0.06848	-1.00636	0.05616	-1.41917			-0.06671	-0.6223
		0.01813	-0.68911	0.0691	-1.00612	0.05671	-1.41703			-0.06601	-0.62249
		0.01863	-0.68445	0.06972	-1.004	0.05726	-1.41364			-0.06531	-0.62278
		0.01913	-0.68195	0.07034	-1.00232	0.05781	-1.4114			-0.06461	-0.62325
		0.01963	-0.67986	0.07096	-1.0013	0.05836	-1.40938			-0.06391	-0.62362
		0.02013	-0.67703	0.07158	-1.00128	0.05891	-1.4109			-0.0632	-0.62392
		0.02063	-0.67338	0.0722	-1.00194	0.05946	-1.41871			-0.0625	-0.62431
		0.02113	-0.66969	0.07282	-1.00133	0.06001	-1.43171			-0.0618	-0.62462
		0.02163	-0.66635	0.07344	-1.00027	0.06056	-1.43454			-0.0611	-0.62514
		0.02213	-0.66335	0.07406	-0.9991	0.06111	-1.41712			-0.0604	-0.62551
		0.02263	-0.6604	0.07468	-0.99782	0.06166	-1.41494			-0.0597	-0.62555
		0.02313	-0.65793	0.0753	-0.99646	0.06221	-1.4147			-0.059	-0.62569
		0.02363	-0.65471	0.07592	-0.99621	0.06276	-1.40947			-0.0583	-0.6259
		0.02414	-0.64827	0.07655	-0.99628	0.06331	-1.40629			-0.0576	-0.62619
		0.02464	-0.64405	0.07717	-0.99668	0.06386	-1.40603			-0.0569	-0.62642
		0.02514	-0.64083	0.07779	-0.99798	0.06441	-1.40871			-0.0562	-0.62652
		0.02564	-0.63297	0.07841	-0.99808	0.06496	-1.41332			-0.0555	-0.62682
		0.02614	-0.62725	0.07903	-0.99679	0.06551	-1.41803			-0.05479	-0.62739
		0.02664	-0.62323	0.07965	-0.99588	0.06606	-1.41945			-0.05409	-0.62792
		0.02714	-0.62044	0.08027	-0.99543	0.06661	-1.41728			-0.05339	-0.62866
		0.02764	-0.61802	0.08089	-0.99422	0.06716	-1.41246			-0.05269	-0.62926
		0.02814	-0.61432	0.08151	-0.99469	0.06771	-1.41165			-0.05199	-0.62997
		0.02864	-0.6114	0.08213	-0.99481	0.06826	-1.41423			-0.05129	-0.63062
		0.02914	-0.60985	0.08275	-0.99439	0.06881	-1.41747			-0.05059	-0.6312
		0.02964	-0.60609	0.08337	-0.9938	0.06936	-1.4178			-0.04989	-0.63216
		0.03014	-0.59801	0.08399	-0.99334	0.06991	-1.41829			-0.04919	-0.63352
		0.03065	-0.59278	0.08461	-0.99305	0.07046	-1.41751			-0.04849	-0.63382
		0.03115	-0.59252	0.08523	-0.9928	0.07101	-1.41434			-0.04779	-0.63453
		0.03165	-0.58819	0.08585	-0.99208	0.07156	-1.41699			-0.04709	-0.63529
		0.03215	-0.58258	0.08647	-0.99123	0.07211	-1.42466			-0.04638	-0.63619
		0.03265	-0.58151	0.08709	-0.99087	0.07266	-1.42379			-0.04568	-0.63711
		0.03315	-0.57604	0.08771	-0.99046	0.07321	-1.42062			-0.04498	-0.6379
		0.03365	-0.57427	0.08833	-0.99024	0.07376	-1.42116			-0.04428	-0.63824
		0.03415	-0.57175	0.08895	-0.98964	0.07431	-1.42074			-0.04358	-0.63872
		0.03465	-0.56489	0.08957	-0.98862	0.07486	-1.42011			-0.04288	-0.63899
		0.03515	-0.55561	0.09019	-0.98807	0.07541	-1.42029			-0.04218	-0.63913
		0.03565	-0.558	0.09081	-0.98777	0.07596	-1.41956			-0.04148	-0.63942
		0.03615	-0.55586	0.09143	-0.98729	0.07651	-1.4183			-0.04078	-0.63982
		0.03665	-0.55286	0.09205	-0.98683	0.07706	-1.41778			-0.04008	-0.64019
		0.03715	-0.54901	0.09268	-0.98637	0.07761	-1.41962			-0.03938	-0.64001
		0.03766	-0.54434	0.0933	-0.98535	0.07816	-1.42323			-0.03868	-0.64031
		0.03816	-0.54087	0.09392	-0.9846	0.07871	-1.42498			-0.03797	-0.64059
		0.03866	-0.53477	0.09454	-0.98447	0.07926	-1.42379			-0.03727	-0.6409
		0.03916	-0.53037	0.09516	-0.98414	0.07981	-1.42209			-0.03657	-0.64127
		0.03966	-0.52582	0.09578	-0.98325	0.08036	-1.42208			-0.03587	-0.64172
		0.04016	-0.52168	0.0964	-0.98207	0.08091	-1.42251			-0.03517	-0.64232
		0.04066	-0.5181	0.09702	-0.98045	0.08146	-1.42342			-0.03447	-0.64279
		0.04116	-0.51429	0.09764	-0.97817	0.08201	-1.42532			-0.03377	-0.64331
		0.04166	-0.5116	0.09826	-0.97727	0.08256	-1.42331			-0.03307	-0.64406
		0.04216	-0.50908	0.09888	-0.97648	0.08311	-1.41829			-0.03237	-0.64496
		0.04266	-0.50285	0.0995	-0.97535	0.08366	-1.42221			-0.03167	-0.64545
		0.04316	-0.49809	0.10012	-0.97544	0.08421	-1.42649			-0.03097	-0.64565
		0.04366	-0.49519	0.10074	-0.97503	0.08476	-1.42594			-0.03027	-0.6463
		0.04417	-0.49236	0.10136	-0.97393	0.08531	-1.42215			-0.02956	-0.64714
		0.04467	-0.49028	0.10198	-0.97204	0.08586	-1.41885			-0.02886	-0.64799
		0.04517	-0.48798	0.1026	-0.97105	0.08641	-1.41701			-0.02816	-0.64874
		0.04567	-0.47948	0.10322	-0.97093	0.08696	-1.42056			-0.02746	-0.64959
		0.04617	-0.47027	0.10384	-0.97036	0.08751	-1.43394			-0.02676	-0.65012
		0.04667	-0.46803	0.10446	-0.96983	0.08806	-1.44353			-0.02606	-0.6505
		0.04717	-0.46687	0.10508	-0.96936	0.08861	-1.43399			-0.02536	-0.65089
		0.04767	-0.46157	0.1057	-0.96698	0.08916	-1.42394			-0.02466	-0.65118
		0.04817	-0.45377	0.10632	-0.96469	0.08971	-1.42271			-0.02396	-0.65165
		0.04867	-0.4491	0.10694	-0.96357	0.09026	-1.42052			-0.02326	-0.65177
		0.04917	-0.44679	0.10756	-0.96187	0.09081	-1.41576			-0.02256	-0.65207
		0.04967	-0.44432	0.10818	-0.96114	0.09136	-1.41012			-0.02186	-0.65225
		0.05017	-0.43777	0.10881	-0.96058	0.09191	-1.41259			-0.02115	-0.65246
		0.05067	-0.43283	0.10943	-0.95957	0.09246	-1.42865			-0.02045	-0.65266
		0.05118	-0.42777	0.11005	-0.95927	0.09301	-1.44052			-0.01975	-0.65302
		0.05168	-0.4235	0.11067	-0.95956	0.09356	-1.43868			-0.01905	-0.65362
		0.05218	-0.41912	0.11129	-0.95895	0.09411	-1.44773			-0.01835	-0.65374
		0.05268	-0.41386	0.11191	-0.95705	0.09466	-1.44486			-0.01765	-0.6545
		0.05318	-0.40779	0.11253	-0.95436	0.09521	-1.42509			-0.01695	-0.65521
		0.05368	-0.40086	0.11315	-0.95237	0.09576	-1.42298			-0.01625	-0.65535
		0.05418	-0.39771	0.11377	-0.95176	0.09631	-1.42298			-0.01555	-0.65577
		0.05468	-0.39711	0.11439	-0.95073	0.09686	-1.42216			-0.01485	-0.65635
		0.05518	-0.39522	0.11501	-0.94782	0.09741	-1.42138			-0.01415	-0.65686
		0.05568	-0.39157	0.11563	-0.94687	0.09796	-1.41996			-0.01345	-0.65731
		0.05618	-0.38565	0.11625	-0.94617	0.09851	-1.41764			-0.01274	-0.65808
		0.05668	-0.3789	0.11687	-0.9453	0.09906	-1.41799			-0.01204	-0.6589
		0.05718	-0.37486	0.11749	-0.94406	0.09961	-1.42074			-0.01134	-0.65945
		0.05769	-0.37064	0.11811	-0.9441	0.10016	-1.42037			-0.01064	-0.65999
		0.05819	-0.36265	0.11873	-0.94374	0.10071	-1.41855			-0.00994	-0.66037
		0.05869	-0.3547	0.11935	-0.94202	0.10126	-1.4178			-0.00924	-0.66112
		0.05919	-0.35047	0.11997	-0.94014	0.10181	-1.41758			-0.00854	-0.66171
		0.05969	-0.34746	0.12059	-0.9377	0.10236	-1.41549			-0.00784	-0.66246
		0.06019	-0.34382	0.12121	-0.93562	0.10291	-1.41431			-0.00714	-0.66294
		0.06069	-0.34001	0.12183	-0.93373	0.10346	-1.41745			-0.00644	-0.66378
		0.06119	-0.33498	0.12245	-0.93115	0.10401	-1.41873			-0.00574	-0.66444
		0.06169	-0.32985	0.12307	-0.92317	0.10456	-1.4171			-0.00504	-0.66476
		0.06219	-0.32733			0.10511	-1.4165			-0.00433	-0.6649
		0.06269	-0.32239			0.10566	-1.41693			-0.00363	-0.66523
		0.06319	-0.31476			0.10621	-1.41771			-0.00293	-0.66546
		0.06369	-0.30942			0.10676	-1.41757			-0.00223	-0.66557
		0.06419	-0.30447			0.10731	-1.41782			-0.00153	-0.66595
		0.0647	-0.30025			0.10786	-1.42001			-0.000830556	-0.66579
		0.0652	-0.29717			0.10841	-1.42097			-0.000129722	-0.66554
		0.0657	-0.29222			0.10896	-1.41992			0.000571113	-0.6665
		0.0662	-0.28588			0.10951	-1.42052			0.00127	-0.66683
		0.0667	-0.28221			0.11006	-1.42124			0.00197	-0.66678
		0.0672	-0.27809			0.11061	-1.4199			0.00267	-0.66727
		0.0677	-0.27277			0.11116	-1.41987			0.00337	-0.66814
		0.0682	-0.26786			0.11171	-1.42145			0.00408	-0.66878
		0.0687	-0.26323			0.11226	-1.41874			0.00478	-0.66862
		0.0692	-0.25833			0.11281	-1.41388			0.00548	-0.66883
		0.0697	-0.25345			0.11336	-1.41182			0.00618	-0.66907
		0.0702	-0.247			0.11391	-1.41371			0.00688	-0.66935
		0.0707	-0.23928			0.11446	-1.4163			0.00758	-0.66977
		0.07121	-0.23467			0.11501	-1.41474			0.00828	-0.67009
		0.07171	-0.23206			0.11556	-1.41363			0.00898	-0.67061
		0.07221	-0.2286			0.11611	-1.41353			0.00968	-0.67124
		0.07271	-0.2234			0.11666	-1.41249			0.01038	-0.67108
		0.07321	-0.21645			0.11721	-1.41414			0.01108	-0.67122
		0.07371	-0.21086			0.11776	-1.41452			0.01178	-0.6719
		0.07421	-0.20716			0.11831	-1.41071			0.01249	-0.67231
		0.07471	-0.20398			0.11886	-1.41095			0.01319	-0.67299
		0.07521	-0.20005			0.11941	-1.41401			0.01389	-0.67368
		0.07571	-0.19553			0.11996	-1.41423			0.01459	-0.67397
		0.07621	-0.19018			0.12051	-1.41145			0.01529	-0.67432
		0.07671	-0.18452			0.12106	-1.40746			0.01599	-0.67482
		0.07721	-0.17763			0.12161	-1.40576			0.01669	-0.67551
		0.07771	-0.17178			0.12216	-1.40507			0.01739	-0.67601
		0.07822	-0.16721			0.12271	-1.40439			0.01809	-0.6765
		0.07872	-0.16286							0.01879	-0.67705
		0.07922	-0.15868							0.01949	-0.67811
		0.07972	-0.15448							0.02019	-0.67885
		0.08022	-0.14982							0.0209	-0.67926
		0.08072	-0.14472							0.0216	-0.6796
		0.08122	-0.13909							0.0223	-0.6799
		0.08172	-0.13362							0.023	-0.68023
		0.08222	-0.1288							0.0237	-0.68078
		0.08272	-0.12367							0.0244	-0.68158
		0.08322	-0.11628							0.0251	-0.68233
		0.08372	-0.10881							0.0258	-0.68273
		0.08422	-0.10459							0.0265	-0.68296
		0.08473	-0.09711							0.0272	-0.68337
		0.08523	-0.0901							0.0279	-0.6838
		0.08573	-0.08873							0.0286	-0.68436
		0.08623	-0.08329							0.02931	-0.68496
		0.08673	-0.078							0.03001	-0.68538
		0.08723	-0.07322							0.03071	-0.68558
		0.08773	-0.06856							0.03141	-0.6863
		0.08823	-0.06324							0.03211	-0.68707
		0.08873	-0.05749							0.03281	-0.6877
		0.08923	-0.05221							0.03351	-0.68791
		0.08973	-0.04716							0.03421	-0.68807
		0.09023	-0.04134							0.03491	-0.68847
		0.09073	-0.0353							0.03561	-0.68913
		0.09123	-0.03022							0.03631	-0.69
		0.09174	-0.02573							0.03701	-0.69055
		0.09224	-0.01919							0.03772	-0.69089
		0.09274	-0.01173							0.03842	-0.69146
		0.09324	-0.00474							0.03912	-0.69172
		0.09374	0.00288							0.03982	-0.69218
		0.09424	0.01022							0.04052	-0.69313
		0.09474	0.01677							0.04122	-0.69383
		0.09524	0.02243							0.04192	-0.69389
		0.09574	0.02766							0.04262	-0.69444
		0.09624	0.03379							0.04332	-0.69507
		0.09674	0.04018							0.04402	-0.69509
		0.09724	0.04611							0.04472	-0.69552
		0.09774	0.05241							0.04542	-0.69577
		0.09825	0.05966							0.04613	-0.69647
		0.09875	0.06696							0.04683	-0.69726
		0.09925	0.07778							0.04753	-0.69737
		0.09975	0.08926							0.04823	-0.69765
		0.10025	0.09502							0.04893	-0.69808
		0.10075	0.1007							0.04963	-0.69843
		0.10125	0.10849							0.05033	-0.69903
		0.10175	0.11596							0.05103	-0.6996
		0.10225	0.12172							0.05173	-0.69985
		0.10275	0.1304							0.05243	-0.70038
		0.10325	0.14015							0.05313	-0.70059
		0.10375	0.14876							0.05383	-0.70062
		0.10425	0.15753							0.05454	-0.70098
		0.10475	0.16662							0.05524	-0.70104
		0.10526	0.1791							0.05594	-0.7012
		0.10576	0.19253							0.05664	-0.70146
		0.10626	0.2011							0.05734	-0.7023
		0.10676	0.20936							0.05804	-0.70275
		0.10726	0.21877							0.05874	-0.70267
		0.10776	0.22883							0.05944	-0.70295
		0.10826	0.24139							0.06014	-0.70307
		0.10876	0.25154							0.06084	-0.70329
		0.10926	0.25947							0.06154	-0.70352
		0.10976	0.2721							0.06224	-0.70371
		0.11026	0.2841							0.06295	-0.70402
		0.11076	0.29531							0.06365	-0.70435
		0.11126	0.30832							0.06435	-0.7048
		0.11177	0.32201							0.06505	-0.70514
		0.11227	0.3378							0.06575	-0.70583
		0.11277	0.35582							0.06645	-0.7063
		0.11327	0.36919							0.06715	-0.70646
		0.11377	0.37944							0.06785	-0.70668
		0.11427	0.39422							0.06855	-0.70697
		0.11477	0.41157							0.06925	-0.70714
		0.11527	0.42845							0.06995	-0.70793
		0.11577	0.44476							0.07065	-0.70899
		0.11627	0.46193							0.07136	-0.70971
		0.11677	0.47899							0.07206	-0.71023
		0.11727	0.49544							0.07276	-0.71048
		0.11777	0.51299							0.07346	-0.71061
		0.11827	0.53441							0.07416	-0.71107
		0.11878	0.55661							0.07486	-0.71139
		0.11928	0.58138							0.07556	-0.71193
		0.11978	0.60605							0.07626	-0.71211
		0.12028	0.62711							0.07696	-0.71216
		0.12078	0.65252							0.07766	-0.71227
		0.12128	0.67292							0.07836	-0.71252
		0.12178	0.70057							0.07906	-0.71325
		0.12228	0.73639							0.07977	-0.71362
		0.12278	0.79148							0.08047	-0.71345
		0.12328	0.82874							0.08117	-0.71347
										0.08187	-0.71375
										0.08257	-0.71352
										0.08327	-0.71338
										0.08397	-0.7133
										0.08467	-0.71325
										0.08537	-0.71326
										0.08607	-0.71406
										0.08677	-0.71441
										0.08747	-0.71459
										0.08818	-0.71474
										0.08888	-0.71498
										0.08958	-0.71536
										0.09028	-0.71543
										0.09098	-0.71589
										0.09168	-0.71629
										0.09238	-0.71664
										0.09308	-0.71703
										0.09378	-0.71725
										0.09448	-0.71789
										0.09518	-0.7185
										0.09588	-0.71887
										0.09659	-0.71918
										0.09729	-0.71958
										0.09799	-0.71999
										0.09869	-0.72037
										0.09939	-0.7204
										0.10009	-0.72064
										0.10079	-0.72104
										0.10149	-0.72132
										0.10219	-0.72217
										0.10289	-0.72277
										0.10359	-0.72244
										0.10429	-0.72266
										0.105	-0.72314
										0.1057	-0.7232
										0.1064	-0.72337
										0.1071	-0.72357
										0.1078	-0.72394
										0.1085	-0.72357
										0.1092	-0.72312
										0.1099	-0.72299
										0.1106	-0.72275
										0.1113	-0.72261
										0.112	-0.72273
										0.1127	-0.72254
										0.11341	-0.72234
										0.11411	-0.72189
										0.11481	-0.7217
										0.11551	-0.72228
										0.11621	-0.72211
										0.11691	-0.72178
										0.11761	-0.72215
										0.11831	-0.72258
										0.11901	-0.72252
										0.11971	-0.7226
										0.12041	-0.72319
										0.12111	-0.72349
										0.12182	-0.72362
										0.12252	-0.72326
										0.12322	-0.71222

## Sheet: Figure 5b
log (j)	Co7Mo6	log (j)	Co7Mo6 fit	log (j)	Fe7Mo6	log (j)	Fe7Mo6 fit	log (j)	CrMo	log (j)	CrMo fit	log (j)	Mo	log (j)	Mo fit	log (j)	Pt/C	log (j)	Pt/C fit
0.90465	0.06823	0.30386	0.01937	0.90324	0.18517	0.30262	0.11046	0.87697	0.2535	0.19956	0.18228	0.90342	0.21994	0.31046	0.15363	1.50025	0.02851	1.00934	0.00374
0.89864	0.06778	0.30446	0.01942	0.89928	0.18467	0.30322	0.11053	0.87019	0.25288	0.20024	0.18235	0.89821	0.21939	0.31105	0.1537	1.49519	0.02816	1.00984	0.00377
0.89244	0.06733	0.30507	0.01947	0.89527	0.18417	0.30382	0.11061	0.86362	0.25226	0.20092	0.18243	0.89224	0.21884	0.31164	0.15377	1.49021	0.02781	1.01033	0.00379
0.88662	0.06688	0.30567	0.01952	0.89114	0.18367	0.30442	0.11068	0.85695	0.25164	0.2016	0.1825	0.88586	0.21829	0.31224	0.15384	1.48513	0.02746	1.01082	0.00381
0.88107	0.06643	0.30627	0.01957	0.88683	0.18317	0.30502	0.11076	0.8502	0.25102	0.20227	0.18258	0.8804	0.21774	0.31283	0.15391	1.4795	0.02711	1.01131	0.00384
0.87574	0.06598	0.30687	0.01962	0.88235	0.18267	0.30562	0.11083	0.84351	0.2504	0.20295	0.18265	0.87463	0.21719	0.31343	0.15398	1.4736	0.02676	1.0118	0.00386
0.87067	0.06553	0.30747	0.01967	0.87815	0.18217	0.30623	0.11091	0.83634	0.24978	0.20363	0.18273	0.8674	0.21664	0.31402	0.15405	1.46775	0.02641	1.01229	0.00389
0.86562	0.06508	0.30807	0.01972	0.87441	0.18167	0.30683	0.11098	0.82832	0.24916	0.20431	0.1828	0.86058	0.21609	0.31461	0.15413	1.46236	0.02606	1.01278	0.00391
0.86011	0.06463	0.30867	0.01976	0.8706	0.18117	0.30743	0.11106	0.82178	0.24853	0.20499	0.18288	0.85466	0.21554	0.31521	0.1542	1.45715	0.02571	1.01328	0.00393
0.8545	0.06418	0.30927	0.01981	0.86641	0.18067	0.30803	0.11113	0.81521	0.24791	0.20567	0.18295	0.84853	0.21499	0.3158	0.15427	1.4519	0.02536	1.01377	0.00396
0.84858	0.06373	0.30988	0.01986	0.86212	0.18017	0.30863	0.11121	0.80851	0.24729	0.20634	0.18303	0.84203	0.21444	0.31639	0.15434	1.44641	0.02501	1.01426	0.00398
0.84246	0.06328	0.31048	0.01991	0.85816	0.17967	0.30923	0.11128	0.80166	0.24667	0.20702	0.1831	0.83551	0.21389	0.31699	0.15441	1.43996	0.02466	1.01475	0.004
0.83701	0.06283	0.31108	0.01996	0.85419	0.17916	0.30983	0.11136	0.79472	0.24605	0.2077	0.18318	0.82896	0.21334	0.31758	0.15448	1.43349	0.02431	1.01524	0.00403
0.83158	0.06238	0.31168	0.02001	0.85001	0.17866	0.31043	0.11143	0.78819	0.24543	0.20838	0.18325	0.82234	0.21279	0.31817	0.15455	1.42763	0.02396	1.01573	0.00405
0.82588	0.06193	0.31228	0.02006	0.84594	0.17816	0.31104	0.1115	0.78145	0.24481	0.20906	0.18333	0.81535	0.21224	0.31877	0.15463	1.42238	0.02361	1.01622	0.00407
0.82008	0.06148	0.31288	0.02011	0.84195	0.17766	0.31164	0.11158	0.77443	0.24419	0.20973	0.1834	0.80843	0.21169	0.31936	0.1547	1.4172	0.02326	1.01672	0.0041
0.81485	0.06102	0.31348	0.02016	0.8378	0.17716	0.31224	0.11165	0.76761	0.24357	0.21041	0.18348	0.80244	0.21114	0.31995	0.15477	1.41192	0.02291	1.01721	0.00412
0.81021	0.06057	0.31409	0.02021	0.83357	0.17666	0.31284	0.11173	0.76084	0.24295	0.21109	0.18355	0.79756	0.21059	0.32055	0.15484	1.40643	0.02256	1.0177	0.00414
0.80459	0.06012	0.31469	0.02026	0.8295	0.17616	0.31344	0.1118	0.75427	0.24233	0.21177	0.18363	0.79202	0.21004	0.32114	0.15491	1.40091	0.02221	1.01819	0.00417
0.79884	0.05967	0.31529	0.0203	0.82576	0.17566	0.31404	0.11188	0.74776	0.24171	0.21245	0.1837	0.78592	0.20949	0.32174	0.15498	1.39527	0.02186	1.01868	0.00419
0.79355	0.05922	0.31589	0.02035	0.82178	0.17516	0.31464	0.11195	0.74129	0.24109	0.21312	0.18378	0.779	0.20894	0.32233	0.15505	1.38933	0.02151	1.01917	0.00421
0.78803	0.05877	0.31649	0.0204	0.81709	0.17466	0.31524	0.11203	0.73478	0.24047	0.2138	0.18385	0.77039	0.20839	0.32292	0.15513	1.38306	0.02116	1.01966	0.00424
0.78199	0.05832	0.31709	0.02045	0.81256	0.17416	0.31585	0.1121	0.72799	0.23985	0.21448	0.18393	0.76447	0.20784	0.32352	0.1552	1.37674	0.02081	1.02015	0.00426
0.77588	0.05787	0.31769	0.0205	0.80875	0.17366	0.31645	0.11218	0.72073	0.23923	0.21516	0.184	0.76109	0.20729	0.32411	0.15527	1.37036	0.02046	1.02065	0.00428
0.76995	0.05742	0.3183	0.02055	0.80486	0.17316	0.31705	0.11225	0.71393	0.23861	0.21584	0.18407	0.75444	0.20674	0.3247	0.15534	1.36382	0.02011	1.02114	0.00431
0.76446	0.05697	0.3189	0.0206	0.80065	0.17266	0.31765	0.11233	0.70732	0.23799	0.21651	0.18415	0.74754	0.20619	0.3253	0.15541	1.35715	0.01976	1.02163	0.00433
0.75974	0.05652	0.3195	0.02065	0.79652	0.17215	0.31825	0.1124	0.70082	0.23737	0.21719	0.18422	0.7432	0.20564	0.32589	0.15548	1.35034	0.01941	1.02212	0.00435
0.75444	0.05607	0.3201	0.0207	0.79276	0.17165	0.31885	0.11248	0.69453	0.23675	0.21787	0.1843	0.73798	0.20509	0.32648	0.15556	1.34336	0.01906	1.02261	0.00438
0.74816	0.05562	0.3207	0.02075	0.78901	0.17115	0.31945	0.11255	0.6885	0.23613	0.21855	0.18437	0.73099	0.20454	0.32708	0.15563	1.33609	0.0187	1.0231	0.0044
0.74225	0.05517	0.3213	0.0208	0.78512	0.17065	0.32005	0.11263	0.68183	0.23551	0.21923	0.18445	0.72438	0.20399	0.32767	0.1557	1.32883	0.01835	1.02359	0.00442
0.73732	0.05472	0.3219	0.02085	0.78105	0.17015	0.32066	0.1127	0.67491	0.23489	0.21991	0.18452	0.71836	0.20344	0.32826	0.15577	1.32167	0.018	1.02409	0.00445
0.7319	0.05427	0.32251	0.02089	0.77664	0.16965	0.32126	0.11278	0.66797	0.23427	0.22058	0.1846	0.71335	0.20289	0.32886	0.15584	1.31507	0.01765	1.02458	0.00447
0.72572	0.05382	0.32311	0.02094	0.77238	0.16915	0.32186	0.11285	0.66107	0.23365	0.22126	0.18467	0.70826	0.20234	0.32945	0.15591	1.30853	0.0173	1.02507	0.00449
0.71998	0.05337	0.32371	0.02099	0.76862	0.16865	0.32246	0.11293	0.65417	0.23303	0.22194	0.18475	0.70309	0.20179	0.33005	0.15598	1.30195	0.01695	1.02556	0.00452
0.71436	0.05292	0.32431	0.02104	0.76486	0.16815	0.32306	0.113	0.64726	0.2324	0.22262	0.18482	0.69766	0.20124	0.33064	0.15606	1.29481	0.0166	1.02605	0.00454
0.70832	0.05247	0.32491	0.02109	0.76056	0.16765	0.32366	0.11308	0.64055	0.23178	0.2233	0.1849	0.69064	0.20069	0.33123	0.15613	1.28742	0.01625	1.02654	0.00457
0.70251	0.05202	0.32551	0.02114	0.75639	0.16715	0.32426	0.11315	0.63403	0.23116	0.22397	0.18497	0.68397	0.20014	0.33183	0.1562	1.28007	0.0159	1.02703	0.00459
0.69761	0.05157	0.32611	0.02119	0.75284	0.16665	0.32486	0.11323	0.6274	0.23054	0.22465	0.18505	0.67978	0.19959	0.33242	0.15627	1.27297	0.01555	1.02753	0.00461
0.6927	0.05112	0.32672	0.02124	0.74908	0.16615	0.32546	0.1133	0.62067	0.22992	0.22533	0.18512	0.67521	0.19904	0.33301	0.15634	1.26567	0.0152	1.02802	0.00464
0.68721	0.05067	0.32732	0.02129	0.74474	0.16564	0.32607	0.11338	0.61397	0.2293	0.22601	0.1852	0.66918	0.19849	0.33361	0.15641	1.25803	0.01485	1.02851	0.00466
0.68149	0.05021	0.32792	0.02134	0.74048	0.16514	0.32667	0.11345	0.60739	0.22868	0.22669	0.18527	0.6648	0.19794	0.3342	0.15648	1.25012	0.0145	1.029	0.00468
0.67601	0.04976	0.32852	0.02139	0.73664	0.16464	0.32727	0.11353	0.60089	0.22806	0.22736	0.18535	0.66209	0.19739	0.33479	0.15656	1.24204	0.01415	1.02949	0.00471
0.67055	0.04931	0.32912	0.02144	0.73278	0.16414	0.32787	0.1136	0.59405	0.22744	0.22804	0.18542	0.65519	0.19684	0.33539	0.15663	1.23391	0.0138	1.02998	0.00473
0.66481	0.04886	0.32972	0.02148	0.72858	0.16364	0.32847	0.11368	0.58759	0.22682	0.22872	0.1855	0.64628	0.19629	0.33598	0.1567	1.22577	0.01345	1.03047	0.00475
0.65864	0.04841	0.33032	0.02153	0.72451	0.16314	0.32907	0.11375	0.58181	0.2262	0.2294	0.18557	0.6391	0.19574	0.33657	0.15677	1.21768	0.0131	1.03097	0.00478
0.65272	0.04796	0.33092	0.02158	0.72069	0.16264	0.32967	0.11383	0.57556	0.22558	0.23008	0.18565	0.63197	0.19519	0.33717	0.15684	1.20943	0.01275	1.03146	0.0048
0.64725	0.04751	0.33153	0.02163	0.71688	0.16214	0.33027	0.1139	0.56906	0.22496	0.23075	0.18572	0.62642	0.19464	0.33776	0.15691	1.20086	0.0124	1.03195	0.00482
0.64183	0.04706	0.33213	0.02168	0.71315	0.16164	0.33088	0.11398	0.56255	0.22434	0.23143	0.1858	0.62435	0.19409	0.33835	0.15698	1.19072	0.01205	1.03244	0.00485
0.63608	0.04661	0.33273	0.02173	0.70923	0.16114	0.33148	0.11405	0.55566	0.22372	0.23211	0.18587	0.62442	0.19354	0.33895	0.15706	1.1802	0.0117	1.03293	0.00487
0.62997	0.04616	0.33333	0.02178	0.70522	0.16064	0.33208	0.11412	0.54806	0.2231	0.23279	0.18595	0.61879	0.19299	0.33954	0.15713	1.1711	0.01135	1.03342	0.00489
0.62427	0.04571	0.33393	0.02183	0.70144	0.16014	0.33268	0.1142	0.54231	0.22248	0.23347	0.18602	0.60975	0.19244	0.34014	0.1572	1.16251	0.011	1.03391	0.00492
0.61882	0.04526	0.33453	0.02188	0.69796	0.15964	0.33328	0.11427	0.53685	0.22186	0.23414	0.1861	0.60337	0.19189	0.34073	0.15727	1.15362	0.01065	1.03441	0.00494
0.61304	0.04481	0.33513	0.02193	0.69419	0.15914	0.33388	0.11435	0.53083	0.22124	0.23482	0.18617	0.59987	0.19134	0.34132	0.15734	1.14391	0.0103	1.0349	0.00496
0.60728	0.04436	0.33574	0.02198	0.68983	0.15863	0.33448	0.11442	0.52478	0.22062	0.2355	0.18625	0.59733	0.19079	0.34192	0.15741	1.13397	0.00995	1.03539	0.00499
0.60189	0.04391	0.33634	0.02202	0.68592	0.15813	0.33508	0.1145	0.51869	0.22	0.23618	0.18632	0.5924	0.19024	0.34251	0.15749	1.12874	0.0096	1.03588	0.00501
0.5963	0.04346	0.33694	0.02207	0.68275	0.15763	0.33569	0.11457	0.51251	0.21938	0.23686	0.1864	0.58758	0.18969	0.3431	0.15756	1.12418	0.00925	1.03637	0.00503
0.59088	0.04301	0.33754	0.02212	0.67938	0.15713	0.33629	0.11465	0.50627	0.21876	0.23754	0.18647	0.58267	0.18914	0.3437	0.15763	1.11906	0.0089	1.03686	0.00506
0.58506	0.04256	0.33814	0.02217	0.67548	0.15663	0.33689	0.11472	0.49996	0.21814	0.23821	0.18655	0.57586	0.18859	0.34429	0.1577	1.11133	0.00855	1.03735	0.00508
0.57926	0.04211	0.33874	0.02222	0.67136	0.15613	0.33749	0.1148	0.49412	0.21752	0.23889	0.18662	0.56962	0.18804	0.34488	0.15777	1.10297	0.0082	1.03785	0.0051
0.57384	0.04166	0.33934	0.02227	0.66748	0.15563	0.33809	0.11487	0.4882	0.2169	0.23957	0.1867	0.56296	0.18749	0.34548	0.15784	1.09329	0.00785	1.03834	0.00513
0.56812	0.04121	0.33995	0.02232	0.66364	0.15513	0.33869	0.11495	0.48221	0.21627	0.24025	0.18677	0.55606	0.18694	0.34607	0.15791	1.0814	0.0075	1.03883	0.00515
0.56216	0.04076	0.34055	0.02237	0.65979	0.15463	0.33929	0.11502	0.47642	0.21565	0.24093	0.18685	0.54954	0.18639	0.34666	0.15799	1.06902	0.00715	1.03932	0.00517
0.55661	0.04031	0.34115	0.02242	0.65589	0.15413	0.33989	0.1151	0.47064	0.21503	0.2416	0.18692	0.54622	0.18584	0.34726	0.15806	1.05642	0.0068	1.03981	0.0052
0.55153	0.03986	0.34175	0.02247	0.65192	0.15363	0.3405	0.11517	0.46495	0.21441	0.24228	0.187	0.54315	0.18529	0.34785	0.15813	1.04414	0.00645	1.0403	0.00522
0.54644	0.0394	0.34235	0.02252	0.64792	0.15313	0.3411	0.11525	0.4593	0.21379	0.24296	0.18707	0.54044	0.18474	0.34845	0.1582	1.03255	0.0061	1.04079	0.00524
0.54119	0.03895	0.34295	0.02257	0.64379	0.15263	0.3417	0.11532	0.45371	0.21317	0.24364	0.18715	0.5375	0.18419	0.34904	0.15827	1.02098	0.00575	1.04128	0.00527
0.53563	0.0385	0.34355	0.02261	0.63988	0.15212	0.3423	0.1154	0.44804	0.21255	0.24432	0.18722	0.53218	0.18364	0.34963	0.15834	1.00934	0.0054	1.04178	0.00529
0.52981	0.03805	0.34416	0.02266	0.63599	0.15162	0.3429	0.11547	0.44238	0.21193	0.24499	0.1873	0.52692	0.18309	0.35023	0.15841	--	--	1.04227	0.00532
0.52371	0.0376	0.34476	0.02271	0.63193	0.15112	0.3435	0.11555	0.43688	0.21131	0.24567	0.18737	0.52251	0.18254	0.35082	0.15849	--	--	1.04276	0.00534
0.51772	0.03715	0.34536	0.02276	0.62829	0.15062	0.3441	0.11562	0.43168	0.21069	0.24635	0.18745	0.51832	0.18199	0.35141	0.15856	--	--	1.04325	0.00536
0.51225	0.0367	0.34596	0.02281	0.62455	0.15012	0.3447	0.1157	0.42667	0.21007	0.24703	0.18752	0.5142	0.18144	0.35201	0.15863	--	--	1.04374	0.00539
0.50665	0.03625	0.34656	0.02286	0.62047	0.14962	0.34531	0.11577	0.42133	0.20945	0.24771	0.1876	0.50963	0.18089	0.3526	0.1587	--	--	1.04423	0.00541
0.50142	0.0358	0.34716	0.02291	0.61626	0.14912	0.34591	0.11585	0.41575	0.20883	0.24838	0.18767	0.50474	0.18034	0.35319	0.15877	--	--	1.04472	0.00543
0.49646	0.03535	0.34776	0.02296	0.61191	0.14862	0.34651	0.11592	0.40979	0.20821	0.24906	0.18775	0.49976	0.17979	0.35379	0.15884	--	--	1.04522	0.00546
0.49142	0.0349	0.34836	0.02301	0.60787	0.14812	0.34711	0.116	0.40428	0.20759	0.24974	0.18782	0.49516	0.17924	0.35438	0.15891	--	--	1.04571	0.00548
0.48614	0.03445	0.34897	0.02306	0.604	0.14762	0.34771	0.11607	0.39898	0.20697	0.25042	0.1879	0.49096	0.17869	0.35497	0.15899	--	--	1.0462	0.0055
0.48068	0.034	0.34957	0.02311	0.59982	0.14712	0.34831	0.11615	0.39414	0.20635	0.2511	0.18797	0.48671	0.17814	0.35557	0.15906	--	--	1.04669	0.00553
0.47462	0.03355	0.35017	0.02315	0.59595	0.14662	0.34891	0.11622	0.38905	0.20573	0.25177	0.18805	0.4833	0.17759	0.35616	0.15913	--	--	1.04718	0.00555
0.46878	0.0331	0.35077	0.0232	0.59219	0.14612	0.34951	0.1163	0.38359	0.20511	0.25245	0.18812	0.48024	0.17704	0.35676	0.1592	--	--	1.04767	0.00557
0.46358	0.03265	0.35137	0.02325	0.58786	0.14562	0.35012	0.11637	0.37863	0.20449	0.25313	0.1882	0.47612	0.17649	0.35735	0.15927	--	--	1.04816	0.0056
0.45836	0.0322	0.35197	0.0233	0.58333	0.14511	0.35072	0.11645	0.37206	0.20387	0.25381	0.18827	0.47151	0.17594	0.35794	0.15934	--	--	1.04866	0.00562
0.45273	0.03175	0.35257	0.02335	0.57941	0.14461	0.35132	0.11652	0.36258	0.20325	0.25449	0.18835	0.46704	0.17539	0.35854	0.15942	--	--	1.04915	0.00564
0.44709	0.0313	0.35318	0.0234	0.5755	0.14411	0.35192	0.11659	0.35873	0.20263	0.25517	0.18842	0.46432	0.17484	0.35913	0.15949	--	--	1.04964	0.00567
0.44171	0.03085	0.35378	0.02345	0.57082	0.14361	0.35252	0.11667	0.36037	0.20201	0.25584	0.18849	0.46221	0.17429	0.35972	0.15956	--	--	1.05013	0.00569
0.4363	0.0304	0.35438	0.0235	0.5664	0.14311	0.35312	0.11674	0.35653	0.20139	0.25652	0.18857	0.45652	0.17374	0.36032	0.15963	--	--	1.05062	0.00571
0.43078	0.02995	0.35498	0.02355	0.56255	0.14261	0.35372	0.11682	0.3508	0.20077	0.2572	0.18864	0.45062	0.17319	0.36091	0.1597	--	--	1.05111	0.00574
0.42565	0.0295	0.35558	0.0236	0.55809	0.14211	0.35432	0.11689	0.34584	0.20015	0.25788	0.18872	0.44712	0.17264	0.3615	0.15977	--	--	1.0516	0.00576
0.42099	0.02905	0.35618	0.02365	0.5536	0.14161	0.35492	0.11697	0.34079	0.19952	0.25856	0.18879	0.44362	0.17209	0.3621	0.15984	--	--	1.0521	0.00578
0.41562	0.02859	0.35678	0.0237	0.54972	0.14111	0.35553	0.11704	0.33577	0.1989	0.25923	0.18887	0.44004	0.17154	0.36269	0.15992	--	--	1.05259	0.00581
0.4094	0.02814	0.35739	0.02374	0.54571	0.14061	0.35613	0.11712	0.33134	0.19828	0.25991	0.18894	0.43625	0.17099	0.36328	0.15999	--	--	1.05308	0.00583
0.40394	0.02769	0.35799	0.02379	0.54142	0.14011	0.35673	0.11719	0.32688	0.19766	0.26059	0.18902	0.43234	0.17044	0.36388	0.16006	--	--	1.05357	0.00585
0.39951	0.02724	0.35859	0.02384	0.53731	0.13961	0.35733	0.11727	0.32233	0.19704	0.26127	0.18909	0.4297	0.16989	0.36447	0.16013	--	--	1.05406	0.00588
0.39439	0.02679	0.35919	0.02389	0.53331	0.13911	0.35793	0.11734	0.31829	0.19642	0.26195	0.18917	0.42761	0.16934	0.36507	0.1602	--	--	1.05455	0.0059
0.38805	0.02634	0.35979	0.02394	0.52933	0.1386	0.35853	0.11742	0.31464	0.1958	0.26262	0.18924	0.42201	0.16879	0.36566	0.16027	--	--	1.05504	0.00592
0.38284	0.02589	0.36039	0.02399	0.525	0.1381	0.35913	0.11749	0.30978	0.19518	0.2633	0.18932	0.41675	0.16824	0.36625	0.16034	--	--	1.05554	0.00595
0.37869	0.02544	0.36099	0.02404	0.52047	0.1376	0.35973	0.11757	0.30521	0.19456	0.26398	0.18939	0.41631	0.16769	0.36685	0.16042	--	--	1.05603	0.00597
0.37389	0.02499	0.3616	0.02409	0.51648	0.1371	0.36034	0.11764	0.30121	0.19394	0.26466	0.18947	0.41446	0.16714	0.36744	0.16049	--	--	1.05652	0.00599
0.3684	0.02454	0.3622	0.02414	0.51258	0.1366	0.36094	0.11772	0.297	0.19332	0.26534	0.18954	0.41067	0.16659	0.36803	0.16056	--	--	1.05701	0.00602
0.36304	0.02409	0.3628	0.02419	0.50839	0.1361	0.36154	0.11779	0.29265	0.1927	0.26601	0.18962	0.40699	0.16604	0.36863	0.16063	--	--	1.0575	0.00604
0.35824	0.02364	0.3634	0.02424	0.50417	0.1356	0.36214	0.11787	0.2883	0.19208	0.26669	0.18969	0.40241	0.16549	0.36922	0.1607	--	--	1.05799	0.00607
0.35378	0.02319	0.364	0.02428	0.49989	0.1351	0.36274	0.11794	0.28443	0.19146	0.26737	0.18977	0.39802	0.16494	0.36981	0.16077	--	--	1.05848	0.00609
0.34953	0.02274	0.3646	0.02433	0.49538	0.1346	0.36334	0.11802	0.28053	0.19084	0.26805	0.18984	0.39523	0.16439	0.37041	0.16084	--	--	1.05898	0.00611
0.34458	0.02229	0.3652	0.02438	0.49102	0.1341	0.36394	0.11809	0.27694	0.19022	0.26873	0.18992	0.39213	0.16384	0.371	0.16092	--	--	1.05947	0.00614
0.339	0.02184	0.36581	0.02443	0.48648	0.1336	0.36454	0.11817	0.27322	0.1896	0.26941	0.18999	0.38857	0.16329	0.37159	0.16099	--	--	1.05996	0.00616
0.3339	0.02139	0.36641	0.02448	0.48204	0.1331	0.36515	0.11824	0.26918	0.18898	0.27008	0.19007	0.38587	0.16274	0.37219	0.16106	--	--	1.06045	0.00618
0.32918	0.02094	0.36701	0.02453	0.47808	0.1326	0.36575	0.11832	0.26531	0.18836	0.27076	0.19014	0.38302	0.16219	0.37278	0.16113	--	--	1.06094	0.00621
0.32391	0.02049	0.36761	0.02458	0.47408	0.1321	0.36635	0.11839	0.26155	0.18774	0.27144	0.19022	0.3801	0.16164	0.37337	0.1612	--	--	1.06143	0.00623
0.31848	0.02004	0.36821	0.02463	0.4697	0.13159	0.36695	0.11847	0.25796	0.18712	0.27212	0.19029	0.37693	0.16109	0.37397	0.16127	--	--	1.06192	0.00625
0.31389	0.01959	0.36881	0.02468	0.4656	0.13109	0.36755	0.11854	0.25415	0.1865	0.2728	0.19037	0.37339	0.16054	0.37456	0.16134	--	--	1.06241	0.00628
0.30937	0.01914	0.36941	0.02473	0.46176	0.13059	0.36815	0.11862	0.25049	0.18588	0.27347	0.19044	0.37208	0.15999	0.37516	0.16142	--	--	1.06291	0.0063
0.30386	0.01869	0.37001	0.02478	0.45755	0.13009	0.36875	0.11869	0.24727	0.18526	0.27415	0.19052	0.36919	0.15944	0.37575	0.16149	--	--	1.0634	0.00632
--	--	0.37062	0.02483	0.45382	0.12959	0.36935	0.11877	0.24387	0.18464	0.27483	0.19059	0.36455	0.15889	0.37634	0.16156	--	--	1.06389	0.00635
--	--	0.37122	0.02487	0.4503	0.12909	0.36996	0.11884	0.24055	0.18402	0.27551	0.19067	0.36113	0.15834	0.37694	0.16163	--	--	1.06438	0.00637
--	--	0.37182	0.02492	0.44601	0.12859	0.37056	0.11892	0.23707	0.18339	0.27619	0.19074	0.35882	0.15779	0.37753	0.1617	--	--	1.06487	0.00639
--	--	0.37242	0.02497	0.44197	0.12809	0.37116	0.11899	0.23351	0.18277	0.27686	0.19082	0.35631	0.15724	0.37812	0.16177	--	--	1.06536	0.00642
--	--	0.37302	0.02502	0.43802	0.12759	0.37176	0.11907	0.23067	0.18215	0.27754	0.19089	0.35474	0.15669	0.37872	0.16185	--	--	1.06585	0.00644
--	--	0.37362	0.02507	0.43385	0.12709	0.37236	0.11914	0.22746	0.18153	0.27822	0.19097	0.35272	0.15614	0.37931	0.16192	--	--	1.06635	0.00646
--	--	0.37422	0.02512	0.43031	0.12659	0.37296	0.11921	0.2237	0.18091	0.2789	0.19104	0.34958	0.15559	0.3799	0.16199	--	--	1.06684	0.00649
--	--	0.37483	0.02517	0.4268	0.12609	0.37356	0.11929	0.22063	0.18029	0.27958	0.19112	0.34704	0.15504	0.3805	0.16206	--	--	1.06733	0.00651
--	--	0.37543	0.02522	0.42261	0.12559	0.37416	0.11936	0.21757	0.17967	0.28025	0.19119	0.34472	0.15449	0.38109	0.16213	--	--	1.06782	0.00653
--	--	0.37603	0.02527	0.41855	0.12508	0.37477	0.11944	0.21446	0.17905	0.28093	0.19127	0.34169	0.15394	0.38168	0.1622	--	--	1.06831	0.00656
--	--	0.37663	0.02532	0.41449	0.12458	0.37537	0.11951	0.21128	0.17843	0.28161	0.19134	0.33804	0.15339	0.38228	0.16227	--	--	1.0688	0.00658
--	--	0.37723	0.02537	0.41027	0.12408	0.37597	0.11959	0.20805	0.17781	0.28229	0.19142	0.33466	0.15284	0.38287	0.16235	--	--	1.06929	0.0066
--	--	0.37783	0.02541	0.40624	0.12358	0.37657	0.11966	0.20513	0.17719	0.28297	0.19149	0.33145	0.15229	0.38347	0.16242	--	--	1.06979	0.00663
--	--	0.37843	0.02546	0.40254	0.12308	0.37717	0.11974	0.20234	0.17657	0.28364	0.19157	0.33108	0.15174	0.38406	0.16249	--	--	1.07028	0.00665
--	--	0.37904	0.02551	0.39917	0.12258	0.37777	0.11981	0.19956	0.17595	0.28432	0.19164	0.33081	0.15119	0.38465	0.16256	--	--	1.07077	0.00667
--	--	0.37964	0.02556	0.39518	0.12208	0.37837	0.11989	--	--	0.285	0.19172	0.32837	0.15064	0.38525	0.16263	--	--	1.07126	0.0067
--	--	0.38024	0.02561	0.3903	0.12158	0.37897	0.11996	--	--	0.28568	0.19179	0.32576	0.15009	0.38584	0.1627	--	--	1.07175	0.00672
--	--	0.38084	0.02566	0.38603	0.12108	0.37958	0.12004	--	--	0.28636	0.19187	0.32264	0.14954	0.38643	0.16277	--	--	1.07224	0.00674
--	--	0.38144	0.02571	0.3827	0.12058	0.38018	0.12011	--	--	0.28704	0.19194	0.32003	0.14899	0.38703	0.16285	--	--	1.07273	0.00677
--	--	0.38204	0.02576	0.37928	0.12008	0.38078	0.12019	--	--	0.28771	0.19202	0.31824	0.14844	0.38762	0.16292	--	--	1.07323	0.00679
--	--	0.38264	0.02581	0.37499	0.11958	0.38138	0.12026	--	--	0.28839	0.19209	0.31746	0.14789	0.38821	0.16299	--	--	1.07372	0.00682
--	--	0.38325	0.02586	0.37045	0.11908	0.38198	0.12034	--	--	0.28907	0.19217	0.31718	0.14734	0.38881	0.16306	--	--	1.07421	0.00684
--	--	0.38385	0.02591	0.36615	0.11858	0.38258	0.12041	--	--	0.28975	0.19224	0.31412	0.14679	0.3894	0.16313	--	--	1.0747	0.00686
--	--	0.38445	0.02596	0.36234	0.11807	0.38318	0.12049	--	--	0.29043	0.19232	0.31046	0.14624	0.38999	0.1632	--	--	1.07519	0.00689
--	--	0.38505	0.026	0.35901	0.11757	0.38378	0.12056	--	--	0.2911	0.19239	--	--	0.39059	0.16327	--	--	1.07568	0.00691
--	--	0.38565	0.02605	0.35548	0.11707	0.38438	0.12064	--	--	0.29178	0.19247	--	--	0.39118	0.16335	--	--	1.07617	0.00693
--	--	0.38625	0.0261	0.35135	0.11657	0.38499	0.12071	--	--	0.29246	0.19254	--	--	0.39178	0.16342	--	--	1.07667	0.00696
--	--	0.38685	0.02615	0.34715	0.11607	0.38559	0.12079	--	--	0.29314	0.19262	--	--	0.39237	0.16349	--	--	1.07716	0.00698
--	--	0.38746	0.0262	0.34356	0.11557	0.38619	0.12086	--	--	0.29382	0.19269	--	--	0.39296	0.16356	--	--	1.07765	0.007
--	--	0.38806	0.02625	0.34005	0.11507	0.38679	0.12094	--	--	0.29449	0.19277	--	--	0.39356	0.16363	--	--	1.07814	0.00703
--	--	0.38866	0.0263	0.33592	0.11457	0.38739	0.12101	--	--	0.29517	0.19284	--	--	0.39415	0.1637	--	--	1.07863	0.00705
--	--	0.38926	0.02635	0.33182	0.11407	0.38799	0.12109	--	--	0.29585	0.19291	--	--	0.39474	0.16378	--	--	1.07912	0.00707
--	--	0.38986	0.0264	0.32818	0.11357	0.38859	0.12116	--	--	0.29653	0.19299	--	--	0.39534	0.16385	--	--	1.07961	0.0071
--	--	0.39046	0.02645	0.32484	0.11307	0.38919	0.12124	--	--	0.29721	0.19306	--	--	0.39593	0.16392	--	--	1.08011	0.00712
--	--	0.39106	0.0265	0.32171	0.11257	0.3898	0.12131	--	--	0.29788	0.19314	--	--	0.39652	0.16399	--	--	1.0806	0.00714
--	--	0.39166	0.02654	0.31848	0.11207	0.3904	0.12139	--	--	0.29856	0.19321	--	--	0.39712	0.16406	--	--	1.08109	0.00717
--	--	0.39227	0.02659	0.31455	0.11156	0.391	0.12146	--	--	0.29924	0.19329	--	--	0.39771	0.16413	--	--	1.08158	0.00719
--	--	0.39287	0.02664	0.3101	0.11106	0.3916	0.12154	--	--	0.29992	0.19336	--	--	0.3983	0.1642	--	--	1.08207	0.00721
--	--	0.39347	0.02669	0.30617	0.11056	0.3922	0.12161	--	--	0.3006	0.19344	--	--	0.3989	0.16428	--	--	1.08256	0.00724
--	--	0.39407	0.02674	0.30262	0.11006	0.3928	0.12168	--	--	0.30128	0.19351	--	--	0.39949	0.16435	--	--	1.08305	0.00726
--	--	0.39467	0.02679	--	--	0.3934	0.12176	--	--	0.30195	0.19359	--	--	0.40008	0.16442	--	--	1.08354	0.00728
--	--	0.39527	0.02684	--	--	0.394	0.12183	--	--	0.30263	0.19366	--	--	0.40068	0.16449	--	--	1.08404	0.00731
--	--	0.39587	0.02689	--	--	0.39461	0.12191	--	--	0.30331	0.19374	--	--	0.40127	0.16456	--	--	1.08453	0.00733
--	--	0.39648	0.02694	--	--	0.39521	0.12198	--	--	0.30399	0.19381	--	--	0.40187	0.16463	--	--	1.08502	0.00735
--	--	0.39708	0.02699	--	--	0.39581	0.12206	--	--	0.30467	0.19389	--	--	0.40246	0.1647	--	--	1.08551	0.00738
--	--	0.39768	0.02704	--	--	0.39641	0.12213	--	--	0.30534	0.19396	--	--	0.40305	0.16478	--	--	1.086	0.0074
--	--	0.39828	0.02709	--	--	0.39701	0.12221	--	--	0.30602	0.19404	--	--	0.40365	0.16485	--	--	1.08649	0.00742
--	--	0.39888	0.02713	--	--	0.39761	0.12228	--	--	0.3067	0.19411	--	--	0.40424	0.16492	--	--	1.08698	0.00745
--	--	0.39948	0.02718	--	--	0.39821	0.12236	--	--	0.30738	0.19419	--	--	0.40483	0.16499	--	--	1.08748	0.00747
--	--	0.40008	0.02723	--	--	0.39881	0.12243	--	--	0.30806	0.19426	--	--	0.40543	0.16506	--	--	1.08797	0.0075
--	--	0.40069	0.02728	--	--	0.39942	0.12251	--	--	0.30873	0.19434	--	--	0.40602	0.16513	--	--	1.08846	0.00752
--	--	0.40129	0.02733	--	--	0.40002	0.12258	--	--	0.30941	0.19441	--	--	0.40661	0.1652	--	--	1.08895	0.00754
--	--	0.40189	0.02738	--	--	0.40062	0.12266	--	--	0.31009	0.19449	--	--	0.40721	0.16528	--	--	1.08944	0.00757
--	--	0.40249	0.02743	--	--	0.40122	0.12273	--	--	0.31077	0.19456	--	--	0.4078	0.16535	--	--	1.08993	0.00759
--	--	0.40309	0.02748	--	--	0.40182	0.12281	--	--	0.31145	0.19464	--	--	0.40839	0.16542	--	--	1.09042	0.00761
--	--	0.40369	0.02753	--	--	0.40242	0.12288	--	--	0.31212	0.19471	--	--	0.40899	0.16549	--	--	1.09092	0.00764
--	--	0.40429	0.02758	--	--	0.40302	0.12296	--	--	0.3128	0.19479	--	--	0.40958	0.16556	--	--	1.09141	0.00766
--	--	0.4049	0.02763	--	--	0.40362	0.12303	--	--	0.31348	0.19486	--	--	0.41018	0.16563	--	--	1.0919	0.00768
--	--	0.4055	0.02767	--	--	0.40423	0.12311	--	--	0.31416	0.19494	--	--	0.41077	0.16571	--	--	1.09239	0.00771
--	--	0.4061	0.02772	--	--	0.40483	0.12318	--	--	0.31484	0.19501	--	--	0.41136	0.16578	--	--	1.09288	0.00773
--	--	0.4067	0.02777	--	--	0.40543	0.12326	--	--	0.31551	0.19509	--	--	0.41196	0.16585	--	--	1.09337	0.00775
--	--	0.4073	0.02782	--	--	0.40603	0.12333	--	--	0.31619	0.19516	--	--	0.41255	0.16592	--	--	1.09386	0.00778
--	--	0.4079	0.02787	--	--	0.40663	0.12341	--	--	0.31687	0.19524	--	--	0.41314	0.16599	--	--	1.09436	0.0078
--	--	0.4085	0.02792	--	--	0.40723	0.12348	--	--	0.31755	0.19531	--	--	0.41374	0.16606	--	--	1.09485	0.00782
--	--	0.4091	0.02797	--	--	0.40783	0.12356	--	--	0.31823	0.19539	--	--	0.41433	0.16613	--	--	1.09534	0.00785
--	--	0.40971	0.02802	--	--	0.40843	0.12363	--	--	0.31891	0.19546	--	--	0.41492	0.16621	--	--	1.09583	0.00787
--	--	0.41031	0.02807	--	--	0.40904	0.12371	--	--	0.31958	0.19554	--	--	0.41552	0.16628	--	--	1.09632	0.00789
--	--	0.41091	0.02812	--	--	0.40964	0.12378	--	--	0.32026	0.19561	--	--	0.41611	0.16635	--	--	1.09681	0.00792
--	--	0.41151	0.02817	--	--	0.41024	0.12386	--	--	0.32094	0.19569	--	--	0.4167	0.16642	--	--	1.0973	0.00794
--	--	0.41211	0.02822	--	--	0.41084	0.12393	--	--	0.32162	0.19576	--	--	0.4173	0.16649	--	--	1.0978	0.00796
--	--	0.41271	0.02826	--	--	0.41144	0.12401	--	--	0.3223	0.19584	--	--	0.41789	0.16656	--	--	1.09829	0.00799
--	--	0.41331	0.02831	--	--	0.41204	0.12408	--	--	0.32297	0.19591	--	--	0.41849	0.16663	--	--	1.09878	0.00801
--	--	0.41392	0.02836	--	--	0.41264	0.12416	--	--	0.32365	0.19599	--	--	0.41908	0.16671	--	--	1.09927	0.00803
--	--	0.41452	0.02841	--	--	0.41324	0.12423	--	--	0.32433	0.19606	--	--	0.41967	0.16678	--	--	1.09976	0.00806
--	--	0.41512	0.02846	--	--	0.41384	0.1243	--	--	0.32501	0.19614	--	--	0.42027	0.16685	--	--	1.10025	0.00808
--	--	0.41572	0.02851	--	--	0.41445	0.12438	--	--	0.32569	0.19621	--	--	0.42086	0.16692	--	--	1.10074	0.0081
--	--	0.41632	0.02856	--	--	0.41505	0.12445	--	--	0.32636	0.19629	--	--	0.42145	0.16699	--	--	1.10124	0.00813
--	--	0.41692	0.02861	--	--	0.41565	0.12453	--	--	0.32704	0.19636	--	--	0.42205	0.16706	--	--	1.10173	0.00815
--	--	0.41752	0.02866	--	--	0.41625	0.1246	--	--	0.32772	0.19644	--	--	0.42264	0.16713	--	--	1.10222	0.00817
--	--	0.41813	0.02871	--	--	0.41685	0.12468	--	--	0.3284	0.19651	--	--	0.42323	0.16721	--	--	1.10271	0.0082
--	--	0.41873	0.02876	--	--	0.41745	0.12475	--	--	0.32908	0.19659	--	--	0.42383	0.16728	--	--	1.1032	0.00822
--	--	0.41933	0.0288	--	--	0.41805	0.12483	--	--	0.32975	0.19666	--	--	0.42442	0.16735	--	--	1.10369	0.00825
--	--	0.41993	0.02885	--	--	0.41865	0.1249	--	--	0.33043	0.19674	--	--	0.42501	0.16742	--	--	1.10418	0.00827
--	--	0.42053	0.0289	--	--	0.41926	0.12498	--	--	0.33111	0.19681	--	--	0.42561	0.16749	--	--	1.10467	0.00829
--	--	0.42113	0.02895	--	--	0.41986	0.12505	--	--	0.33179	0.19689	--	--	0.4262	0.16756	--	--	1.10517	0.00832
--	--	0.42173	0.029	--	--	0.42046	0.12513	--	--	0.33247	0.19696	--	--	0.4268	0.16764	--	--	1.10566	0.00834
--	--	0.42234	0.02905	--	--	0.42106	0.1252	--	--	0.33315	0.19704	--	--	0.42739	0.16771	--	--	1.10615	0.00836
--	--	0.42294	0.0291	--	--	0.42166	0.12528	--	--	0.33382	0.19711	--	--	0.42798	0.16778	--	--	1.10664	0.00839
--	--	0.42354	0.02915	--	--	0.42226	0.12535	--	--	0.3345	0.19719	--	--	0.42858	0.16785	--	--	1.10713	0.00841
--	--	0.42414	0.0292	--	--	0.42286	0.12543	--	--	0.33518	0.19726	--	--	0.42917	0.16792	--	--	1.10762	0.00843
--	--	0.42474	0.02925	--	--	0.42346	0.1255	--	--	0.33586	0.19733	--	--	0.42976	0.16799	--	--	1.10811	0.00846
--	--	0.42534	0.0293	--	--	0.42407	0.12558	--	--	0.33654	0.19741	--	--	0.43036	0.16806	--	--	1.10861	0.00848
--	--	0.42594	0.02935	--	--	0.42467	0.12565	--	--	0.33721	0.19748	--	--	0.43095	0.16814	--	--	1.1091	0.0085
--	--	0.42655	0.02939	--	--	0.42527	0.12573	--	--	0.33789	0.19756	--	--	0.43154	0.16821	--	--	1.10959	0.00853
--	--	0.42715	0.02944	--	--	0.42587	0.1258	--	--	0.33857	0.19763	--	--	0.43214	0.16828	--	--	1.11008	0.00855
--	--	0.42775	0.02949	--	--	0.42647	0.12588	--	--	0.33925	0.19771	--	--	0.43273	0.16835	--	--	1.11057	0.00857
--	--	0.42835	0.02954	--	--	0.42707	0.12595	--	--	0.33993	0.19778	--	--	0.43332	0.16842	--	--	1.11106	0.0086
--	--	0.42895	0.02959	--	--	0.42767	0.12603	--	--	0.3406	0.19786	--	--	0.43392	0.16849	--	--	1.11155	0.00862
--	--	0.42955	0.02964	--	--	0.42827	0.1261	--	--	0.34128	0.19793	--	--	0.43451	0.16856	--	--	1.11205	0.00864
--	--	0.43015	0.02969	--	--	0.42888	0.12618	--	--	0.34196	0.19801	--	--	0.4351	0.16864	--	--	1.11254	0.00867
--	--	0.43075	0.02974	--	--	0.42948	0.12625	--	--	0.34264	0.19808	--	--	0.4357	0.16871	--	--	1.11303	0.00869
--	--	0.43136	0.02979	--	--	0.43008	0.12633	--	--	0.34332	0.19816	--	--	0.43629	0.16878	--	--	1.11352	0.00871
--	--	0.43196	0.02984	--	--	0.43068	0.1264	--	--	0.34399	0.19823	--	--	0.43689	0.16885	--	--	1.11401	0.00874
--	--	0.43256	0.02989	--	--	0.43128	0.12648	--	--	0.34467	0.19831	--	--	0.43748	0.16892	--	--	1.1145	0.00876
--	--	0.43316	0.02994	--	--	0.43188	0.12655	--	--	0.34535	0.19838	--	--	0.43807	0.16899	--	--	1.11499	0.00878
--	--	0.43376	0.02998	--	--	0.43248	0.12663	--	--	0.34603	0.19846	--	--	0.43867	0.16906	--	--	1.11549	0.00881
--	--	0.43436	0.03003	--	--	0.43308	0.1267	--	--	0.34671	0.19853	--	--	0.43926	0.16914	--	--	1.11598	0.00883
--	--	0.43496	0.03008	--	--	0.43369	0.12678	--	--	0.34738	0.19861	--	--	0.43985	0.16921	--	--	1.11647	0.00885
--	--	0.43557	0.03013	--	--	0.43429	0.12685	--	--	0.34806	0.19868	--	--	0.44045	0.16928	--	--	1.11696	0.00888
--	--	0.43617	0.03018	--	--	0.43489	0.12692	--	--	0.34874	0.19876	--	--	0.44104	0.16935	--	--	1.11745	0.0089
--	--	0.43677	0.03023	--	--	0.43549	0.127	--	--	0.34942	0.19883	--	--	0.44163	0.16942	--	--	1.11794	0.00892
--	--	0.43737	0.03028	--	--	0.43609	0.12707	--	--	0.3501	0.19891	--	--	0.44223	0.16949	--	--	1.11843	0.00895
--	--	0.43797	0.03033	--	--	0.43669	0.12715	--	--	0.35078	0.19898	--	--	0.44282	0.16956	--	--	1.11893	0.00897
--	--	0.43857	0.03038	--	--	0.43729	0.12722	--	--	0.35145	0.19906	--	--	0.44341	0.16964	--	--	1.11942	0.009
--	--	0.43917	0.03043	--	--	0.43789	0.1273	--	--	0.35213	0.19913	--	--	0.44401	0.16971	--	--	1.11991	0.00902
--	--	0.43978	0.03048	--	--	0.4385	0.12737	--	--	0.35281	0.19921	--	--	0.4446	0.16978	--	--	1.1204	0.00904
--	--	0.44038	0.03052	--	--	0.4391	0.12745	--	--	0.35349	0.19928	--	--	0.4452	0.16985	--	--	1.12089	0.00907
--	--	0.44098	0.03057	--	--	0.4397	0.12752	--	--	0.35417	0.19936	--	--	0.44579	0.16992	--	--	1.12138	0.00909
--	--	0.44158	0.03062	--	--	0.4403	0.1276	--	--	0.35484	0.19943	--	--	0.44638	0.16999	--	--	1.12187	0.00911
--	--	0.44218	0.03067	--	--	0.4409	0.12767	--	--	0.35552	0.19951	--	--	0.44698	0.17007	--	--	1.12237	0.00914
--	--	0.44278	0.03072	--	--	0.4415	0.12775	--	--	0.3562	0.19958	--	--	0.44757	0.17014	--	--	1.12286	0.00916
--	--	0.44338	0.03077	--	--	0.4421	0.12782	--	--	0.35688	0.19966	--	--	0.44816	0.17021	--	--	1.12335	0.00918
--	--	0.44399	0.03082	--	--	0.4427	0.1279	--	--	0.35756	0.19973	--	--	0.44876	0.17028	--	--	1.12384	0.00921
--	--	0.44459	0.03087	--	--	0.4433	0.12797	--	--	0.35823	0.19981	--	--	0.44935	0.17035	--	--	1.12433	0.00923
--	--	0.44519	0.03092	--	--	0.44391	0.12805	--	--	0.35891	0.19988	--	--	0.44994	0.17042	--	--	1.12482	0.00925
--	--	0.44579	0.03097	--	--	0.44451	0.12812	--	--	0.35959	0.19996	--	--	0.45054	0.17049	--	--	1.12531	0.00928
--	--	0.44639	0.03102	--	--	0.44511	0.1282	--	--	0.36027	0.20003	--	--	0.45113	0.17057	--	--	1.12581	0.0093
--	--	0.44699	0.03107	--	--	0.44571	0.12827	--	--	0.36095	0.20011	--	--	0.45172	0.17064	--	--	1.1263	0.00932
--	--	0.44759	0.03111	--	--	0.44631	0.12835	--	--	0.36162	0.20018	--	--	0.45232	0.17071	--	--	1.12679	0.00935
--	--	0.4482	0.03116	--	--	0.44691	0.12842	--	--	0.3623	0.20026	--	--	0.45291	0.17078	--	--	1.12728	0.00937
--	--	0.4488	0.03121	--	--	0.44751	0.1285	--	--	0.36298	0.20033	--	--	0.45351	0.17085	--	--	1.12777	0.00939
--	--	0.4494	0.03126	--	--	0.44811	0.12857	--	--	0.36366	0.20041	--	--	0.4541	0.17092	--	--	1.12826	0.00942
--	--	0.45	0.03131	--	--	0.44872	0.12865	--	--	0.36434	0.20048	--	--	0.45469	0.17099	--	--	1.12875	0.00944
--	--	0.4506	0.03136	--	--	0.44932	0.12872	--	--	0.36502	0.20056	--	--	0.45529	0.17107	--	--	1.12924	0.00946
--	--	0.4512	0.03141	--	--	0.44992	0.1288	--	--	0.36569	0.20063	--	--	0.45588	0.17114	--	--	1.12974	0.00949
--	--	0.4518	0.03146	--	--	0.45052	0.12887	--	--	0.36637	0.20071	--	--	0.45647	0.17121	--	--	1.13023	0.00951
--	--	0.4524	0.03151	--	--	0.45112	0.12895	--	--	0.36705	0.20078	--	--	0.45707	0.17128	--	--	1.13072	0.00953
--	--	0.45301	0.03156	--	--	0.45172	0.12902	--	--	0.36773	0.20086	--	--	0.45766	0.17135	--	--	1.13121	0.00956
--	--	0.45361	0.03161	--	--	0.45232	0.1291	--	--	0.36841	0.20093	--	--	0.45825	0.17142	--	--	1.1317	0.00958
--	--	0.45421	0.03165	--	--	0.45292	0.12917	--	--	0.36908	0.20101	--	--	0.45885	0.17149	--	--	1.13219	0.0096
--	--	0.45481	0.0317	--	--	0.45353	0.12925	--	--	0.36976	0.20108	--	--	0.45944	0.17157	--	--	1.13268	0.00963
--	--	0.45541	0.03175	--	--	0.45413	0.12932	--	--	0.37044	0.20116	--	--	0.46003	0.17164	--	--	1.13318	0.00965
--	--	0.45601	0.0318	--	--	0.45473	0.12939	--	--	0.37112	0.20123	--	--	0.46063	0.17171	--	--	1.13367	0.00968
--	--	0.45661	0.03185	--	--	0.45533	0.12947	--	--	0.3718	0.20131	--	--	0.46122	0.17178	--	--	1.13416	0.0097
--	--	0.45722	0.0319	--	--	0.45593	0.12954	--	--	0.37247	0.20138	--	--	0.46181	0.17185	--	--	1.13465	0.00972
--	--	0.45782	0.03195	--	--	0.45653	0.12962	--	--	0.37315	0.20146	--	--	0.46241	0.17192	--	--	1.13514	0.00975
--	--	0.45842	0.032	--	--	0.45713	0.12969	--	--	0.37383	0.20153	--	--	0.463	0.172	--	--	1.13563	0.00977
--	--	0.45902	0.03205	--	--	0.45773	0.12977	--	--	0.37451	0.20161	--	--	0.4636	0.17207	--	--	1.13612	0.00979
--	--	0.45962	0.0321	--	--	0.45834	0.12984	--	--	0.37519	0.20168	--	--	0.46419	0.17214	--	--	1.13662	0.00982
--	--	0.46022	0.03215	--	--	0.45894	0.12992	--	--	0.37586	0.20175	--	--	0.46478	0.17221	--	--	1.13711	0.00984
--	--	0.46082	0.0322	--	--	0.45954	0.12999	--	--	0.37654	0.20183	--	--	0.46538	0.17228	--	--	1.1376	0.00986
--	--	0.46143	0.03224	--	--	0.46014	0.13007	--	--	0.37722	0.2019	--	--	0.46597	0.17235	--	--	1.13809	0.00989
--	--	0.46203	0.03229	--	--	0.46074	0.13014	--	--	0.3779	0.20198	--	--	0.46656	0.17242	--	--	1.13858	0.00991
--	--	0.46263	0.03234	--	--	0.46134	0.13022	--	--	0.37858	0.20205	--	--	0.46716	0.1725	--	--	1.13907	0.00993
--	--	0.46323	0.03239	--	--	0.46194	0.13029	--	--	0.37925	0.20213	--	--	0.46775	0.17257	--	--	1.13956	0.00996
--	--	0.46383	0.03244	--	--	0.46254	0.13037	--	--	0.37993	0.2022	--	--	0.46834	0.17264	--	--	1.14006	0.00998
--	--	0.46443	0.03249	--	--	0.46315	0.13044	--	--	0.38061	0.20228	--	--	0.46894	0.17271	--	--	1.14055	0.01
--	--	0.46503	0.03254	--	--	0.46375	0.13052	--	--	0.38129	0.20235	--	--	0.46953	0.17278	--	--	1.14104	0.01003
--	--	0.46564	0.03259	--	--	0.46435	0.13059	--	--	0.38197	0.20243	--	--	0.47012	0.17285	--	--	1.14153	0.01005
--	--	0.46624	0.03264	--	--	0.46495	0.13067	--	--	0.38265	0.2025	--	--	0.47072	0.17292	--	--	1.14202	0.01007
--	--	0.46684	0.03269	--	--	0.46555	0.13074	--	--	0.38332	0.20258	--	--	0.47131	0.173	--	--	1.14251	0.0101
--	--	0.46744	0.03274	--	--	0.46615	0.13082	--	--	0.384	0.20265	--	--	0.47191	0.17307	--	--	1.143	0.01012
--	--	0.46804	0.03278	--	--	0.46675	0.13089	--	--	0.38468	0.20273	--	--	0.4725	0.17314	--	--	1.1435	0.01014
--	--	0.46864	0.03283	--	--	0.46735	0.13097	--	--	0.38536	0.2028	--	--	0.47309	0.17321	--	--	1.14399	0.01017
--	--	0.46924	0.03288	--	--	0.46796	0.13104	--	--	0.38604	0.20288	--	--	0.47369	0.17328	--	--	1.14448	0.01019
--	--	0.46984	0.03293	--	--	0.46856	0.13112	--	--	0.38671	0.20295	--	--	0.47428	0.17335	--	--	1.14497	0.01021
--	--	0.47045	0.03298	--	--	0.46916	0.13119	--	--	0.38739	0.20303	--	--	0.47487	0.17342	--	--	1.14546	0.01024
--	--	0.47105	0.03303	--	--	0.46976	0.13127	--	--	0.38807	0.2031	--	--	0.47547	0.1735	--	--	1.14595	0.01026
--	--	0.47165	0.03308	--	--	0.47036	0.13134	--	--	0.38875	0.20318	--	--	0.47606	0.17357	--	--	1.14644	0.01028
--	--	0.47225	0.03313	--	--	0.47096	0.13142	--	--	0.38943	0.20325	--	--	0.47665	0.17364	--	--	1.14694	0.01031
--	--	0.47285	0.03318	--	--	0.47156	0.13149	--	--	0.3901	0.20333	--	--	0.47725	0.17371	--	--	1.14743	0.01033
--	--	0.47345	0.03323	--	--	0.47216	0.13157	--	--	0.39078	0.2034	--	--	0.47784	0.17378	--	--	1.14792	0.01035
--	--	0.47405	0.03328	--	--	0.47276	0.13164	--	--	0.39146	0.20348	--	--	0.47843	0.17385	--	--	1.14841	0.01038
--	--	0.47466	0.03333	--	--	0.47337	0.13172	--	--	0.39214	0.20355	--	--	0.47903	0.17393	--	--	1.1489	0.0104
--	--	0.47526	0.03337	--	--	0.47397	0.13179	--	--	0.39282	0.20363	--	--	0.47962	0.174	--	--	1.14939	0.01043
--	--	0.47586	0.03342	--	--	0.47457	0.13187	--	--	0.39349	0.2037	--	--	0.48022	0.17407	--	--	1.14988	0.01045
--	--	0.47646	0.03347	--	--	0.47517	0.13194	--	--	0.39417	0.20378	--	--	0.48081	0.17414	--	--	1.15037	0.01047
--	--	0.47706	0.03352	--	--	0.47577	0.13201	--	--	0.39485	0.20385	--	--	0.4814	0.17421	--	--	1.15087	0.0105
--	--	0.47766	0.03357	--	--	0.47637	0.13209	--	--	0.39553	0.20393	--	--	0.482	0.17428	--	--	1.15136	0.01052
--	--	0.47826	0.03362	--	--	0.47697	0.13216	--	--	0.39621	0.204	--	--	0.48259	0.17435	--	--	1.15185	0.01054
--	--	0.47887	0.03367	--	--	0.47757	0.13224	--	--	0.39688	0.20408	--	--	0.48318	0.17443	--	--	1.15234	0.01057
--	--	0.47947	0.03372	--	--	0.47818	0.13231	--	--	0.39756	0.20415	--	--	0.48378	0.1745	--	--	1.15283	0.01059
--	--	0.48007	0.03377	--	--	0.47878	0.13239	--	--	0.39824	0.20423	--	--	0.48437	0.17457	--	--	1.15332	0.01061
--	--	0.48067	0.03382	--	--	0.47938	0.13246	--	--	0.39892	0.2043	--	--	0.48496	0.17464	--	--	1.15381	0.01064
--	--	0.48127	0.03387	--	--	0.47998	0.13254	--	--	0.3996	0.20438	--	--	0.48556	0.17471	--	--	1.15431	0.01066
--	--	0.48187	0.03391	--	--	0.48058	0.13261	--	--	0.40028	0.20445	--	--	0.48615	0.17478	--	--	1.1548	0.01068
--	--	0.48247	0.03396	--	--	0.48118	0.13269	--	--	0.40095	0.20453	--	--	0.48674	0.17485	--	--	1.15529	0.01071
--	--	0.48308	0.03401	--	--	0.48178	0.13276	--	--	0.40163	0.2046	--	--	0.48734	0.17493	--	--	1.15578	0.01073
--	--	0.48368	0.03406	--	--	0.48238	0.13284	--	--	0.40231	0.20468	--	--	0.48793	0.175	--	--	1.15627	0.01075
--	--	0.48428	0.03411	--	--	0.48299	0.13291	--	--	0.40299	0.20475	--	--	0.48853	0.17507	--	--	1.15676	0.01078
--	--	0.48488	0.03416	--	--	0.48359	0.13299	--	--	0.40367	0.20483	--	--	0.48912	0.17514	--	--	1.15725	0.0108
--	--	0.48548	0.03421	--	--	0.48419	0.13306	--	--	0.40434	0.2049	--	--	0.48971	0.17521	--	--	1.15775	0.01082
--	--	0.48608	0.03426	--	--	0.48479	0.13314	--	--	0.40502	0.20498	--	--	0.49031	0.17528	--	--	1.15824	0.01085
--	--	0.48668	0.03431	--	--	0.48539	0.13321	--	--	0.4057	0.20505	--	--	0.4909	0.17535	--	--	1.15873	0.01087
--	--	0.48729	0.03436	--	--	0.48599	0.13329	--	--	0.40638	0.20513	--	--	0.49149	0.17543	--	--	1.15922	0.01089
--	--	0.48789	0.03441	--	--	0.48659	0.13336	--	--	0.40706	0.2052	--	--	0.49209	0.1755	--	--	1.15971	0.01092
--	--	0.48849	0.03446	--	--	0.48719	0.13344	--	--	0.40773	0.20528	--	--	0.49268	0.17557	--	--	1.1602	0.01094
--	--	0.48909	0.0345	--	--	0.4878	0.13351	--	--	0.40841	0.20535	--	--	0.49327	0.17564	--	--	1.16069	0.01096
--	--	0.48969	0.03455	--	--	0.4884	0.13359	--	--	0.40909	0.20543	--	--	0.49387	0.17571	--	--	1.16119	0.01099
--	--	0.49029	0.0346	--	--	0.489	0.13366	--	--	0.40977	0.2055	--	--	0.49446	0.17578	--	--	1.16168	0.01101
--	--	0.49089	0.03465	--	--	0.4896	0.13374	--	--	0.41045	0.20558	--	--	0.49505	0.17585	--	--	1.16217	0.01103
--	--	0.49149	0.0347	--	--	0.4902	0.13381	--	--	0.41112	0.20565	--	--	0.49565	0.17593	--	--	1.16266	0.01106
--	--	0.4921	0.03475	--	--	0.4908	0.13389	--	--	0.4118	0.20573	--	--	0.49624	0.176	--	--	1.16315	0.01108
--	--	0.4927	0.0348	--	--	0.4914	0.13396	--	--	0.41248	0.2058	--	--	0.49683	0.17607	--	--	1.16364	0.0111
--	--	0.4933	0.03485	--	--	0.492	0.13404	--	--	0.41316	0.20588	--	--	0.49743	0.17614	--	--	1.16413	0.01113
--	--	0.4939	0.0349	--	--	0.49261	0.13411	--	--	0.41384	0.20595	--	--	0.49802	0.17621	--	--	1.16463	0.01115
--	--	0.4945	0.03495	--	--	0.49321	0.13419	--	--	0.41452	0.20603	--	--	0.49862	0.17628	--	--	1.16512	0.01118
--	--	0.4951	0.035	--	--	0.49381	0.13426	--	--	0.41519	0.2061	--	--	0.49921	0.17636	--	--	1.16561	0.0112
--	--	0.4957	0.03504	--	--	0.49441	0.13434	--	--	0.41587	0.20617	--	--	0.4998	0.17643	--	--	1.1661	0.01122
--	--	0.49631	0.03509	--	--	0.49501	0.13441	--	--	0.41655	0.20625	--	--	0.5004	0.1765	--	--	1.16659	0.01125
--	--	0.49691	0.03514	--	--	0.49561	0.13449	--	--	0.41723	0.20632	--	--	0.50099	0.17657	--	--	1.16708	0.01127
--	--	0.49751	0.03519	--	--	0.49621	0.13456	--	--	0.41791	0.2064	--	--	0.50158	0.17664	--	--	1.16757	0.01129
--	--	0.49811	0.03524	--	--	0.49681	0.13463	--	--	0.41858	0.20647	--	--	0.50218	0.17671	--	--	1.16807	0.01132
--	--	0.49871	0.03529	--	--	0.49742	0.13471	--	--	0.41926	0.20655	--	--	0.50277	0.17678	--	--	1.16856	0.01134
--	--	0.49931	0.03534	--	--	0.49802	0.13478	--	--	0.41994	0.20662	--	--	0.50336	0.17686	--	--	1.16905	0.01136
--	--	0.49991	0.03539	--	--	0.49862	0.13486	--	--	0.42062	0.2067	--	--	0.50396	0.17693	--	--	1.16954	0.01139
--	--	0.50052	0.03544	--	--	0.49922	0.13493	--	--	0.4213	0.20677	--	--	0.50455	0.177	--	--	1.17003	0.01141
--	--	0.50112	0.03549	--	--	0.49982	0.13501	--	--	0.42197	0.20685	--	--	0.50514	0.17707	--	--	1.17052	0.01143
--	--	0.50172	0.03554	--	--	0.50042	0.13508	--	--	0.42265	0.20692	--	--	0.50574	0.17714	--	--	1.17101	0.01146
--	--	0.50232	0.03559	--	--	0.50102	0.13516	--	--	0.42333	0.207	--	--	0.50633	0.17721	--	--	1.1715	0.01148
--	--	0.50292	0.03563	--	--	0.50162	0.13523	--	--	0.42401	0.20707	--	--	0.50693	0.17728	--	--	1.172	0.0115
--	--	0.50352	0.03568	--	--	0.50222	0.13531	--	--	0.42469	0.20715	--	--	0.50752	0.17736	--	--	1.17249	0.01153
--	--	0.50412	0.03573	--	--	0.50283	0.13538	--	--	0.42536	0.20722	--	--	0.50811	0.17743	--	--	1.17298	0.01155
--	--	0.50473	0.03578	--	--	0.50343	0.13546	--	--	0.42604	0.2073	--	--	0.50871	0.1775	--	--	1.17347	0.01157
--	--	0.50533	0.03583	--	--	0.50403	0.13553	--	--	0.42672	0.20737	--	--	0.5093	0.17757	--	--	1.17396	0.0116
--	--	0.50593	0.03588	--	--	0.50463	0.13561	--	--	0.4274	0.20745	--	--	0.50989	0.17764	--	--	1.17445	0.01162
--	--	0.50653	0.03593	--	--	0.50523	0.13568	--	--	0.42808	0.20752	--	--	0.51049	0.17771	--	--	1.17494	0.01164
--	--	0.50713	0.03598	--	--	0.50583	0.13576	--	--	0.42875	0.2076	--	--	0.51108	0.17778	--	--	1.17544	0.01167
--	--	0.50773	0.03603	--	--	0.50643	0.13583	--	--	0.42943	0.20767	--	--	0.51167	0.17786	--	--	1.17593	0.01169
--	--	0.50833	0.03608	--	--	0.50703	0.13591	--	--	0.43011	0.20775	--	--	0.51227	0.17793	--	--	1.17642	0.01171
--	--	0.50893	0.03613	--	--	0.50764	0.13598	--	--	0.43079	0.20782	--	--	0.51286	0.178	--	--	1.17691	0.01174
--	--	0.50954	0.03617	--	--	0.50824	0.13606	--	--	0.43147	0.2079	--	--	0.51345	0.17807	--	--	1.1774	0.01176
--	--	0.51014	0.03622	--	--	0.50884	0.13613	--	--	0.43215	0.20797	--	--	0.51405	0.17814	--	--	1.17789	0.01178
--	--	0.51074	0.03627	--	--	0.50944	0.13621	--	--	0.43282	0.20805	--	--	0.51464	0.17821	--	--	1.17838	0.01181
--	--	0.51134	0.03632	--	--	0.51004	0.13628	--	--	0.4335	0.20812	--	--	0.51524	0.17829	--	--	1.17888	0.01183
--	--	0.51194	0.03637	--	--	0.51064	0.13636	--	--	0.43418	0.2082	--	--	0.51583	0.17836	--	--	1.17937	0.01185
--	--	0.51254	0.03642	--	--	0.51124	0.13643	--	--	0.43486	0.20827	--	--	0.51642	0.17843	--	--	1.17986	0.01188
--	--	0.51314	0.03647	--	--	0.51184	0.13651	--	--	0.43554	0.20835	--	--	0.51702	0.1785	--	--	1.18035	0.0119
--	--	0.51375	0.03652	--	--	0.51245	0.13658	--	--	0.43621	0.20842	--	--	0.51761	0.17857	--	--	1.18084	0.01193
--	--	0.51435	0.03657	--	--	0.51305	0.13666	--	--	0.43689	0.2085	--	--	0.5182	0.17864	--	--	1.18133	0.01195
--	--	0.51495	0.03662	--	--	0.51365	0.13673	--	--	0.43757	0.20857	--	--	0.5188	0.17871	--	--	1.18182	0.01197
--	--	0.51555	0.03667	--	--	0.51425	0.13681	--	--	0.43825	0.20865	--	--	0.51939	0.17879	--	--	1.18232	0.012
--	--	0.51615	0.03672	--	--	0.51485	0.13688	--	--	0.43893	0.20872	--	--	0.51998	0.17886	--	--	1.18281	0.01202
--	--	0.51675	0.03676	--	--	0.51545	0.13696	--	--	0.4396	0.2088	--	--	0.52058	0.17893	--	--	1.1833	0.01204
--	--	0.51735	0.03681	--	--	0.51605	0.13703	--	--	0.44028	0.20887	--	--	0.52117	0.179	--	--	1.18379	0.01207
--	--	0.51796	0.03686	--	--	0.51665	0.1371	--	--	0.44096	0.20895	--	--	0.52176	0.17907	--	--	1.18428	0.01209
--	--	0.51856	0.03691	--	--	0.51726	0.13718	--	--	0.44164	0.20902	--	--	0.52236	0.17914	--	--	1.18477	0.01211
--	--	0.51916	0.03696	--	--	0.51786	0.13725	--	--	0.44232	0.2091	--	--	0.52295	0.17921	--	--	1.18526	0.01214
--	--	0.51976	0.03701	--	--	0.51846	0.13733	--	--	0.44299	0.20917	--	--	0.52354	0.17929	--	--	1.18576	0.01216
--	--	0.52036	0.03706	--	--	0.51906	0.1374	--	--	0.44367	0.20925	--	--	0.52414	0.17936	--	--	1.18625	0.01218
--	--	0.52096	0.03711	--	--	0.51966	0.13748	--	--	0.44435	0.20932	--	--	0.52473	0.17943	--	--	1.18674	0.01221
--	--	0.52156	0.03716	--	--	0.52026	0.13755	--	--	0.44503	0.2094	--	--	0.52533	0.1795	--	--	1.18723	0.01223
--	--	0.52217	0.03721	--	--	0.52086	0.13763	--	--	0.44571	0.20947	--	--	0.52592	0.17957	--	--	1.18772	0.01225
--	--	0.52277	0.03726	--	--	0.52146	0.1377	--	--	0.44639	0.20955	--	--	0.52651	0.17964	--	--	1.18821	0.01228
--	--	0.52337	0.0373	--	--	0.52207	0.13778	--	--	0.44706	0.20962	--	--	0.52711	0.17971	--	--	1.1887	0.0123
--	--	0.52397	0.03735	--	--	0.52267	0.13785	--	--	0.44774	0.2097	--	--	0.5277	0.17979	--	--	1.1892	0.01232
--	--	0.52457	0.0374	--	--	0.52327	0.13793	--	--	0.44842	0.20977	--	--	0.52829	0.17986	--	--	1.18969	0.01235
--	--	0.52517	0.03745	--	--	0.52387	0.138	--	--	0.4491	0.20985	--	--	0.52889	0.17993	--	--	1.19018	0.01237
--	--	0.52577	0.0375	--	--	0.52447	0.13808	--	--	0.44978	0.20992	--	--	0.52948	0.18	--	--	1.19067	0.01239
--	--	0.52638	0.03755	--	--	0.52507	0.13815	--	--	0.45045	0.21	--	--	0.53007	0.18007	--	--	1.19116	0.01242
--	--	0.52698	0.0376	--	--	0.52567	0.13823	--	--	0.45113	0.21007	--	--	0.53067	0.18014	--	--	1.19165	0.01244
--	--	0.52758	0.03765	--	--	0.52627	0.1383	--	--	0.45181	0.21015	--	--	0.53126	0.18022	--	--	1.19214	0.01246
--	--	0.52818	0.0377	--	--	0.52687	0.13838	--	--	0.45249	0.21022	--	--	0.53185	0.18029	--	--	1.19263	0.01249
--	--	0.52878	0.03775	--	--	0.52748	0.13845	--	--	0.45317	0.2103	--	--	0.53245	0.18036	--	--	1.19313	0.01251
--	--	0.52938	0.0378	--	--	0.52808	0.13853	--	--	0.45384	0.21037	--	--	0.53304	0.18043	--	--	1.19362	0.01253
--	--	0.52998	0.03785	--	--	0.52868	0.1386	--	--	0.45452	0.21045	--	--	0.53364	0.1805	--	--	1.19411	0.01256
--	--	0.53058	0.03789	--	--	0.52928	0.13868	--	--	0.4552	0.21052	--	--	0.53423	0.18057	--	--	1.1946	0.01258
--	--	0.53119	0.03794	--	--	0.52988	0.13875	--	--	0.45588	0.21059	--	--	0.53482	0.18064	--	--	1.19509	0.01261
--	--	0.53179	0.03799	--	--	0.53048	0.13883	--	--	0.45656	0.21067	--	--	0.53542	0.18072	--	--	1.19558	0.01263
--	--	0.53239	0.03804	--	--	0.53108	0.1389	--	--	0.45723	0.21074	--	--	0.53601	0.18079	--	--	1.19607	0.01265
--	--	0.53299	0.03809	--	--	0.53168	0.13898	--	--	0.45791	0.21082	--	--	0.5366	0.18086	--	--	1.19657	0.01268
--	--	0.53359	0.03814	--	--	0.53229	0.13905	--	--	0.45859	0.21089	--	--	0.5372	0.18093	--	--	1.19706	0.0127
--	--	0.53419	0.03819	--	--	0.53289	0.13913	--	--	0.45927	0.21097	--	--	0.53779	0.181	--	--	1.19755	0.01272
--	--	0.53479	0.03824	--	--	0.53349	0.1392	--	--	0.45995	0.21104	--	--	0.53838	0.18107	--	--	1.19804	0.01275
--	--	0.5354	0.03829	--	--	0.53409	0.13928	--	--	0.46062	0.21112	--	--	0.53898	0.18114	--	--	1.19853	0.01277
--	--	0.536	0.03834	--	--	0.53469	0.13935	--	--	0.4613	0.21119	--	--	0.53957	0.18122	--	--	1.19902	0.01279
--	--	0.5366	0.03839	--	--	0.53529	0.13943	--	--	0.46198	0.21127	--	--	0.54016	0.18129	--	--	1.19951	0.01282
--	--	0.5372	0.03843	--	--	0.53589	0.1395	--	--	0.46266	0.21134	--	--	0.54076	0.18136	--	--	1.20001	0.01284
--	--	0.5378	0.03848	--	--	0.53649	0.13958	--	--	0.46334	0.21142	--	--	0.54135	0.18143	--	--	1.2005	0.01286
--	--	0.5384	0.03853	--	--	0.5371	0.13965	--	--	0.46402	0.21149	--	--	0.54195	0.1815	--	--	1.20099	0.01289
--	--	0.539	0.03858	--	--	0.5377	0.13972	--	--	0.46469	0.21157	--	--	0.54254	0.18157	--	--	1.20148	0.01291
--	--	0.53961	0.03863	--	--	0.5383	0.1398	--	--	0.46537	0.21164	--	--	0.54313	0.18164	--	--	1.20197	0.01293
--	--	0.54021	0.03868	--	--	0.5389	0.13987	--	--	0.46605	0.21172	--	--	0.54373	0.18172	--	--	1.20246	0.01296
--	--	0.54081	0.03873	--	--	0.5395	0.13995	--	--	0.46673	0.21179	--	--	0.54432	0.18179	--	--	1.20295	0.01298
--	--	0.54141	0.03878	--	--	0.5401	0.14002	--	--	0.46741	0.21187	--	--	0.54491	0.18186	--	--	1.20345	0.013
--	--	0.54201	0.03883	--	--	0.5407	0.1401	--	--	0.46808	0.21194	--	--	0.54551	0.18193	--	--	1.20394	0.01303
--	--	0.54261	0.03888	--	--	0.5413	0.14017	--	--	0.46876	0.21202	--	--	0.5461	0.182	--	--	1.20443	0.01305
--	--	0.54321	0.03893	--	--	0.54191	0.14025	--	--	0.46944	0.21209	--	--	0.54669	0.18207	--	--	1.20492	0.01307
--	--	0.54382	0.03898	--	--	0.54251	0.14032	--	--	0.47012	0.21217	--	--	0.54729	0.18214	--	--	1.20541	0.0131
--	--	0.54442	0.03902	--	--	0.54311	0.1404	--	--	0.4708	0.21224	--	--	0.54788	0.18222	--	--	1.2059	0.01312
--	--	0.54502	0.03907	--	--	0.54371	0.14047	--	--	0.47147	0.21232	--	--	0.54847	0.18229	--	--	1.20639	0.01314
--	--	0.54562	0.03912	--	--	0.54431	0.14055	--	--	0.47215	0.21239	--	--	0.54907	0.18236	--	--	1.20689	0.01317
--	--	0.54622	0.03917	--	--	0.54491	0.14062	--	--	0.47283	0.21247	--	--	0.54966	0.18243	--	--	1.20738	0.01319
--	--	0.54682	0.03922	--	--	0.54551	0.1407	--	--	0.47351	0.21254	--	--	0.55026	0.1825	--	--	1.20787	0.01321
--	--	0.54742	0.03927	--	--	0.54611	0.14077	--	--	0.47419	0.21262	--	--	0.55085	0.18257	--	--	1.20836	0.01324
--	--	0.54803	0.03932	--	--	0.54672	0.14085	--	--	0.47486	0.21269	--	--	0.55144	0.18265	--	--	1.20885	0.01326
--	--	0.54863	0.03937	--	--	0.54732	0.14092	--	--	0.47554	0.21277	--	--	0.55204	0.18272	--	--	1.20934	0.01328
--	--	0.54923	0.03942	--	--	0.54792	0.141	--	--	0.47622	0.21284	--	--	0.55263	0.18279	--	--	1.20983	0.01331
--	--	0.54983	0.03947	--	--	0.54852	0.14107	--	--	0.4769	0.21292	--	--	0.55322	0.18286	--	--	1.21033	0.01333
--	--	0.55043	0.03952	--	--	0.54912	0.14115	--	--	0.47758	0.21299	--	--	0.55382	0.18293	--	--	1.21082	0.01336
--	--	0.55103	0.03957	--	--	0.54972	0.14122	--	--	0.47826	0.21307	--	--	0.55441	0.183	--	--	1.21131	0.01338
--	--	0.55163	0.03961	--	--	0.55032	0.1413	--	--	0.47893	0.21314	--	--	0.555	0.18307	--	--	1.2118	0.0134
--	--	0.55223	0.03966	--	--	0.55092	0.14137	--	--	0.47961	0.21322	--	--	0.5556	0.18315	--	--	1.21229	0.01343
--	--	0.55284	0.03971	--	--	0.55153	0.14145	--	--	0.48029	0.21329	--	--	0.55619	0.18322	--	--	1.21278	0.01345
--	--	0.55344	0.03976	--	--	0.55213	0.14152	--	--	0.48097	0.21337	--	--	0.55678	0.18329	--	--	1.21327	0.01347
--	--	0.55404	0.03981	--	--	0.55273	0.1416	--	--	0.48165	0.21344	--	--	0.55738	0.18336	--	--	1.21376	0.0135
--	--	0.55464	0.03986	--	--	0.55333	0.14167	--	--	0.48232	0.21352	--	--	0.55797	0.18343	--	--	1.21426	0.01352
--	--	0.55524	0.03991	--	--	0.55393	0.14175	--	--	0.483	0.21359	--	--	0.55856	0.1835	--	--	1.21475	0.01354
--	--	0.55584	0.03996	--	--	0.55453	0.14182	--	--	0.48368	0.21367	--	--	0.55916	0.18357	--	--	1.21524	0.01357
--	--	0.55644	0.04001	--	--	0.55513	0.1419	--	--	0.48436	0.21374	--	--	0.55975	0.18365	--	--	1.21573	0.01359
--	--	0.55705	0.04006	--	--	0.55573	0.14197	--	--	0.48504	0.21382	--	--	0.56035	0.18372	--	--	1.21622	0.01361
--	--	0.55765	0.04011	--	--	0.55633	0.14205	--	--	0.48571	0.21389	--	--	0.56094	0.18379	--	--	1.21671	0.01364
--	--	0.55825	0.04015	--	--	0.55694	0.14212	--	--	0.48639	0.21397	--	--	0.56153	0.18386	--	--	1.2172	0.01366
--	--	0.55885	0.0402	--	--	0.55754	0.1422	--	--	0.48707	0.21404	--	--	0.56213	0.18393	--	--	1.2177	0.01368
--	--	0.55945	0.04025	--	--	0.55814	0.14227	--	--	0.48775	0.21412	--	--	0.56272	0.184	--	--	1.21819	0.01371
--	--	0.56005	0.0403	--	--	0.55874	0.14234	--	--	0.48843	0.21419	--	--	0.56331	0.18407	--	--	1.21868	0.01373
--	--	0.56065	0.04035	--	--	0.55934	0.14242	--	--	0.4891	0.21427	--	--	0.56391	0.18415	--	--	1.21917	0.01375
--	--	0.56126	0.0404	--	--	0.55994	0.14249	--	--	0.48978	0.21434	--	--	0.5645	0.18422	--	--	1.21966	0.01378
--	--	0.56186	0.04045	--	--	0.56054	0.14257	--	--	0.49046	0.21442	--	--	0.56509	0.18429	--	--	1.22015	0.0138
--	--	0.56246	0.0405	--	--	0.56114	0.14264	--	--	0.49114	0.21449	--	--	0.56569	0.18436	--	--	1.22064	0.01382
--	--	0.56306	0.04055	--	--	0.56175	0.14272	--	--	0.49182	0.21457	--	--	0.56628	0.18443	--	--	1.22114	0.01385
--	--	0.56366	0.0406	--	--	0.56235	0.14279	--	--	0.49249	0.21464	--	--	0.56687	0.1845	--	--	1.22163	0.01387
--	--	0.56426	0.04065	--	--	0.56295	0.14287	--	--	0.49317	0.21472	--	--	0.56747	0.18458	--	--	1.22212	0.01389
--	--	0.56486	0.0407	--	--	0.56355	0.14294	--	--	0.49385	0.21479	--	--	0.56806	0.18465	--	--	1.22261	0.01392
--	--	0.56547	0.04074	--	--	0.56415	0.14302	--	--	0.49453	0.21487	--	--	0.56866	0.18472	--	--	1.2231	0.01394
--	--	0.56607	0.04079	--	--	0.56475	0.14309	--	--	0.49521	0.21494	--	--	0.56925	0.18479	--	--	1.22359	0.01396
--	--	0.56667	0.04084	--	--	0.56535	0.14317	--	--	0.49589	0.21501	--	--	0.56984	0.18486	--	--	1.22408	0.01399
--	--	0.56727	0.04089	--	--	0.56595	0.14324	--	--	0.49656	0.21509	--	--	0.57044	0.18493	--	--	1.22458	0.01401
--	--	0.56787	0.04094	--	--	0.56656	0.14332	--	--	0.49724	0.21516	--	--	0.57103	0.185	--	--	1.22507	0.01403
--	--	0.56847	0.04099	--	--	0.56716	0.14339	--	--	0.49792	0.21524	--	--	0.57162	0.18508	--	--	1.22556	0.01406
--	--	0.56907	0.04104	--	--	0.56776	0.14347	--	--	0.4986	0.21531	--	--	0.57222	0.18515	--	--	1.22605	0.01408
--	--	0.56967	0.04109	--	--	0.56836	0.14354	--	--	0.49928	0.21539	--	--	0.57281	0.18522	--	--	1.22654	0.01411
--	--	0.57028	0.04114	--	--	0.56896	0.14362	--	--	0.49995	0.21546	--	--	0.5734	0.18529	--	--	1.22703	0.01413
--	--	0.57088	0.04119	--	--	0.56956	0.14369	--	--	0.50063	0.21554	--	--	0.574	0.18536	--	--	1.22752	0.01415
--	--	0.57148	0.04124	--	--	0.57016	0.14377	--	--	0.50131	0.21561	--	--	0.57459	0.18543	--	--	1.22802	0.01418
--	--	0.57208	0.04128	--	--	0.57076	0.14384	--	--	0.50199	0.21569	--	--	0.57518	0.1855	--	--	1.22851	0.0142
--	--	0.57268	0.04133	--	--	0.57137	0.14392	--	--	0.50267	0.21576	--	--	0.57578	0.18558	--	--	1.229	0.01422
--	--	0.57328	0.04138	--	--	0.57197	0.14399	--	--	0.50334	0.21584	--	--	0.57637	0.18565	--	--	1.22949	0.01425
--	--	0.57388	0.04143	--	--	0.57257	0.14407	--	--	0.50402	0.21591	--	--	0.57697	0.18572	--	--	1.22998	0.01427
--	--	0.57449	0.04148	--	--	0.57317	0.14414	--	--	0.5047	0.21599	--	--	0.57756	0.18579	--	--	1.23047	0.01429
--	--	0.57509	0.04153	--	--	0.57377	0.14422	--	--	0.50538	0.21606	--	--	0.57815	0.18586	--	--	1.23096	0.01432
--	--	0.57569	0.04158	--	--	0.57437	0.14429	--	--	0.50606	0.21614	--	--	0.57875	0.18593	--	--	1.23146	0.01434
--	--	0.57629	0.04163	--	--	0.57497	0.14437	--	--	0.50673	0.21621	--	--	0.57934	0.186	--	--	1.23195	0.01436
--	--	0.57689	0.04168	--	--	0.57557	0.14444	--	--	0.50741	0.21629	--	--	0.57993	0.18608	--	--	1.23244	0.01439
--	--	0.57749	0.04173	--	--	0.57618	0.14452	--	--	0.50809	0.21636	--	--	0.58053	0.18615	--	--	1.23293	0.01441
--	--	0.57809	0.04178	--	--	0.57678	0.14459	--	--	0.50877	0.21644	--	--	0.58112	0.18622	--	--	1.23342	0.01443
--	--	0.5787	0.04183	--	--	0.57738	0.14467	--	--	0.50945	0.21651	--	--	0.58171	0.18629	--	--	1.23391	0.01446
--	--	0.5793	0.04187	--	--	0.57798	0.14474	--	--	0.51013	0.21659	--	--	0.58231	0.18636	--	--	1.2344	0.01448
--	--	0.5799	0.04192	--	--	0.57858	0.14481	--	--	0.5108	0.21666	--	--	0.5829	0.18643	--	--	1.23489	0.0145
--	--	0.5805	0.04197	--	--	0.57918	0.14489	--	--	0.51148	0.21674	--	--	0.58349	0.18651	--	--	1.23539	0.01453
--	--	0.5811	0.04202	--	--	0.57978	0.14496	--	--	0.51216	0.21681	--	--	0.58409	0.18658	--	--	1.23588	0.01455
--	--	0.5817	0.04207	--	--	0.58038	0.14504	--	--	0.51284	0.21689	--	--	0.58468	0.18665	--	--	1.23637	0.01457
--	--	0.5823	0.04212	--	--	0.58099	0.14511	--	--	0.51352	0.21696	--	--	0.58528	0.18672	--	--	1.23686	0.0146
--	--	0.58291	0.04217	--	--	0.58159	0.14519	--	--	0.51419	0.21704	--	--	0.58587	0.18679	--	--	1.23735	0.01462
--	--	0.58351	0.04222	--	--	0.58219	0.14526	--	--	0.51487	0.21711	--	--	0.58646	0.18686	--	--	1.23784	0.01464
--	--	0.58411	0.04227	--	--	0.58279	0.14534	--	--	0.51555	0.21719	--	--	0.58706	0.18693	--	--	1.23833	0.01467
--	--	0.58471	0.04232	--	--	0.58339	0.14541	--	--	0.51623	0.21726	--	--	0.58765	0.18701	--	--	1.23883	0.01469
--	--	0.58531	0.04237	--	--	0.58399	0.14549	--	--	0.51691	0.21734	--	--	0.58824	0.18708	--	--	1.23932	0.01471
--	--	0.58591	0.04241	--	--	0.58459	0.14556	--	--	0.51758	0.21741	--	--	0.58884	0.18715	--	--	1.23981	0.01474
--	--	0.58651	0.04246	--	--	0.58519	0.14564	--	--	0.51826	0.21749	--	--	0.58943	0.18722	--	--	1.2403	0.01476
--	--	0.58712	0.04251	--	--	0.58579	0.14571	--	--	0.51894	0.21756	--	--	0.59002	0.18729	--	--	1.24079	0.01479
--	--	0.58772	0.04256	--	--	0.5864	0.14579	--	--	0.51962	0.21764	--	--	0.59062	0.18736	--	--	1.24128	0.01481
--	--	0.58832	0.04261	--	--	0.587	0.14586	--	--	0.5203	0.21771	--	--	0.59121	0.18743	--	--	1.24177	0.01483
--	--	0.58892	0.04266	--	--	0.5876	0.14594	--	--	0.52097	0.21779	--	--	0.5918	0.18751	--	--	1.24227	0.01486
--	--	0.58952	0.04271	--	--	0.5882	0.14601	--	--	0.52165	0.21786	--	--	0.5924	0.18758	--	--	1.24276	0.01488
--	--	0.59012	0.04276	--	--	0.5888	0.14609	--	--	0.52233	0.21794	--	--	0.59299	0.18765	--	--	1.24325	0.0149
--	--	0.59072	0.04281	--	--	0.5894	0.14616	--	--	0.52301	0.21801	--	--	0.59358	0.18772	--	--	1.24374	0.01493
--	--	0.59132	0.04286	--	--	0.59	0.14624	--	--	0.52369	0.21809	--	--	0.59418	0.18779	--	--	1.24423	0.01495
--	--	0.59193	0.04291	--	--	0.5906	0.14631	--	--	0.52436	0.21816	--	--	0.59477	0.18786	--	--	1.24472	0.01497
--	--	0.59253	0.04296	--	--	0.59121	0.14639	--	--	0.52504	0.21824	--	--	0.59537	0.18793	--	--	1.24521	0.015
--	--	0.59313	0.043	--	--	0.59181	0.14646	--	--	0.52572	0.21831	--	--	0.59596	0.18801	--	--	1.24571	0.01502
--	--	0.59373	0.04305	--	--	0.59241	0.14654	--	--	0.5264	0.21839	--	--	0.59655	0.18808	--	--	1.2462	0.01504
--	--	0.59433	0.0431	--	--	0.59301	0.14661	--	--	0.52708	0.21846	--	--	0.59715	0.18815	--	--	1.24669	0.01507
--	--	0.59493	0.04315	--	--	0.59361	0.14669	--	--	0.52776	0.21854	--	--	0.59774	0.18822	--	--	1.24718	0.01509
--	--	0.59553	0.0432	--	--	0.59421	0.14676	--	--	0.52843	0.21861	--	--	0.59833	0.18829	--	--	1.24767	0.01511
--	--	0.59614	0.04325	--	--	0.59481	0.14684	--	--	0.52911	0.21869	--	--	0.59893	0.18836	--	--	1.24816	0.01514
--	--	0.59674	0.0433	--	--	0.59541	0.14691	--	--	0.52979	0.21876	--	--	0.59952	0.18844	--	--	1.24865	0.01516
--	--	0.59734	0.04335	--	--	0.59602	0.14699	--	--	0.53047	0.21884	--	--	0.60011	0.18851	--	--	1.24915	0.01518
--	--	0.59794	0.0434	--	--	0.59662	0.14706	--	--	0.53115	0.21891	--	--	0.60071	0.18858	--	--	1.24964	0.01521
--	--	0.59854	0.04345	--	--	0.59722	0.14714	--	--	0.53182	0.21899	--	--	0.6013	0.18865	--	--	1.25013	0.01523
--	--	0.59914	0.0435	--	--	0.59782	0.14721	--	--	0.5325	0.21906	--	--	0.60189	0.18872	--	--	1.25062	0.01525
--	--	0.59974	0.04354	--	--	0.59842	0.14729	--	--	0.53318	0.21914	--	--	0.60249	0.18879	--	--	1.25111	0.01528
--	--	0.60035	0.04359	--	--	0.59902	0.14736	--	--	0.53386	0.21921	--	--	0.60308	0.18886	--	--	1.2516	0.0153
--	--	0.60095	0.04364	--	--	0.59962	0.14743	--	--	0.53454	0.21929	--	--	0.60368	0.18894	--	--	1.25209	0.01532
--	--	0.60155	0.04369	--	--	0.60022	0.14751	--	--	0.53521	0.21936	--	--	0.60427	0.18901	--	--	1.25259	0.01535
--	--	0.60215	0.04374	--	--	0.60083	0.14758	--	--	0.53589	0.21943	--	--	0.60486	0.18908	--	--	1.25308	0.01537
--	--	0.60275	0.04379	--	--	0.60143	0.14766	--	--	0.53657	0.21951	--	--	0.60546	0.18915	--	--	1.25357	0.01539
--	--	0.60335	0.04384	--	--	0.60203	0.14773	--	--	0.53725	0.21958	--	--	0.60605	0.18922	--	--	1.25406	0.01542
--	--	0.60395	0.04389	--	--	0.60263	0.14781	--	--	0.53793	0.21966	--	--	0.60664	0.18929	--	--	1.25455	0.01544
--	--	0.60456	0.04394	--	--	0.60323	0.14788	--	--	0.5386	0.21973	--	--	0.60724	0.18936	--	--	1.25504	0.01546
--	--	0.60516	0.04399	--	--	0.60383	0.14796	--	--	0.53928	0.21981	--	--	0.60783	0.18944	--	--	1.25553	0.01549
--	--	0.60576	0.04404	--	--	0.60443	0.14803	--	--	0.53996	0.21988	--	--	0.60842	0.18951	--	--	1.25603	0.01551
--	--	0.60636	0.04409	--	--	0.60503	0.14811	--	--	0.54064	0.21996	--	--	0.60902	0.18958	--	--	1.25652	0.01554
--	--	0.60696	0.04413	--	--	0.60564	0.14818	--	--	0.54132	0.22003	--	--	0.60961	0.18965	--	--	1.25701	0.01556
--	--	0.60756	0.04418	--	--	0.60624	0.14826	--	--	0.54199	0.22011	--	--	0.6102	0.18972	--	--	1.2575	0.01558
--	--	0.60816	0.04423	--	--	0.60684	0.14833	--	--	0.54267	0.22018	--	--	0.6108	0.18979	--	--	1.25799	0.01561
--	--	0.60877	0.04428	--	--	0.60744	0.14841	--	--	0.54335	0.22026	--	--	0.61139	0.18986	--	--	1.25848	0.01563
--	--	0.60937	0.04433	--	--	0.60804	0.14848	--	--	0.54403	0.22033	--	--	0.61199	0.18994	--	--	1.25897	0.01565
--	--	0.60997	0.04438	--	--	0.60864	0.14856	--	--	0.54471	0.22041	--	--	0.61258	0.19001	--	--	1.25946	0.01568
--	--	0.61057	0.04443	--	--	0.60924	0.14863	--	--	0.54539	0.22048	--	--	0.61317	0.19008	--	--	1.25996	0.0157
--	--	0.61117	0.04448	--	--	0.60984	0.14871	--	--	0.54606	0.22056	--	--	0.61377	0.19015	--	--	1.26045	0.01572
--	--	0.61177	0.04453	--	--	0.61045	0.14878	--	--	0.54674	0.22063	--	--	0.61436	0.19022	--	--	1.26094	0.01575
--	--	0.61237	0.04458	--	--	0.61105	0.14886	--	--	0.54742	0.22071	--	--	0.61495	0.19029	--	--	1.26143	0.01577
--	--	0.61297	0.04463	--	--	0.61165	0.14893	--	--	0.5481	0.22078	--	--	0.61555	0.19036	--	--	1.26192	0.01579
--	--	0.61358	0.04467	--	--	0.61225	0.14901	--	--	0.54878	0.22086	--	--	0.61614	0.19044	--	--	1.26241	0.01582
--	--	0.61418	0.04472	--	--	0.61285	0.14908	--	--	0.54945	0.22093	--	--	0.61673	0.19051	--	--	1.2629	0.01584
--	--	0.61478	0.04477	--	--	0.61345	0.14916	--	--	0.55013	0.22101	--	--	0.61733	0.19058	--	--	1.2634	0.01586
--	--	0.61538	0.04482	--	--	0.61405	0.14923	--	--	0.55081	0.22108	--	--	0.61792	0.19065	--	--	1.26389	0.01589
--	--	0.61598	0.04487	--	--	0.61465	0.14931	--	--	0.55149	0.22116	--	--	0.61851	0.19072	--	--	1.26438	0.01591
--	--	0.61658	0.04492	--	--	0.61525	0.14938	--	--	0.55217	0.22123	--	--	0.61911	0.19079	--	--	1.26487	0.01593
--	--	0.61718	0.04497	--	--	0.61586	0.14946	--	--	0.55284	0.22131	--	--	0.6197	0.19087	--	--	1.26536	0.01596
--	--	0.61779	0.04502	--	--	0.61646	0.14953	--	--	0.55352	0.22138	--	--	0.62029	0.19094	--	--	1.26585	0.01598
--	--	0.61839	0.04507	--	--	0.61706	0.14961	--	--	0.5542	0.22146	--	--	0.62089	0.19101	--	--	1.26634	0.016
--	--	0.61899	0.04512	--	--	0.61766	0.14968	--	--	0.55488	0.22153	--	--	0.62148	0.19108	--	--	1.26684	0.01603
--	--	0.61959	0.04517	--	--	0.61826	0.14976	--	--	0.55556	0.22161	--	--	0.62208	0.19115	--	--	1.26733	0.01605
--	--	0.62019	0.04522	--	--	0.61886	0.14983	--	--	0.55623	0.22168	--	--	0.62267	0.19122	--	--	1.26782	0.01607
--	--	0.62079	0.04526	--	--	0.61946	0.14991	--	--	0.55691	0.22176	--	--	0.62326	0.19129	--	--	1.26831	0.0161
--	--	0.62139	0.04531	--	--	0.62006	0.14998	--	--	0.55759	0.22183	--	--	0.62386	0.19137	--	--	1.2688	0.01612
--	--	0.622	0.04536	--	--	0.62067	0.15005	--	--	0.55827	0.22191	--	--	0.62445	0.19144	--	--	1.26929	0.01614
--	--	0.6226	0.04541	--	--	0.62127	0.15013	--	--	0.55895	0.22198	--	--	0.62504	0.19151	--	--	1.26978	0.01617
--	--	0.6232	0.04546	--	--	0.62187	0.1502	--	--	0.55963	0.22206	--	--	0.62564	0.19158	--	--	1.27028	0.01619
--	--	0.6238	0.04551	--	--	0.62247	0.15028	--	--	0.5603	0.22213	--	--	0.62623	0.19165	--	--	1.27077	0.01621
--	--	0.6244	0.04556	--	--	0.62307	0.15035	--	--	0.56098	0.22221	--	--	0.62682	0.19172	--	--	1.27126	0.01624
--	--	0.625	0.04561	--	--	0.62367	0.15043	--	--	0.56166	0.22228	--	--	0.62742	0.19179	--	--	1.27175	0.01626
--	--	0.6256	0.04566	--	--	0.62427	0.1505	--	--	0.56234	0.22236	--	--	0.62801	0.19187	--	--	1.27224	0.01629
--	--	0.62621	0.04571	--	--	0.62487	0.15058	--	--	0.56302	0.22243	--	--	0.6286	0.19194	--	--	1.27273	0.01631
--	--	0.62681	0.04576	--	--	0.62548	0.15065	--	--	0.56369	0.22251	--	--	0.6292	0.19201	--	--	1.27322	0.01633
--	--	0.62741	0.0458	--	--	0.62608	0.15073	--	--	0.56437	0.22258	--	--	0.62979	0.19208	--	--	1.27372	0.01636
--	--	0.62801	0.04585	--	--	0.62668	0.1508	--	--	0.56505	0.22266	--	--	0.63039	0.19215	--	--	1.27421	0.01638
--	--	0.62861	0.0459	--	--	0.62728	0.15088	--	--	0.56573	0.22273	--	--	0.63098	0.19222	--	--	1.2747	0.0164
--	--	0.62921	0.04595	--	--	0.62788	0.15095	--	--	0.56641	0.22281	--	--	0.63157	0.19229	--	--	1.27519	0.01643
--	--	0.62981	0.046	--	--	0.62848	0.15103	--	--	0.56708	0.22288	--	--	0.63217	0.19237	--	--	1.27568	0.01645
--	--	0.63041	0.04605	--	--	0.62908	0.1511	--	--	0.56776	0.22296	--	--	0.63276	0.19244	--	--	1.27617	0.01647
--	--	0.63102	0.0461	--	--	0.62968	0.15118	--	--	0.56844	0.22303	--	--	0.63335	0.19251	--	--	1.27666	0.0165
--	--	0.63162	0.04615	--	--	0.63029	0.15125	--	--	0.56912	0.22311	--	--	0.63395	0.19258	--	--	1.27716	0.01652
--	--	0.63222	0.0462	--	--	0.63089	0.15133	--	--	0.5698	0.22318	--	--	0.63454	0.19265	--	--	1.27765	0.01654
--	--	0.63282	0.04625	--	--	0.63149	0.1514	--	--	0.57047	0.22326	--	--	0.63513	0.19272	--	--	1.27814	0.01657
--	--	0.63342	0.0463	--	--	0.63209	0.15148	--	--	0.57115	0.22333	--	--	0.63573	0.1928	--	--	1.27863	0.01659
--	--	0.63402	0.04635	--	--	0.63269	0.15155	--	--	0.57183	0.22341	--	--	0.63632	0.19287	--	--	1.27912	0.01661
--	--	0.63462	0.04639	--	--	0.63329	0.15163	--	--	0.57251	0.22348	--	--	0.63691	0.19294	--	--	1.27961	0.01664
--	--	0.63523	0.04644	--	--	0.63389	0.1517	--	--	0.57319	0.22356	--	--	0.63751	0.19301	--	--	1.2801	0.01666
--	--	0.63583	0.04649	--	--	0.63449	0.15178	--	--	0.57386	0.22363	--	--	0.6381	0.19308	--	--	1.28059	0.01668
--	--	0.63643	0.04654	--	--	0.6351	0.15185	--	--	0.57454	0.22371	--	--	0.6387	0.19315	--	--	1.28109	0.01671
--	--	0.63703	0.04659	--	--	0.6357	0.15193	--	--	0.57522	0.22378	--	--	0.63929	0.19322	--	--	1.28158	0.01673
--	--	0.63763	0.04664	--	--	0.6363	0.152	--	--	0.5759	0.22385	--	--	0.63988	0.1933	--	--	1.28207	0.01675
--	--	0.63823	0.04669	--	--	0.6369	0.15208	--	--	0.57658	0.22393	--	--	0.64048	0.19337	--	--	1.28256	0.01678
--	--	0.63883	0.04674	--	--	0.6375	0.15215	--	--	0.57726	0.224	--	--	0.64107	0.19344	--	--	1.28305	0.0168
--	--	0.63944	0.04679	--	--	0.6381	0.15223	--	--	0.57793	0.22408	--	--	0.64166	0.19351	--	--	1.28354	0.01682
--	--	0.64004	0.04684	--	--	0.6387	0.1523	--	--	0.57861	0.22415	--	--	0.64226	0.19358	--	--	1.28403	0.01685
--	--	0.64064	0.04689	--	--	0.6393	0.15238	--	--	0.57929	0.22423	--	--	0.64285	0.19365	--	--	1.28453	0.01687
--	--	0.64124	0.04693	--	--	0.63991	0.15245	--	--	0.57997	0.2243	--	--	0.64344	0.19372	--	--	1.28502	0.01689
--	--	0.64184	0.04698	--	--	0.64051	0.15252	--	--	0.58065	0.22438	--	--	0.64404	0.1938	--	--	1.28551	0.01692
--	--	0.64244	0.04703	--	--	0.64111	0.1526	--	--	0.58132	0.22445	--	--	0.64463	0.19387	--	--	1.286	0.01694
--	--	0.64304	0.04708	--	--	0.64171	0.15267	--	--	0.582	0.22453	--	--	0.64522	0.19394	--	--	1.28649	0.01696
--	--	0.64365	0.04713	--	--	0.64231	0.15275	--	--	0.58268	0.2246	--	--	0.64582	0.19401	--	--	1.28698	0.01699
--	--	0.64425	0.04718	--	--	0.64291	0.15282	--	--	0.58336	0.22468	--	--	0.64641	0.19408	--	--	1.28747	0.01701
--	--	0.64485	0.04723	--	--	0.64351	0.1529	--	--	0.58404	0.22475	--	--	0.64701	0.19415	--	--	1.28797	0.01704
--	--	0.64545	0.04728	--	--	0.64411	0.15297	--	--	0.58471	0.22483	--	--	0.6476	0.19422	--	--	1.28846	0.01706
--	--	0.64605	0.04733	--	--	0.64471	0.15305	--	--	0.58539	0.2249	--	--	0.64819	0.1943	--	--	1.28895	0.01708
--	--	0.64665	0.04738	--	--	0.64532	0.15312	--	--	0.58607	0.22498	--	--	0.64879	0.19437	--	--	1.28944	0.01711
--	--	0.64725	0.04743	--	--	0.64592	0.1532	--	--	0.58675	0.22505	--	--	0.64938	0.19444	--	--	1.28993	0.01713
--	--	0.64786	0.04748	--	--	0.64652	0.15327	--	--	0.58743	0.22513	--	--	0.64997	0.19451	--	--	1.29042	0.01715
--	--	0.64846	0.04752	--	--	0.64712	0.15335	--	--	0.5881	0.2252	--	--	0.65057	0.19458	--	--	1.29091	0.01718
--	--	0.64906	0.04757	--	--	0.64772	0.15342	--	--	0.58878	0.22528	--	--	0.65116	0.19465	--	--	1.29141	0.0172
--	--	0.64966	0.04762	--	--	0.64832	0.1535	--	--	0.58946	0.22535	--	--	0.65175	0.19473	--	--	1.2919	0.01722
--	--	0.65026	0.04767	--	--	0.64892	0.15357	--	--	0.59014	0.22543	--	--	0.65235	0.1948	--	--	1.29239	0.01725
--	--	0.65086	0.04772	--	--	0.64952	0.15365	--	--	0.59082	0.2255	--	--	0.65294	0.19487	--	--	1.29288	0.01727
--	--	0.65146	0.04777	--	--	0.65013	0.15372	--	--	0.5915	0.22558	--	--	0.65353	0.19494	--	--	1.29337	0.01729
--	--	0.65206	0.04782	--	--	0.65073	0.1538	--	--	0.59217	0.22565	--	--	0.65413	0.19501	--	--	1.29386	0.01732
--	--	0.65267	0.04787	--	--	0.65133	0.15387	--	--	0.59285	0.22573	--	--	0.65472	0.19508	--	--	1.29435	0.01734
--	--	0.65327	0.04792	--	--	0.65193	0.15395	--	--	0.59353	0.2258	--	--	0.65531	0.19515	--	--	1.29485	0.01736
--	--	0.65387	0.04797	--	--	0.65253	0.15402	--	--	0.59421	0.22588	--	--	0.65591	0.19523	--	--	1.29534	0.01739
--	--	0.65447	0.04802	--	--	0.65313	0.1541	--	--	0.59489	0.22595	--	--	0.6565	0.1953	--	--	1.29583	0.01741
--	--	0.65507	0.04806	--	--	0.65373	0.15417	--	--	0.59556	0.22603	--	--	0.6571	0.19537	--	--	1.29632	0.01743
--	--	0.65567	0.04811	--	--	0.65433	0.15425	--	--	0.59624	0.2261	--	--	0.65769	0.19544	--	--	1.29681	0.01746
--	--	0.65627	0.04816	--	--	0.65494	0.15432	--	--	0.59692	0.22618	--	--	0.65828	0.19551	--	--	1.2973	0.01748
--	--	0.65688	0.04821	--	--	0.65554	0.1544	--	--	0.5976	0.22625	--	--	0.65888	0.19558	--	--	1.29779	0.0175
--	--	0.65748	0.04826	--	--	0.65614	0.15447	--	--	0.59828	0.22633	--	--	0.65947	0.19565	--	--	1.29829	0.01753
--	--	0.65808	0.04831	--	--	0.65674	0.15455	--	--	0.59895	0.2264	--	--	0.66006	0.19573	--	--	1.29878	0.01755
--	--	0.65868	0.04836	--	--	0.65734	0.15462	--	--	0.59963	0.22648	--	--	0.66066	0.1958	--	--	1.29927	0.01757
--	--	0.65928	0.04841	--	--	0.65794	0.1547	--	--	0.60031	0.22655	--	--	0.66125	0.19587	--	--	1.29976	0.0176
--	--	0.65988	0.04846	--	--	0.65854	0.15477	--	--	0.60099	0.22663	--	--	0.66184	0.19594	--	--	1.30025	0.01762
--	--	0.66048	0.04851	--	--	0.65914	0.15485	--	--	0.60167	0.2267	--	--	0.66244	0.19601	--	--	1.30074	0.01764
--	--	0.66109	0.04856	--	--	0.65975	0.15492	--	--	0.60234	0.22678	--	--	0.66303	0.19608	--	--	1.30123	0.01767
--	--	0.66169	0.04861	--	--	0.66035	0.155	--	--	0.60302	0.22685	--	--	0.66362	0.19615	--	--	1.30172	0.01769
--	--	0.66229	0.04865	--	--	0.66095	0.15507	--	--	0.6037	0.22693	--	--	0.66422	0.19623	--	--	1.30222	0.01772
--	--	0.66289	0.0487	--	--	0.66155	0.15514	--	--	0.60438	0.227	--	--	0.66481	0.1963	--	--	1.30271	0.01774
--	--	0.66349	0.04875	--	--	0.66215	0.15522	--	--	0.60506	0.22708	--	--	0.66541	0.19637	--	--	1.3032	0.01776
--	--	0.66409	0.0488	--	--	0.66275	0.15529	--	--	0.60573	0.22715	--	--	0.666	0.19644	--	--	1.30369	0.01779
--	--	0.66469	0.04885	--	--	0.66335	0.15537	--	--	0.60641	0.22723	--	--	0.66659	0.19651	--	--	1.30418	0.01781
--	--	0.6653	0.0489	--	--	0.66395	0.15544	--	--	0.60709	0.2273	--	--	0.66719	0.19658	--	--	1.30467	0.01783
--	--	0.6659	0.04895	--	--	0.66456	0.15552	--	--	0.60777	0.22738	--	--	0.66778	0.19665	--	--	1.30516	0.01786
--	--	0.6665	0.049	--	--	0.66516	0.15559	--	--	0.60845	0.22745	--	--	0.66837	0.19673	--	--	1.30566	0.01788
--	--	0.6671	0.04905	--	--	0.66576	0.15567	--	--	0.60913	0.22753	--	--	0.66897	0.1968	--	--	1.30615	0.0179
--	--	0.6677	0.0491	--	--	0.66636	0.15574	--	--	0.6098	0.2276	--	--	0.66956	0.19687	--	--	1.30664	0.01793
--	--	0.6683	0.04915	--	--	0.66696	0.15582	--	--	0.61048	0.22768	--	--	0.67015	0.19694	--	--	1.30713	0.01795
--	--	0.6689	0.0492	--	--	0.66756	0.15589	--	--	0.61116	0.22775	--	--	0.67075	0.19701	--	--	1.30762	0.01797
--	--	0.66951	0.04924	--	--	0.66816	0.15597	--	--	0.61184	0.22783	--	--	0.67134	0.19708	--	--	1.30811	0.018
--	--	0.67011	0.04929	--	--	0.66876	0.15604	--	--	0.61252	0.2279	--	--	0.67193	0.19716	--	--	1.3086	0.01802
--	--	0.67071	0.04934	--	--	0.66937	0.15612	--	--	0.61319	0.22798	--	--	0.67253	0.19723	--	--	1.3091	0.01804
--	--	0.67131	0.04939	--	--	0.66997	0.15619	--	--	0.61387	0.22805	--	--	0.67312	0.1973	--	--	1.30959	0.01807
--	--	0.67191	0.04944	--	--	0.67057	0.15627	--	--	0.61455	0.22813	--	--	0.67372	0.19737	--	--	1.31008	0.01809
--	--	0.67251	0.04949	--	--	0.67117	0.15634	--	--	0.61523	0.2282	--	--	0.67431	0.19744	--	--	1.31057	0.01811
--	--	0.67311	0.04954	--	--	0.67177	0.15642	--	--	0.61591	0.22827	--	--	0.6749	0.19751	--	--	1.31106	0.01814
--	--	0.67371	0.04959	--	--	0.67237	0.15649	--	--	0.61658	0.22835	--	--	0.6755	0.19758	--	--	1.31155	0.01816
--	--	0.67432	0.04964	--	--	0.67297	0.15657	--	--	0.61726	0.22842	--	--	0.67609	0.19766	--	--	1.31204	0.01818
--	--	0.67492	0.04969	--	--	0.67357	0.15664	--	--	0.61794	0.2285	--	--	0.67668	0.19773	--	--	1.31254	0.01821
--	--	0.67552	0.04974	--	--	0.67417	0.15672	--	--	0.61862	0.22857	--	--	0.67728	0.1978	--	--	1.31303	0.01823
--	--	0.67612	0.04978	--	--	0.67478	0.15679	--	--	0.6193	0.22865	--	--	0.67787	0.19787	--	--	1.31352	0.01825
--	--	0.67672	0.04983	--	--	0.67538	0.15687	--	--	0.61997	0.22872	--	--	0.67846	0.19794	--	--	1.31401	0.01828
--	--	0.67732	0.04988	--	--	0.67598	0.15694	--	--	0.62065	0.2288	--	--	0.67906	0.19801	--	--	1.3145	0.0183
--	--	0.67792	0.04993	--	--	0.67658	0.15702	--	--	0.62133	0.22887	--	--	0.67965	0.19808	--	--	1.31499	0.01832
--	--	0.67853	0.04998	--	--	0.67718	0.15709	--	--	0.62201	0.22895	--	--	0.68024	0.19816	--	--	1.31548	0.01835
--	--	0.67913	0.05003	--	--	0.67778	0.15717	--	--	0.62269	0.22902	--	--	0.68084	0.19823	--	--	1.31598	0.01837
--	--	0.67973	0.05008	--	--	0.67838	0.15724	--	--	0.62337	0.2291	--	--	0.68143	0.1983	--	--	1.31647	0.01839
--	--	0.68033	0.05013	--	--	0.67898	0.15732	--	--	0.62404	0.22917	--	--	0.68202	0.19837	--	--	1.31696	0.01842
--	--	0.68093	0.05018	--	--	0.67959	0.15739	--	--	0.62472	0.22925	--	--	0.68262	0.19844	--	--	1.31745	0.01844
--	--	0.68153	0.05023	--	--	0.68019	0.15747	--	--	0.6254	0.22932	--	--	0.68321	0.19851	--	--	1.31794	0.01847
--	--	0.68213	0.05028	--	--	0.68079	0.15754	--	--	0.62608	0.2294	--	--	0.68381	0.19858	--	--	1.31843	0.01849
--	--	0.68274	0.05033	--	--	0.68139	0.15762	--	--	0.62676	0.22947	--	--	0.6844	0.19866	--	--	1.31892	0.01851
--	--	0.68334	0.05037	--	--	0.68199	0.15769	--	--	0.62743	0.22955	--	--	0.68499	0.19873	--	--	1.31942	0.01854
--	--	0.68394	0.05042	--	--	0.68259	0.15776	--	--	0.62811	0.22962	--	--	0.68559	0.1988	--	--	1.31991	0.01856
--	--	0.68454	0.05047	--	--	0.68319	0.15784	--	--	0.62879	0.2297	--	--	0.68618	0.19887	--	--	1.3204	0.01858
--	--	0.68514	0.05052	--	--	0.68379	0.15791	--	--	0.62947	0.22977	--	--	0.68677	0.19894	--	--	1.32089	0.01861
--	--	0.68574	0.05057	--	--	0.6844	0.15799	--	--	0.63015	0.22985	--	--	0.68737	0.19901	--	--	1.32138	0.01863
--	--	0.68634	0.05062	--	--	0.685	0.15806	--	--	0.63082	0.22992	--	--	0.68796	0.19909	--	--	1.32187	0.01865
--	--	0.68695	0.05067	--	--	0.6856	0.15814	--	--	0.6315	0.23	--	--	0.68855	0.19916	--	--	1.32236	0.01868
--	--	0.68755	0.05072	--	--	0.6862	0.15821	--	--	0.63218	0.23007	--	--	0.68915	0.19923	--	--	1.32285	0.0187
--	--	0.68815	0.05077	--	--	0.6868	0.15829	--	--	0.63286	0.23015	--	--	0.68974	0.1993	--	--	1.32335	0.01872
--	--	0.68875	0.05082	--	--	0.6874	0.15836	--	--	0.63354	0.23022	--	--	0.69033	0.19937	--	--	1.32384	0.01875
--	--	0.68935	0.05087	--	--	0.688	0.15844	--	--	0.63421	0.2303	--	--	0.69093	0.19944	--	--	1.32433	0.01877
--	--	0.68995	0.05091	--	--	0.6886	0.15851	--	--	0.63489	0.23037	--	--	0.69152	0.19951	--	--	1.32482	0.01879
--	--	0.69055	0.05096	--	--	0.68921	0.15859	--	--	0.63557	0.23045	--	--	0.69212	0.19959	--	--	1.32531	0.01882
--	--	0.69115	0.05101	--	--	0.68981	0.15866	--	--	0.63625	0.23052	--	--	0.69271	0.19966	--	--	1.3258	0.01884
--	--	0.69176	0.05106	--	--	0.69041	0.15874	--	--	0.63693	0.2306	--	--	0.6933	0.19973	--	--	1.32629	0.01886
--	--	0.69236	0.05111	--	--	0.69101	0.15881	--	--	0.6376	0.23067	--	--	0.6939	0.1998	--	--	1.32679	0.01889
--	--	0.69296	0.05116	--	--	0.69161	0.15889	--	--	0.63828	0.23075	--	--	0.69449	0.19987	--	--	1.32728	0.01891
--	--	0.69356	0.05121	--	--	0.69221	0.15896	--	--	0.63896	0.23082	--	--	0.69508	0.19994	--	--	1.32777	0.01893
--	--	0.69416	0.05126	--	--	0.69281	0.15904	--	--	0.63964	0.2309	--	--	0.69568	0.20001	--	--	1.32826	0.01896
--	--	0.69476	0.05131	--	--	0.69341	0.15911	--	--	0.64032	0.23097	--	--	0.69627	0.20009	--	--	1.32875	0.01898
--	--	0.69536	0.05136	--	--	0.69402	0.15919	--	--	0.641	0.23105	--	--	0.69686	0.20016	--	--	1.32924	0.019
--	--	0.69597	0.05141	--	--	0.69462	0.15926	--	--	0.64167	0.23112	--	--	0.69746	0.20023	--	--	1.32973	0.01903
--	--	0.69657	0.05146	--	--	0.69522	0.15934	--	--	0.64235	0.2312	--	--	0.69805	0.2003	--	--	1.33023	0.01905
--	--	0.69717	0.0515	--	--	0.69582	0.15941	--	--	0.64303	0.23127	--	--	0.69864	0.20037	--	--	1.33072	0.01907
--	--	0.69777	0.05155	--	--	0.69642	0.15949	--	--	0.64371	0.23135	--	--	0.69924	0.20044	--	--	1.33121	0.0191
--	--	0.69837	0.0516	--	--	0.69702	0.15956	--	--	0.64439	0.23142	--	--	0.69983	0.20051	--	--	1.3317	0.01912
--	--	0.69897	0.05165	--	--	0.69762	0.15964	--	--	0.64506	0.2315	--	--	0.70043	0.20059	--	--	1.33219	0.01914
--	--	0.69957	0.0517	--	--	0.69822	0.15971	--	--	0.64574	0.23157	--	--	0.70102	0.20066	--	--	1.33268	0.01917
--	--	0.70018	0.05175	--	--	0.69883	0.15979	--	--	0.64642	0.23165	--	--	0.70161	0.20073	--	--	1.33317	0.01919
--	--	0.70078	0.0518	--	--	0.69943	0.15986	--	--	0.6471	0.23172	--	--	0.70221	0.2008	--	--	1.33367	0.01922
--	--	0.70138	0.05185	--	--	0.70003	0.15994	--	--	0.64778	0.2318	--	--	0.7028	0.20087	--	--	1.33416	0.01924
--	--	0.70198	0.0519	--	--	0.70063	0.16001	--	--	0.64845	0.23187	--	--	0.70339	0.20094	--	--	1.33465	0.01926
--	--	0.70258	0.05195	--	--	0.70123	0.16009	--	--	0.64913	0.23195	--	--	0.70399	0.20102	--	--	1.33514	0.01929
--	--	0.70318	0.052	--	--	0.70183	0.16016	--	--	0.64981	0.23202	--	--	0.70458	0.20109	--	--	1.33563	0.01931
--	--	0.70378	0.05204	--	--	0.70243	0.16023	--	--	0.65049	0.2321	--	--	0.70517	0.20116	--	--	1.33612	0.01933
--	--	0.70439	0.05209	--	--	0.70303	0.16031	--	--	0.65117	0.23217	--	--	0.70577	0.20123	--	--	1.33661	0.01936
--	--	0.70499	0.05214	--	--	0.70363	0.16038	--	--	0.65184	0.23225	--	--	0.70636	0.2013	--	--	1.33711	0.01938
--	--	0.70559	0.05219	--	--	0.70424	0.16046	--	--	0.65252	0.23232	--	--	0.70695	0.20137	--	--	1.3376	0.0194
--	--	0.70619	0.05224	--	--	0.70484	0.16053	--	--	0.6532	0.2324	--	--	0.70755	0.20144	--	--	1.33809	0.01943
--	--	0.70679	0.05229	--	--	0.70544	0.16061	--	--	0.65388	0.23247	--	--	0.70814	0.20152	--	--	1.33858	0.01945
--	--	0.70739	0.05234	--	--	0.70604	0.16068	--	--	0.65456	0.23255	--	--	0.70874	0.20159	--	--	1.33907	0.01947
--	--	0.70799	0.05239	--	--	0.70664	0.16076	--	--	0.65524	0.23262	--	--	0.70933	0.20166	--	--	1.33956	0.0195
--	--	0.7086	0.05244	--	--	0.70724	0.16083	--	--	0.65591	0.23269	--	--	0.70992	0.20173	--	--	1.34005	0.01952
--	--	0.7092	0.05249	--	--	0.70784	0.16091	--	--	0.65659	0.23277	--	--	0.71052	0.2018	--	--	1.34055	0.01954
--	--	0.7098	0.05254	--	--	0.70844	0.16098	--	--	0.65727	0.23284	--	--	0.71111	0.20187	--	--	1.34104	0.01957
--	--	0.7104	0.05259	--	--	0.70905	0.16106	--	--	0.65795	0.23292	--	--	0.7117	0.20194	--	--	1.34153	0.01959
--	--	0.711	0.05263	--	--	0.70965	0.16113	--	--	0.65863	0.23299	--	--	0.7123	0.20202	--	--	1.34202	0.01961
--	--	0.7116	0.05268	--	--	0.71025	0.16121	--	--	0.6593	0.23307	--	--	0.71289	0.20209	--	--	1.34251	0.01964
--	--	0.7122	0.05273	--	--	0.71085	0.16128	--	--	0.65998	0.23314	--	--	0.71348	0.20216	--	--	1.343	0.01966
--	--	0.7128	0.05278	--	--	0.71145	0.16136	--	--	0.66066	0.23322	--	--	0.71408	0.20223	--	--	1.34349	0.01968
--	--	0.71341	0.05283	--	--	0.71205	0.16143	--	--	0.66134	0.23329	--	--	0.71467	0.2023	--	--	1.34398	0.01971
--	--	0.71401	0.05288	--	--	0.71265	0.16151	--	--	0.66202	0.23337	--	--	0.71526	0.20237	--	--	1.34448	0.01973
--	--	0.71461	0.05293	--	--	0.71325	0.16158	--	--	0.66269	0.23344	--	--	0.71586	0.20244	--	--	1.34497	0.01975
--	--	0.71521	0.05298	--	--	0.71386	0.16166	--	--	0.66337	0.23352	--	--	0.71645	0.20252	--	--	1.34546	0.01978
--	--	0.71581	0.05303	--	--	0.71446	0.16173	--	--	0.66405	0.23359	--	--	0.71704	0.20259	--	--	1.34595	0.0198
--	--	0.71641	0.05308	--	--	0.71506	0.16181	--	--	0.66473	0.23367	--	--	0.71764	0.20266	--	--	1.34644	0.01982
--	--	0.71701	0.05313	--	--	0.71566	0.16188	--	--	0.66541	0.23374	--	--	0.71823	0.20273	--	--	1.34693	0.01985
--	--	0.71762	0.05317	--	--	0.71626	0.16196	--	--	0.66608	0.23382	--	--	0.71883	0.2028	--	--	1.34742	0.01987
--	--	0.71822	0.05322	--	--	0.71686	0.16203	--	--	0.66676	0.23389	--	--	0.71942	0.20287	--	--	1.34792	0.0199
--	--	0.71882	0.05327	--	--	0.71746	0.16211	--	--	0.66744	0.23397	--	--	0.72001	0.20295	--	--	1.34841	0.01992
--	--	0.71942	0.05332	--	--	0.71806	0.16218	--	--	0.66812	0.23404	--	--	0.72061	0.20302	--	--	1.3489	0.01994
--	--	0.72002	0.05337	--	--	0.71867	0.16226	--	--	0.6688	0.23412	--	--	0.7212	0.20309	--	--	1.34939	0.01997
--	--	0.72062	0.05342	--	--	0.71927	0.16233	--	--	0.66947	0.23419	--	--	0.72179	0.20316	--	--	1.34988	0.01999
--	--	0.72122	0.05347	--	--	0.71987	0.16241	--	--	0.67015	0.23427	--	--	0.72239	0.20323	--	--	1.35037	0.02001
--	--	0.72183	0.05352	--	--	0.72047	0.16248	--	--	0.67083	0.23434	--	--	0.72298	0.2033	--	--	1.35086	0.02004
--	--	0.72243	0.05357	--	--	0.72107	0.16256	--	--	0.67151	0.23442	--	--	0.72357	0.20337	--	--	1.35136	0.02006
--	--	0.72303	0.05362	--	--	0.72167	0.16263	--	--	0.67219	0.23449	--	--	0.72417	0.20345	--	--	1.35185	0.02008
--	--	0.72363	0.05367	--	--	0.72227	0.16271	--	--	0.67287	0.23457	--	--	0.72476	0.20352	--	--	1.35234	0.02011
--	--	0.72423	0.05372	--	--	0.72287	0.16278	--	--	0.67354	0.23464	--	--	0.72535	0.20359	--	--	1.35283	0.02013
--	--	0.72483	0.05376	--	--	0.72348	0.16285	--	--	0.67422	0.23472	--	--	0.72595	0.20366	--	--	1.35332	0.02015
--	--	0.72543	0.05381	--	--	0.72408	0.16293	--	--	0.6749	0.23479	--	--	0.72654	0.20373	--	--	1.35381	0.02018
--	--	0.72604	0.05386	--	--	0.72468	0.163	--	--	0.67558	0.23487	--	--	0.72714	0.2038	--	--	1.3543	0.0202
--	--	0.72664	0.05391	--	--	0.72528	0.16308	--	--	0.67626	0.23494	--	--	0.72773	0.20387	--	--	1.3548	0.02022
--	--	0.72724	0.05396	--	--	0.72588	0.16315	--	--	0.67693	0.23502	--	--	0.72832	0.20395	--	--	1.35529	0.02025
--	--	0.72784	0.05401	--	--	0.72648	0.16323	--	--	0.67761	0.23509	--	--	0.72892	0.20402	--	--	1.35578	0.02027
--	--	0.72844	0.05406	--	--	0.72708	0.1633	--	--	0.67829	0.23517	--	--	0.72951	0.20409	--	--	1.35627	0.02029
--	--	0.72904	0.05411	--	--	0.72768	0.16338	--	--	0.67897	0.23524	--	--	0.7301	0.20416	--	--	1.35676	0.02032
--	--	0.72964	0.05416	--	--	0.72829	0.16345	--	--	0.67965	0.23532	--	--	0.7307	0.20423	--	--	1.35725	0.02034
--	--	0.73025	0.05421	--	--	0.72889	0.16353	--	--	0.68032	0.23539	--	--	0.73129	0.2043	--	--	1.35774	0.02036
--	--	0.73085	0.05426	--	--	0.72949	0.1636	--	--	0.681	0.23547	--	--	0.73188	0.20437	--	--	1.35824	0.02039
--	--	0.73145	0.0543	--	--	0.73009	0.16368	--	--	0.68168	0.23554	--	--	0.73248	0.20445	--	--	1.35873	0.02041
--	--	0.73205	0.05435	--	--	0.73069	0.16375	--	--	0.68236	0.23562	--	--	0.73307	0.20452	--	--	1.35922	0.02043
--	--	0.73265	0.0544	--	--	0.73129	0.16383	--	--	0.68304	0.23569	--	--	0.73366	0.20459	--	--	1.35971	0.02046
--	--	0.73325	0.05445	--	--	0.73189	0.1639	--	--	0.68371	0.23577	--	--	0.73426	0.20466	--	--	1.3602	0.02048
--	--	0.73385	0.0545	--	--	0.73249	0.16398	--	--	0.68439	0.23584	--	--	0.73485	0.20473	--	--	1.36069	0.0205
--	--	0.73445	0.05455	--	--	0.73309	0.16405	--	--	0.68507	0.23592	--	--	0.73545	0.2048	--	--	1.36118	0.02053
--	--	0.73506	0.0546	--	--	0.7337	0.16413	--	--	0.68575	0.23599	--	--	0.73604	0.20487	--	--	1.36168	0.02055
--	--	0.73566	0.05465	--	--	0.7343	0.1642	--	--	0.68643	0.23607	--	--	0.73663	0.20495	--	--	1.36217	0.02057
--	--	0.73626	0.0547	--	--	0.7349	0.16428	--	--	0.68711	0.23614	--	--	0.73723	0.20502	--	--	1.36266	0.0206
--	--	0.73686	0.05475	--	--	0.7355	0.16435	--	--	0.68778	0.23622	--	--	0.73782	0.20509	--	--	1.36315	0.02062
--	--	0.73746	0.0548	--	--	0.7361	0.16443	--	--	0.68846	0.23629	--	--	0.73841	0.20516	--	--	1.36364	0.02065
--	--	0.73806	0.05485	--	--	0.7367	0.1645	--	--	0.68914	0.23637	--	--	0.73901	0.20523	--	--	1.36413	0.02067
--	--	0.73866	0.05489	--	--	0.7373	0.16458	--	--	0.68982	0.23644	--	--	0.7396	0.2053	--	--	1.36462	0.02069
--	--	0.73927	0.05494	--	--	0.7379	0.16465	--	--	0.6905	0.23652	--	--	0.74019	0.20538	--	--	1.36511	0.02072
--	--	0.73987	0.05499	--	--	0.73851	0.16473	--	--	0.69117	0.23659	--	--	0.74079	0.20545	--	--	1.36561	0.02074
--	--	0.74047	0.05504	--	--	0.73911	0.1648	--	--	0.69185	0.23667	--	--	0.74138	0.20552	--	--	1.3661	0.02076
--	--	0.74107	0.05509	--	--	0.73971	0.16488	--	--	0.69253	0.23674	--	--	0.74197	0.20559	--	--	1.36659	0.02079
--	--	0.74167	0.05514	--	--	0.74031	0.16495	--	--	0.69321	0.23682	--	--	0.74257	0.20566	--	--	1.36708	0.02081
--	--	0.74227	0.05519	--	--	0.74091	0.16503	--	--	0.69389	0.23689	--	--	0.74316	0.20573	--	--	1.36757	0.02083
--	--	0.74287	0.05524	--	--	0.74151	0.1651	--	--	0.69456	0.23697	--	--	0.74376	0.2058	--	--	1.36806	0.02086
--	--	0.74348	0.05529	--	--	0.74211	0.16518	--	--	0.69524	0.23704	--	--	0.74435	0.20588	--	--	1.36855	0.02088
--	--	0.74408	0.05534	--	--	0.74271	0.16525	--	--	0.69592	0.23711	--	--	0.74494	0.20595	--	--	1.36905	0.0209
--	--	0.74468	0.05539	--	--	0.74332	0.16533	--	--	0.6966	0.23719	--	--	0.74554	0.20602	--	--	1.36954	0.02093
--	--	0.74528	0.05543	--	--	0.74392	0.1654	--	--	0.69728	0.23726	--	--	0.74613	0.20609	--	--	1.37003	0.02095
--	--	0.74588	0.05548	--	--	0.74452	0.16547	--	--	0.69795	0.23734	--	--	0.74672	0.20616	--	--	1.37052	0.02097
--	--	0.74648	0.05553	--	--	0.74512	0.16555	--	--	0.69863	0.23741	--	--	0.74732	0.20623	--	--	1.37101	0.021
--	--	0.74708	0.05558	--	--	0.74572	0.16562	--	--	0.69931	0.23749	--	--	0.74791	0.2063	--	--	1.3715	0.02102
--	--	0.74769	0.05563	--	--	0.74632	0.1657	--	--	0.69999	0.23756	--	--	0.7485	0.20638	--	--	1.37199	0.02104
--	--	0.74829	0.05568	--	--	0.74692	0.16577	--	--	0.70067	0.23764	--	--	0.7491	0.20645	--	--	1.37249	0.02107
--	--	0.74889	0.05573	--	--	0.74752	0.16585	--	--	0.70134	0.23771	--	--	0.74969	0.20652	--	--	1.37298	0.02109
--	--	0.74949	0.05578	--	--	0.74813	0.16592	--	--	0.70202	0.23779	--	--	0.75028	0.20659	--	--	1.37347	0.02111
--	--	0.75009	0.05583	--	--	0.74873	0.166	--	--	0.7027	0.23786	--	--	0.75088	0.20666	--	--	1.37396	0.02114
--	--	0.75069	0.05588	--	--	0.74933	0.16607	--	--	0.70338	0.23794	--	--	0.75147	0.20673	--	--	1.37445	0.02116
--	--	0.75129	0.05593	--	--	0.74993	0.16615	--	--	0.70406	0.23801	--	--	0.75206	0.2068	--	--	1.37494	0.02118
--	--	0.75189	0.05598	--	--	0.75053	0.16622	--	--	0.70474	0.23809	--	--	0.75266	0.20688	--	--	1.37543	0.02121
--	--	0.7525	0.05602	--	--	0.75113	0.1663	--	--	0.70541	0.23816	--	--	0.75325	0.20695	--	--	1.37593	0.02123
--	--	0.7531	0.05607	--	--	0.75173	0.16637	--	--	0.70609	0.23824	--	--	0.75385	0.20702	--	--	1.37642	0.02125
--	--	0.7537	0.05612	--	--	0.75233	0.16645	--	--	0.70677	0.23831	--	--	0.75444	0.20709	--	--	1.37691	0.02128
--	--	0.7543	0.05617	--	--	0.75294	0.16652	--	--	0.70745	0.23839	--	--	0.75503	0.20716	--	--	1.3774	0.0213
--	--	0.7549	0.05622	--	--	0.75354	0.1666	--	--	0.70813	0.23846	--	--	0.75563	0.20723	--	--	1.37789	0.02132
--	--	0.7555	0.05627	--	--	0.75414	0.16667	--	--	0.7088	0.23854	--	--	0.75622	0.20731	--	--	1.37838	0.02135
--	--	0.7561	0.05632	--	--	0.75474	0.16675	--	--	0.70948	0.23861	--	--	0.75681	0.20738	--	--	1.37887	0.02137
--	--	0.75671	0.05637	--	--	0.75534	0.16682	--	--	0.71016	0.23869	--	--	0.75741	0.20745	--	--	1.37937	0.0214
--	--	0.75731	0.05642	--	--	0.75594	0.1669	--	--	0.71084	0.23876	--	--	0.758	0.20752	--	--	1.37986	0.02142
--	--	0.75791	0.05647	--	--	0.75654	0.16697	--	--	0.71152	0.23884	--	--	0.75859	0.20759	--	--	1.38035	0.02144
--	--	0.75851	0.05652	--	--	0.75714	0.16705	--	--	0.71219	0.23891	--	--	0.75919	0.20766	--	--	1.38084	0.02147
--	--	0.75911	0.05656	--	--	0.75775	0.16712	--	--	0.71287	0.23899	--	--	0.75978	0.20773	--	--	1.38133	0.02149
--	--	0.75971	0.05661	--	--	0.75835	0.1672	--	--	0.71355	0.23906	--	--	0.76037	0.20781	--	--	1.38182	0.02151
--	--	0.76031	0.05666	--	--	0.75895	0.16727	--	--	0.71423	0.23914	--	--	0.76097	0.20788	--	--	1.38231	0.02154
--	--	0.76092	0.05671	--	--	0.75955	0.16735	--	--	0.71491	0.23921	--	--	0.76156	0.20795	--	--	1.38281	0.02156
--	--	0.76152	0.05676	--	--	0.76015	0.16742	--	--	0.71558	0.23929	--	--	0.76216	0.20802	--	--	1.3833	0.02158
--	--	0.76212	0.05681	--	--	0.76075	0.1675	--	--	0.71626	0.23936	--	--	0.76275	0.20809	--	--	1.38379	0.02161
--	--	0.76272	0.05686	--	--	0.76135	0.16757	--	--	0.71694	0.23944	--	--	0.76334	0.20816	--	--	1.38428	0.02163
--	--	0.76332	0.05691	--	--	0.76195	0.16765	--	--	0.71762	0.23951	--	--	0.76394	0.20823	--	--	1.38477	0.02165
--	--	0.76392	0.05696	--	--	0.76255	0.16772	--	--	0.7183	0.23959	--	--	0.76453	0.20831	--	--	1.38526	0.02168
--	--	0.76452	0.05701	--	--	0.76316	0.1678	--	--	0.71897	0.23966	--	--	0.76512	0.20838	--	--	1.38575	0.0217
--	--	0.76513	0.05706	--	--	0.76376	0.16787	--	--	0.71965	0.23974	--	--	0.76572	0.20845	--	--	1.38625	0.02172
--	--	0.76573	0.05711	--	--	0.76436	0.16794	--	--	0.72033	0.23981	--	--	0.76631	0.20852	--	--	1.38674	0.02175
--	--	0.76633	0.05715	--	--	0.76496	0.16802	--	--	0.72101	0.23989	--	--	0.7669	0.20859	--	--	1.38723	0.02177
--	--	0.76693	0.0572	--	--	0.76556	0.16809	--	--	0.72169	0.23996	--	--	0.7675	0.20866	--	--	1.38772	0.02179
--	--	0.76753	0.05725	--	--	0.76616	0.16817	--	--	0.72237	0.24004	--	--	0.76809	0.20873	--	--	1.38821	0.02182
--	--	0.76813	0.0573	--	--	0.76676	0.16824	--	--	0.72304	0.24011	--	--	0.76868	0.20881	--	--	1.3887	0.02184
--	--	0.76873	0.05735	--	--	0.76736	0.16832	--	--	0.72372	0.24019	--	--	0.76928	0.20888	--	--	1.38919	0.02186
--	--	0.76934	0.0574	--	--	0.76797	0.16839	--	--	0.7244	0.24026	--	--	0.76987	0.20895	--	--	1.38968	0.02189
--	--	0.76994	0.05745	--	--	0.76857	0.16847	--	--	0.72508	0.24034	--	--	0.77047	0.20902	--	--	1.39018	0.02191
--	--	0.77054	0.0575	--	--	0.76917	0.16854	--	--	0.72576	0.24041	--	--	0.77106	0.20909	--	--	1.39067	0.02193
--	--	0.77114	0.05755	--	--	0.76977	0.16862	--	--	0.72643	0.24049	--	--	0.77165	0.20916	--	--	1.39116	0.02196
--	--	0.77174	0.0576	--	--	0.77037	0.16869	--	--	0.72711	0.24056	--	--	0.77225	0.20924	--	--	1.39165	0.02198
--	--	0.77234	0.05765	--	--	0.77097	0.16877	--	--	0.72779	0.24064	--	--	0.77284	0.20931	--	--	1.39214	0.022
--	--	0.77294	0.05769	--	--	0.77157	0.16884	--	--	0.72847	0.24071	--	--	0.77343	0.20938	--	--	1.39263	0.02203
--	--	0.77354	0.05774	--	--	0.77217	0.16892	--	--	0.72915	0.24079	--	--	0.77403	0.20945	--	--	1.39312	0.02205
--	--	0.77415	0.05779	--	--	0.77278	0.16899	--	--	0.72982	0.24086	--	--	0.77462	0.20952	--	--	1.39362	0.02207
--	--	0.77475	0.05784	--	--	0.77338	0.16907	--	--	0.7305	0.24094	--	--	0.77521	0.20959	--	--	1.39411	0.0221
--	--	0.77535	0.05789	--	--	0.77398	0.16914	--	--	0.73118	0.24101	--	--	0.77581	0.20966	--	--	1.3946	0.02212
--	--	0.77595	0.05794	--	--	0.77458	0.16922	--	--	0.73186	0.24109	--	--	0.7764	0.20974	--	--	1.39509	0.02215
--	--	0.77655	0.05799	--	--	0.77518	0.16929	--	--	0.73254	0.24116	--	--	0.77699	0.20981	--	--	1.39558	0.02217
--	--	0.77715	0.05804	--	--	0.77578	0.16937	--	--	0.73321	0.24124	--	--	0.77759	0.20988	--	--	1.39607	0.02219
--	--	0.77775	0.05809	--	--	0.77638	0.16944	--	--	0.73389	0.24131	--	--	0.77818	0.20995	--	--	1.39656	0.02222
--	--	0.77836	0.05814	--	--	0.77698	0.16952	--	--	0.73457	0.24139	--	--	0.77877	0.21002	--	--	1.39706	0.02224
--	--	0.77896	0.05819	--	--	0.77759	0.16959	--	--	0.73525	0.24146	--	--	0.77937	0.21009	--	--	1.39755	0.02226
--	--	0.77956	0.05824	--	--	0.77819	0.16967	--	--	0.73593	0.24153	--	--	0.77996	0.21016	--	--	1.39804	0.02229
--	--	0.78016	0.05828	--	--	0.77879	0.16974	--	--	0.73661	0.24161	--	--	0.78056	0.21024	--	--	1.39853	0.02231
--	--	0.78076	0.05833	--	--	0.77939	0.16982	--	--	0.73728	0.24168	--	--	0.78115	0.21031	--	--	1.39902	0.02233
--	--	0.78136	0.05838	--	--	0.77999	0.16989	--	--	0.73796	0.24176	--	--	0.78174	0.21038	--	--	1.39951	0.02236
--	--	0.78196	0.05843	--	--	0.78059	0.16997	--	--	0.73864	0.24183	--	--	0.78234	0.21045	--	--	1.4	0.02238
--	--	0.78257	0.05848	--	--	0.78119	0.17004	--	--	0.73932	0.24191	--	--	0.78293	0.21052	--	--	1.4005	0.0224
--	--	0.78317	0.05853	--	--	0.78179	0.17012	--	--	0.74	0.24198	--	--	0.78352	0.21059	--	--	1.40099	0.02243
--	--	0.78377	0.05858	--	--	0.7824	0.17019	--	--	0.74067	0.24206	--	--	0.78412	0.21066	--	--	1.40148	0.02245
--	--	0.78437	0.05863	--	--	0.783	0.17027	--	--	0.74135	0.24213	--	--	0.78471	0.21074	--	--	1.40197	0.02247
--	--	0.78497	0.05868	--	--	0.7836	0.17034	--	--	0.74203	0.24221	--	--	0.7853	0.21081	--	--	1.40246	0.0225
--	--	0.78557	0.05873	--	--	0.7842	0.17042	--	--	0.74271	0.24228	--	--	0.7859	0.21088	--	--	1.40295	0.02252
--	--	0.78617	0.05878	--	--	0.7848	0.17049	--	--	0.74339	0.24236	--	--	0.78649	0.21095	--	--	1.40344	0.02254
--	--	0.78678	0.05883	--	--	0.7854	0.17056	--	--	0.74406	0.24243	--	--	0.78708	0.21102	--	--	1.40394	0.02257
--	--	0.78738	0.05887	--	--	0.786	0.17064	--	--	0.74474	0.24251	--	--	0.78768	0.21109	--	--	1.40443	0.02259
--	--	0.78798	0.05892	--	--	0.7866	0.17071	--	--	0.74542	0.24258	--	--	0.78827	0.21116	--	--	1.40492	0.02261
--	--	0.78858	0.05897	--	--	0.78721	0.17079	--	--	0.7461	0.24266	--	--	0.78887	0.21124	--	--	1.40541	0.02264
--	--	0.78918	0.05902	--	--	0.78781	0.17086	--	--	0.74678	0.24273	--	--	0.78946	0.21131	--	--	1.4059	0.02266
--	--	0.78978	0.05907	--	--	0.78841	0.17094	--	--	0.74745	0.24281	--	--	0.79005	0.21138	--	--	1.40639	0.02268
--	--	0.79038	0.05912	--	--	0.78901	0.17101	--	--	0.74813	0.24288	--	--	0.79065	0.21145	--	--	1.40688	0.02271
--	--	0.79099	0.05917	--	--	0.78961	0.17109	--	--	0.74881	0.24296	--	--	0.79124	0.21152	--	--	1.40738	0.02273
--	--	0.79159	0.05922	--	--	0.79021	0.17116	--	--	0.74949	0.24303	--	--	0.79183	0.21159	--	--	1.40787	0.02275
--	--	0.79219	0.05927	--	--	0.79081	0.17124	--	--	0.75017	0.24311	--	--	0.79243	0.21167	--	--	1.40836	0.02278
--	--	0.79279	0.05932	--	--	0.79141	0.17131	--	--	0.75084	0.24318	--	--	0.79302	0.21174	--	--	1.40885	0.0228
--	--	0.79339	0.05937	--	--	0.79201	0.17139	--	--	0.75152	0.24326	--	--	0.79361	0.21181	--	--	1.40934	0.02283
--	--	0.79399	0.05941	--	--	0.79262	0.17146	--	--	0.7522	0.24333	--	--	0.79421	0.21188	--	--	1.40983	0.02285
--	--	0.79459	0.05946	--	--	0.79322	0.17154	--	--	0.75288	0.24341	--	--	0.7948	0.21195	--	--	1.41032	0.02287
--	--	0.79519	0.05951	--	--	0.79382	0.17161	--	--	0.75356	0.24348	--	--	0.79539	0.21202	--	--	1.41081	0.0229
--	--	0.7958	0.05956	--	--	0.79442	0.17169	--	--	0.75424	0.24356	--	--	0.79599	0.21209	--	--	1.41131	0.02292
--	--	0.7964	0.05961	--	--	0.79502	0.17176	--	--	0.75491	0.24363	--	--	0.79658	0.21217	--	--	1.4118	0.02294
--	--	0.797	0.05966	--	--	0.79562	0.17184	--	--	0.75559	0.24371	--	--	0.79718	0.21224	--	--	1.41229	0.02297
--	--	0.7976	0.05971	--	--	0.79622	0.17191	--	--	0.75627	0.24378	--	--	0.79777	0.21231	--	--	1.41278	0.02299
--	--	0.7982	0.05976	--	--	0.79682	0.17199	--	--	0.75695	0.24386	--	--	0.79836	0.21238	--	--	1.41327	0.02301
--	--	0.7988	0.05981	--	--	0.79743	0.17206	--	--	0.75763	0.24393	--	--	0.79896	0.21245	--	--	1.41376	0.02304
--	--	0.7994	0.05986	--	--	0.79803	0.17214	--	--	0.7583	0.24401	--	--	0.79955	0.21252	--	--	1.41425	0.02306
--	--	0.80001	0.05991	--	--	0.79863	0.17221	--	--	0.75898	0.24408	--	--	0.80014	0.21259	--	--	1.41475	0.02308
--	--	0.80061	0.05996	--	--	0.79923	0.17229	--	--	0.75966	0.24416	--	--	0.80074	0.21267	--	--	1.41524	0.02311
--	--	0.80121	0.06	--	--	0.79983	0.17236	--	--	0.76034	0.24423	--	--	0.80133	0.21274	--	--	1.41573	0.02313
--	--	0.80181	0.06005	--	--	0.80043	0.17244	--	--	0.76102	0.24431	--	--	0.80192	0.21281	--	--	1.41622	0.02315
--	--	0.80241	0.0601	--	--	0.80103	0.17251	--	--	0.76169	0.24438	--	--	0.80252	0.21288	--	--	1.41671	0.02318
--	--	0.80301	0.06015	--	--	0.80163	0.17259	--	--	0.76237	0.24446	--	--	0.80311	0.21295	--	--	1.4172	0.0232
--	--	0.80361	0.0602	--	--	0.80224	0.17266	--	--	0.76305	0.24453	--	--	0.8037	0.21302	--	--	1.41769	0.02322
--	--	0.80422	0.06025	--	--	0.80284	0.17274	--	--	0.76373	0.24461	--	--	0.8043	0.21309	--	--	1.41819	0.02325
--	--	0.80482	0.0603	--	--	0.80344	0.17281	--	--	0.76441	0.24468	--	--	0.80489	0.21317	--	--	1.41868	0.02327
--	--	0.80542	0.06035	--	--	0.80404	0.17289	--	--	0.76508	0.24476	--	--	0.80549	0.21324	--	--	1.41917	0.02329
--	--	0.80602	0.0604	--	--	0.80464	0.17296	--	--	0.76576	0.24483	--	--	0.80608	0.21331	--	--	1.41966	0.02332
--	--	0.80662	0.06045	--	--	0.80524	0.17304	--	--	0.76644	0.24491	--	--	0.80667	0.21338	--	--	1.42015	0.02334
--	--	0.80722	0.0605	--	--	0.80584	0.17311	--	--	0.76712	0.24498	--	--	0.80727	0.21345	--	--	1.42064	0.02336
--	--	0.80782	0.06054	--	--	0.80644	0.17318	--	--	0.7678	0.24506	--	--	0.80786	0.21352	--	--	1.42113	0.02339
--	--	0.80843	0.06059	--	--	0.80705	0.17326	--	--	0.76848	0.24513	--	--	0.80845	0.2136	--	--	1.42163	0.02341
--	--	0.80903	0.06064	--	--	0.80765	0.17333	--	--	0.76915	0.24521	--	--	0.80905	0.21367	--	--	1.42212	0.02343
--	--	0.80963	0.06069	--	--	0.80825	0.17341	--	--	0.76983	0.24528	--	--	0.80964	0.21374	--	--	1.42261	0.02346
--	--	0.81023	0.06074	--	--	0.80885	0.17348	--	--	0.77051	0.24536	--	--	0.81023	0.21381	--	--	1.4231	0.02348
--	--	0.81083	0.06079	--	--	0.80945	0.17356	--	--	0.77119	0.24543	--	--	0.81083	0.21388	--	--	1.42359	0.0235
--	--	0.81143	0.06084	--	--	0.81005	0.17363	--	--	0.77187	0.24551	--	--	0.81142	0.21395	--	--	1.42408	0.02353
--	--	0.81203	0.06089	--	--	0.81065	0.17371	--	--	0.77254	0.24558	--	--	0.81201	0.21402	--	--	1.42457	0.02355
--	--	0.81263	0.06094	--	--	0.81125	0.17378	--	--	0.77322	0.24566	--	--	0.81261	0.2141	--	--	1.42507	0.02358
--	--	0.81324	0.06099	--	--	0.81186	0.17386	--	--	0.7739	0.24573	--	--	0.8132	0.21417	--	--	1.42556	0.0236
--	--	0.81384	0.06104	--	--	0.81246	0.17393	--	--	0.77458	0.24581	--	--	0.81379	0.21424	--	--	1.42605	0.02362
--	--	0.81444	0.06109	--	--	0.81306	0.17401	--	--	0.77526	0.24588	--	--	0.81439	0.21431	--	--	1.42654	0.02365
--	--	0.81504	0.06113	--	--	0.81366	0.17408	--	--	0.77593	0.24595	--	--	0.81498	0.21438	--	--	1.42703	0.02367
--	--	0.81564	0.06118	--	--	0.81426	0.17416	--	--	0.77661	0.24603	--	--	0.81558	0.21445	--	--	1.42752	0.02369
--	--	0.81624	0.06123	--	--	0.81486	0.17423	--	--	0.77729	0.2461	--	--	0.81617	0.21452	--	--	1.42801	0.02372
--	--	0.81684	0.06128	--	--	0.81546	0.17431	--	--	0.77797	0.24618	--	--	0.81676	0.2146	--	--	1.42851	0.02374
--	--	0.81745	0.06133	--	--	0.81606	0.17438	--	--	0.77865	0.24625	--	--	0.81736	0.21467	--	--	1.429	0.02376
--	--	0.81805	0.06138	--	--	0.81667	0.17446	--	--	0.77932	0.24633	--	--	0.81795	0.21474	--	--	1.42949	0.02379
--	--	0.81865	0.06143	--	--	0.81727	0.17453	--	--	0.78	0.2464	--	--	0.81854	0.21481	--	--	1.42998	0.02381
--	--	0.81925	0.06148	--	--	0.81787	0.17461	--	--	0.78068	0.24648	--	--	0.81914	0.21488	--	--	1.43047	0.02383
--	--	0.81985	0.06153	--	--	0.81847	0.17468	--	--	0.78136	0.24655	--	--	0.81973	0.21495	--	--	1.43096	0.02386
--	--	0.82045	0.06158	--	--	0.81907	0.17476	--	--	0.78204	0.24663	--	--	0.82032	0.21502	--	--	1.43145	0.02388
--	--	0.82105	0.06163	--	--	0.81967	0.17483	--	--	0.78271	0.2467	--	--	0.82092	0.2151	--	--	1.43194	0.0239
--	--	0.82166	0.06167	--	--	0.82027	0.17491	--	--	0.78339	0.24678	--	--	0.82151	0.21517	--	--	1.43244	0.02393
--	--	0.82226	0.06172	--	--	0.82087	0.17498	--	--	0.78407	0.24685	--	--	0.8221	0.21524	--	--	1.43293	0.02395
--	--	0.82286	0.06177	--	--	0.82147	0.17506	--	--	0.78475	0.24693	--	--	0.8227	0.21531	--	--	1.43342	0.02397
--	--	0.82346	0.06182	--	--	0.82208	0.17513	--	--	0.78543	0.247	--	--	0.82329	0.21538	--	--	1.43391	0.024
--	--	0.82406	0.06187	--	--	0.82268	0.17521	--	--	0.78611	0.24708	--	--	0.82389	0.21545	--	--	1.4344	0.02402
--	--	0.82466	0.06192	--	--	0.82328	0.17528	--	--	0.78678	0.24715	--	--	0.82448	0.21553	--	--	1.43489	0.02404
--	--	0.82526	0.06197	--	--	0.82388	0.17536	--	--	0.78746	0.24723	--	--	0.82507	0.2156	--	--	1.43538	0.02407
--	--	0.82587	0.06202	--	--	0.82448	0.17543	--	--	0.78814	0.2473	--	--	0.82567	0.21567	--	--	1.43588	0.02409
--	--	0.82647	0.06207	--	--	0.82508	0.17551	--	--	0.78882	0.24738	--	--	0.82626	0.21574	--	--	1.43637	0.02411
--	--	0.82707	0.06212	--	--	0.82568	0.17558	--	--	0.7895	0.24745	--	--	0.82685	0.21581	--	--	1.43686	0.02414
--	--	0.82767	0.06217	--	--	0.82628	0.17565	--	--	0.79017	0.24753	--	--	0.82745	0.21588	--	--	1.43735	0.02416
--	--	0.82827	0.06222	--	--	0.82689	0.17573	--	--	0.79085	0.2476	--	--	0.82804	0.21595	--	--	1.43784	0.02418
--	--	0.82887	0.06226	--	--	0.82749	0.1758	--	--	0.79153	0.24768	--	--	0.82863	0.21603	--	--	1.43833	0.02421
--	--	0.82947	0.06231	--	--	0.82809	0.17588	--	--	0.79221	0.24775	--	--	0.82923	0.2161	--	--	1.43882	0.02423
--	--	0.83008	0.06236	--	--	0.82869	0.17595	--	--	0.79289	0.24783	--	--	0.82982	0.21617	--	--	1.43932	0.02425
--	--	0.83068	0.06241	--	--	0.82929	0.17603	--	--	0.79356	0.2479	--	--	0.83041	0.21624	--	--	1.43981	0.02428
--	--	0.83128	0.06246	--	--	0.82989	0.1761	--	--	0.79424	0.24798	--	--	0.83101	0.21631	--	--	1.4403	0.0243
--	--	0.83188	0.06251	--	--	0.83049	0.17618	--	--	0.79492	0.24805	--	--	0.8316	0.21638	--	--	1.44079	0.02433
--	--	0.83248	0.06256	--	--	0.83109	0.17625	--	--	0.7956	0.24813	--	--	0.8322	0.21645	--	--	1.44128	0.02435
--	--	0.83308	0.06261	--	--	0.8317	0.17633	--	--	0.79628	0.2482	--	--	0.83279	0.21653	--	--	1.44177	0.02437
--	--	0.83368	0.06266	--	--	0.8323	0.1764	--	--	0.79695	0.24828	--	--	0.83338	0.2166	--	--	1.44226	0.0244
--	--	0.83428	0.06271	--	--	0.8329	0.17648	--	--	0.79763	0.24835	--	--	0.83398	0.21667	--	--	1.44276	0.02442
--	--	0.83489	0.06276	--	--	0.8335	0.17655	--	--	0.79831	0.24843	--	--	0.83457	0.21674	--	--	1.44325	0.02444
--	--	0.83549	0.0628	--	--	0.8341	0.17663	--	--	0.79899	0.2485	--	--	0.83516	0.21681	--	--	1.44374	0.02447
--	--	0.83609	0.06285	--	--	0.8347	0.1767	--	--	0.79967	0.24858	--	--	0.83576	0.21688	--	--	1.44423	0.02449
--	--	0.83669	0.0629	--	--	0.8353	0.17678	--	--	0.80035	0.24865	--	--	0.83635	0.21695	--	--	1.44472	0.02451
--	--	0.83729	0.06295	--	--	0.8359	0.17685	--	--	0.80102	0.24873	--	--	0.83694	0.21703	--	--	1.44521	0.02454
--	--	0.83789	0.063	--	--	0.83651	0.17693	--	--	0.8017	0.2488	--	--	0.83754	0.2171	--	--	1.4457	0.02456
--	--	0.83849	0.06305	--	--	0.83711	0.177	--	--	0.80238	0.24888	--	--	0.83813	0.21717	--	--	1.4462	0.02458
--	--	0.8391	0.0631	--	--	0.83771	0.17708	--	--	0.80306	0.24895	--	--	0.83872	0.21724	--	--	1.44669	0.02461
--	--	0.8397	0.06315	--	--	0.83831	0.17715	--	--	0.80374	0.24903	--	--	0.83932	0.21731	--	--	1.44718	0.02463
--	--	0.8403	0.0632	--	--	0.83891	0.17723	--	--	0.80441	0.2491	--	--	0.83991	0.21738	--	--	1.44767	0.02465
--	--	0.8409	0.06325	--	--	0.83951	0.1773	--	--	0.80509	0.24918	--	--	0.8405	0.21746	--	--	1.44816	0.02468
--	--	0.8415	0.0633	--	--	0.84011	0.17738	--	--	0.80577	0.24925	--	--	0.8411	0.21753	--	--	1.44865	0.0247
--	--	0.8421	0.06335	--	--	0.84071	0.17745	--	--	0.80645	0.24933	--	--	0.84169	0.2176	--	--	1.44914	0.02472
--	--	0.8427	0.06339	--	--	0.84132	0.17753	--	--	0.80713	0.2494	--	--	0.84229	0.21767	--	--	1.44964	0.02475
--	--	0.84331	0.06344	--	--	0.84192	0.1776	--	--	0.8078	0.24948	--	--	0.84288	0.21774	--	--	1.45013	0.02477
--	--	0.84391	0.06349	--	--	0.84252	0.17768	--	--	0.80848	0.24955	--	--	0.84347	0.21781	--	--	1.45062	0.02479
--	--	0.84451	0.06354	--	--	0.84312	0.17775	--	--	0.80916	0.24963	--	--	0.84407	0.21788	--	--	1.45111	0.02482
--	--	0.84511	0.06359	--	--	0.84372	0.17783	--	--	0.80984	0.2497	--	--	0.84466	0.21796	--	--	1.4516	0.02484
--	--	0.84571	0.06364	--	--	0.84432	0.1779	--	--	0.81052	0.24978	--	--	0.84525	0.21803	--	--	1.45209	0.02486
--	--	0.84631	0.06369	--	--	0.84492	0.17798	--	--	0.81119	0.24985	--	--	0.84585	0.2181	--	--	1.45258	0.02489
--	--	0.84691	0.06374	--	--	0.84552	0.17805	--	--	0.81187	0.24993	--	--	0.84644	0.21817	--	--	1.45307	0.02491
--	--	0.84752	0.06379	--	--	0.84613	0.17813	--	--	0.81255	0.25	--	--	0.84703	0.21824	--	--	1.45357	0.02493
--	--	0.84812	0.06384	--	--	0.84673	0.1782	--	--	0.81323	0.25008	--	--	0.84763	0.21831	--	--	1.45406	0.02496
--	--	0.84872	0.06389	--	--	0.84733	0.17827	--	--	0.81391	0.25015	--	--	0.84822	0.21838	--	--	1.45455	0.02498
--	--	0.84932	0.06393	--	--	0.84793	0.17835	--	--	0.81458	0.25023	--	--	0.84881	0.21846	--	--	1.45504	0.02501
--	--	0.84992	0.06398	--	--	0.84853	0.17842	--	--	0.81526	0.2503	--	--	0.84941	0.21853	--	--	1.45553	0.02503
--	--	0.85052	0.06403	--	--	0.84913	0.1785	--	--	0.81594	0.25037	--	--	0.85	0.2186	--	--	1.45602	0.02505
--	--	0.85112	0.06408	--	--	0.84973	0.17857	--	--	0.81662	0.25045	--	--	0.8506	0.21867	--	--	1.45651	0.02508
--	--	0.85173	0.06413	--	--	0.85033	0.17865	--	--	0.8173	0.25052	--	--	0.85119	0.21874	--	--	1.45701	0.0251
--	--	0.85233	0.06418	--	--	0.85093	0.17872	--	--	0.81798	0.2506	--	--	0.85178	0.21881	--	--	1.4575	0.02512
--	--	0.85293	0.06423	--	--	0.85154	0.1788	--	--	0.81865	0.25067	--	--	0.85238	0.21888	--	--	1.45799	0.02515
--	--	0.85353	0.06428	--	--	0.85214	0.17887	--	--	0.81933	0.25075	--	--	0.85297	0.21896	--	--	1.45848	0.02517
--	--	0.85413	0.06433	--	--	0.85274	0.17895	--	--	0.82001	0.25082	--	--	0.85356	0.21903	--	--	1.45897	0.02519
--	--	0.85473	0.06438	--	--	0.85334	0.17902	--	--	0.82069	0.2509	--	--	0.85416	0.2191	--	--	1.45946	0.02522
--	--	0.85533	0.06443	--	--	0.85394	0.1791	--	--	0.82137	0.25097	--	--	0.85475	0.21917	--	--	1.45995	0.02524
--	--	0.85593	0.06448	--	--	0.85454	0.17917	--	--	0.82204	0.25105	--	--	0.85534	0.21924	--	--	1.46045	0.02526
--	--	0.85654	0.06452	--	--	0.85514	0.17925	--	--	0.82272	0.25112	--	--	0.85594	0.21931	--	--	1.46094	0.02529
--	--	0.85714	0.06457	--	--	0.85574	0.17932	--	--	0.8234	0.2512	--	--	0.85653	0.21938	--	--	1.46143	0.02531
--	--	0.85774	0.06462	--	--	0.85635	0.1794	--	--	0.82408	0.25127	--	--	0.85712	0.21946	--	--	1.46192	0.02533
--	--	0.85834	0.06467	--	--	0.85695	0.17947	--	--	0.82476	0.25135	--	--	0.85772	0.21953	--	--	1.46241	0.02536
--	--	0.85894	0.06472	--	--	0.85755	0.17955	--	--	0.82543	0.25142	--	--	0.85831	0.2196	--	--	1.4629	0.02538
--	--	0.85954	0.06477	--	--	0.85815	0.17962	--	--	0.82611	0.2515	--	--	0.85891	0.21967	--	--	1.46339	0.0254
--	--	0.86014	0.06482	--	--	0.85875	0.1797	--	--	0.82679	0.25157	--	--	0.8595	0.21974	--	--	1.46389	0.02543
--	--	0.86075	0.06487	--	--	0.85935	0.17977	--	--	0.82747	0.25165	--	--	0.86009	0.21981	--	--	1.46438	0.02545
--	--	0.86135	0.06492	--	--	0.85995	0.17985	--	--	0.82815	0.25172	--	--	0.86069	0.21989	--	--	1.46487	0.02547
--	--	0.86195	0.06497	--	--	0.86055	0.17992	--	--	0.82882	0.2518	--	--	0.86128	0.21996	--	--	1.46536	0.0255
--	--	0.86255	0.06502	--	--	0.86116	0.18	--	--	0.8295	0.25187	--	--	0.86187	0.22003	--	--	1.46585	0.02552
--	--	0.86315	0.06506	--	--	0.86176	0.18007	--	--	0.83018	0.25195	--	--	0.86247	0.2201	--	--	1.46634	0.02554
--	--	0.86375	0.06511	--	--	0.86236	0.18015	--	--	0.83086	0.25202	--	--	0.86306	0.22017	--	--	1.46683	0.02557
--	--	0.86435	0.06516	--	--	0.86296	0.18022	--	--	0.83154	0.2521	--	--	0.86365	0.22024	--	--	1.46733	0.02559
--	--	0.86496	0.06521	--	--	0.86356	0.1803	--	--	0.83222	0.25217	--	--	0.86425	0.22031	--	--	1.46782	0.02561
--	--	0.86556	0.06526	--	--	0.86416	0.18037	--	--	0.83289	0.25225	--	--	0.86484	0.22039	--	--	1.46831	0.02564
--	--	0.86616	0.06531	--	--	0.86476	0.18045	--	--	0.83357	0.25232	--	--	0.86543	0.22046	--	--	1.4688	0.02566
--	--	0.86676	0.06536	--	--	0.86536	0.18052	--	--	0.83425	0.2524	--	--	0.86603	0.22053	--	--	1.46929	0.02568
--	--	0.86736	0.06541	--	--	0.86597	0.1806	--	--	0.83493	0.25247	--	--	0.86662	0.2206	--	--	1.46978	0.02571
--	--	0.86796	0.06546	--	--	0.86657	0.18067	--	--	0.83561	0.25255	--	--	0.86722	0.22067	--	--	1.47027	0.02573
--	--	0.86856	0.06551	--	--	0.86717	0.18074	--	--	0.83628	0.25262	--	--	0.86781	0.22074	--	--	1.47077	0.02576
--	--	0.86917	0.06556	--	--	0.86777	0.18082	--	--	0.83696	0.2527	--	--	0.8684	0.22081	--	--	1.47126	0.02578
--	--	0.86977	0.06561	--	--	0.86837	0.18089	--	--	0.83764	0.25277	--	--	0.869	0.22089	--	--	1.47175	0.0258
--	--	0.87037	0.06565	--	--	0.86897	0.18097	--	--	0.83832	0.25285	--	--	0.86959	0.22096	--	--	1.47224	0.02583
--	--	0.87097	0.0657	--	--	0.86957	0.18104	--	--	0.839	0.25292	--	--	0.87018	0.22103	--	--	1.47273	0.02585
--	--	0.87157	0.06575	--	--	0.87017	0.18112	--	--	0.83967	0.253	--	--	0.87078	0.2211	--	--	1.47322	0.02587
--	--	0.87217	0.0658	--	--	0.87078	0.18119	--	--	0.84035	0.25307	--	--	0.87137	0.22117	--	--	1.47371	0.0259
--	--	0.87277	0.06585	--	--	0.87138	0.18127	--	--	0.84103	0.25315	--	--	0.87196	0.22124	--	--	1.4742	0.02592
--	--	0.87337	0.0659	--	--	0.87198	0.18134	--	--	0.84171	0.25322	--	--	0.87256	0.22131	--	--	1.4747	0.02594
--	--	0.87398	0.06595	--	--	0.87258	0.18142	--	--	0.84239	0.2533	--	--	0.87315	0.22139	--	--	1.47519	0.02597
--	--	0.87458	0.066	--	--	0.87318	0.18149	--	--	0.84306	0.25337	--	--	0.87374	0.22146	--	--	1.47568	0.02599
--	--	0.87518	0.06605	--	--	0.87378	0.18157	--	--	0.84374	0.25345	--	--	0.87434	0.22153	--	--	1.47617	0.02601
--	--	0.87578	0.0661	--	--	0.87438	0.18164	--	--	0.84442	0.25352	--	--	0.87493	0.2216	--	--	1.47666	0.02604
--	--	0.87638	0.06615	--	--	0.87498	0.18172	--	--	0.8451	0.2536	--	--	0.87552	0.22167	--	--	1.47715	0.02606
--	--	0.87698	0.06619	--	--	0.87558	0.18179	--	--	0.84578	0.25367	--	--	0.87612	0.22174	--	--	1.47764	0.02608
--	--	0.87758	0.06624	--	--	0.87619	0.18187	--	--	0.84645	0.25375	--	--	0.87671	0.22182	--	--	1.47814	0.02611
--	--	0.87819	0.06629	--	--	0.87679	0.18194	--	--	0.84713	0.25382	--	--	0.87731	0.22189	--	--	1.47863	0.02613
--	--	0.87879	0.06634	--	--	0.87739	0.18202	--	--	0.84781	0.2539	--	--	0.8779	0.22196	--	--	1.47912	0.02615
--	--	0.87939	0.06639	--	--	0.87799	0.18209	--	--	0.84849	0.25397	--	--	0.87849	0.22203	--	--	1.47961	0.02618
--	--	0.87999	0.06644	--	--	0.87859	0.18217	--	--	0.84917	0.25405	--	--	0.87909	0.2221	--	--	1.4801	0.0262
--	--	0.88059	0.06649	--	--	0.87919	0.18224	--	--	0.84985	0.25412	--	--	0.87968	0.22217	--	--	1.48059	0.02622
--	--	0.88119	0.06654	--	--	0.87979	0.18232	--	--	0.85052	0.2542	--	--	0.88027	0.22224	--	--	1.48108	0.02625
--	--	0.88179	0.06659	--	--	0.88039	0.18239	--	--	0.8512	0.25427	--	--	0.88087	0.22232	--	--	1.48158	0.02627
--	--	0.8824	0.06664	--	--	0.881	0.18247	--	--	0.85188	0.25435	--	--	0.88146	0.22239	--	--	1.48207	0.02629
--	--	0.883	0.06669	--	--	0.8816	0.18254	--	--	0.85256	0.25442	--	--	0.88205	0.22246	--	--	1.48256	0.02632
--	--	0.8836	0.06674	--	--	0.8822	0.18262	--	--	0.85324	0.2545	--	--	0.88265	0.22253	--	--	1.48305	0.02634
--	--	0.8842	0.06678	--	--	0.8828	0.18269	--	--	0.85391	0.25457	--	--	0.88324	0.2226	--	--	1.48354	0.02636
--	--	0.8848	0.06683	--	--	0.8834	0.18277	--	--	0.85459	0.25465	--	--	0.88383	0.22267	--	--	1.48403	0.02639
--	--	0.8854	0.06688	--	--	0.884	0.18284	--	--	0.85527	0.25472	--	--	0.88443	0.22274	--	--	1.48452	0.02641
--	--	0.886	0.06693	--	--	0.8846	0.18292	--	--	0.85595	0.25479	--	--	0.88502	0.22282	--	--	1.48502	0.02643
--	--	0.88661	0.06698	--	--	0.8852	0.18299	--	--	0.85663	0.25487	--	--	0.88562	0.22289	--	--	1.48551	0.02646
--	--	0.88721	0.06703	--	--	0.88581	0.18307	--	--	0.8573	0.25494	--	--	0.88621	0.22296	--	--	1.486	0.02648
--	--	0.88781	0.06708	--	--	0.88641	0.18314	--	--	0.85798	0.25502	--	--	0.8868	0.22303	--	--	1.48649	0.02651
--	--	0.88841	0.06713	--	--	0.88701	0.18322	--	--	0.85866	0.25509	--	--	0.8874	0.2231	--	--	1.48698	0.02653
--	--	0.88901	0.06718	--	--	0.88761	0.18329	--	--	0.85934	0.25517	--	--	0.88799	0.22317	--	--	1.48747	0.02655
--	--	0.88961	0.06723	--	--	0.88821	0.18336	--	--	0.86002	0.25524	--	--	0.88858	0.22324	--	--	1.48796	0.02658
--	--	0.89021	0.06728	--	--	0.88881	0.18344	--	--	0.86069	0.25532	--	--	0.88918	0.22332	--	--	1.48846	0.0266
--	--	0.89082	0.06732	--	--	0.88941	0.18351	--	--	0.86137	0.25539	--	--	0.88977	0.22339	--	--	1.48895	0.02662
--	--	0.89142	0.06737	--	--	0.89001	0.18359	--	--	0.86205	0.25547	--	--	0.89036	0.22346	--	--	1.48944	0.02665
--	--	0.89202	0.06742	--	--	0.89062	0.18366	--	--	0.86273	0.25554	--	--	0.89096	0.22353	--	--	1.48993	0.02667
--	--	0.89262	0.06747	--	--	0.89122	0.18374	--	--	0.86341	0.25562	--	--	0.89155	0.2236	--	--	1.49042	0.02669
--	--	0.89322	0.06752	--	--	0.89182	0.18381	--	--	0.86408	0.25569	--	--	0.89214	0.22367	--	--	1.49091	0.02672
--	--	0.89382	0.06757	--	--	0.89242	0.18389	--	--	0.86476	0.25577	--	--	0.89274	0.22375	--	--	1.4914	0.02674
--	--	0.89442	0.06762	--	--	0.89302	0.18396	--	--	0.86544	0.25584	--	--	0.89333	0.22382	--	--	1.4919	0.02676
--	--	0.89502	0.06767	--	--	0.89362	0.18404	--	--	0.86612	0.25592	--	--	0.89393	0.22389	--	--	1.49239	0.02679
--	--	0.89563	0.06772	--	--	0.89422	0.18411	--	--	0.8668	0.25599	--	--	0.89452	0.22396	--	--	1.49288	0.02681
--	--	0.89623	0.06777	--	--	0.89482	0.18419	--	--	0.86748	0.25607	--	--	0.89511	0.22403	--	--	1.49337	0.02683
--	--	0.89683	0.06782	--	--	0.89543	0.18426	--	--	0.86815	0.25614	--	--	0.89571	0.2241	--	--	1.49386	0.02686
--	--	0.89743	0.06787	--	--	0.89603	0.18434	--	--	0.86883	0.25622	--	--	0.8963	0.22417	--	--	1.49435	0.02688
--	--	0.89803	0.06791	--	--	0.89663	0.18441	--	--	0.86951	0.25629	--	--	0.89689	0.22425	--	--	1.49484	0.0269
--	--	0.89863	0.06796	--	--	0.89723	0.18449	--	--	0.87019	0.25637	--	--	0.89749	0.22432	--	--	1.49533	0.02693
--	--	0.89923	0.06801	--	--	0.89783	0.18456	--	--	0.87087	0.25644	--	--	0.89808	0.22439	--	--	1.49583	0.02695
--	--	0.89984	0.06806	--	--	0.89843	0.18464	--	--	0.87154	0.25652	--	--	0.89867	0.22446	--	--	1.49632	0.02697
--	--	0.90044	0.06811	--	--	0.89903	0.18471	--	--	0.87222	0.25659	--	--	0.89927	0.22453	--	--	1.49681	0.027
--	--	0.90104	0.06816	--	--	0.89963	0.18479	--	--	0.8729	0.25667	--	--	0.89986	0.2246	--	--	1.4973	0.02702
--	--	0.90164	0.06821	--	--	0.90024	0.18486	--	--	0.87358	0.25674	--	--	0.90045	0.22467	--	--	1.49779	0.02704
--	--	0.90224	0.06826	--	--	0.90084	0.18494	--	--	0.87426	0.25682	--	--	0.90105	0.22475	--	--	1.49828	0.02707
--	--	0.90284	0.06831	--	--	0.90144	0.18501	--	--	0.87493	0.25689	--	--	0.90164	0.22482	--	--	1.49877	0.02709
--	--	0.90344	0.06836	--	--	0.90204	0.18509	--	--	0.87561	0.25697	--	--	0.90224	0.22489	--	--	1.49927	0.02711
--	--	0.90405	0.06841	--	--	0.90264	0.18516	--	--	0.87629	0.25704	--	--	0.90283	0.22496	--	--	1.49976	0.02714
--	--	0.90465	0.06846	--	--	0.90324	0.18524	--	--	0.87697	0.25712	--	--	0.90342	0.22503	--	--	1.50025	0.02716

## Sheet: Figure 5c
sample	potentail @ 10mAcm-2	Tafel slope
Co7Mo6	76	82
Fe7Mo6	197	124
Cr50Mo50	265	110
Mo	228	120

## Sheet: Figure 5d
Z' (ohms)	-Z''(ohms)	Z' (ohms)	fitted '-Z''(ohms)	Z' (ohms)	-Z''(ohms)	Z' (ohms)	fitted '-Z''(ohms)	Z' (ohms)	-Z''(ohms)	Z' (ohms)	fitted '-Z''(ohms)	Z' (ohms)	-Z''(ohms)	Z' (ohms)	fitted '-Z''(ohms)
6.39757	0.14746	6.30813	0.00605	6.78772	0.57737	6.74377	0.05695	7.22374	0.77537	7.12794	0.08813	7.84744	1.13972	7.80726	0.13355
6.40215	0.13893	6.30921	0.00784	6.81285	0.56709	6.7519	0.07656	7.31096	1.05729	7.13486	0.12479	8.02824	1.5496	7.81529	0.19166
6.4356	0.16799	6.31061	0.01015	7.0365	0.69787	6.76287	0.10297	7.43548	1.31292	7.14468	0.1767	8.29317	2.02736	7.82695	0.275
6.45816	0.17066	6.31242	0.01313	7.07875	0.79969	6.77763	0.13842	7.58698	1.66204	7.15862	0.25024	8.53703	2.73024	7.84392	0.39442
6.43653	0.23284	6.31477	0.017	7.26447	1.08824	6.79753	0.18606	7.81526	2.23098	7.17843	0.35445	8.80669	3.57625	7.8688	0.56554
6.52118	0.19082	6.31782	0.02199	7.53131	1.19724	6.82437	0.25008	8.08023	2.98671	7.20661	0.50199	9.39235	4.96346	7.90567	0.81109
6.58961	0.27559	6.32166	0.02824	7.76633	1.60714	6.86065	0.33612	8.38863	4.12279	7.24671	0.71067	9.85991	6.60865	7.96084	1.16266
6.68177	0.29386	6.32662	0.03627	7.97189	1.97202	6.9097	0.45157	8.79142	5.69111	7.30394	1.00589	10.6796	9.25383	8.04456	1.66499
6.7504	0.34758	6.33363	0.04752	8.23523	2.47151	6.97607	0.60626	9.39054	7.87302	7.38604	1.42421	11.7743	12.9064	8.17433	2.38312
6.82468	0.4054	6.34233	0.06134	8.73689	3.26992	7.06611	0.81336	10.0055	10.7767	7.50413	2.01573	14.089	17.9461	8.38013	3.4075
6.92694	0.54228	6.3537	0.07914	9.18904	4.20781	7.18883	1.09076	11.4097	15.3663	7.67487	2.85082	18.2182	24.9414	8.71421	4.85982
7.08242	0.66266	6.36851	0.10192	10.068	5.54224	7.35643	1.46093	12.7475	21.3112	7.92427	4.03127	25.9532	33.2389	9.27085	6.90484
7.17434	0.88933	6.38788	0.13105	10.961	7.38454	7.58614	1.95304	15.5622	30.095	8.29258	5.69823	38.5398	40.2909	10.2232	9.75882
7.41373	1.06482	6.41326	0.16814	12.5722	9.7132	7.90333	2.60609	20.1572	42.0251	8.84286	8.04293	54.5541	43.0934	11.8765	13.6516
7.64259	1.30304	6.44662	0.21514	14.6892	12.5312	8.34422	3.46815	28.3512	58.8824	9.67881	11.3315	70.6942	38.7898	14.7511	18.7608
8.16424	1.45057	6.49051	0.27419	18.0188	16.0999	8.96004	4.59499	43.4701	78.9153	10.9776	15.9367	80.5993	31.5739	19.6484	25.0151
8.68354	1.47792	6.54832	0.3476	22.6338	19.972	9.82612	6.0517	68.8407	102.074	13.0348	22.3286	85.7042	21.4227	27.489	31.6967
9.10258	1.49767	6.62456	0.43768	29.1312	23.52	11.0545	7.90987	106.533	121.167	16.3595	31.0963	84.8733	13.2893	38.8254	37.2207
9.63459	1.46818	6.72522	0.54641	37.4911	25.8128	12.7975	10.2199	153.222	128.505	21.8249	42.9036			52.6767	39.4525
10.0269	1.24266	6.85737	0.67417	46.7332	26.04	15.2609	12.9906	195.395	120.582	30.8226	58.2177			66.5849	37.3494
10.3154	1.02887	7.02925	0.81901	55.6461	23.7798	18.6985	16.1431	227.197	103.265	45.5328	77.0359			78.0067	31.9079
10.5177	0.76614	7.24993	0.9757	62.1225	19.6266	23.3436	19.4321			68.4553	97.689			85.9581	25.2339
10.6786	0.53593	7.52667	1.13378	65.6382	14.7524	29.365	22.4514			101.495	116.368			90.9337	18.9556
10.8501	0.35873	7.86142	1.27723			36.6086	24.6182			143.423	127.335
10.9662	0.26966	8.24858	1.38719			44.6209	25.4256			188.458	126.183
11.2838	0.12097	8.67353	1.44609			52.6438	24.654			229.068	113.418
11.4596	0.21005	9.11095	1.44298			59.907	22.5157
		9.53302	1.3785			65.9485	19.5173
		9.91636	1.26417
		10.2451	1.11862
		10.5165	0.95985
		10.7318	0.80403
		10.8995	0.66057
		11.0282	0.53468
		11.1259	0.42806
		11.2002	0.33967

## Sheet: Figure 5e
Potential(V/RHE)	Co7Mo6-600C30min	Potential(V/RHE)	Co7Mo6-700C120s	Potential(V/RHE)	Co7Mo6-800C120s
-0.15078	-50.196	-0.14886	-50.3572	-0.19015	-50.2955
-0.15033	-49.8842	-0.14841	-49.9285	-0.18967	-49.9315
-0.14988	-49.5594	-0.14796	-49.5054	-0.18919	-49.5877
-0.14943	-49.2109	-0.1475	-49.0985	-0.18871	-49.1798
-0.14898	-48.8685	-0.14705	-48.7124	-0.18823	-48.7969
-0.14853	-48.553	-0.1466	-48.3151	-0.18774	-48.4573
-0.14808	-48.2472	-0.14615	-47.9187	-0.18726	-48.0817
-0.14763	-47.9463	-0.1457	-47.5496	-0.18678	-47.7082
-0.14718	-47.648	-0.14525	-47.1921	-0.1863	-47.3855
-0.14673	-47.3746	-0.1448	-46.8101	-0.18582	-47.0257
-0.14627	-47.1116	-0.14435	-46.4311	-0.18534	-46.6218
-0.14582	-46.76	-0.1439	-46.0656	-0.18486	-46.2415
-0.14537	-46.3772	-0.14345	-45.7009	-0.18438	-45.8608
-0.14492	-46.0071	-0.143	-45.329	-0.1839	-45.4624
-0.14447	-45.6325	-0.14255	-44.9432	-0.18342	-45.0821
-0.14402	-45.3	-0.1421	-44.5521	-0.18294	-44.7677
-0.14357	-45.0122	-0.14165	-44.1581	-0.18246	-44.479
-0.14312	-44.726	-0.1412	-43.7747	-0.18198	-44.2043
-0.14267	-44.3672	-0.14075	-43.4174	-0.18149	-43.8932
-0.14222	-44.0136	-0.1403	-43.0568	-0.18101	-43.5515
-0.14177	-43.7264	-0.13985	-42.6606	-0.18053	-43.2272
-0.14132	-43.467	-0.1394	-42.2722	-0.18005	-42.8421
-0.14087	-43.2005	-0.13895	-41.9094	-0.17957	-42.4053
-0.14042	-42.9147	-0.1385	-41.5451	-0.17909	-42.0589
-0.13997	-42.6234	-0.13805	-41.1808	-0.17861	-41.7638
-0.13952	-42.3359	-0.1376	-40.8187	-0.17813	-41.463
-0.13907	-42.0367	-0.13715	-40.4631	-0.17765	-41.1466
-0.13862	-41.7103	-0.13669	-40.1227	-0.17717	-40.8363
-0.13817	-41.3784	-0.13624	-39.784	-0.17669	-40.5237
-0.13772	-41.0696	-0.13579	-39.4467	-0.17621	-40.1892
-0.13727	-40.7646	-0.13534	-39.1198	-0.17573	-39.7698
-0.13682	-40.4719	-0.13489	-38.805	-0.17525	-39.3557
-0.13637	-40.1863	-0.13444	-38.4602	-0.17476	-39.0386
-0.13592	-39.9062	-0.13399	-38.1131	-0.17428	-38.7322
-0.13547	-39.6227	-0.13354	-37.7898	-0.1738	-38.4051
-0.13502	-39.3312	-0.13309	-37.4554	-0.17332	-38.0722
-0.13457	-39.024	-0.13264	-37.0862	-0.17284	-37.7768
-0.13412	-38.7223	-0.13219	-36.7373	-0.17236	-37.4904
-0.13367	-38.4367	-0.13174	-36.4211	-0.17188	-37.1846
-0.13322	-38.1588	-0.13129	-36.1154	-0.1714	-36.8913
-0.13277	-37.8991	-0.13084	-35.7949	-0.17092	-36.604
-0.13232	-37.6517	-0.13039	-35.4587	-0.17044	-36.2763
-0.13187	-37.3762	-0.12994	-35.1274	-0.16996	-35.9656
-0.13142	-37.0841	-0.12949	-34.8067	-0.16948	-35.6983
-0.13097	-36.7961	-0.12904	-34.4983	-0.169	-35.4083
-0.13052	-36.5115	-0.12859	-34.2071	-0.16852	-35.0874
-0.13007	-36.2319	-0.12814	-33.8968	-0.16803	-34.7692
-0.12962	-35.9788	-0.12769	-33.5724	-0.16755	-34.4618
-0.12917	-35.7364	-0.12724	-33.2558	-0.16707	-34.1825
-0.12872	-35.4649	-0.12679	-32.9573	-0.16659	-33.921
-0.12827	-35.1743	-0.12634	-32.6748	-0.16611	-33.6558
-0.12782	-34.9096	-0.12588	-32.3848	-0.16563	-33.3961
-0.12737	-34.6588	-0.12543	-32.0978	-0.16515	-33.1298
-0.12692	-34.4063	-0.12498	-31.8287	-0.16467	-32.8036
-0.12646	-34.146	-0.12453	-31.5674	-0.16419	-32.4799
-0.12601	-33.8892	-0.12408	-31.2686	-0.16371	-32.1911
-0.12556	-33.6489	-0.12363	-30.9157	-0.16323	-31.9178
-0.12511	-33.4117	-0.12318	-30.5748	-0.16275	-31.677
-0.12466	-33.1718	-0.12273	-30.2509	-0.16227	-31.4286
-0.12421	-32.9208	-0.12228	-29.957	-0.16178	-31.1138
-0.12376	-32.6272	-0.12183	-29.738	-0.1613	-30.8103
-0.12331	-32.3184	-0.12138	-29.5085	-0.16082	-30.5859
-0.12286	-32.053	-0.12093	-29.2172	-0.16034	-30.3536
-0.12241	-31.8053	-0.12048	-28.9242	-0.15986	-30.0884
-0.12196	-31.5607	-0.12003	-28.6509	-0.15938	-29.8132
-0.12151	-31.3191	-0.11958	-28.3845	-0.1589	-29.5157
-0.12106	-31.0826	-0.11913	-28.1211	-0.15842	-29.2387
-0.12061	-30.8567	-0.11868	-27.859	-0.15794	-29.0235
-0.12016	-30.6313	-0.11823	-27.5839	-0.15746	-28.7867
-0.11971	-30.4063	-0.11778	-27.3004	-0.15698	-28.5298
-0.11926	-30.1816	-0.11733	-27.0303	-0.1565	-28.2747
-0.11881	-29.9644	-0.11688	-26.7703	-0.15602	-28.0275
-0.11836	-29.7484	-0.11643	-26.516	-0.15554	-27.7746
-0.11791	-29.5239	-0.11598	-26.2506	-0.15505	-27.5339
-0.11746	-29.2769	-0.11553	-25.9763	-0.15457	-27.3108
-0.11701	-29.0201	-0.11507	-25.726	-0.15409	-27.0996
-0.11656	-28.7545	-0.11462	-25.4869	-0.15361	-26.8781
-0.11611	-28.5033	-0.11417	-25.2518	-0.15313	-26.6489
-0.11566	-28.2896	-0.11372	-25.0079	-0.15265	-26.4028
-0.11521	-28.0841	-0.11327	-24.7612	-0.15217	-26.1662
-0.11476	-27.8622	-0.11282	-24.5164	-0.15169	-25.9353
-0.11431	-27.6395	-0.11237	-24.2675	-0.15121	-25.6963
-0.11386	-27.4056	-0.11192	-24.019	-0.15073	-25.4193
-0.11341	-27.1495	-0.11147	-23.7703	-0.15025	-25.1471
-0.11296	-26.9029	-0.11102	-23.5209	-0.14977	-24.9109
-0.11251	-26.6836	-0.11057	-23.2887	-0.14929	-24.699
-0.11206	-26.4771	-0.11012	-23.0712	-0.14881	-24.5174
-0.11161	-26.2934	-0.10967	-22.8505	-0.14832	-24.3256
-0.11116	-26.1076	-0.10922	-22.6244	-0.14784	-24.0759
-0.11071	-25.8971	-0.10877	-22.3969	-0.14736	-23.8103
-0.11026	-25.684	-0.10832	-22.162	-0.14688	-23.5937
-0.10981	-25.4632	-0.10787	-21.9369	-0.1464	-23.3987
-0.10936	-25.2278	-0.10742	-21.7249	-0.14592	-23.1973
-0.10891	-24.9953	-0.10697	-21.5077	-0.14544	-22.9921
-0.10846	-24.7686	-0.10652	-21.2783	-0.14496	-22.7792
-0.10801	-24.5495	-0.10607	-21.0472	-0.14448	-22.5615
-0.10756	-24.3396	-0.10562	-20.8204	-0.144	-22.361
-0.1071	-24.1312	-0.10517	-20.5978	-0.14352	-22.1775
-0.10665	-23.9339	-0.10472	-20.3883	-0.14304	-21.9873
-0.1062	-23.737	-0.10426	-20.1812	-0.14256	-21.7642
-0.10575	-23.5414	-0.10381	-19.9631	-0.14207	-21.5398
-0.1053	-23.3462	-0.10336	-19.7402	-0.14159	-21.3367
-0.10485	-23.1492	-0.10291	-19.5257	-0.14111	-21.1485
-0.1044	-22.9474	-0.10246	-19.3228	-0.14063	-20.9746
-0.10395	-22.7569	-0.10201	-19.1247	-0.14015	-20.7873
-0.1035	-22.5827	-0.10156	-18.9173	-0.13967	-20.5775
-0.10305	-22.402	-0.10111	-18.7086	-0.13919	-20.371
-0.1026	-22.1991	-0.10066	-18.5082	-0.13871	-20.1636
-0.10215	-21.9936	-0.10021	-18.307	-0.13823	-19.9536
-0.1017	-21.7964	-0.09976	-18.1105	-0.13775	-19.7618
-0.10125	-21.6023	-0.09931	-17.9135	-0.13727	-19.5822
-0.1008	-21.4031	-0.09886	-17.7166	-0.13679	-19.4004
-0.10035	-21.1997	-0.09841	-17.5249	-0.13631	-19.2094
-0.0999	-21.0169	-0.09796	-17.3416	-0.13583	-19.0175
-0.09945	-20.8472	-0.09751	-17.1598	-0.13534	-18.8296
-0.099	-20.678	-0.09706	-16.9851	-0.13486	-18.6572
-0.09855	-20.4767	-0.09661	-16.8182	-0.13438	-18.4874
-0.0981	-20.2747	-0.09616	-16.6431	-0.1339	-18.304
-0.09765	-20.1046	-0.09571	-16.4555	-0.13342	-18.115
-0.0972	-19.9366	-0.09526	-16.2681	-0.13294	-17.9193
-0.09675	-19.7659	-0.09481	-16.0941	-0.13246	-17.7304
-0.0963	-19.5927	-0.09436	-15.9162	-0.13198	-17.5723
-0.09585	-19.418	-0.09391	-15.7243	-0.1315	-17.4163
-0.0954	-19.2389	-0.09345	-15.5388	-0.13102	-17.2482
-0.09495	-19.061	-0.093	-15.3684	-0.13054	-17.0783
-0.0945	-18.8838	-0.09255	-15.1812	-0.13006	-16.9168
-0.09405	-18.7134	-0.0921	-15.009	-0.12958	-16.7544
-0.0936	-18.5392	-0.09165	-14.8549	-0.12909	-16.5891
-0.09315	-18.3649	-0.0912	-14.6942	-0.12861	-16.4284
-0.0927	-18.1812	-0.09075	-14.5231	-0.12813	-16.2734
-0.09225	-17.9931	-0.0903	-14.3525	-0.12765	-16.1223
-0.0918	-17.8354	-0.08985	-14.1957	-0.12717	-15.9722
-0.09135	-17.6862	-0.0894	-14.048	-0.12669	-15.8195
-0.0909	-17.532	-0.08895	-13.8799	-0.12621	-15.6662
-0.09045	-17.3725	-0.0885	-13.7037	-0.12573	-15.5163
-0.09	-17.2191	-0.08805	-13.5677	-0.12525	-15.3676
-0.08955	-17.0611	-0.0876	-13.4272	-0.12477	-15.2119
-0.0891	-16.9026	-0.08715	-13.273	-0.12429	-15.0535
-0.08865	-16.7379	-0.0867	-13.1146	-0.12381	-14.888
-0.0882	-16.5742	-0.08625	-12.9535	-0.12333	-14.7161
-0.08775	-16.4122	-0.0858	-12.8085	-0.12285	-14.5548
-0.08729	-16.2518	-0.08535	-12.6724	-0.12236	-14.3991
-0.08684	-16.0961	-0.0849	-12.5248	-0.12188	-14.2488
-0.08639	-15.9452	-0.08445	-12.3698	-0.1214	-14.099
-0.08594	-15.7977	-0.084	-12.2253	-0.12092	-13.9663
-0.08549	-15.6554	-0.08355	-12.0895	-0.12044	-13.8384
-0.08504	-15.5127	-0.0831	-11.951	-0.11996	-13.6955
-0.08459	-15.3656	-0.08264	-11.8092	-0.11948	-13.5378
-0.08414	-15.2142	-0.08219	-11.67	-0.119	-13.4104
-0.08369	-15.0727	-0.08174	-11.5386	-0.11852	-13.2903
-0.08324	-14.9328	-0.08129	-11.4094	-0.11804	-13.1571
-0.08279	-14.7911	-0.08084	-11.2794	-0.11756	-13.0044
-0.08234	-14.6503	-0.08039	-11.1486	-0.11708	-12.8695
-0.08189	-14.5025	-0.07994	-11.0136	-0.1166	-12.7429
-0.08144	-14.3433	-0.07949	-10.8738	-0.11612	-12.6154
-0.08099	-14.1909	-0.07904	-10.7421	-0.11563	-12.4673
-0.08054	-14.0648	-0.07859	-10.6209	-0.11515	-12.327
-0.08009	-13.937	-0.07814	-10.4988	-0.11467	-12.1976
-0.07964	-13.8003	-0.07769	-10.3664	-0.11419	-12.0681
-0.07919	-13.6609	-0.07724	-10.237	-0.11371	-11.9381
-0.07874	-13.5229	-0.07679	-10.121	-0.11323	-11.8085
-0.07829	-13.3854	-0.07634	-10.0173	-0.11275	-11.6863
-0.07784	-13.2443	-0.07589	-9.90364	-0.11227	-11.5733
-0.07739	-13.1005	-0.07544	-9.7728	-0.11179	-11.4551
-0.07694	-12.9708	-0.07499	-9.64392	-0.11131	-11.336
-0.07649	-12.8582	-0.07454	-9.52223	-0.11083	-11.2101
-0.07604	-12.7442	-0.07409	-9.40862	-0.11035	-11.0814
-0.07559	-12.6082	-0.07364	-9.30293	-0.10987	-10.9766
-0.07514	-12.4706	-0.07319	-9.19481	-0.10938	-10.8778
-0.07469	-12.3383	-0.07274	-9.08347	-0.1089	-10.7537
-0.07424	-12.2065	-0.07229	-8.97069	-0.10842	-10.6164
-0.07379	-12.0824	-0.07183	-8.85816	-0.10794	-10.4975
-0.07334	-11.9635	-0.07138	-8.7473	-0.10746	-10.3851
-0.07289	-11.8423	-0.07093	-8.63805	-0.10698	-10.2791
-0.07244	-11.7132	-0.07048	-8.52546	-0.1065	-10.1742
-0.07199	-11.5885	-0.07003	-8.41317	-0.10602	-10.0616
-0.07154	-11.4732	-0.06958	-8.31371	-0.10554	-9.94723
-0.07109	-11.359	-0.06913	-8.22638	-0.10506	-9.83775
-0.07064	-11.2466	-0.06868	-8.13098	-0.10458	-9.73398
-0.07019	-11.1332	-0.06823	-8.02873	-0.1041	-9.6286
-0.06974	-11.0208	-0.06778	-7.9184	-0.10362	-9.51799
-0.06929	-10.9083	-0.06733	-7.80623	-0.10314	-9.41255
-0.06884	-10.7936	-0.06688	-7.70237	-0.10265	-9.31754
-0.06839	-10.6781	-0.06643	-7.60447	-0.10217	-9.22282
-0.06793	-10.5619	-0.06598	-7.51169	-0.10169	-9.12581
-0.06748	-10.4441	-0.06553	-7.4245	-0.10121	-9.02844
-0.06703	-10.3294	-0.06508	-7.33879	-0.10073	-8.92959
-0.06658	-10.2286	-0.06463	-7.24628	-0.10025	-8.82984
-0.06613	-10.127	-0.06418	-7.15325	-0.09977	-8.72701
-0.06568	-9.99743	-0.06373	-7.05634	-0.09929	-8.62513
-0.06523	-9.86308	-0.06328	-6.95766	-0.09881	-8.53276
-0.06478	-9.76709	-0.06283	-6.87085	-0.09833	-8.44102
-0.06433	-9.67473	-0.06238	-6.78547	-0.09785	-8.35082
-0.06388	-9.57662	-0.06193	-6.69702	-0.09737	-8.26157
-0.06343	-9.46909	-0.06148	-6.60819	-0.09689	-8.16872
-0.06298	-9.36473	-0.06102	-6.5291	-0.09641	-8.07523
-0.06253	-9.26296	-0.06057	-6.4596	-0.09592	-7.98543
-0.06208	-9.16085	-0.06012	-6.37655	-0.09544	-7.89821
-0.06163	-9.06126	-0.05967	-6.29273	-0.09496	-7.81564
-0.06118	-8.96267	-0.05922	-6.21656	-0.09448	-7.73179
-0.06073	-8.8682	-0.05877	-6.13804	-0.094	-7.64049
-0.06028	-8.77477	-0.05832	-6.05325	-0.09352	-7.54942
-0.05983	-8.6823	-0.05787	-5.96866	-0.09304	-7.46389
-0.05938	-8.58885	-0.05742	-5.88774	-0.09256	-7.38092
-0.05893	-8.49575	-0.05697	-5.81381	-0.09208	-7.29748
-0.05848	-8.39331	-0.05652	-5.75098	-0.0916	-7.2118
-0.05803	-8.29199	-0.05607	-5.68124	-0.09112	-7.1271
-0.05758	-8.20312	-0.05562	-5.59964	-0.09064	-7.04867
-0.05713	-8.11384	-0.05517	-5.52396	-0.09016	-6.97147
-0.05668	-8.02437	-0.05472	-5.46155	-0.08967	-6.89609
-0.05623	-7.93343	-0.05427	-5.39385	-0.08919	-6.82159
-0.05578	-7.84361	-0.05382	-5.31767	-0.08871	-6.74087
-0.05533	-7.75388	-0.05337	-5.24778	-0.08823	-6.65868
-0.05488	-7.66442	-0.05292	-5.1803	-0.08775	-6.58713
-0.05443	-7.57538	-0.05247	-5.10883	-0.08727	-6.51979
-0.05398	-7.48732	-0.05202	-5.04091	-0.08679	-6.45103
-0.05353	-7.40053	-0.05157	-4.98434	-0.08631	-6.38123
-0.05308	-7.31518	-0.05112	-4.92838	-0.08583	-6.30814
-0.05263	-7.23255	-0.05067	-4.86641	-0.08535	-6.23425
-0.05218	-7.14949	-0.05021	-4.80273	-0.08487	-6.16539
-0.05173	-7.0648	-0.04976	-4.74257	-0.08439	-6.09787
-0.05128	-6.97992	-0.04931	-4.68331	-0.08391	-6.02573
-0.05083	-6.89667	-0.04886	-4.62182	-0.08343	-5.95415
-0.05038	-6.81426	-0.04841	-4.55664	-0.08294	-5.89014
-0.04993	-6.73574	-0.04796	-4.49488	-0.08246	-5.82836
-0.04948	-6.66368	-0.04751	-4.43866	-0.08198	-5.76463
-0.04903	-6.59039	-0.04706	-4.38357	-0.0815	-5.70014
-0.04857	-6.51048	-0.04661	-4.32591	-0.08102	-5.63428
-0.04812	-6.43071	-0.04616	-4.26548	-0.08054	-5.56754
-0.04767	-6.35748	-0.04571	-4.20986	-0.08006	-5.50331
-0.04722	-6.28723	-0.04526	-4.1574	-0.07958	-5.43977
-0.04677	-6.2114	-0.04481	-4.1024	-0.0791	-5.37706
-0.04632	-6.1323	-0.04436	-4.04841	-0.07862	-5.31735
-0.04587	-6.06128	-0.04391	-3.99844	-0.07814	-5.25712
-0.04542	-5.99735	-0.04346	-3.94734	-0.07766	-5.19619
-0.04497	-5.93012	-0.04301	-3.89831	-0.07718	-5.13603
-0.04452	-5.85204	-0.04256	-3.84645	-0.07669	-5.07447
-0.04407	-5.77453	-0.04211	-3.7954	-0.07621	-5.01414
-0.04362	-5.70951	-0.04166	-3.74838	-0.07573	-4.96002
-0.04317	-5.64497	-0.04121	-3.69932	-0.07525	-4.9071
-0.04272	-5.57687	-0.04076	-3.64892	-0.07477	-4.85268
-0.04227	-5.50742	-0.04031	-3.60257	-0.07429	-4.79811
-0.04182	-5.44117	-0.03986	-3.56067	-0.07381	-4.74313
-0.04137	-5.37536	-0.0394	-3.5192	-0.07333	-4.68423
-0.04092	-5.31057	-0.03895	-3.47692	-0.07285	-4.62828
-0.04047	-5.24792	-0.0385	-3.43264	-0.07237	-4.57861
-0.04002	-5.18596	-0.03805	-3.38695	-0.07189	-4.53147
-0.03957	-5.12494	-0.0376	-3.33973	-0.07141	-4.48018
-0.03912	-5.06329	-0.03715	-3.29395	-0.07093	-4.4295
-0.03867	-5.00036	-0.0367	-3.25276	-0.07045	-4.38289
-0.03822	-4.93779	-0.03625	-3.2111	-0.06996	-4.3339
-0.03777	-4.87588	-0.0358	-3.17261	-0.06948	-4.28304
-0.03732	-4.81425	-0.03535	-3.13657	-0.069	-4.23381
-0.03687	-4.75939	-0.0349	-3.10041	-0.06852	-4.18567
-0.03642	-4.70877	-0.03445	-3.06296	-0.06804	-4.13956
-0.03597	-4.65559	-0.034	-3.02466	-0.06756	-4.09518
-0.03552	-4.5977	-0.03355	-2.98274	-0.06708	-4.05254
-0.03507	-4.53975	-0.0331	-2.94295	-0.0666	-4.00946
-0.03462	-4.48168	-0.03265	-2.90792	-0.06612	-3.96742
-0.03417	-4.42443	-0.0322	-2.87315	-0.06564	-3.9256
-0.03372	-4.37471	-0.03175	-2.83616	-0.06516	-3.88033
-0.03327	-4.32801	-0.0313	-2.79957	-0.06468	-3.83468
-0.03282	-4.27682	-0.03085	-2.76512	-0.0642	-3.7932
-0.03237	-4.21907	-0.0304	-2.73084	-0.06372	-3.75325
-0.03192	-4.16544	-0.02995	-2.69639	-0.06323	-3.71381
-0.03147	-4.1155	-0.0295	-2.66471	-0.06275	-3.67235
-0.03102	-4.06526	-0.02905	-2.63626	-0.06227	-3.62956
-0.03057	-4.01389	-0.02859	-2.60389	-0.06179	-3.58898
-0.03012	-3.96376	-0.02814	-2.56687	-0.06131	-3.54842
-0.02967	-3.92183	-0.02769	-2.53476	-0.06083	-3.51074
-0.02922	-3.88059	-0.02724	-2.50904	-0.06035	-3.47361
-0.02876	-3.8357	-0.02679	-2.47962	-0.05987	-3.43424
-0.02831	-3.78771	-0.02634	-2.44371	-0.05939	-3.39465
-0.02786	-3.73581	-0.02589	-2.41457	-0.05891	-3.35896
-0.02741	-3.68122	-0.02544	-2.39162	-0.05843	-3.3264
-0.02696	-3.63618	-0.02499	-2.36531	-0.05795	-3.29103
-0.02651	-3.59959	-0.02454	-2.33563	-0.05747	-3.25304
-0.02606	-3.56152	-0.02409	-2.30697	-0.05698	-3.21796
-0.02561	-3.51835	-0.02364	-2.28158	-0.0565	-3.18573
-0.02516	-3.47494	-0.02319	-2.25828	-0.05602	-3.15321
-0.02471	-3.43322	-0.02274	-2.23629	-0.05554	-3.11966
-0.02426	-3.39253	-0.02229	-2.21095	-0.05506	-3.08718
-0.02381	-3.35065	-0.02184	-2.18275	-0.05458	-3.05786
-0.02336	-3.30804	-0.02139	-2.15727	-0.0541	-3.02674
-0.02291	-3.26867	-0.02094	-2.13394	-0.05362	-2.9885
-0.02246	-3.2325	-0.02049	-2.10819	-0.05314	-2.95358
-0.02201	-3.19613	-0.02004	-2.08198	-0.05266	-2.9231
-0.02156	-3.15819	-0.01959	-2.06011	-0.05218	-2.89402
-0.02111	-3.12032	-0.01914	-2.0388	-0.0517	-2.86535
-0.02066	-3.08532	-0.01869	-2.01309	-0.05122	-2.83589
-0.02021	-3.05097	-0.01823	-1.98834	-0.05074	-2.80638
-0.01976	-3.01536	-0.01778	-1.9675	-0.05025	-2.77866
-0.01931	-2.97969	-0.01733	-1.94697	-0.04977	-2.75266
-0.01886	-2.94373	-0.01688	-1.928	-0.04929	-2.72642
-0.01841	-2.90609	-0.01643	-1.91	-0.04881	-2.70006
-0.01796	-2.87093	-0.01598	-1.88966	-0.04833	-2.67501
-0.01751	-2.83954	-0.01553	-1.86667	-0.04785	-2.64653
-0.01706	-2.80881	-0.01508	-1.84812	-0.04737	-2.61684
-0.01661	-2.77721	-0.01463	-1.83374	-0.04689	-2.59196
-0.01616	-2.74597	-0.01418	-1.81831	-0.04641	-2.56877
-0.01571	-2.71717	-0.01373	-1.79789	-0.04593	-2.54444
-0.01526	-2.68897	-0.01328	-1.77655	-0.04545	-2.51933
-0.01481	-2.6581	-0.01283	-1.75848	-0.04497	-2.49447
-0.01436	-2.62506	-0.01238	-1.74269	-0.04449	-2.47041
-0.01391	-2.59345	-0.01193	-1.72652	-0.04401	-2.44675
-0.01346	-2.56559	-0.01148	-1.70957	-0.04352	-2.42309
-0.01301	-2.53854	-0.01103	-1.6918	-0.04304	-2.39936
-0.01256	-2.51062	-0.01058	-1.67539	-0.04256	-2.37627
-0.01211	-2.48398	-0.01013	-1.66158	-0.04208	-2.3536
-0.01166	-2.46072	-0.00968	-1.64657	-0.0416	-2.33101
-0.01121	-2.43784	-0.00923	-1.62947	-0.04112	-2.30905
-0.01076	-2.41198	-0.00878	-1.61268	-0.04064	-2.28847
-0.01031	-2.38408	-0.00833	-1.59764	-0.04016	-2.2676
-0.00986	-2.35727	-0.00788	-1.58194	-0.03968	-2.24673
-0.0094	-2.33146	-0.00742	-1.56612	-0.0392	-2.22668
-0.00895	-2.30622	-0.00697	-1.55169	-0.03872	-2.20676
-0.0085	-2.28188	-0.00652	-1.53848	-0.03824	-2.18627
-0.00805	-2.2588	-0.00607	-1.52649	-0.03776	-2.16793
-0.0076	-2.23778	-0.00562	-1.5138	-0.03727	-2.14909
-0.00715	-2.21719	-0.00517	-1.49838	-0.03679	-2.13007
-0.0067	-2.19231	-0.00472	-1.48399	-0.03631	-2.11135
-0.00625	-2.1665	-0.00427	-1.47257	-0.03583	-2.09106
-0.0058	-2.14491	-0.00382	-1.46202	-0.03535	-2.06951
-0.00535	-2.12604	-0.00337	-1.45056	-0.03487	-2.05658
-0.0049	-2.10523	-0.00292	-1.43774	-0.03439	-2.0452
-0.00445	-2.08144	-0.00247	-1.42421	-0.03391	-2.0246
-0.004	-2.05871	-0.00202	-1.41198	-0.03343	-2.0008
-0.00355	-2.03928	-0.00157	-1.40226	-0.03295	-1.98762
-0.0031	-2.01976	-0.00112	-1.39348	-0.03247	-1.97652
-0.00265	-2.00161	-0.000668696	-1.38439	-0.03199	-1.95965
-0.0022	-1.98353	-0.000218279	-1.37342	-0.03151	-1.94363
-0.00175	-1.96476	0.000232139	-1.3603	-0.03103	-1.92979
-0.0013	-1.94634	0.000682557	-1.34893	-0.03054	-1.91496
-0.000850545	-1.92992	0.00113	-1.33985	-0.03006	-1.89803
-0.000400314	-1.91483	0.00158	-1.3293	-0.02958	-1.88204
4.9916e-05	-1.89768	0.00203	-1.31708	-0.0291	-1.86838
0.000500146	-1.87676	0.00248	-1.30642	-0.02862	-1.8547
0.000950377	-1.857	0.00293	-1.29645	-0.02814	-1.84027
0.0014	-1.84257	0.00339	-1.2859	-0.02766	-1.8265
0.00185	-1.82836	0.00384	-1.27582	-0.02718	-1.81257
0.0023	-1.81088	0.00429	-1.2664	-0.0267	-1.79935
0.00275	-1.79277	0.00474	-1.25729	-0.02622	-1.78661
0.0032	-1.77969	0.00519	-1.24932	-0.02574	-1.77398
0.00365	-1.76848	0.00564	-1.24205	-0.02526	-1.7614
0.0041	-1.7547	0.00609	-1.23426	-0.02478	-1.74702
0.00455	-1.73781	0.00654	-1.22527	-0.02429	-1.73184
0.005	-1.7212	0.00699	-1.2137	-0.02381	-1.71964
0.00545	-1.70522	0.00744	-1.20247	-0.02333	-1.70882
0.0059	-1.68988	0.00789	-1.1957	-0.02285	-1.69643
0.00635	-1.67756	0.00834	-1.19058	-0.02237	-1.68357
0.0068	-1.66564	0.00879	-1.18272	-0.02189	-1.67176
0.00725	-1.65272	0.00924	-1.17622	-0.02141	-1.66033
0.0077	-1.6397	0.00969	-1.16987	-0.02093	-1.64931
0.00815	-1.62804	0.01014	-1.15882	-0.02045	-1.6394
0.0086	-1.61659	0.01059	-1.14875	-0.01997	-1.63011
0.00905	-1.60473	0.01104	-1.14272	-0.01949	-1.62137
0.0095	-1.59127	0.01149	-1.13611	-0.01901	-1.61132
0.00995	-1.5773	0.01194	-1.12897	-0.01853	-1.59978
0.01041	-1.56185	0.01239	-1.12339	-0.01805	-1.59045
0.01086	-1.54711	0.01284	-1.11628	-0.01756	-1.58396
0.01131	-1.53956	0.01329	-1.10841	-0.01708	-1.57316
0.01176	-1.53253	0.01374	-1.10081	-0.0166	-1.56149
0.01221	-1.52116	0.0142	-1.09344	-0.01612	-1.55226
0.01266	-1.50589	0.01465	-1.08656	-0.01564	-1.54176
0.01311	-1.49141	0.0151	-1.08113	-0.01516	-1.52816
0.01356	-1.47849	0.01555	-1.07731	-0.01468	-1.51966
0.01401	-1.46731	0.016	-1.07336	-0.0142	-1.51659
0.01446	-1.45931	0.01645	-1.06706	-0.01372	-1.50929
0.01491	-1.45123	0.0169	-1.0579	-0.01324	-1.49979
0.01536	-1.43888	0.01735	-1.05004	-0.01276	-1.49069
0.01581	-1.4255	0.0178	-1.04431	-0.01228	-1.4813
0.01626	-1.41382	0.01825	-1.03944	-0.0118	-1.47145
0.01671	-1.40295	0.0187	-1.03389	-0.01132	-1.46233
0.01716	-1.39383	0.01915	-1.02821	-0.01083	-1.45427
0.01761	-1.38543	0.0196	-1.02275	-0.01035	-1.44692
0.01806	-1.37713	0.02005	-1.01565	-0.00987	-1.43927
0.01851	-1.36911	0.0205	-1.00718	-0.00939	-1.43225
0.01896	-1.35998	0.02095	-1.0027	-0.00891	-1.42542
0.01941	-1.34631	0.0214	-1.00175	-0.00843	-1.41905
0.01986	-1.33249	0.02185	-0.99906	-0.00795	-1.41238
0.02031	-1.32246	0.0223	-0.99413	-0.00747	-1.40539
0.02076	-1.31299	0.02275	-0.98723	-0.00699	-1.3998
0.02121	-1.30422	0.0232	-0.9793	-0.00651	-1.39494
0.02166	-1.2957	0.02365	-0.97341	-0.00603	-1.38978
0.02211	-1.28788	0.0241	-0.96744	-0.00555	-1.38378
0.02256	-1.28056	0.02455	-0.96057	-0.00507	-1.37754
0.02301	-1.27226	0.02501	-0.95446	-0.00458	-1.372
0.02346	-1.26188	0.02546	-0.95048	-0.0041	-1.36666
0.02391	-1.25161	0.02591	-0.94879	-0.00362	-1.36132
0.02436	-1.24281	0.02636	-0.94561	-0.00314	-1.35561
0.02481	-1.23402	0.02681	-0.94032	-0.00266	-1.34881
0.02526	-1.22696	0.02726	-0.93538	-0.00218	-1.34167
0.02571	-1.22002	0.02771	-0.93082	-0.0017	-1.33518
0.02616	-1.21199	0.02816	-0.9262	-0.00122	-1.32907
0.02661	-1.20195	0.02861	-0.92015	-0.000738973	-1.32401
0.02706	-1.18989	0.02906	-0.91413	-0.000258239	-1.31908
0.02751	-1.18413	0.02951	-0.90985	0.000222495	-1.31285
0.02796	-1.179	0.02996	-0.90671	0.000703229	-1.30606
0.02841	-1.16656	0.03041	-0.90061	0.00118	-1.29992
0.02886	-1.15567	0.03086	-0.89274	0.00166	-1.29327
0.02931	-1.14939	0.03131	-0.89106	0.00215	-1.28741
0.02977	-1.1439	0.03176	-0.89068	0.00263	-1.28596
0.03022	-1.13779	0.03221	-0.88737	0.00311	-1.28549
0.03067	-1.13194	0.03266	-0.88306	0.00359	-1.28047
0.03112	-1.12707	0.03311	-0.8793	0.00407	-1.27358
0.03157	-1.12058	0.03356	-0.87457	0.00455	-1.26731
0.03202	-1.11169	0.03401	-0.86919	0.00503	-1.26254
0.03247	-1.10044	0.03446	-0.86472	0.00551	-1.25918
0.03292	-1.09486	0.03491	-0.86136	0.00599	-1.25605
0.03337	-1.08856	0.03536	-0.8585	0.00647	-1.25324
0.03382	-1.07877	0.03582	-0.85507	0.00695	-1.2498
0.03427	-1.07218	0.03627	-0.85143	0.00743	-1.24426
0.03472	-1.06811	0.03672	-0.84745	0.00791	-1.23985
0.03517	-1.06377	0.03717	-0.84307	0.00839	-1.23664
0.03562	-1.05752	0.03762	-0.83894	0.00888	-1.23227
0.03607	-1.04943	0.03807	-0.83525	0.00936	-1.2255
0.03652	-1.04135	0.03852	-0.83213	0.00984	-1.21991
0.03697	-1.03557	0.03897	-0.82743	0.01032	-1.21694
0.03742	-1.02908	0.03942	-0.81821	0.0108	-1.21385
0.03787	-1.02198	0.03987	-0.81235	0.01128	-1.20906
0.03832	-1.0132	0.04032	-0.81323	0.01176	-1.20323
0.03877	-1.00447	0.04077	-0.81144	0.01224	-1.19755
0.03922	-0.9989	0.04122	-0.80741	0.01272	-1.19318
0.03967	-0.99405	0.04167	-0.8031	0.0132	-1.19039
0.04012	-0.9888	0.04212	-0.79941	0.01368	-1.18758
0.04057	-0.98324	0.04257	-0.79647	0.01416	-1.18489
0.04102	-0.97716	0.04302	-0.79421	0.01464	-1.18184
0.04147	-0.97	0.04347	-0.79226	0.01513	-1.17846
0.04192	-0.96265	0.04392	-0.78902	0.01561	-1.17552
0.04237	-0.95757	0.04437	-0.78207	0.01609	-1.17225
0.04282	-0.95197	0.04482	-0.77614	0.01657	-1.16881
0.04327	-0.94479	0.04527	-0.77464	0.01705	-1.16576
0.04372	-0.93812	0.04572	-0.77222	0.01753	-1.16215
0.04417	-0.93243	0.04617	-0.76765	0.01801	-1.1586
0.04462	-0.92702	0.04663	-0.76502	0.01849	-1.1558
0.04507	-0.92152	0.04708	-0.763	0.01897	-1.1527
0.04552	-0.91617	0.04753	-0.75882	0.01945	-1.14841
0.04597	-0.91055	0.04798	-0.75453	0.01993	-1.14395
0.04642	-0.90462	0.04843	-0.75189	0.02041	-1.13853
0.04687	-0.89753	0.04888	-0.74904	0.02089	-1.13359
0.04732	-0.88978	0.04933	-0.74617	0.02137	-1.13256
0.04777	-0.88516	0.04978	-0.74375	0.02186	-1.13132
0.04822	-0.88221	0.05023	-0.74064	0.02234	-1.12575
0.04867	-0.87785	0.05068	-0.73732	0.02282	-1.1205
0.04913	-0.87098	0.05113	-0.73441	0.0233	-1.11899
0.04958	-0.86135	0.05158	-0.73197	0.02378	-1.11753
0.05003	-0.8518	0.05203	-0.7292	0.02426	-1.1151
0.05048	-0.84655	0.05248	-0.72515	0.02474	-1.11318
0.05093	-0.84278	0.05293	-0.72072	0.02522	-1.11219
0.05138	-0.83838	0.05338	-0.71759	0.0257	-1.11211
0.05183	-0.83422	0.05383	-0.71455	0.02618	-1.1117
0.05228	-0.82985	0.05428	-0.71029	0.02666	-1.10754
0.05273	-0.82339	0.05473	-0.70733	0.02714	-1.10273
0.05318	-0.81463	0.05518	-0.70765	0.02762	-1.09834
0.05363	-0.80763	0.05563	-0.70703	0.02811	-1.09491
0.05408	-0.80175	0.05608	-0.70431	0.02859	-1.09277
0.05453	-0.79651	0.05653	-0.70057	0.02907	-1.08978
0.05498	-0.79159	0.05698	-0.6964	0.02955	-1.08568
0.05543	-0.78725	0.05744	-0.69089	0.03003	-1.08263
0.05588	-0.78329	0.05789	-0.68728	0.03051	-1.08107
0.05633	-0.77686	0.05834	-0.68595	0.03099	-1.07935
0.05678	-0.76771	0.05879	-0.67813	0.03147	-1.07645
0.05723	-0.76704	0.05924	-0.67106	0.03195	-1.06909
0.05768	-0.765	0.05969	-0.66903	0.03243	-1.06258
0.05813	-0.75978	0.06014	-0.66689	0.03291	-1.06347
0.05858	-0.75359	0.06059	-0.66483	0.03339	-1.06043
0.05903	-0.74778	0.06104	-0.66283	0.03387	-1.05333
0.05948	-0.74077	0.06149	-0.66047	0.03435	-1.0562
0.05993	-0.73222	0.06194	-0.65811	0.03484	-1.05734
0.06038	-0.72388	0.06239	-0.65542	0.03532	-1.05574
0.06083	-0.71921	0.06284	-0.65119	0.0358	-1.0533
0.06128	-0.72067	0.06329	-0.64643	0.03628	-1.05002
0.06173	-0.72192	0.06374	-0.643	0.03676	-1.04774
0.06218	-0.71767	0.06419	-0.64005	0.03724	-1.04577
0.06263	-0.70977	0.06464	-0.63516	0.03772	-1.04335
0.06308	-0.70218	0.06509	-0.63202	0.0382	-1.04091
0.06353	-0.69604	0.06554	-0.63176	0.03868	-1.0383
0.06398	-0.6899	0.06599	-0.63093	0.03916	-1.03584
0.06443	-0.68169	0.06644	-0.62593	0.03964	-1.03416
0.06488	-0.67622	0.06689	-0.61917	0.04012	-1.03135
0.06533	-0.67498	0.06734	-0.61463	0.0406	-1.02582
0.06578	-0.6683	0.06779	-0.6108	0.04108	-1.02136
0.06623	-0.65838	0.06825	-0.60739	0.04157	-1.02104
0.06668	-0.65246	0.0687	-0.60556	0.04205	-1.02077
0.06713	-0.64847	0.06915	-0.60433	0.04253	-1.02004
0.06758	-0.64493	0.0696	-0.60268	0.04301	-1.01819
0.06803	-0.63824	0.07005	-0.5981	0.04349	-1.0148
0.06848	-0.62896	0.0705	-0.59043	0.04397	-1.01172
0.06894	-0.62032	0.07095	-0.58405	0.04445	-1.00958
0.06939	-0.61451	0.0714	-0.58004	0.04493	-1.00881
0.06984	-0.60949	0.07185	-0.57687	0.04541	-1.00771
0.07029	-0.60458	0.0723	-0.57375	0.04589	-1.00471
0.07074	-0.5995	0.07275	-0.57086	0.04637	-1.00091
0.07119	-0.5943	0.0732	-0.56824	0.04685	-0.9984
0.07164	-0.58854	0.07365	-0.56632	0.04733	-0.99767
0.07209	-0.58119	0.0741	-0.56479	0.04782	-0.99569
0.07254	-0.57413	0.07455	-0.56226	0.0483	-0.99307
0.07299	-0.568	0.075	-0.55748	0.04878	-0.99135
0.07344	-0.55956	0.07545	-0.55079	0.04926	-0.98937
0.07389	-0.55111	0.0759	-0.54419	0.04974	-0.98471
0.07434	-0.54327	0.07635	-0.54003	0.05022	-0.97981
0.07479	-0.53286	0.0768	-0.53787	0.0507	-0.97853
0.07524	-0.5211	0.07725	-0.53348	0.05118	-0.9782
0.07569	-0.51831	0.0777	-0.53148	0.05166	-0.97573
0.07614	-0.51411	0.07815	-0.52697	0.05214	-0.97217
0.07659	-0.50732	0.0786	-0.51691	0.05262	-0.96872
0.07704	-0.50122	0.07906	-0.51365	0.0531	-0.96729
0.07749	-0.49974	0.07951	-0.51274	0.05358	-0.96355
0.07794	-0.49983	0.07996	-0.50902	0.05406	-0.95775
0.07839	-0.49566	0.08041	-0.50636	0.05455	-0.95745
0.07884	-0.48996	0.08086	-0.50044	0.05503	-0.96166
0.07929	-0.47886	0.08131	-0.49261	0.05551	-0.96161
0.07974	-0.46967	0.08176	-0.48902	0.05599	-0.96019
0.08019	-0.46118	0.08221	-0.48514	0.05647	-0.95745
0.08064	-0.45299	0.08266	-0.47988	0.05695	-0.95462
0.08109	-0.44607	0.08311	-0.47501	0.05743	-0.95203
0.08154	-0.439	0.08356	-0.47002	0.05791	-0.94989
0.08199	-0.43068	0.08401	-0.46614	0.05839	-0.94789
0.08244	-0.42037	0.08446	-0.46408	0.05887	-0.94561
0.08289	-0.4089	0.08491	-0.46304	0.05935	-0.94313
0.08334	-0.39952	0.08536	-0.45996	0.05983	-0.94052
0.08379	-0.39173	0.08581	-0.45479	0.06031	-0.93816
0.08424	-0.38429	0.08626	-0.44842	0.06079	-0.93566
0.08469	-0.37779	0.08671	-0.44235	0.06128	-0.9327
0.08514	-0.37094	0.08716	-0.43773	0.06176	-0.93024
0.08559	-0.35807	0.08761	-0.4306	0.06224	-0.92869
0.08604	-0.34513	0.08806	-0.42392	0.06272	-0.92681
0.08649	-0.33537	0.08851	-0.41857	0.0632	-0.92367
0.08694	-0.32687	0.08896	-0.41434	0.06368	-0.92045
0.08739	-0.31861	0.08941	-0.40861	0.06416	-0.91779
0.08784	-0.31012	0.08987	-0.40243	0.06464	-0.91442
0.0883	-0.3003	0.09032	-0.39842	0.06512	-0.91117
0.08875	-0.28758	0.09077	-0.39469	0.0656	-0.91167
0.0892	-0.27467	0.09122	-0.39014	0.06608	-0.91119
0.08965	-0.26565	0.09167	-0.38547	0.06656	-0.909
0.0901	-0.25657	0.09212	-0.38091	0.06704	-0.9077
0.09055	-0.24658	0.09257	-0.3755	0.06753	-0.90666
0.091	-0.23818	0.09302	-0.36836	0.06801	-0.90483
0.09145	-0.22457	0.09347	-0.36123	0.06849	-0.90291
0.0919	-0.20507	0.09392	-0.35481	0.06897	-0.90061
0.09235	-0.18954	0.09437	-0.34914	0.06945	-0.89742
0.0928	-0.17892	0.09482	-0.34367	0.06993	-0.89455
0.09325	-0.16844	0.09527	-0.33592	0.07041	-0.89265
0.0937	-0.16109	0.09572	-0.32738	0.07089	-0.89057
0.09415	-0.15391	0.09617	-0.32108	0.07137	-0.88737
0.0946	-0.13857	0.09662	-0.31586	0.07185	-0.88386
0.09505	-0.12596	0.09707	-0.31074	0.07233	-0.88114
0.0955	-0.11712	0.09752	-0.30437	0.07281	-0.87963
0.09595	-0.10724	0.09797	-0.29644	0.07329	-0.87789
0.0964	-0.09708	0.09842	-0.28636	0.07377	-0.87363
0.09685	-0.08678	0.09887	-0.27675	0.07426	-0.86992
0.0973	-0.07145	0.09932	-0.26935	0.07474	-0.8669
0.09775	-0.05237	0.09977	-0.25349	0.07522	-0.86417
0.0982	-0.03722	0.10022	-0.24458	0.0757	-0.86186
0.09865	-0.02631	0.10068	-0.24297	0.07618	-0.85963
0.0991	-0.01371	0.10113	-0.23511	0.07666	-0.85663
0.09955	0.0029	0.10158	-0.22389	0.07714	-0.85359
0.1	0.01958	0.10203	-0.21253	0.07762	-0.85103
0.10045	0.03713	0.10248	-0.20111	0.0781	-0.84867
0.1009	0.05691	0.10293	-0.19089	0.07858	-0.84586
0.10135	0.07651	0.10338	-0.18138	0.07906	-0.84301
0.1018	0.09099	0.10383	-0.17177	0.07954	-0.84121
0.10225	0.1034	0.10428	-0.16253	0.08002	-0.8387
0.1027	0.12195	0.10473	-0.1538	0.08051	-0.83321
0.10315	0.1453	0.10518	-0.14567	0.08099	-0.82931
0.1036	0.16411	0.10563	-0.13421	0.08147	-0.82823
0.10405	0.17992	0.10608	-0.11859	0.08195	-0.8289
0.1045	0.19789	0.10653	-0.1052	0.08243	-0.82887
0.10495	0.2176	0.10698	-0.0945	0.08291	-0.82599
0.1054	0.23791	0.10743	-0.08555	0.08339	-0.82261
0.10585	0.25937	0.10788	-0.07604	0.08387	-0.81818
0.1063	0.28272	0.10833	-0.06391	0.08435	-0.81417
0.10675	0.3087	0.10878	-0.04568	0.08483	-0.81061
0.1072	0.33306	0.10923	-0.02184	0.08531	-0.80605
0.10765	0.35433	0.10968	-0.0093	0.08579	-0.80169
0.10811	0.37534	0.11013	-0.00121	0.08627	-0.79782
0.10856	0.39659	0.11058	0.012	0.08675	-0.79386
0.10901	0.42311	0.11103	0.02686	0.08724	-0.79079
0.10946	0.44844	0.11149	0.04124	0.08772	-0.78804
0.10991	0.47152	0.11194	0.05505	0.0882	-0.78476
0.11036	0.49402	0.11239	0.06747	0.08868	-0.78142
0.11081	0.51942	0.11284	0.07972	0.08916	-0.77831
0.11126	0.54672	0.11329	0.09621	0.08964	-0.77444
0.11171	0.57197	0.11374	0.11605	0.09012	-0.76964
0.11216	0.59844	0.11419	0.13764	0.0906	-0.76524
0.11261	0.62946	0.11464	0.15775	0.09108	-0.76124
0.11306	0.66255	0.11509	0.17579	0.09156	-0.75717
0.11351	0.69543	0.11554	0.19392	0.09204	-0.75252
0.11396	0.72749	0.11599	0.21426	0.09252	-0.74774
0.11441	0.75867	0.11644	0.23746	0.093	-0.74341
0.11486	0.78987	0.11689	0.26146	0.09348	-0.73911
0.11531	0.8218	0.11734	0.28559	0.09397	-0.7333
0.11576	0.85655	0.11779	0.30974	0.09445	-0.72565
0.11621	0.89501	0.11824	0.33364	0.09493	-0.71896
0.11666	0.93607	0.11869	0.35974	0.09541	-0.71559
0.11711	0.97901	0.11914	0.38943	0.09589	-0.71246
0.11756	1.02151	0.11959	0.42271	0.09637	-0.70809
0.11801	1.06383	0.12004	0.45608	0.09685	-0.70452
0.11846	1.10799	0.12049	0.49023	0.09733	-0.70242
0.11891	1.15634	0.12094	0.52628	0.09781	-0.69825
0.11936	1.20659	0.12139	0.56401	0.09829	-0.69042
0.11981	1.26058	0.12184	0.60362	0.09877	-0.68212
0.12026	1.31664	0.1223	0.64561	0.09925	-0.67476
0.12071	1.37134	0.12275	0.74595	0.09973	-0.67013
0.12116	1.42718	0.1232	0.80686	0.10022	-0.66518
0.12161	1.48411			0.1007	-0.65727
0.12206	1.55461			0.10118	-0.64894
0.12251	1.63109			0.10166	-0.64223
0.12296	1.70826			0.10214	-0.63811
				0.10262	-0.63283
				0.1031	-0.62616
				0.10358	-0.61897
				0.10406	-0.61242
				0.10454	-0.60531
				0.10502	-0.59772
				0.1055	-0.59073
				0.10598	-0.58365
				0.10646	-0.57565
				0.10695	-0.56601
				0.10743	-0.55494
				0.10791	-0.54474
				0.10839	-0.53594
				0.10887	-0.52754
				0.10935	-0.5187
				0.10983	-0.50896
				0.11031	-0.49852
				0.11079	-0.48688
				0.11127	-0.47395
				0.11175	-0.46217
				0.11223	-0.45098
				0.11271	-0.43855
				0.1132	-0.42478
				0.11368	-0.40957
				0.11416	-0.3964
				0.11464	-0.38351
				0.11512	-0.3696
				0.1156	-0.35447
				0.11608	-0.33769
				0.11656	-0.31871
				0.11704	-0.2995
				0.11752	-0.2824
				0.118	-0.2661
				0.11848	-0.24915
				0.11896	-0.22809
				0.11944	-0.20315
				0.11993	-0.17998
				0.12041	-0.15357
				0.12089	-0.12824
				0.12137	-0.10244
				0.12185	-0.07093
				0.12233	-0.03622
				0.12281	-0.000306907
				0.12329	0.03098

## Sheet: Figure 5f
Potential(V/RHE)	Co7Mo6-600C30min(current density normalized by ECSA)	Potential(V/RHE)	Co7Mo6-700C120s(current density normalized by ECSA)	Potential(V/RHE)	Co7Mo6-800C120s(current density normalized by ECSA)
-0.20841	-0.10006	-0.18399	-0.10008	-0.18774	-0.10043
-0.20796	-0.09965	-0.18354	-0.09939	-0.18726	-0.09965
-0.20751	-0.09918	-0.18309	-0.09871	-0.18678	-0.09888
-0.20706	-0.09867	-0.18264	-0.09803	-0.1863	-0.09821
-0.20661	-0.09806	-0.18219	-0.09735	-0.18582	-0.09746
-0.20616	-0.09747	-0.18174	-0.09671	-0.18534	-0.09663
-0.20571	-0.09704	-0.18129	-0.09607	-0.18486	-0.09584
-0.20526	-0.09663	-0.18084	-0.09543	-0.18438	-0.09505
-0.2048	-0.09611	-0.18039	-0.09479	-0.1839	-0.09422
-0.20435	-0.09553	-0.17993	-0.09412	-0.18342	-0.09343
-0.2039	-0.09495	-0.17948	-0.09343	-0.18294	-0.09278
-0.20345	-0.09436	-0.17903	-0.09276	-0.18246	-0.09218
-0.203	-0.09381	-0.17858	-0.09212	-0.18198	-0.09162
-0.20255	-0.0933	-0.17813	-0.09153	-0.18149	-0.09097
-0.2021	-0.09284	-0.17768	-0.09092	-0.18101	-0.09026
-0.20165	-0.09245	-0.17723	-0.09025	-0.18053	-0.08959
-0.2012	-0.09206	-0.17678	-0.08963	-0.18005	-0.08879
-0.20075	-0.09155	-0.17633	-0.08903	-0.17957	-0.08789
-0.2003	-0.09103	-0.17588	-0.08846	-0.17909	-0.08717
-0.19985	-0.09055	-0.17543	-0.08787	-0.17861	-0.08656
-0.1994	-0.09012	-0.17498	-0.08727	-0.17813	-0.08593
-0.19895	-0.08962	-0.17453	-0.08669	-0.17765	-0.08528
-0.1985	-0.08905	-0.17408	-0.08612	-0.17717	-0.08463
-0.19805	-0.08852	-0.17363	-0.08558	-0.17669	-0.08399
-0.1976	-0.08813	-0.17318	-0.08491	-0.17621	-0.08329
-0.19715	-0.08775	-0.17273	-0.08426	-0.17573	-0.08242
-0.1967	-0.08703	-0.17228	-0.08367	-0.17525	-0.08157
-0.19625	-0.08631	-0.17183	-0.08311	-0.17476	-0.08091
-0.1958	-0.08586	-0.17138	-0.08254	-0.17428	-0.08027
-0.19535	-0.08548	-0.17093	-0.08191	-0.1738	-0.0796
-0.1949	-0.08505	-0.17048	-0.08131	-0.17332	-0.07891
-0.19445	-0.08457	-0.17003	-0.08074	-0.17284	-0.07829
-0.194	-0.08412	-0.16958	-0.08014	-0.17236	-0.0777
-0.19355	-0.08374	-0.16912	-0.07952	-0.17188	-0.07707
-0.1931	-0.08335	-0.16867	-0.07893	-0.1714	-0.07646
-0.19265	-0.08281	-0.16822	-0.07837	-0.17092	-0.07586
-0.1922	-0.08228	-0.16777	-0.07787	-0.17044	-0.07518
-0.19175	-0.08183	-0.16732	-0.07733	-0.16996	-0.07454
-0.1913	-0.08139	-0.16687	-0.07672	-0.16948	-0.07399
-0.19085	-0.08099	-0.16642	-0.07614	-0.169	-0.07339
-0.1904	-0.08057	-0.16597	-0.07557	-0.16852	-0.07272
-0.18995	-0.08016	-0.16552	-0.075	-0.16803	-0.07206
-0.1895	-0.07976	-0.16507	-0.07447	-0.16755	-0.07142
-0.18905	-0.07934	-0.16462	-0.07399	-0.16707	-0.07084
-0.1886	-0.0788	-0.16417	-0.07348	-0.16659	-0.0703
-0.18815	-0.07827	-0.16372	-0.07286	-0.16611	-0.06975
-0.1877	-0.07778	-0.16327	-0.07227	-0.16563	-0.06921
-0.18725	-0.07731	-0.16282	-0.07179	-0.16515	-0.06866
-0.1868	-0.07693	-0.16237	-0.07127	-0.16467	-0.06799
-0.18635	-0.0766	-0.16192	-0.07069	-0.16419	-0.06732
-0.1859	-0.07623	-0.16147	-0.07015	-0.16371	-0.06672
-0.18545	-0.07586	-0.16102	-0.06961	-0.16323	-0.06615
-0.18499	-0.07544	-0.16057	-0.06909	-0.16275	-0.06565
-0.18454	-0.07496	-0.16012	-0.0686	-0.16227	-0.06514
-0.18409	-0.07449	-0.15967	-0.06817	-0.16178	-0.06448
-0.18364	-0.07405	-0.15922	-0.06771	-0.1613	-0.06386
-0.18319	-0.07363	-0.15877	-0.06717	-0.16082	-0.06339
-0.18274	-0.07318	-0.15831	-0.0666	-0.16034	-0.06291
-0.18229	-0.07274	-0.15786	-0.06607	-0.15986	-0.06236
-0.18184	-0.0724	-0.15741	-0.06564	-0.15938	-0.06179
-0.18139	-0.07203	-0.15696	-0.06517	-0.1589	-0.06117
-0.18094	-0.07159	-0.15651	-0.06462	-0.15842	-0.0606
-0.18049	-0.07106	-0.15606	-0.06411	-0.15794	-0.06015
-0.18004	-0.07056	-0.15561	-0.06361	-0.15746	-0.05966
-0.17959	-0.07017	-0.15516	-0.06311	-0.15698	-0.05913
-0.17914	-0.06976	-0.15471	-0.06263	-0.1565	-0.0586
-0.17869	-0.06926	-0.15426	-0.06224	-0.15602	-0.05809
-0.17824	-0.06877	-0.15381	-0.06171	-0.15554	-0.05756
-0.17779	-0.06841	-0.15336	-0.0611	-0.15505	-0.05707
-0.17734	-0.0681	-0.15291	-0.06058	-0.15457	-0.0566
-0.17689	-0.06778	-0.15246	-0.0601	-0.15409	-0.05617
-0.17644	-0.06746	-0.15201	-0.05968	-0.15361	-0.05571
-0.17599	-0.06709	-0.15156	-0.05926	-0.15313	-0.05523
-0.17554	-0.06666	-0.15111	-0.05879	-0.15265	-0.05472
-0.17509	-0.06625	-0.15066	-0.05833	-0.15217	-0.05423
-0.17464	-0.0659	-0.15021	-0.05789	-0.15169	-0.05375
-0.17419	-0.06555	-0.14976	-0.05741	-0.15121	-0.05326
-0.17374	-0.06515	-0.14931	-0.0569	-0.15073	-0.05268
-0.17329	-0.06475	-0.14886	-0.05642	-0.15025	-0.05212
-0.17284	-0.06433	-0.14841	-0.05594	-0.14977	-0.05163
-0.17239	-0.06389	-0.14796	-0.05547	-0.14929	-0.05119
-0.17194	-0.06345	-0.1475	-0.05501	-0.14881	-0.05081
-0.17149	-0.06299	-0.14705	-0.05458	-0.14832	-0.05042
-0.17104	-0.06255	-0.1466	-0.05413	-0.14784	-0.0499
-0.17059	-0.06212	-0.14615	-0.05369	-0.14736	-0.04935
-0.17014	-0.06173	-0.1457	-0.05328	-0.14688	-0.0489
-0.16969	-0.06141	-0.14525	-0.05288	-0.1464	-0.04849
-0.16924	-0.06109	-0.1448	-0.05245	-0.14592	-0.04808
-0.16879	-0.06076	-0.14435	-0.05202	-0.14544	-0.04765
-0.16834	-0.06044	-0.1439	-0.05161	-0.14496	-0.04721
-0.16789	-0.06012	-0.14345	-0.05121	-0.14448	-0.04676
-0.16744	-0.05978	-0.143	-0.05079	-0.144	-0.04634
-0.16699	-0.05942	-0.14255	-0.05036	-0.14352	-0.04596
-0.16654	-0.05904	-0.1421	-0.04992	-0.14304	-0.04557
-0.16609	-0.05866	-0.14165	-0.04948	-0.14256	-0.04511
-0.16563	-0.05825	-0.1412	-0.04905	-0.14207	-0.04464
-0.16518	-0.05784	-0.14075	-0.04865	-0.14159	-0.04422
-0.16473	-0.05747	-0.1403	-0.04824	-0.14111	-0.04383
-0.16428	-0.05712	-0.13985	-0.0478	-0.14063	-0.04347
-0.16383	-0.05679	-0.1394	-0.04736	-0.14015	-0.04308
-0.16338	-0.05646	-0.13895	-0.04696	-0.13967	-0.04265
-0.16293	-0.05612	-0.1385	-0.04655	-0.13919	-0.04222
-0.16248	-0.05574	-0.13805	-0.04614	-0.13871	-0.04179
-0.16203	-0.05537	-0.1376	-0.04574	-0.13823	-0.04135
-0.16158	-0.05501	-0.13715	-0.04534	-0.13775	-0.04096
-0.16113	-0.05467	-0.13669	-0.04496	-0.13727	-0.04058
-0.16068	-0.05439	-0.13624	-0.04458	-0.13679	-0.04021
-0.16023	-0.05411	-0.13579	-0.0442	-0.13631	-0.03981
-0.15978	-0.05375	-0.13534	-0.04383	-0.13583	-0.03941
-0.15933	-0.05337	-0.13489	-0.04348	-0.13534	-0.03903
-0.15888	-0.05296	-0.13444	-0.04309	-0.13486	-0.03867
-0.15843	-0.05249	-0.13399	-0.0427	-0.13438	-0.03832
-0.15798	-0.05209	-0.13354	-0.04234	-0.1339	-0.03794
-0.15753	-0.05179	-0.13309	-0.04197	-0.13342	-0.03754
-0.15708	-0.05149	-0.13264	-0.04155	-0.13294	-0.03714
-0.15663	-0.05114	-0.13219	-0.04116	-0.13246	-0.03675
-0.15618	-0.0508	-0.13174	-0.04081	-0.13198	-0.03642
-0.15573	-0.05048	-0.13129	-0.04047	-0.1315	-0.0361
-0.15528	-0.05017	-0.13084	-0.04011	-0.13102	-0.03575
-0.15483	-0.04988	-0.13039	-0.03973	-0.13054	-0.0354
-0.15438	-0.04958	-0.12994	-0.03936	-0.13006	-0.03506
-0.15393	-0.04926	-0.12949	-0.039	-0.12958	-0.03472
-0.15348	-0.04893	-0.12904	-0.03865	-0.12909	-0.03438
-0.15303	-0.0486	-0.12859	-0.03833	-0.12861	-0.03405
-0.15258	-0.04829	-0.12814	-0.03798	-0.12813	-0.03373
-0.15213	-0.04796	-0.12769	-0.03762	-0.12765	-0.03341
-0.15168	-0.04759	-0.12724	-0.03726	-0.12717	-0.0331
-0.15123	-0.04722	-0.12679	-0.03693	-0.12669	-0.03279
-0.15078	-0.04691	-0.12634	-0.03661	-0.12621	-0.03247
-0.15033	-0.04662	-0.12588	-0.03629	-0.12573	-0.03216
-0.14988	-0.04632	-0.12543	-0.03596	-0.12525	-0.03185
-0.14943	-0.04599	-0.12498	-0.03566	-0.12477	-0.03153
-0.14898	-0.04567	-0.12453	-0.03537	-0.12429	-0.0312
-0.14853	-0.04538	-0.12408	-0.03503	-0.12381	-0.03086
-0.14808	-0.04509	-0.12363	-0.03464	-0.12333	-0.0305
-0.14763	-0.04481	-0.12318	-0.03426	-0.12285	-0.03017
-0.14718	-0.04453	-0.12273	-0.03389	-0.12236	-0.02984
-0.14673	-0.04428	-0.12228	-0.03357	-0.12188	-0.02953
-0.14627	-0.04403	-0.12183	-0.03332	-0.1214	-0.02922
-0.14582	-0.0437	-0.12138	-0.03306	-0.12092	-0.02895
-0.14537	-0.04334	-0.12093	-0.03274	-0.12044	-0.02868
-0.14492	-0.043	-0.12048	-0.03241	-0.11996	-0.02838
-0.14447	-0.04265	-0.12003	-0.0321	-0.11948	-0.02806
-0.14402	-0.04234	-0.11958	-0.0318	-0.119	-0.02779
-0.14357	-0.04207	-0.11913	-0.03151	-0.11852	-0.02754
-0.14312	-0.0418	-0.11868	-0.03121	-0.11804	-0.02727
-0.14267	-0.04146	-0.11823	-0.03091	-0.11756	-0.02695
-0.14222	-0.04113	-0.11778	-0.03059	-0.11708	-0.02667
-0.14177	-0.04087	-0.11733	-0.03029	-0.1166	-0.02641
-0.14132	-0.04062	-0.11688	-0.02999	-0.11612	-0.02615
-0.14087	-0.04037	-0.11643	-0.02971	-0.11563	-0.02584
-0.14042	-0.04011	-0.11598	-0.02941	-0.11515	-0.02555
-0.13997	-0.03983	-0.11553	-0.02911	-0.11467	-0.02528
-0.13952	-0.03957	-0.11507	-0.02882	-0.11419	-0.02501
-0.13907	-0.03929	-0.11462	-0.02856	-0.11371	-0.02474
-0.13862	-0.03898	-0.11417	-0.02829	-0.11323	-0.02447
-0.13817	-0.03867	-0.11372	-0.02802	-0.11275	-0.02422
-0.13772	-0.03838	-0.11327	-0.02774	-0.11227	-0.02399
-0.13727	-0.0381	-0.11282	-0.02747	-0.11179	-0.02374
-0.13682	-0.03782	-0.11237	-0.02719	-0.11131	-0.02349
-0.13637	-0.03756	-0.11192	-0.02691	-0.11083	-0.02323
-0.13592	-0.0373	-0.11147	-0.02663	-0.11035	-0.02297
-0.13547	-0.03703	-0.11102	-0.02635	-0.10987	-0.02275
-0.13502	-0.03676	-0.11057	-0.02609	-0.10938	-0.02254
-0.13457	-0.03647	-0.11012	-0.02585	-0.1089	-0.02229
-0.13412	-0.03619	-0.10967	-0.0256	-0.10842	-0.022
-0.13367	-0.03592	-0.10922	-0.02535	-0.10794	-0.02176
-0.13322	-0.03566	-0.10877	-0.02509	-0.10746	-0.02152
-0.13277	-0.03542	-0.10832	-0.02483	-0.10698	-0.0213
-0.13232	-0.03519	-0.10787	-0.02458	-0.1065	-0.02109
-0.13187	-0.03493	-0.10742	-0.02434	-0.10602	-0.02085
-0.13142	-0.03466	-0.10697	-0.0241	-0.10554	-0.02062
-0.13097	-0.03439	-0.10652	-0.02384	-0.10506	-0.02039
-0.13052	-0.03412	-0.10607	-0.02358	-0.10458	-0.02017
-0.13007	-0.03386	-0.10562	-0.02333	-0.1041	-0.01996
-0.12962	-0.03363	-0.10517	-0.02308	-0.10362	-0.01973
-0.12917	-0.0334	-0.10472	-0.02284	-0.10314	-0.01951
-0.12872	-0.03314	-0.10426	-0.02261	-0.10265	-0.01931
-0.12827	-0.03287	-0.10381	-0.02237	-0.10217	-0.01911
-0.12782	-0.03263	-0.10336	-0.02212	-0.10169	-0.01891
-0.12737	-0.03239	-0.10291	-0.02188	-0.10121	-0.01871
-0.12692	-0.03216	-0.10246	-0.02165	-0.10073	-0.01851
-0.12646	-0.03191	-0.10201	-0.02143	-0.10025	-0.0183
-0.12601	-0.03167	-0.10156	-0.0212	-0.09977	-0.01809
-0.12556	-0.03145	-0.10111	-0.02096	-0.09929	-0.01788
-0.12511	-0.03123	-0.10066	-0.02074	-0.09881	-0.01768
-0.12466	-0.031	-0.10021	-0.02051	-0.09833	-0.01749
-0.12421	-0.03077	-0.09976	-0.02029	-0.09785	-0.01731
-0.12376	-0.03049	-0.09931	-0.02007	-0.09737	-0.01712
-0.12331	-0.0302	-0.09886	-0.01985	-0.09689	-0.01693
-0.12286	-0.02996	-0.09841	-0.01964	-0.09641	-0.01674
-0.12241	-0.02972	-0.09796	-0.01943	-0.09592	-0.01655
-0.12196	-0.0295	-0.09751	-0.01923	-0.09544	-0.01637
-0.12151	-0.02927	-0.09706	-0.01903	-0.09496	-0.0162
-0.12106	-0.02905	-0.09661	-0.01884	-0.09448	-0.01602
-0.12061	-0.02884	-0.09616	-0.01865	-0.094	-0.01584
-0.12016	-0.02863	-0.09571	-0.01844	-0.09352	-0.01565
-0.11971	-0.02842	-0.09526	-0.01823	-0.09304	-0.01547
-0.11926	-0.02821	-0.09481	-0.01803	-0.09256	-0.0153
-0.11881	-0.028	-0.09436	-0.01783	-0.09208	-0.01512
-0.11836	-0.0278	-0.09391	-0.01762	-0.0916	-0.01495
-0.11791	-0.02759	-0.09345	-0.01741	-0.09112	-0.01477
-0.11746	-0.02736	-0.093	-0.01722	-0.09064	-0.01461
-0.11701	-0.02712	-0.09255	-0.01701	-0.09016	-0.01445
-0.11656	-0.02687	-0.0921	-0.01682	-0.08967	-0.01429
-0.11611	-0.02664	-0.09165	-0.01664	-0.08919	-0.01414
-0.11566	-0.02644	-0.0912	-0.01646	-0.08871	-0.01397
-0.11521	-0.02625	-0.09075	-0.01627	-0.08823	-0.0138
-0.11476	-0.02604	-0.0903	-0.01608	-0.08775	-0.01365
-0.11431	-0.02583	-0.08985	-0.01591	-0.08727	-0.01351
-0.11386	-0.02561	-0.0894	-0.01574	-0.08679	-0.01337
-0.11341	-0.02537	-0.08895	-0.01555	-0.08631	-0.01323
-0.11296	-0.02514	-0.0885	-0.01535	-0.08583	-0.01307
-0.11251	-0.02494	-0.08805	-0.0152	-0.08535	-0.01292
-0.11206	-0.02474	-0.0876	-0.01504	-0.08487	-0.01278
-0.11161	-0.02457	-0.08715	-0.01487	-0.08439	-0.01264
-0.11116	-0.0244	-0.0867	-0.01469	-0.08391	-0.01249
-0.11071	-0.0242	-0.08625	-0.01451	-0.08343	-0.01234
-0.11026	-0.024	-0.0858	-0.01435	-0.08294	-0.01221
-0.10981	-0.0238	-0.08535	-0.0142	-0.08246	-0.01208
-0.10936	-0.02358	-0.0849	-0.01403	-0.08198	-0.01195
-0.10891	-0.02336	-0.08445	-0.01386	-0.0815	-0.01181
-0.10846	-0.02315	-0.084	-0.0137	-0.08102	-0.01168
-0.10801	-0.02294	-0.08355	-0.01355	-0.08054	-0.01154
-0.10756	-0.02275	-0.0831	-0.01339	-0.08006	-0.01141
-0.1071	-0.02255	-0.08264	-0.01323	-0.07958	-0.01127
-0.10665	-0.02237	-0.08219	-0.01308	-0.0791	-0.01114
-0.1062	-0.02218	-0.08174	-0.01293	-0.07862	-0.01102
-0.10575	-0.022	-0.08129	-0.01278	-0.07814	-0.0109
-0.1053	-0.02182	-0.08084	-0.01264	-0.07766	-0.01077
-0.10485	-0.02163	-0.08039	-0.01249	-0.07718	-0.01064
-0.1044	-0.02145	-0.07994	-0.01234	-0.07669	-0.01052
-0.10395	-0.02127	-0.07949	-0.01218	-0.07621	-0.01039
-0.1035	-0.02111	-0.07904	-0.01204	-0.07573	-0.01028
-0.10305	-0.02094	-0.07859	-0.0119	-0.07525	-0.01017
-0.1026	-0.02075	-0.07814	-0.01176	-0.07477	-0.01006
-0.10215	-0.02055	-0.07769	-0.01162	-0.07429	-0.00994
-0.1017	-0.02037	-0.07724	-0.01147	-0.07381	-0.00983
-0.10125	-0.02019	-0.07679	-0.01134	-0.07333	-0.00971
-0.1008	-0.02	-0.07634	-0.01122	-0.07285	-0.00959
-0.10035	-0.01981	-0.07589	-0.0111	-0.07237	-0.00949
-0.0999	-0.01964	-0.07544	-0.01095	-0.07189	-0.00939
-0.09945	-0.01948	-0.07499	-0.01081	-0.07141	-0.00929
-0.099	-0.01933	-0.07454	-0.01067	-0.07093	-0.00918
-0.09855	-0.01914	-0.07409	-0.01054	-0.07045	-0.00908
-0.0981	-0.01895	-0.07364	-0.01042	-0.06996	-0.00898
-0.09765	-0.01879	-0.07319	-0.0103	-0.06948	-0.00888
-0.0972	-0.01863	-0.07274	-0.01018	-0.069	-0.00877
-0.09675	-0.01847	-0.07229	-0.01005	-0.06852	-0.00867
-0.0963	-0.01831	-0.07183	-0.00993	-0.06804	-0.00858
-0.09585	-0.01815	-0.07138	-0.0098	-0.06756	-0.00849
-0.0954	-0.01798	-0.07093	-0.00968	-0.06708	-0.0084
-0.09495	-0.01781	-0.07048	-0.00955	-0.0666	-0.00831
-0.0945	-0.01765	-0.07003	-0.00943	-0.06612	-0.00822
-0.09405	-0.01749	-0.06958	-0.00932	-0.06564	-0.00814
-0.0936	-0.01733	-0.06913	-0.00922	-0.06516	-0.00804
-0.09315	-0.01716	-0.06868	-0.00911	-0.06468	-0.00795
-0.0927	-0.01699	-0.06823	-0.009	-0.0642	-0.00786
-0.09225	-0.01682	-0.06778	-0.00887	-0.06372	-0.00778
-0.0918	-0.01667	-0.06733	-0.00875	-0.06323	-0.0077
-0.09135	-0.01653	-0.06688	-0.00863	-0.06275	-0.00761
-0.0909	-0.01639	-0.06643	-0.00852	-0.06227	-0.00752
-0.09045	-0.01624	-0.06598	-0.00842	-0.06179	-0.00744
-0.09	-0.01609	-0.06553	-0.00832	-0.06131	-0.00735
-0.08955	-0.01594	-0.06508	-0.00822	-0.06083	-0.00728
-0.0891	-0.0158	-0.06463	-0.00812	-0.06035	-0.0072
-0.08865	-0.01564	-0.06418	-0.00801	-0.05987	-0.00712
-0.0882	-0.01549	-0.06373	-0.00791	-0.05939	-0.00704
-0.08775	-0.01534	-0.06328	-0.0078	-0.05891	-0.00696
-0.08729	-0.01519	-0.06283	-0.0077	-0.05843	-0.00689
-0.08684	-0.01504	-0.06238	-0.0076	-0.05795	-0.00682
-0.08639	-0.0149	-0.06193	-0.0075	-0.05747	-0.00674
-0.08594	-0.01476	-0.06148	-0.0074	-0.05698	-0.00667
-0.08549	-0.01463	-0.06102	-0.00732	-0.0565	-0.0066
-0.08504	-0.0145	-0.06057	-0.00724	-0.05602	-0.00654
-0.08459	-0.01436	-0.06012	-0.00714	-0.05554	-0.00647
-0.08414	-0.01422	-0.05967	-0.00705	-0.05506	-0.0064
-0.08369	-0.01409	-0.05922	-0.00697	-0.05458	-0.00634
-0.08324	-0.01396	-0.05877	-0.00688	-0.0541	-0.00627
-0.08279	-0.01382	-0.05832	-0.00678	-0.05362	-0.00619
-0.08234	-0.01369	-0.05787	-0.00669	-0.05314	-0.00612
-0.08189	-0.01355	-0.05742	-0.0066	-0.05266	-0.00606
-0.08144	-0.0134	-0.05697	-0.00651	-0.05218	-0.006
-0.08099	-0.01326	-0.05652	-0.00644	-0.0517	-0.00594
-0.08054	-0.01314	-0.05607	-0.00637	-0.05122	-0.00588
-0.08009	-0.01303	-0.05562	-0.00627	-0.05074	-0.00582
-0.07964	-0.0129	-0.05517	-0.00619	-0.05025	-0.00576
-0.07919	-0.01277	-0.05472	-0.00612	-0.04977	-0.0057
-0.07874	-0.01264	-0.05427	-0.00604	-0.04929	-0.00565
-0.07829	-0.01251	-0.05382	-0.00596	-0.04881	-0.0056
-0.07784	-0.01238	-0.05337	-0.00588	-0.04833	-0.00554
-0.07739	-0.01224	-0.05292	-0.0058	-0.04785	-0.00549
-0.07694	-0.01212	-0.05247	-0.00572	-0.04737	-0.00542
-0.07649	-0.01202	-0.05202	-0.00565	-0.04689	-0.00537
-0.07604	-0.01191	-0.05157	-0.00558	-0.04641	-0.00532
-0.07559	-0.01178	-0.05112	-0.00552	-0.04593	-0.00527
-0.07514	-0.01165	-0.05067	-0.00545	-0.04545	-0.00522
-0.07469	-0.01153	-0.05021	-0.00538	-0.04497	-0.00517
-0.07424	-0.01141	-0.04976	-0.00531	-0.04449	-0.00512
-0.07379	-0.01129	-0.04931	-0.00525	-0.04401	-0.00507
-0.07334	-0.01118	-0.04886	-0.00518	-0.04352	-0.00502
-0.07289	-0.01107	-0.04841	-0.00511	-0.04304	-0.00497
-0.07244	-0.01095	-0.04796	-0.00504	-0.04256	-0.00492
-0.07199	-0.01083	-0.04751	-0.00497	-0.04208	-0.00488
-0.07154	-0.01072	-0.04706	-0.00491	-0.0416	-0.00483
-0.07109	-0.01062	-0.04661	-0.00485	-0.04112	-0.00479
-0.07064	-0.01051	-0.04616	-0.00478	-0.04064	-0.00474
-0.07019	-0.0104	-0.04571	-0.00472	-0.04016	-0.0047
-0.06974	-0.0103	-0.04526	-0.00466	-0.03968	-0.00466
-0.06929	-0.01019	-0.04481	-0.0046	-0.0392	-0.00461
-0.06884	-0.01009	-0.04436	-0.00454	-0.03872	-0.00457
-0.06839	-0.00998	-0.04391	-0.00448	-0.03824	-0.00453
-0.06793	-0.00987	-0.04346	-0.00442	-0.03776	-0.00449
-0.06748	-0.00976	-0.04301	-0.00437	-0.03727	-0.00445
-0.06703	-0.00965	-0.04256	-0.00431	-0.03679	-0.00441
-0.06658	-0.00956	-0.04211	-0.00425	-0.03631	-0.00438
-0.06613	-0.00946	-0.04166	-0.0042	-0.03583	-0.00433
-0.06568	-0.00934	-0.04121	-0.00414	-0.03535	-0.00429
-0.06523	-0.00922	-0.04076	-0.00409	-0.03487	-0.00426
-0.06478	-0.00913	-0.04031	-0.00404	-0.03439	-0.00424
-0.06433	-0.00904	-0.03986	-0.00399	-0.03391	-0.0042
-0.06388	-0.00895	-0.0394	-0.00394	-0.03343	-0.00415
-0.06343	-0.00885	-0.03895	-0.0039	-0.03295	-0.00412
-0.06298	-0.00875	-0.0385	-0.00385	-0.03247	-0.0041
-0.06253	-0.00866	-0.03805	-0.00379	-0.03199	-0.00406
-0.06208	-0.00856	-0.0376	-0.00374	-0.03151	-0.00403
-0.06163	-0.00847	-0.03715	-0.00369	-0.03103	-0.004
-0.06118	-0.00838	-0.0367	-0.00364	-0.03054	-0.00397
-0.06073	-0.00829	-0.03625	-0.0036	-0.03006	-0.00393
-0.06028	-0.0082	-0.0358	-0.00355	-0.02958	-0.0039
-0.05983	-0.00811	-0.03535	-0.00351	-0.0291	-0.00387
-0.05938	-0.00803	-0.0349	-0.00347	-0.02862	-0.00384
-0.05893	-0.00794	-0.03445	-0.00343	-0.02814	-0.00381
-0.05848	-0.00784	-0.034	-0.00339	-0.02766	-0.00379
-0.05803	-0.00775	-0.03355	-0.00334	-0.02718	-0.00376
-0.05758	-0.00767	-0.0331	-0.0033	-0.0267	-0.00373
-0.05713	-0.00758	-0.03265	-0.00326	-0.02622	-0.0037
-0.05668	-0.0075	-0.0322	-0.00322	-0.02574	-0.00368
-0.05623	-0.00741	-0.03175	-0.00318	-0.02526	-0.00365
-0.05578	-0.00733	-0.0313	-0.00314	-0.02478	-0.00362
-0.05533	-0.00725	-0.03085	-0.0031	-0.02429	-0.00359
-0.05488	-0.00716	-0.0304	-0.00306	-0.02381	-0.00356
-0.05443	-0.00708	-0.02995	-0.00302	-0.02333	-0.00354
-0.05398	-0.007	-0.0295	-0.00299	-0.02285	-0.00352
-0.05353	-0.00692	-0.02905	-0.00295	-0.02237	-0.00349
-0.05308	-0.00684	-0.02859	-0.00292	-0.02189	-0.00346
-0.05263	-0.00676	-0.02814	-0.00288	-0.02141	-0.00344
-0.05218	-0.00668	-0.02769	-0.00284	-0.02093	-0.00342
-0.05173	-0.0066	-0.02724	-0.00281	-0.02045	-0.0034
-0.05128	-0.00652	-0.02679	-0.00278	-0.01997	-0.00338
-0.05083	-0.00645	-0.02634	-0.00274	-0.01949	-0.00336
-0.05038	-0.00637	-0.02589	-0.00271	-0.01901	-0.00334
-0.04993	-0.0063	-0.02544	-0.00268	-0.01853	-0.00332
-0.04948	-0.00623	-0.02499	-0.00265	-0.01805	-0.0033
-0.04903	-0.00616	-0.02454	-0.00262	-0.01756	-0.00328
-0.04857	-0.00608	-0.02409	-0.00258	-0.01708	-0.00326
-0.04812	-0.00601	-0.02364	-0.00256	-0.0166	-0.00324
-0.04767	-0.00594	-0.02319	-0.00253	-0.01612	-0.00322
-0.04722	-0.00588	-0.02274	-0.00251	-0.01564	-0.0032
-0.04677	-0.00581	-0.02229	-0.00248	-0.01516	-0.00317
-0.04632	-0.00573	-0.02184	-0.00245	-0.01468	-0.00315
-0.04587	-0.00566	-0.02139	-0.00242	-0.0142	-0.00314
-0.04542	-0.0056	-0.02094	-0.00239	-0.01372	-0.00313
-0.04497	-0.00554	-0.02049	-0.00236	-0.01324	-0.00311
-0.04452	-0.00547	-0.02004	-0.00233	-0.01276	-0.00309
-0.04407	-0.0054	-0.01959	-0.00231	-0.01228	-0.00307
-0.04362	-0.00534	-0.01914	-0.00228	-0.0118	-0.00305
-0.04317	-0.00528	-0.01869	-0.00226	-0.01132	-0.00303
-0.04272	-0.00521	-0.01823	-0.00223	-0.01083	-0.00301
-0.04227	-0.00515	-0.01778	-0.0022	-0.01035	-0.003
-0.04182	-0.00509	-0.01733	-0.00218	-0.00987	-0.00298
-0.04137	-0.00502	-0.01688	-0.00216	-0.00939	-0.00297
-0.04092	-0.00496	-0.01643	-0.00214	-0.00891	-0.00295
-0.04047	-0.0049	-0.01598	-0.00212	-0.00843	-0.00294
-0.04002	-0.00485	-0.01553	-0.00209	-0.00795	-0.00293
-0.03957	-0.00479	-0.01508	-0.00207	-0.00747	-0.00291
-0.03912	-0.00473	-0.01463	-0.00205	-0.00699	-0.0029
-0.03867	-0.00467	-0.01418	-0.00204	-0.00651	-0.00289
-0.03822	-0.00461	-0.01373	-0.00201	-0.00603	-0.00288
-0.03777	-0.00456	-0.01328	-0.00199	-0.00555	-0.00287
-0.03732	-0.0045	-0.01283	-0.00197	-0.00507	-0.00286
-0.03687	-0.00445	-0.01238	-0.00195	-0.00458	-0.00284
-0.03642	-0.0044	-0.01193	-0.00193	-0.0041	-0.00283
-0.03597	-0.00435	-0.01148	-0.00192	-0.00362	-0.00282
-0.03552	-0.0043	-0.01103	-0.0019	-0.00314	-0.00281
-0.03507	-0.00424	-0.01058	-0.00188	-0.00266	-0.0028
-0.03462	-0.00419	-0.01013	-0.00186	-0.00218	-0.00278
-0.03417	-0.00413	-0.00968	-0.00184	-0.0017	-0.00277
-0.03372	-0.00409	-0.00923	-0.00183	-0.00122	-0.00275
-0.03327	-0.00404	-0.00878	-0.00181	-0.000738973	-0.00274
-0.03282	-0.004	-0.00833	-0.00179	-0.000258239	-0.00273
-0.03237	-0.00394	-0.00788	-0.00177	0.000222495	-0.00272
-0.03192	-0.00389	-0.00742	-0.00175	0.000703229	-0.00271
-0.03147	-0.00385	-0.00697	-0.00174	0.00118	-0.00269
-0.03102	-0.0038	-0.00652	-0.00172	0.00166	-0.00268
-0.03057	-0.00375	-0.00607	-0.00171	0.00215	-0.00267
-0.03012	-0.0037	-0.00562	-0.0017	0.00263	-0.00267
-0.02967	-0.00367	-0.00517	-0.00168	0.00311	-0.00266
-0.02922	-0.00363	-0.00472	-0.00166	0.00359	-0.00265
-0.02876	-0.00358	-0.00427	-0.00165	0.00407	-0.00264
-0.02831	-0.00354	-0.00382	-0.00164	0.00455	-0.00263
-0.02786	-0.00349	-0.00337	-0.00163	0.00503	-0.00262
-0.02741	-0.00344	-0.00292	-0.00161	0.00551	-0.00261
-0.02696	-0.0034	-0.00247	-0.0016	0.00599	-0.0026
-0.02651	-0.00336	-0.00202	-0.00158	0.00647	-0.0026
-0.02606	-0.00333	-0.00157	-0.00157	0.00695	-0.00259
-0.02561	-0.00329	-0.00112	-0.00156	0.00743	-0.00258
-0.02516	-0.00325	-0.000668696	-0.00155	0.00791	-0.00257
-0.02471	-0.00321	-0.000218279	-0.00154	0.00839	-0.00256
-0.02426	-0.00317	0.000232139	-0.00152	0.00888	-0.00255
-0.02381	-0.00313	0.000682557	-0.00151	0.00936	-0.00254
-0.02336	-0.00309	0.00113	-0.0015	0.00984	-0.00253
-0.02291	-0.00305	0.00158	-0.00149	0.01032	-0.00252
-0.02246	-0.00302	0.00203	-0.00148	0.0108	-0.00252
-0.02201	-0.00299	0.00248	-0.00146	0.01128	-0.00251
-0.02156	-0.00295	0.00293	-0.00145	0.01176	-0.00249
-0.02111	-0.00292	0.00339	-0.00144	0.01224	-0.00248
-0.02066	-0.00288	0.00384	-0.00143	0.01272	-0.00247
-0.02021	-0.00285	0.00429	-0.00142	0.0132	-0.00247
-0.01976	-0.00282	0.00474	-0.00141	0.01368	-0.00246
-0.01931	-0.00278	0.00519	-0.0014	0.01416	-0.00246
-0.01886	-0.00275	0.00564	-0.00139	0.01464	-0.00245
-0.01841	-0.00272	0.00609	-0.00138	0.01513	-0.00244
-0.01796	-0.00268	0.00654	-0.00137	0.01561	-0.00244
-0.01751	-0.00265	0.00699	-0.00136	0.01609	-0.00243
-0.01706	-0.00263	0.00744	-0.00135	0.01657	-0.00242
-0.01661	-0.0026	0.00789	-0.00134	0.01705	-0.00242
-0.01616	-0.00257	0.00834	-0.00133	0.01753	-0.00241
-0.01571	-0.00254	0.00879	-0.00133	0.01801	-0.0024
-0.01526	-0.00251	0.00924	-0.00132	0.01849	-0.0024
-0.01481	-0.00248	0.00969	-0.00131	0.01897	-0.00239
-0.01436	-0.00245	0.01014	-0.0013	0.01945	-0.00238
-0.01391	-0.00242	0.01059	-0.00129	0.01993	-0.00237
-0.01346	-0.0024	0.01104	-0.00128	0.02041	-0.00236
-0.01301	-0.00237	0.01149	-0.00127	0.02089	-0.00235
-0.01256	-0.00235	0.01194	-0.00126	0.02137	-0.00235
-0.01211	-0.00232	0.01239	-0.00126	0.02186	-0.00234
-0.01166	-0.0023	0.01284	-0.00125	0.02234	-0.00233
-0.01121	-0.00228	0.01329	-0.00124	0.02282	-0.00232
-0.01076	-0.00225	0.01374	-0.00123	0.0233	-0.00232
-0.01031	-0.00223	0.0142	-0.00123	0.02378	-0.00232
-0.00986	-0.0022	0.01465	-0.00122	0.02426	-0.00231
-0.0094	-0.00218	0.0151	-0.00121	0.02474	-0.00231
-0.00895	-0.00216	0.01555	-0.00121	0.02522	-0.00231
-0.0085	-0.00213	0.016	-0.0012	0.0257	-0.0023
-0.00805	-0.00211	0.01645	-0.0012	0.02618	-0.0023
-0.0076	-0.00209	0.0169	-0.00119	0.02666	-0.0023
-0.00715	-0.00207	0.01735	-0.00118	0.02714	-0.00229
-0.0067	-0.00205	0.0178	-0.00117	0.02762	-0.00228
-0.00625	-0.00202	0.01825	-0.00116	0.02811	-0.00227
-0.0058	-0.002	0.0187	-0.00116	0.02859	-0.00226
-0.00535	-0.00199	0.01915	-0.00115	0.02907	-0.00226
-0.0049	-0.00197	0.0196	-0.00115	0.02955	-0.00225
-0.00445	-0.00195	0.02005	-0.00114	0.03003	-0.00224
-0.004	-0.00192	0.0205	-0.00113	0.03051	-0.00224
-0.00355	-0.00191	0.02095	-0.00112	0.03099	-0.00224
-0.0031	-0.00189	0.0214	-0.00112	0.03147	-0.00223
-0.00265	-0.00187	0.02185	-0.00112	0.03195	-0.00222
-0.0022	-0.00185	0.0223	-0.00111	0.03243	-0.0022
-0.00175	-0.00184	0.02275	-0.00111	0.03291	-0.0022
-0.0013	-0.00182	0.0232	-0.0011	0.03339	-0.0022
-0.000850545	-0.0018	0.02365	-0.00109	0.03387	-0.00218
-0.000400314	-0.00179	0.0241	-0.00108	0.03435	-0.00219
4.9916e-05	-0.00177	0.02455	-0.00108	0.03484	-0.00219
0.000500146	-0.00175	0.02501	-0.00107	0.03532	-0.00219
0.000950377	-0.00174	0.02546	-0.00106	0.0358	-0.00218
0.0014	-0.00172	0.02591	-0.00106	0.03628	-0.00218
0.00185	-0.00171	0.02636	-0.00106	0.03676	-0.00217
0.0023	-0.00169	0.02681	-0.00105	0.03724	-0.00217
0.00275	-0.00168	0.02726	-0.00105	0.03772	-0.00216
0.0032	-0.00166	0.02771	-0.00104	0.0382	-0.00216
0.00365	-0.00165	0.02816	-0.00104	0.03868	-0.00215
0.0041	-0.00164	0.02861	-0.00103	0.03916	-0.00215
0.00455	-0.00162	0.02906	-0.00102	0.03964	-0.00214
0.005	-0.00161	0.02951	-0.00102	0.04012	-0.00214
0.00545	-0.00159	0.02996	-0.00102	0.0406	-0.00213
0.0059	-0.00158	0.03041	-0.00101	0.04108	-0.00212
0.00635	-0.00157	0.03086	-0.001	0.04157	-0.00212
0.0068	-0.00156	0.03131	-0.000998384	0.04205	-0.00212
0.00725	-0.00154	0.03176	-0.000997964	0.04253	-0.00211
0.0077	-0.00153	0.03221	-0.00099425	0.04301	-0.00211
0.00815	-0.00152	0.03266	-0.000989427	0.04349	-0.0021
0.0086	-0.00151	0.03311	-0.00098521	0.04397	-0.0021
0.00905	-0.0015	0.03356	-0.000979915	0.04445	-0.00209
0.0095	-0.00149	0.03401	-0.000973887	0.04493	-0.00209
0.00995	-0.00147	0.03446	-0.00096887	0.04541	-0.00209
0.01041	-0.00146	0.03491	-0.000965106	0.04589	-0.00208
0.01086	-0.00145	0.03536	-0.000961908	0.04637	-0.00207
0.01131	-0.00144	0.03582	-0.000958057	0.04685	-0.00207
0.01176	-0.00143	0.03627	-0.000953981	0.04733	-0.00207
0.01221	-0.00142	0.03672	-0.000949523	0.04782	-0.00206
0.01266	-0.00141	0.03717	-0.000944611	0.0483	-0.00206
0.01311	-0.00139	0.03762	-0.000939989	0.04878	-0.00205
0.01356	-0.00138	0.03807	-0.000935852	0.04926	-0.00205
0.01401	-0.00137	0.03852	-0.000932364	0.04974	-0.00204
0.01446	-0.00136	0.03897	-0.000927091	0.05022	-0.00203
0.01491	-0.00136	0.03942	-0.000916763	0.0507	-0.00203
0.01536	-0.00134	0.03987	-0.000910198	0.05118	-0.00203
0.01581	-0.00133	0.04032	-0.000911181	0.05166	-0.00202
0.01626	-0.00132	0.04077	-0.000909178	0.05214	-0.00201
0.01671	-0.00131	0.04122	-0.00090466	0.05262	-0.00201
0.01716	-0.0013	0.04167	-0.000899836	0.0531	-0.002
0.01761	-0.00129	0.04212	-0.000895693	0.05358	-0.002
0.01806	-0.00129	0.04257	-0.000892405	0.05406	-0.00198
0.01851	-0.00128	0.04302	-0.000889875	0.05455	-0.00198
0.01896	-0.00127	0.04347	-0.000887688	0.05503	-0.00199
0.01941	-0.00126	0.04392	-0.000884055	0.05551	-0.00199
0.01986	-0.00125	0.04437	-0.000876264	0.05599	-0.00199
0.02031	-0.00124	0.04482	-0.000869629	0.05647	-0.00198
0.02076	-0.00123	0.04527	-0.000867948	0.05695	-0.00198
0.02121	-0.00122	0.04572	-0.000865229	0.05743	-0.00197
0.02166	-0.00121	0.04617	-0.000860117	0.05791	-0.00197
0.02211	-0.0012	0.04663	-0.00085717	0.05839	-0.00196
0.02256	-0.0012	0.04708	-0.000854904	0.05887	-0.00196
0.02301	-0.00119	0.04753	-0.000850217	0.05935	-0.00195
0.02346	-0.00118	0.04798	-0.000845408	0.05983	-0.00195
0.02391	-0.00117	0.04843	-0.000842458	0.06031	-0.00194
0.02436	-0.00116	0.04888	-0.000839263	0.06079	-0.00194
0.02481	-0.00115	0.04933	-0.000836041	0.06128	-0.00193
0.02526	-0.00115	0.04978	-0.00083333	0.06176	-0.00193
0.02571	-0.00114	0.05023	-0.000829847	0.06224	-0.00192
0.02616	-0.00113	0.05068	-0.000826132	0.06272	-0.00192
0.02661	-0.00112	0.05113	-0.000822867	0.0632	-0.00191
0.02706	-0.00111	0.05158	-0.000820132	0.06368	-0.00191
0.02751	-0.00111	0.05203	-0.000817033	0.06416	-0.0019
0.02796	-0.0011	0.05248	-0.000812492	0.06464	-0.0019
0.02841	-0.00109	0.05293	-0.000807534	0.06512	-0.00189
0.02886	-0.00108	0.05338	-0.00080402	0.0656	-0.00189
0.02931	-0.00107	0.05383	-0.000800615	0.06608	-0.00189
0.02977	-0.00107	0.05428	-0.000795844	0.06656	-0.00188
0.03022	-0.00106	0.05473	-0.000792532	0.06704	-0.00188
0.03067	-0.00106	0.05518	-0.000792882	0.06753	-0.00188
0.03112	-0.00105	0.05563	-0.000792187	0.06801	-0.00188
0.03157	-0.00105	0.05608	-0.000789141	0.06849	-0.00187
0.03202	-0.00104	0.05653	-0.000784954	0.06897	-0.00187
0.03247	-0.00103	0.05698	-0.000780276	0.06945	-0.00186
0.03292	-0.00102	0.05744	-0.000774111	0.06993	-0.00185
0.03337	-0.00102	0.05789	-0.000770063	0.07041	-0.00185
0.03382	-0.00101	0.05834	-0.000768567	0.07089	-0.00185
0.03427	-0.001	0.05879	-0.000759811	0.07137	-0.00184
0.03472	-0.00099823	0.05924	-0.000751889	0.07185	-0.00183
0.03517	-0.000994177	0.05969	-0.000749618	0.07233	-0.00183
0.03562	-0.000988341	0.06014	-0.000747211	0.07281	-0.00182
0.03607	-0.000980778	0.06059	-0.000744913	0.07329	-0.00182
0.03652	-0.000973225	0.06104	-0.000742664	0.07377	-0.00181
0.03697	-0.00096782	0.06149	-0.000740026	0.07426	-0.0018
0.03742	-0.000961757	0.06194	-0.00073738	0.07474	-0.0018
0.03787	-0.000955123	0.06239	-0.000734359	0.07522	-0.00179
0.03832	-0.000946913	0.06284	-0.000729623	0.0757	-0.00179
0.03877	-0.000938759	0.06329	-0.00072429	0.07618	-0.00178
0.03922	-0.000933554	0.06374	-0.000720449	0.07666	-0.00178
0.03967	-0.000929022	0.06419	-0.000717145	0.07714	-0.00177
0.04012	-0.000924111	0.06464	-0.000711666	0.07762	-0.00176
0.04057	-0.000918915	0.06509	-0.000708147	0.0781	-0.00176
0.04102	-0.000913231	0.06554	-0.000707851	0.07858	-0.00175
0.04147	-0.00090654	0.06599	-0.000706928	0.07906	-0.00175
0.04192	-0.000899669	0.06644	-0.000701318	0.07954	-0.00174
0.04237	-0.000894922	0.06689	-0.00069375	0.08002	-0.00174
0.04282	-0.000889694	0.06734	-0.000688662	0.08051	-0.00173
0.04327	-0.000882977	0.06779	-0.000684373	0.08099	-0.00172
0.04372	-0.000876749	0.06825	-0.000680546	0.08147	-0.00172
0.04417	-0.000871431	0.0687	-0.000678496	0.08195	-0.00172
0.04462	-0.000866377	0.06915	-0.000677123	0.08243	-0.00172
0.04507	-0.000861234	0.0696	-0.000675273	0.08291	-0.00171
0.04552	-0.000856238	0.07005	-0.000670137	0.08339	-0.0017
0.04597	-0.00085098	0.0705	-0.000661542	0.08387	-0.0017
0.04642	-0.00084544	0.07095	-0.000654401	0.08435	-0.00169
0.04687	-0.000838814	0.0714	-0.000649908	0.08483	-0.00168
0.04732	-0.000831571	0.07185	-0.000646354	0.08531	-0.00167
0.04777	-0.000827252	0.0723	-0.000642857	0.08579	-0.00166
0.04822	-0.000824493	0.07275	-0.000639616	0.08627	-0.00165
0.04867	-0.000820417	0.0732	-0.000636686	0.08675	-0.00165
0.04913	-0.000814	0.07365	-0.00063453	0.08724	-0.00164
0.04958	-0.000804999	0.0741	-0.000632816	0.08772	-0.00163
0.05003	-0.000796071	0.07455	-0.000629989	0.0882	-0.00163
0.05048	-0.00079117	0.075	-0.000624629	0.08868	-0.00162
0.05093	-0.000787648	0.07545	-0.000617129	0.08916	-0.00161
0.05138	-0.000783533	0.0759	-0.000609735	0.08964	-0.00161
0.05183	-0.000779644	0.07635	-0.00060508	0.09012	-0.0016
0.05228	-0.000775562	0.0768	-0.000602657	0.0906	-0.00159
0.05273	-0.000769527	0.07725	-0.000597735	0.09108	-0.00158
0.05318	-0.00076134	0.0777	-0.000595496	0.09156	-0.00157
0.05363	-0.000754796	0.07815	-0.000590441	0.09204	-0.00156
0.05408	-0.000749297	0.0786	-0.000579168	0.09252	-0.00155
0.05453	-0.000744398	0.07906	-0.00057552	0.093	-0.00154
0.05498	-0.000739808	0.07951	-0.000574503	0.09348	-0.00153
0.05543	-0.00073575	0.07996	-0.000570326	0.09397	-0.00152
0.05588	-0.000732045	0.08041	-0.000567349	0.09445	-0.0015
0.05633	-0.000726038	0.08086	-0.000560718	0.09493	-0.00149
0.05678	-0.000717487	0.08131	-0.000551948	0.09541	-0.00148
0.05723	-0.000716862	0.08176	-0.000547919	0.09589	-0.00148
0.05768	-0.000714955	0.08221	-0.000543579	0.09637	-0.00147
0.05813	-0.000710079	0.08266	-0.000537678	0.09685	-0.00146
0.05858	-0.000704292	0.08311	-0.000532221	0.09733	-0.00146
0.05903	-0.00069886	0.08356	-0.000526633	0.09781	-0.00145
0.05948	-0.000692308	0.08401	-0.000522284	0.09829	-0.00143
0.05993	-0.000684317	0.08446	-0.000519973	0.09877	-0.00141
0.06038	-0.000676519	0.08491	-0.000518817	0.09925	-0.0014
0.06083	-0.00067216	0.08536	-0.000515362	0.09973	-0.00139
0.06128	-0.000673521	0.08581	-0.000509564	0.10022	-0.00138
0.06173	-0.00067469	0.08626	-0.000502433	0.1007	-0.00136
0.06218	-0.000670723	0.08671	-0.000495634	0.10118	-0.00134
0.06263	-0.000663337	0.08716	-0.000490451	0.10166	-0.00133
0.06308	-0.000656247	0.08761	-0.000482469	0.10214	-0.00132
0.06353	-0.000650508	0.08806	-0.000474978	0.10262	-0.00131
0.06398	-0.000644768	0.08851	-0.000468991	0.1031	-0.0013
0.06443	-0.000637091	0.08896	-0.000464242	0.10358	-0.00128
0.06488	-0.000631977	0.08941	-0.000457828	0.10406	-0.00127
0.06533	-0.000630818	0.08987	-0.000450898	0.10454	-0.00125
0.06578	-0.000624583	0.09032	-0.000446409	0.10502	-0.00124
0.06623	-0.000615307	0.09077	-0.000442227	0.1055	-0.00122
0.06668	-0.000609778	0.09122	-0.000437133	0.10598	-0.00121
0.06713	-0.000606045	0.09167	-0.000431897	0.10646	-0.00119
0.06758	-0.000602738	0.09212	-0.000426793	0.10695	-0.00117
0.06803	-0.00059649	0.09257	-0.000420726	0.10743	-0.00115
0.06848	-0.00058781	0.09302	-0.000412732	0.10791	-0.00113
0.06894	-0.000579737	0.09347	-0.000404743	0.10839	-0.00111
0.06939	-0.000574312	0.09392	-0.000397546	0.10887	-0.00109
0.06984	-0.000569619	0.09437	-0.000391195	0.10935	-0.00108
0.07029	-0.000565024	0.09482	-0.000385065	0.10983	-0.00105
0.07074	-0.000560279	0.09527	-0.000376384	0.11031	-0.00103
0.07119	-0.000555422	0.09572	-0.000366817	0.11079	-0.00101
0.07164	-0.000550037	0.09617	-0.00035975	0.11127	-0.000982287
0.07209	-0.000543169	0.09662	-0.000353907	0.11175	-0.000957864
0.07254	-0.00053657	0.09707	-0.000348166	0.11223	-0.000934681
0.07299	-0.000530841	0.09752	-0.000341026	0.11271	-0.00090892
0.07344	-0.000522956	0.09797	-0.000332141	0.1132	-0.000880375
0.07389	-0.000515059	0.09842	-0.000320849	0.11368	-0.00084885
0.07434	-0.000507734	0.09887	-0.000310084	0.11416	-0.000821549
0.07479	-0.000498001	0.09932	-0.000301787	0.11464	-0.000794829
0.07524	-0.000487008	0.09977	-0.000284027	0.11512	-0.000766008
0.07569	-0.000484405	0.10022	-0.000274038	0.1156	-0.000734647
0.07614	-0.000480478	0.10068	-0.000272236	0.11608	-0.000699885
0.07659	-0.000474131	0.10113	-0.000263427	0.11656	-0.000660541
0.07704	-0.000468431	0.10158	-0.000250858	0.11704	-0.000620731
0.07749	-0.000467044	0.10203	-0.000238128	0.11752	-0.000585276
0.07794	-0.000467132	0.10248	-0.000225328	0.118	-0.00055151
0.07839	-0.000463237	0.10293	-0.000213877	0.11848	-0.000516364
0.07884	-0.000457909	0.10338	-0.000203229	0.11896	-0.000472735
0.07929	-0.000447534	0.10383	-0.000192458	0.11944	-0.000421032
0.07974	-0.00043894	0.10428	-0.00018211	0.11993	-0.00037302
0.08019	-0.000431013	0.10473	-0.000172324	0.12041	-0.000318281
0.08064	-0.000423354	0.10518	-0.000163218	0.12089	-0.000265776
0.08109	-0.000416886	0.10563	-0.000150371	0.12137	-0.000212305
0.08154	-0.000410277	0.10608	-0.00013287	0.12185	-0.000147014
0.08199	-0.000402503	0.10653	-0.000117875	0.12233	-7.50686e-05
0.08244	-0.000392866	0.10698	-0.000105885	0.12281	-6.36077e-07
0.08289	-0.000382149	0.10743	-9.58532e-05	0.12329	6.42041e-05
0.08334	-0.00037338	0.10788	-8.51934e-05
0.08379	-0.000366099	0.10833	-7.16073e-05
0.08424	-0.000359153	0.10878	-5.11807e-05
0.08469	-0.00035307	0.10923	-2.447e-05
0.08514	-0.000346671	0.10968	-1.04197e-05
0.08559	-0.000334644	0.11013	-1.35713e-06
0.08604	-0.000322547	0.11058	1.34452e-05
0.08649	-0.00031343	0.11103	3.01e-05
0.08694	-0.000305486	0.11149	4.62112e-05
0.08739	-0.000297768	0.11194	6.16796e-05
0.08784	-0.000289834	0.11239	7.55992e-05
0.0883	-0.00028065	0.11284	8.93171e-05
0.08875	-0.00026877	0.11329	0.000107799
0.0892	-0.000256699	0.11374	0.000130027
0.08965	-0.000248273	0.11419	0.000154219
0.0901	-0.000239784	0.11464	0.000176753
0.09055	-0.000230448	0.11509	0.000196968
0.091	-0.0002226	0.11554	0.000217281
0.09145	-0.000209879	0.11599	0.000240072
0.0919	-0.00019165	0.11644	0.000266059
0.09235	-0.000177139	0.11689	0.000292947
0.0928	-0.000167219	0.11734	0.000319991
0.09325	-0.000157421	0.11779	0.000347046
0.0937	-0.000150554	0.11824	0.000373821
0.09415	-0.000143839	0.11869	0.000403071
0.0946	-0.000129508	0.11914	0.000436331
0.09505	-0.000117722	0.11959	0.00047362
0.0955	-0.000109458	0.12004	0.00051102
0.09595	-0.000100222	0.12049	0.00054928
0.0964	-9.07288e-05	0.12094	0.000589664
0.09685	-8.11034e-05	0.12139	0.000631944
0.0973	-6.67774e-05	0.12184	0.00067633
0.09775	-4.89441e-05	0.1223	0.000723374
0.0982	-3.47858e-05	0.12275	0.000835803
0.09865	-2.45859e-05	0.1232	0.000904049
0.0991	-1.28112e-05
0.09955	2.70882e-06
0.1	1.82972e-05
0.10045	3.47014e-05
0.1009	5.31913e-05
0.10135	7.15093e-05
0.1018	8.50409e-05
0.10225	9.66382e-05
0.1027	0.000113968
0.10315	0.000135793
0.1036	0.000153376
0.10405	0.000168152
0.1045	0.000184948
0.10495	0.000203367
0.1054	0.000222345
0.10585	0.000242404
0.1063	0.000264227
0.10675	0.000288507
0.1072	0.000311271
0.10765	0.000331145
0.10811	0.000350784
0.10856	0.000370642
0.10901	0.000395434
0.10946	0.000419102
0.10991	0.000440672
0.11036	0.000461705
0.11081	0.000485443
0.11126	0.000510951
0.11171	0.000534553
0.11216	0.000559291
0.11261	0.000588276
0.11306	0.000619205
0.11351	0.000649934
0.11396	0.000679897
0.11441	0.000709035
0.11486	0.000738195
0.11531	0.000768039
0.11576	0.000800513
0.11621	0.000836458
0.11666	0.000874834
0.11711	0.000914962
0.11756	0.000954678
0.11801	0.000994237
0.11846	0.00104
0.11891	0.00108
0.11936	0.00113
0.11981	0.00118
0.12026	0.00123
0.12071	0.00128
0.12116	0.00133
0.12161	0.00139
0.12206	0.00145
0.12251	0.00152
0.12296	0.0016
