# Supplementary material for: Ultrafine nanoporous intermetallic catalysts by high-temperature liquid metal dealloying for electrochemical hydrogen production
Source: Nat Commun. 2022 Sep 2;13:5157. doi: 10.1038/s41467-022-32768-1 (PMC9440032; doi:10.1038/s41467-022-32768-1)
Supplement: Supplementary file 5 — Source Data [file 41467_2022_32768_MOESM5_ESM.zip › Source Data/Figure 6.xlsx]

## Sheet: Figure 6a
Potential (V/RHE)	Co7Mo6 sheet(normalized by geometric area)	Potential (V/RHE)	24.4 mgcm-2 Pt/C(normalized by geometric area)
-0.20292	-400.089	-0.22672	-189.556
-0.20247	-398.764	-0.22628	-189.347
-0.20201	-397.42	-0.22584	-189.003
-0.20156	-396.033	-0.2254	-188.587
-0.20111	-394.579	-0.22497	-188.181
-0.20066	-393.05	-0.22453	-187.776
-0.20021	-391.528	-0.22409	-187.361
-0.19976	-390.127	-0.22365	-187.064
-0.19931	-388.816	-0.22321	-186.788
-0.19886	-387.441	-0.22277	-186.493
-0.19841	-385.959	-0.22234	-186.135
-0.19796	-384.52	-0.2219	-185.693
-0.19751	-383.088	-0.22146	-185.223
-0.19705	-381.477	-0.22102	-184.797
-0.1966	-379.863	-0.22058	-184.365
-0.19615	-378.421	-0.22015	-183.919
-0.1957	-377.053	-0.21971	-183.443
-0.19525	-375.717	-0.21927	-182.948
-0.1948	-374.35	-0.21883	-182.503
-0.19435	-372.942	-0.21839	-182.125
-0.1939	-371.551	-0.21795	-181.804
-0.19345	-370.146	-0.21752	-181.463
-0.193	-368.62	-0.21708	-181.091
-0.19255	-367.119	-0.21664	-180.774
-0.19209	-365.793	-0.2162	-180.489
-0.19164	-364.445	-0.21576	-180.197
-0.19119	-363.128	-0.21533	-179.864
-0.19074	-361.857	-0.21489	-179.471
-0.19029	-360.488	-0.21445	-179.031
-0.18984	-358.899	-0.21401	-178.604
-0.18939	-357.315	-0.21357	-178.26
-0.18894	-355.968	-0.21314	-177.894
-0.18849	-354.703	-0.2127	-177.493
-0.18804	-353.364	-0.21226	-177.075
-0.18759	-351.851	-0.21182	-176.607
-0.18713	-350.341	-0.21138	-176.14
-0.18668	-349.036	-0.21094	-175.788
-0.18623	-347.798	-0.21051	-175.444
-0.18578	-346.528	-0.21007	-175.105
-0.18533	-345.182	-0.20963	-174.792
-0.18488	-343.797	-0.20919	-174.405
-0.18443	-342.307	-0.20875	-173.98
-0.18398	-340.721	-0.20832	-173.588
-0.18353	-339.177	-0.20788	-173.207
-0.18308	-337.668	-0.20744	-172.808
-0.18263	-336.18	-0.207	-172.455
-0.18217	-334.764	-0.20656	-172.097
-0.18172	-333.45	-0.20612	-171.736
-0.18127	-332.152	-0.20569	-171.421
-0.18082	-330.828	-0.20525	-171.129
-0.18037	-329.514	-0.20481	-170.798
-0.17992	-328.241	-0.20437	-170.434
-0.17947	-326.961	-0.20393	-170.051
-0.17902	-325.665	-0.2035	-169.651
-0.17857	-324.336	-0.20306	-169.224
-0.17812	-322.944	-0.20262	-168.805
-0.17767	-321.617	-0.20218	-168.402
-0.17721	-320.341	-0.20174	-168.029
-0.17676	-319.049	-0.2013	-167.669
-0.17631	-317.74	-0.20087	-167.347
-0.17586	-316.38	-0.20043	-167.018
-0.17541	-314.928	-0.19999	-166.632
-0.17496	-313.496	-0.19955	-166.241
-0.17451	-312.171	-0.19911	-165.844
-0.17406	-310.894	-0.19868	-165.457
-0.17361	-309.624	-0.19824	-165.071
-0.17316	-308.36	-0.1978	-164.678
-0.17271	-306.967	-0.19736	-164.289
-0.17225	-305.448	-0.19692	-163.927
-0.1718	-303.871	-0.19648	-163.567
-0.17135	-302.37	-0.19605	-163.23
-0.1709	-301.038	-0.19561	-162.934
-0.17045	-299.753	-0.19517	-162.58
-0.17	-298.496	-0.19473	-162.111
-0.16955	-297.296	-0.19429	-161.631
-0.1691	-296.149	-0.19386	-161.25
-0.16865	-294.925	-0.19342	-160.966
-0.1682	-293.59	-0.19298	-160.704
-0.16774	-292.21	-0.19254	-160.407
-0.16729	-290.91	-0.1921	-160.083
-0.16684	-289.627	-0.19166	-159.715
-0.16639	-288.317	-0.19123	-159.288
-0.16594	-287.027	-0.19079	-158.84
-0.16549	-285.735	-0.19035	-158.43
-0.16504	-284.408	-0.18991	-158.065
-0.16459	-283.089	-0.18947	-157.667
-0.16414	-281.769	-0.18904	-157.291
-0.16369	-280.456	-0.1886	-156.928
-0.16324	-279.175	-0.18816	-156.555
-0.16278	-277.895	-0.18772	-156.168
-0.16233	-276.613	-0.18728	-155.762
-0.16188	-275.363	-0.18684	-155.368
-0.16143	-274.127	-0.18641	-155.023
-0.16098	-272.867	-0.18597	-154.708
-0.16053	-271.543	-0.18553	-154.367
-0.16008	-270.177	-0.18509	-153.983
-0.15963	-268.83	-0.18465	-153.564
-0.15918	-267.47	-0.18422	-153.142
-0.15873	-266.148	-0.18378	-152.769
-0.15828	-264.896	-0.18334	-152.423
-0.15782	-263.663	-0.1829	-152.056
-0.15737	-262.378	-0.18246	-151.691
-0.15692	-261.068	-0.18202	-151.355
-0.15647	-259.783	-0.18159	-151.017
-0.15602	-258.532	-0.18115	-150.711
-0.15557	-257.275	-0.18071	-150.435
-0.15512	-255.971	-0.18027	-150.104
-0.15467	-254.648	-0.17983	-149.696
-0.15422	-253.375	-0.1794	-149.261
-0.15377	-252.147	-0.17896	-148.835
-0.15332	-250.914	-0.17852	-148.406
-0.15286	-249.609	-0.17808	-148.017
-0.15241	-248.286	-0.17764	-147.661
-0.15196	-247.11	-0.1772	-147.306
-0.15151	-246.007	-0.17677	-146.952
-0.15106	-244.823	-0.17633	-146.59
-0.15061	-243.562	-0.17589	-146.208
-0.15016	-242.371	-0.17545	-145.893
-0.14971	-241.176	-0.17501	-145.593
-0.14926	-239.911	-0.17458	-145.178
-0.14881	-238.561	-0.17414	-144.805
-0.14836	-237.252	-0.1737	-144.469
-0.1479	-236.055	-0.17326	-144.098
-0.14745	-234.869	-0.17282	-143.707
-0.147	-233.627	-0.17238	-143.33
-0.14655	-232.395	-0.17195	-142.914
-0.1461	-231.203	-0.17151	-142.463
-0.14565	-229.939	-0.17107	-142.069
-0.1452	-228.552	-0.17063	-141.729
-0.14475	-227.118	-0.17019	-141.4
-0.1443	-225.822	-0.16976	-141.05
-0.14385	-224.661	-0.16932	-140.698
-0.1434	-223.495	-0.16888	-140.362
-0.14294	-222.259	-0.16844	-140.006
-0.14249	-220.948	-0.168	-139.583
-0.14204	-219.661	-0.16756	-139.131
-0.14159	-218.435	-0.16713	-138.719
-0.14114	-217.217	-0.16669	-138.365
-0.14069	-216.019	-0.16625	-138.012
-0.14024	-214.81	-0.16581	-137.665
-0.13979	-213.562	-0.16537	-137.35
-0.13934	-212.266	-0.16494	-137.054
-0.13889	-210.974	-0.1645	-136.72
-0.13844	-209.821	-0.16406	-136.329
-0.13798	-208.741	-0.16362	-135.93
-0.13753	-207.595	-0.16318	-135.554
-0.13708	-206.372	-0.16275	-135.209
-0.13663	-205.163	-0.16231	-134.875
-0.13618	-203.976	-0.16187	-134.533
-0.13573	-202.785	-0.16143	-134.162
-0.13528	-201.631	-0.16099	-133.774
-0.13483	-200.483	-0.16055	-133.382
-0.13438	-199.282	-0.16012	-132.973
-0.13393	-198.065	-0.15968	-132.582
-0.13347	-196.899	-0.15924	-132.239
-0.13302	-195.757	-0.1588	-131.963
-0.13257	-194.584	-0.15836	-131.684
-0.13212	-193.371	-0.15793	-131.334
-0.13167	-192.121	-0.15749	-130.95
-0.13122	-190.889	-0.15705	-130.575
-0.13077	-189.688	-0.15661	-130.171
-0.13032	-188.526	-0.15617	-129.748
-0.12987	-187.383	-0.15573	-129.364
-0.12942	-186.236	-0.1553	-128.997
-0.12897	-185.079	-0.15486	-128.6
-0.12851	-183.92	-0.15442	-128.197
-0.12806	-182.775	-0.15398	-127.837
-0.12761	-181.554	-0.15354	-127.486
-0.12716	-180.329	-0.15311	-127.107
-0.12671	-179.214	-0.15267	-126.734
-0.12626	-178.076	-0.15223	-126.368
-0.12581	-176.929	-0.15179	-125.988
-0.12536	-175.803	-0.15135	-125.608
-0.12491	-174.685	-0.15091	-125.271
-0.12446	-173.599	-0.15048	-124.966
-0.12401	-172.551	-0.15004	-124.636
-0.12355	-171.478	-0.1496	-124.282
-0.1231	-170.318	-0.14916	-123.909
-0.12265	-169.122	-0.14872	-123.46
-0.1222	-167.951	-0.14829	-123.001
-0.12175	-166.838	-0.14785	-122.596
-0.1213	-165.709	-0.14741	-122.243
-0.12085	-164.535	-0.14697	-121.922
-0.1204	-163.341	-0.14653	-121.586
-0.11995	-162.169	-0.14609	-121.24
-0.1195	-161.062	-0.14566	-120.901
-0.11905	-159.989	-0.14522	-120.559
-0.11859	-158.91	-0.14478	-120.193
-0.11814	-157.819	-0.14434	-119.834
-0.11769	-156.72	-0.1439	-119.486
-0.11724	-155.661	-0.14347	-119.127
-0.11679	-154.625	-0.14303	-118.696
-0.11634	-153.557	-0.14259	-118.28
-0.11589	-152.463	-0.14215	-117.927
-0.11544	-151.385	-0.14171	-117.616
-0.11499	-150.319	-0.14127	-117.296
-0.11454	-149.215	-0.14084	-116.942
-0.11409	-148.077	-0.1404	-116.588
-0.11363	-147.047	-0.13996	-116.259
-0.11318	-146.083	-0.13952	-115.926
-0.11273	-145.128	-0.13908	-115.541
-0.11228	-144.169	-0.13865	-115.104
-0.11183	-143.18	-0.13821	-114.68
-0.11138	-142.068	-0.13777	-114.28
-0.11093	-140.936	-0.13733	-113.869
-0.11048	-139.741	-0.13689	-113.499
-0.11003	-138.621	-0.13645	-113.179
-0.10958	-137.659	-0.13602	-112.867
-0.10913	-136.681	-0.13558	-112.534
-0.10867	-135.606	-0.13514	-112.163
-0.10822	-134.574	-0.1347	-111.719
-0.10777	-133.577	-0.13426	-111.29
-0.10732	-132.584	-0.13383	-110.945
-0.10687	-131.607	-0.13339	-110.652
-0.10642	-130.652	-0.13295	-110.371
-0.10597	-129.691	-0.13251	-110.035
-0.10552	-128.701	-0.13207	-109.679
-0.10507	-127.669	-0.13163	-109.34
-0.10462	-126.63	-0.1312	-109.008
-0.10417	-125.636	-0.13076	-108.676
-0.10371	-124.679	-0.13032	-108.329
-0.10326	-123.732	-0.12988	-107.942
-0.10281	-122.756	-0.12944	-107.543
-0.10236	-121.76	-0.12901	-107.162
-0.10191	-120.784	-0.12857	-106.77
-0.10146	-119.833	-0.12813	-106.43
-0.10101	-118.886	-0.12769	-106.149
-0.10056	-117.923	-0.12725	-105.859
-0.10011	-116.828	-0.12681	-105.504
-0.09966	-115.727	-0.12638	-105.123
-0.0992	-114.754	-0.12594	-104.708
-0.09875	-113.782	-0.1255	-104.307
-0.0983	-112.804	-0.12506	-103.909
-0.09785	-111.86	-0.12462	-103.503
-0.0974	-110.962	-0.12419	-103.113
-0.09695	-110.083	-0.12375	-102.75
-0.0965	-109.203	-0.12331	-102.382
-0.09605	-108.325	-0.12287	-102.012
-0.0956	-107.449	-0.12243	-101.652
-0.09515	-106.54	-0.12199	-101.297
-0.0947	-105.617	-0.12156	-100.951
-0.09424	-104.732	-0.12112	-100.562
-0.09379	-103.84	-0.12068	-100.083
-0.09334	-102.929	-0.12024	-99.6311
-0.09289	-102.016	-0.1198	-99.2815
-0.09244	-101.13	-0.11937	-98.9548
-0.09199	-100.275	-0.11893	-98.6372
-0.09154	-99.4501	-0.11849	-98.3277
-0.09109	-98.5682	-0.11805	-97.9985
-0.09064	-97.6666	-0.11761	-97.6405
-0.09019	-96.8126	-0.11717	-97.2844
-0.08974	-95.963	-0.11674	-96.9653
-0.08928	-95.111	-0.1163	-96.6647
-0.08883	-94.2595	-0.11586	-96.3118
-0.08838	-93.4159	-0.11542	-95.9129
-0.08793	-92.6007	-0.11498	-95.5387
-0.08748	-91.8304	-0.11455	-95.176
-0.08703	-91.0776	-0.11411	-94.7989
-0.08658	-90.2749	-0.11367	-94.4128
-0.08613	-89.429	-0.11323	-94.0423
-0.08568	-88.5655	-0.11279	-93.6894
-0.08523	-87.7023	-0.11236	-93.3211
-0.08478	-86.8813	-0.11192	-92.983
-0.08432	-86.0919	-0.11148	-92.6866
-0.08387	-85.3017	-0.11104	-92.3733
-0.08342	-84.4891	-0.1106	-92.0126
-0.08297	-83.6723	-0.11016	-91.6306
-0.08252	-82.8513	-0.10973	-91.2398
-0.08207	-82.002	-0.10929	-90.8567
-0.08162	-81.2036	-0.10885	-90.4881
-0.08117	-80.4565	-0.10841	-90.1488
-0.08072	-79.6944	-0.10797	-89.8595
-0.08027	-78.9226	-0.10754	-89.5511
-0.07982	-78.153	-0.1071	-89.2008
-0.07936	-77.3855	-0.10666	-88.8856
-0.07891	-76.6212	-0.10622	-88.5565
-0.07846	-75.8581	-0.10578	-88.1549
-0.07801	-75.1003	-0.10534	-87.747
-0.07756	-74.3724	-0.10491	-87.3752
-0.07711	-73.5865	-0.10447	-86.9678
-0.07666	-72.7582	-0.10403	-86.5829
-0.07621	-72.0013	-0.10359	-86.2442
-0.07576	-71.2554	-0.10315	-85.9053
-0.07531	-70.5037	-0.10272	-85.5396
-0.07486	-69.7818	-0.10228	-85.1611
-0.0744	-69.0917	-0.10184	-84.779
-0.07395	-68.3953	-0.1014	-84.403
-0.0735	-67.6518	-0.10096	-84.0506
-0.07305	-66.9276	-0.10052	-83.7061
-0.0726	-66.2642	-0.10009	-83.3458
-0.07215	-65.6047	-0.09965	-83.0162
-0.0717	-64.9758	-0.09921	-82.6979
-0.07125	-64.3325	-0.09877	-82.3568
-0.0708	-63.6351	-0.09833	-81.9914
-0.07035	-62.8876	-0.0979	-81.6195
-0.0699	-62.1559	-0.09746	-81.2365
-0.06944	-61.4676	-0.09702	-80.8559
-0.06899	-60.8236	-0.09658	-80.5152
-0.06854	-60.1075	-0.09614	-80.189
-0.06809	-59.3918	-0.0957	-79.843
-0.06764	-58.7754	-0.09527	-79.4778
-0.06719	-58.1503	-0.09483	-79.1438
-0.06674	-57.5006	-0.09439	-78.829
-0.06629	-56.8427	-0.09395	-78.4839
-0.06584	-56.1725	-0.09351	-78.1062
-0.06539	-55.5084	-0.09308	-77.7271
-0.06493	-54.8951	-0.09264	-77.3559
-0.06448	-54.3123	-0.0922	-76.9869
-0.06403	-53.6931	-0.09176	-76.6239
-0.06358	-53.0508	-0.09132	-76.2632
-0.06313	-52.4255	-0.09088	-75.9026
-0.06268	-51.809	-0.09045	-75.5307
-0.06223	-51.1896	-0.09001	-75.1612
-0.06178	-50.5911	-0.08957	-74.8097
-0.06133	-50.0334	-0.08913	-74.4629
-0.06088	-49.4953	-0.08869	-74.1064
-0.06043	-48.939	-0.08826	-73.7406
-0.05997	-48.3554	-0.08782	-73.3864
-0.05952	-47.7993	-0.08738	-73.0545
-0.05907	-47.2794	-0.08694	-72.7306
-0.05862	-46.7171	-0.0865	-72.401
-0.05817	-46.1389	-0.08606	-72.0505
-0.05772	-45.5666	-0.08563	-71.6751
-0.05727	-45.0188	-0.08519	-71.3099
-0.05682	-44.4809	-0.08475	-70.981
-0.05637	-43.9284	-0.08431	-70.6621
-0.05592	-43.3078	-0.08387	-70.312
-0.05547	-42.7349	-0.08344	-69.9251
-0.05501	-42.2203	-0.083	-69.551
-0.05456	-41.6762	-0.08256	-69.2032
-0.05411	-41.153	-0.08212	-68.8627
-0.05366	-40.6287	-0.08168	-68.5196
-0.05321	-40.0965	-0.08124	-68.1693
-0.05276	-39.5799	-0.08081	-67.817
-0.05231	-39.083	-0.08037	-67.4658
-0.05186	-38.5955	-0.07993	-67.1107
-0.05141	-38.1146	-0.07949	-66.762
-0.05096	-37.6362	-0.07905	-66.4252
-0.05051	-37.1283	-0.07862	-66.0983
-0.05005	-36.6307	-0.07818	-65.7588
-0.0496	-36.1445	-0.07774	-65.3805
-0.04915	-35.6572	-0.0773	-64.9945
-0.0487	-35.1735	-0.07686	-64.6444
-0.04825	-34.6746	-0.07642	-64.2972
-0.0478	-34.1582	-0.07599	-63.9372
-0.04735	-33.6546	-0.07555	-63.5921
-0.0469	-33.1747	-0.07511	-63.272
-0.04645	-32.6918	-0.07467	-62.9532
-0.046	-32.2317	-0.07423	-62.6153
-0.04555	-31.7875	-0.0738	-62.2773
-0.04509	-31.3346	-0.07336	-61.9493
-0.04464	-30.8695	-0.07292	-61.6138
-0.04419	-30.4055	-0.07248	-61.2707
-0.04374	-29.9534	-0.07204	-60.937
-0.04329	-29.5265	-0.0716	-60.601
-0.04284	-29.1357	-0.07117	-60.2257
-0.04239	-28.7577	-0.07073	-59.798
-0.04194	-28.3566	-0.07029	-59.383
-0.04149	-27.9303	-0.06985	-59.0244
-0.04104	-27.5317	-0.06941	-58.6646
-0.04059	-27.1336	-0.06898	-58.3133
-0.04013	-26.7408	-0.06854	-57.9701
-0.03968	-26.4005	-0.0681	-57.6289
-0.03923	-26.0674	-0.06766	-57.3043
-0.03878	-25.7032	-0.06722	-56.9743
-0.03833	-25.306	-0.06679	-56.6116
-0.03788	-24.8908	-0.06635	-56.2467
-0.03743	-24.4982	-0.06591	-55.9053
-0.03698	-24.1514	-0.06547	-55.5647
-0.03653	-23.8119	-0.06503	-55.2195
-0.03608	-23.4805	-0.06459	-54.9029
-0.03563	-23.1459	-0.06416	-54.5759
-0.03517	-22.8021	-0.06372	-54.2057
-0.03472	-22.4526	-0.06328	-53.8207
-0.03427	-22.1071	-0.06284	-53.4377
-0.03382	-21.7459	-0.0624	-53.0515
-0.03337	-21.3603	-0.06197	-52.6911
-0.03292	-21.0189	-0.06153	-52.3597
-0.03247	-20.7337	-0.06109	-52.0186
-0.03202	-20.4632	-0.06065	-51.6723
-0.03157	-20.0684	-0.06021	-51.329
-0.03112	-19.6666	-0.05977	-50.9725
-0.03066	-19.3515	-0.05934	-50.6136
-0.03021	-19.0368	-0.0589	-50.281
-0.02976	-18.7185	-0.05846	-49.9608
-0.02931	-18.4021	-0.05802	-49.607
-0.02886	-18.1249	-0.05758	-49.227
-0.02841	-17.8646	-0.05715	-48.8568
-0.02796	-17.613	-0.05671	-48.4928
-0.02751	-17.3556	-0.05627	-48.1279
-0.02706	-17.0845	-0.05583	-47.77
-0.02661	-16.7686	-0.05539	-47.4249
-0.02616	-16.449	-0.05495	-47.1012
-0.0257	-16.1556	-0.05452	-46.783
-0.02525	-15.8735	-0.05408	-46.4676
-0.0248	-15.6019	-0.05364	-46.1707
-0.02435	-15.3375	-0.0532	-45.8688
-0.0239	-15.0691	-0.05276	-45.5262
-0.02345	-14.795	-0.05233	-45.1829
-0.023	-14.5628	-0.05189	-44.8501
-0.02255	-14.3545	-0.05145	-44.5039
-0.0221	-14.1167	-0.05101	-44.1334
-0.02165	-13.8562	-0.05057	-43.7689
-0.0212	-13.5941	-0.05013	-43.4146
-0.02074	-13.3471	-0.0497	-43.0827
-0.02029	-13.1073	-0.04926	-42.7511
-0.01984	-12.8574	-0.04882	-42.3931
-0.01939	-12.6119	-0.04838	-42.0353
-0.01894	-12.3745	-0.04794	-41.6796
-0.01849	-12.1481	-0.04751	-41.3113
-0.01804	-11.9256	-0.04707	-40.9495
-0.01759	-11.7108	-0.04663	-40.6059
-0.01714	-11.4944	-0.04619	-40.2638
-0.01669	-11.2692	-0.04575	-39.9002
-0.01624	-11.0393	-0.04531	-39.5331
-0.01578	-10.8012	-0.04488	-39.1872
-0.01533	-10.5558	-0.04444	-38.8564
-0.01488	-10.3222	-0.044	-38.5316
-0.01443	-10.087	-0.04356	-38.2218
-0.01398	-9.84449	-0.04312	-37.906
-0.01353	-9.63822	-0.04269	-37.555
-0.01308	-9.42634	-0.04225	-37.1947
-0.01263	-9.20748	-0.04181	-36.8458
-0.01218	-8.97509	-0.04137	-36.5031
-0.01173	-8.75584	-0.04093	-36.1701
-0.01128	-8.55028	-0.04049	-35.8451
-0.01082	-8.34741	-0.04006	-35.5113
-0.01037	-8.1551	-0.03962	-35.1771
-0.00992	-7.96546	-0.03918	-34.8489
-0.00947	-7.78301	-0.03874	-34.5127
-0.00902	-7.60317	-0.0383	-34.1759
-0.00857	-7.40909	-0.03787	-33.8557
-0.00812	-7.19995	-0.03743	-33.5366
-0.00767	-6.99381	-0.03699	-33.1859
-0.00722	-6.80382	-0.03655	-32.8249
-0.00677	-6.61898	-0.03611	-32.5028
-0.00632	-6.44669	-0.03567	-32.2128
-0.00586	-6.27243	-0.03524	-31.9124
-0.00541	-6.09351	-0.0348	-31.5713
-0.00496	-5.90326	-0.03436	-31.2276
-0.00451	-5.72307	-0.03392	-30.8952
-0.00406	-5.55716	-0.03348	-30.5716
-0.00361	-5.39404	-0.03305	-30.2502
-0.00316	-5.24413	-0.03261	-29.9241
-0.00271	-5.10986	-0.03217	-29.5972
-0.00226	-4.96413	-0.03173	-29.2771
-0.00181	-4.79062	-0.03129	-28.9542
-0.00136	-4.63403	-0.03085	-28.6154
-0.000904174	-4.48077	-0.03042	-28.2671
-0.000453253	-4.3195	-0.02998	-27.922
-2.33233e-06	-4.15609	-0.02954	-27.6102
0.000448589	-3.99597	-0.0291	-27.2918
0.00089951	-3.83872	-0.02866	-26.9454
0.00135	-3.69116	-0.02823	-26.5922
0.0018	-3.56065	-0.02779	-26.2447
0.00225	-3.43134	-0.02735	-25.9002
0.0027	-3.28592	-0.02691	-25.5626
0.00315	-3.1298	-0.02647	-25.2199
0.00361	-2.98725	-0.02603	-24.8782
0.00406	-2.85187	-0.0256	-24.5479
0.00451	-2.71818	-0.02516	-24.2239
0.00496	-2.58405	-0.02472	-23.9005
0.00541	-2.44395	-0.02428	-23.5742
0.00586	-2.28985	-0.02384	-23.2355
0.00631	-2.13059	-0.02341	-22.8886
0.00676	-1.98597	-0.02297	-22.5493
0.00721	-1.85373	-0.02253	-22.2185
0.00766	-1.73463	-0.02209	-21.8815
0.00811	-1.62081	-0.02165	-21.5375
0.00857	-1.48684	-0.02121	-21.1957
0.00902	-1.35603	-0.02078	-20.8636
0.00947	-1.2393	-0.02034	-20.5355
0.00992	-1.12808	-0.0199	-20.2047
0.01037	-1.01783	-0.01946	-19.8761
0.01082	-0.91869	-0.01902	-19.5412
0.01127	-0.82799	-0.01859	-19.1969
0.01172	-0.73151	-0.01815	-18.8597
0.01217	-0.61785	-0.01771	-18.5493
0.01262	-0.50265	-0.01727	-18.2372
0.01307	-0.39639	-0.01683	-17.9049
0.01353	-0.2934	-0.0164	-17.56
0.01398	-0.17886	-0.01596	-17.219
0.01443	-0.08352	-0.01552	-16.8943
0.01488	-0.04608	-0.01508	-16.5654
0.01533	-0.01705	-0.01464	-16.2299
0.01578	0.07219	-0.0142	-15.8984
0.01623	0.18674	-0.01377	-15.5852
0.01668	0.29618	-0.01333	-15.2802
0.01713	0.40341	-0.01289	-14.9835
0.01758	0.48793	-0.01245	-14.71
0.01803	0.5626	-0.01201	-14.4369
0.01849	0.64266	-0.01158	-14.1352
0.01894	0.73602	-0.01114	-13.8098
0.01939	0.82974	-0.0107	-13.4754
0.01984	0.9123	-0.01026	-13.151
0.02029	0.99024	-0.00982	-12.8427
0.02074	1.06828	-0.00938	-12.5397
0.02119	1.15452	-0.00895	-12.2423
0.02164	1.24483	-0.00851	-11.9355
0.02209	1.33634	-0.00807	-11.6356
0.02254	1.42704	-0.00763	-11.3641
0.02299	1.50785	-0.00719	-11.1071
0.02345	1.57778	-0.00676	-10.8585
0.0239	1.64725	-0.00632	-10.6026
0.02435	1.7232	-0.00588	-10.3608
0.0248	1.80684	-0.00544	-10.1316
0.02525	1.88958	-0.005	-9.90649
0.0257	1.9613	-0.00456	-9.67694
0.02615	2.03014	-0.00413	-9.44471
0.0266	2.07887	-0.00369	-9.21383
0.02705	2.13112	-0.00325	-8.98499
0.0275	2.19469	-0.00281	-8.7622
0.02795	2.26082	-0.00237	-8.5424
0.02841	2.30603	-0.00194	-8.32571
0.02886	2.32957	-0.0015	-8.11539
0.02931	2.35457	-0.00106	-7.90911
0.02976	2.39599	-0.00062078	-7.7033
0.03021	2.44473	-0.000182606	-7.49588
0.03066	2.51805	0.000255568	-7.28919
0.03111	2.59315	0.000693741	-7.08603
0.03156	2.65966	0.00113	-6.88797
0.03201	2.72847	0.00157	-6.68307
0.03246	2.79872	0.00201	-6.4817
0.03291	2.86697	0.00245	-6.2876
0.03337	2.92167	0.00288	-6.09486
0.03382	2.94728	0.00332	-5.89732
0.03427	2.95975	0.00376	-5.69759
0.03472	2.98739	0.0042	-5.50179
0.03517	3.03076	0.00464	-5.31141
0.03562	3.07718	0.00508	-5.12589
0.03607	3.12982	0.00551	-4.93923
0.03652	3.19082	0.00595	-4.7497
0.03697	3.25277	0.00639	-4.563
0.03742	3.30178	0.00683	-4.37971
0.03788	3.33726	0.00727	-4.19959
0.03833	3.37453	0.0077	-4.01983
0.03878	3.41981	0.00814	-3.83928
0.03923	3.46412	0.00858	-3.65652
0.03968	3.51027	0.00902	-3.47753
0.04013	3.55753	0.00946	-3.30243
0.04058	3.60162	0.0099	-3.12727
0.04103	3.65297	0.01033	-2.95051
0.04148	3.70686	0.01077	-2.77506
0.04193	3.7523	0.01121	-2.60319
0.04238	3.78478	0.01165	-2.4329
0.04284	3.81716	0.01209	-2.26557
0.04329	3.85459	0.01252	-2.10195
0.04374	3.88971	0.01296	-1.93211
0.04419	3.9204	0.0134	-1.76143
0.04464	3.95887	0.01384	-1.59471
0.04509	4.00576	0.01428	-1.43172
0.04554	4.04141	0.01472	-1.26952
0.04599	4.07119	0.01515	-1.11359
0.04644	4.0961	0.01559	-0.95705
0.04689	4.11412	0.01603	-0.80041
0.04734	4.14557	0.01647	-0.65259
0.0478	4.19904	0.01691	-0.51131
0.04825	4.25339	0.01734	-0.37085
0.0487	4.29019	0.01778	-0.23006
0.04915	4.32827	0.01822	-0.09098
0.0496	4.36251	0.01866	0.04255
0.05005	4.39043	0.0191	0.17175
0.0505	4.43324	0.01954	0.28878
0.05095	4.49364	0.01997	0.40087
0.0514	4.54607	0.02041	0.51012
0.05185	4.57699	0.02085	0.61063
0.0523	4.60635	0.02129	0.69976
0.05276	4.63951	0.02173	0.78038
0.05321	4.677	0.02216	0.86945
0.05366	4.72169	0.0226	0.95143
0.05411	4.76049	0.02304	1.02197
0.05456	4.79778	0.02348	1.08079
0.05501	4.84005	0.02392	1.13948
0.05546	4.88426	0.02436	1.20664
0.05591	4.92435	0.02479	1.2757
0.05636	4.95942	0.02523	1.33225
0.05681	4.99207	0.02567	1.37989
0.05726	5.02947	0.02611	1.4308
0.05772	5.09371	0.02655	1.48034
0.05817	5.16707	0.02698	1.52043
0.05862	5.20492	0.02742	1.55301
0.05907	5.21092	0.02786	1.58639
0.05952	5.22344	0.0283	1.61886
0.05997	5.25954	0.02874	1.64277
0.06042	5.3009	0.02918	1.65731
0.06087	5.33205	0.02961	1.66976
0.06132	5.35861	0.03005	1.68914
0.06177	5.39443	0.03049	1.70976
0.06222	5.43538	0.03093	1.7246
0.06268	5.47243	0.03137	1.72639
0.06313	5.50619	0.0318	1.72185
0.06358	5.53941	0.03224	1.71982
0.06403	5.5726	0.03268	1.71404
0.06448	5.61933	0.03312	1.70743
0.06493	5.68108	0.03356	1.69678
0.06538	5.74035	0.03399	1.67971
0.06583	5.78601	0.03443	1.65776
0.06628	5.82788	0.03487	1.63377
0.06673	5.86768	0.03531	1.60808
0.06718	5.90655	0.03575	1.58104
0.06764	5.96108	0.03619	1.55384
0.06809	6.02404	0.03662	1.52291
0.06854	6.06773	0.03706	1.4894
0.06899	6.09408	0.0375	1.44857
0.06944	6.12746	0.03794	1.40703
0.06989	6.19201	0.03838	1.36794
0.07034	6.26486	0.03881	1.3295
0.07079	6.35136	0.03925	1.2941
0.07124	6.43593	0.03969	1.26035
0.07169	6.46131	0.04013	1.22129
0.07215	6.48258	0.04057	1.17296
0.0726	6.5261	0.04101	1.12068
0.07305	6.58082	0.04144	1.08127
0.0735	6.62997	0.04188	1.04768
0.07395	6.67381	0.04232	1.01741
0.0744	6.72194	0.04276	0.99138
0.07485	6.77785	0.0432	0.96898
0.0753	6.8266	0.04363	0.92616
0.07575	6.88299	0.04407	0.87734
0.0762	6.94966	0.04451	0.83918
0.07665	7.0243	0.04495	0.80573
0.07711	7.09829	0.04539	0.7714
0.07756	7.15916	0.04583	0.73666
0.07801	7.20994	0.04626	0.70266
0.07846	7.25565	0.0467	0.6693
0.07891	7.30394	0.04714	0.63761
0.07936	7.36672	0.04758	0.61388
0.07981	7.45594	0.04802	0.59238
0.08026	7.54638	0.04845	0.55684
0.08071	7.62694	0.04889	0.51475
0.08116	7.70159	0.04933	0.48386
0.08161	7.76079	0.04977	0.46666
0.08207	7.81595	0.05021	0.44972
0.08252	7.8828	0.05065	0.43274
0.08297	7.96413	0.05108	0.415
0.08342	8.05002	0.05152	0.38569
0.08387	8.13895	0.05196	0.35101
0.08432	8.22587	0.0524	0.32013
0.08477	8.30209	0.05284	0.29234
0.08522	8.37815	0.05327	0.26825
0.08567	8.47334	0.05371	0.25022
0.08612	8.57437	0.05415	0.23464
0.08657	8.66638	0.05459	0.22389
0.08703	8.74652	0.05503	0.21375
0.08748	8.82319	0.05547	0.19464
0.08793	8.91034	0.0559	0.16961
0.08838	9.00826	0.05634	0.14785
0.08883	9.11926	0.05678	0.13124
0.08928	9.22971	0.05722	0.11561
0.08973	9.33956	0.05766	0.10087
0.09018	9.45028	0.05809	0.10007
0.09063	9.55744	0.05853	0.10594
0.09108	9.66366	0.05897	0.10952
0.09153	9.76778	0.05941	0.1083
0.09199	9.87067	0.05985	0.10683
0.09244	9.98222	0.06029	0.1002
0.09289	10.1041	0.06072	0.08958
0.09334	10.225	0.06116	0.07921
0.09379	10.3377	0.0616	0.06933
0.09424	10.4452	0.06204	0.05882
0.09469	10.5536	0.06248	0.05642
0.09514	10.6715	0.06291	0.05702
0.09559	10.7988	0.06335	0.04571
0.09604	10.9319	0.06379	0.02171
0.09649	11.0669	0.06423	0.000139758
0.09695	11.2023	0.06467	-0.00681
0.0974	11.3424	0.06511	-0.01223
0.09785	11.5033	0.06554	-0.01258
0.0983	11.6587	0.06598	-0.01101
0.09875	11.7915	0.06642	-0.00986
0.0992	11.9252	0.06686	-0.00949
0.09965	12.08	0.0673	-0.01141
0.1001	12.2477	0.06773	-0.01661
0.10055	12.415	0.06817	-0.02086
0.101	12.5864	0.06861	-0.01992
0.10145	12.7598	0.06905	-0.01752
0.10191	12.9344	0.06949	-0.01804
0.10236	13.1112	0.06993	-0.01975
0.10281	13.2943	0.07036	-0.02187
0.10326	13.4776	0.0708	-0.02354
0.10371	13.6607	0.07124	-0.02403
0.10416	13.8494	0.07168	-0.02403
0.10461	14.046	0.07212	-0.01843
0.10506	14.2575	0.07255	-0.01102
0.10551	14.4622	0.07299	-0.00816
0.10596	14.6692	0.07343	-0.00967
0.10642	14.8876	0.07387	-0.01146
0.10687	15.1012	0.07431	-0.0134
0.10732	15.3115	0.07475	-0.01519
0.10777	15.5463	0.07518	-0.01711
0.10822	15.8097	0.07562	-0.01869
0.10867	16.0545	0.07606	-0.01774
0.10912	16.2847	0.0765	-0.01452
0.10957	16.5202	0.07694	-0.01009
0.11002	16.7864	0.07737	-0.00343
0.11047	17.0573	0.07781	0.00181
0.11092	17.3272	0.07825	0.00261
0.11138	17.6036	0.07869	0.00281
0.11183	17.9	0.07913	0.00386
0.11228	18.2059	0.07957	0.00389
0.11273	18.4993	0.08	0.00376
0.11318	18.7985	0.08044	0.00432
0.11363	19.1305	0.08088	0.00508
0.11408	19.4971	0.08132	0.00506
0.11453	19.8305	0.08176	0.00447
0.11498	20.1292	0.08219	0.00436
0.11543	20.4327	0.08263	0.00498
0.11588	20.8132	0.08307	0.00527
0.11634	21.1978	0.08351	-0.00345
0.11679	21.5789	0.08395	-0.01358
0.11724	22.0059	0.08438	-0.01678
0.11769	22.4346	0.08482	-0.01494
0.11814	22.8409	0.08526	-0.01336
0.11859	23.2554	0.0857	-0.01212
0.11904	23.6807	0.08614	-0.01059
0.11949	24.1082	0.08658	-0.00963
0.11994	24.5802	0.08701	-0.00935
0.12039	25.0786	0.08745	-0.00928
0.12084	25.6044	0.08789	-0.00937
0.1213	26.1765	0.08833	-0.00964
0.12175	26.8083	0.08877	-0.00848
0.1222	27.5546	0.0892	-0.00187
0.12265	28.2712	0.08964	0.00486
0.1231	28.9881	0.09008	0.00958
0.12355	29.7143	0.09052	0.01332
		0.09096	0.01631
		0.0914	0.01871
		0.09183	0.02114
		0.09227	0.02317
		0.09271	0.02496
		0.09315	0.02567
		0.09359	0.02588
		0.09402	0.02577
		0.09446	0.02558
		0.0949	0.02537
		0.09534	0.02534
		0.09578	0.02609
		0.09622	0.03134
		0.09665	0.03794
		0.09709	0.04527
		0.09753	0.05161
		0.09797	0.05633
		0.09841	0.05731
		0.09884	0.05733
		0.09928	0.05571
		0.09972	0.05118
		0.10016	0.04746
		0.1006	0.04749
		0.10104	0.04993
		0.10147	0.05717
		0.10191	0.06646
		0.10235	0.07134
		0.10279	0.07133
		0.10323	0.07023
		0.10366	0.06893
		0.1041	0.06854
		0.10454	0.07232
		0.10498	0.07577
		0.10542	0.07855
		0.10586	0.08328
		0.10629	0.09178
		0.10673	0.10175
		0.10717	0.11186
		0.10761	0.11997
		0.10805	0.12455
		0.10848	0.12788
		0.10892	0.13106
		0.10936	0.13401
		0.1098	0.1381
		0.11024	0.14562
		0.11068	0.15518
		0.11111	0.16784
		0.11155	0.18036
		0.11199	0.18899
		0.11243	0.19531
		0.11287	0.20707
		0.1133	0.22746
		0.11374	0.24867
		0.11418	0.26214
		0.11462	0.27449
		0.11506	0.29325
		0.1155	0.31334
		0.11593	0.33503
		0.11637	0.36883
		0.11681	0.40854
		0.11725	0.4541
		0.11769	0.49852
		0.11812	0.54798
		0.11856	0.59878
		0.119	0.66108
		0.11944	0.73643
		0.11988	0.81861
		0.12032	0.90977
		0.12075	1.00667
		0.12119	1.1354
		0.12163	1.27103
		0.12207	1.47093
		0.12251	1.6972
		0.12294	1.92946
		0.12338	2.19739

## Sheet: Figure 6b
	overppotential for np-Co7Mo6 sheet sample(mV)	overpotentail for high-load Pt/C(mV)
10 mA/cm2	14.43	5
150 mA/cm2	114.99	180.27

## Sheet: Figure 6c
sample in this work and references	overpotential at 10 mAcm-2	Tafel slope (mVdec-1)
np-Co7Mo6 sheet	14	46
Mo-Doped NiCu	95	41
Ni-Mo film	157	60
Ni4Mo alloy nanosheets	32.2	37
CoNiO2 /Ni0.46Co0.54	58	36.4
MoNi4 /MoO2 @Ni	15	30
Ni4Mo/GNS	69	66.4
Co3Mo NP@Mo-O array	68	61.3
Al-NiMoO4-rods	131	141
Ni-Mo nanotube	44	55
Co3Mo/np-Cu	28	32
np-NiMnFeMo alloy	12	40
CoMoMg nanomesh	36	165
Co1Fe1Mo1.8O NMs@NF	210	32
Fe-MoO2/MoO3/ENF	36	84.2
np-Cu100-xMox	97	110
Co-Mo-Cu coatings	119	82
Co-Mo-P@C	159	131
CoMoNx NSAs/NF	91	70.3
Co/MoN nanoflake	52	77.5
CoMo heterostructure	165	57

## Sheet: Figure 6d
Potential (V/RHE)	current density (normalized by geometric area for first cycle)	Potential (V/RHE)	current density (normalized by geometric area after 5000 cycles)
-0.32717	-859.991	-0.32705	-843.997
-0.32672	-859.304	-0.3266	-842.646
-0.32627	-858.293	-0.32615	-841.024
-0.32582	-856.279	-0.3257	-838.628
-0.32536	-853.481	-0.32525	-836.94
-0.32491	-851.27	-0.3248	-835.271
-0.32446	-849.739	-0.32434	-833.384
-0.32401	-847.915	-0.32389	-830.83
-0.32356	-845.527	-0.32344	-829.489
-0.32311	-843.852	-0.32299	-827.277
-0.32266	-842.453	-0.32254	-825.635
-0.32221	-840.618	-0.32209	-823.751
-0.32176	-838.135	-0.32164	-821.583
-0.32131	-836.68	-0.32119	-819.841
-0.32085	-833.844	-0.32074	-817.942
-0.3204	-831.399	-0.32029	-815.893
-0.31995	-829.344	-0.31984	-814.533
-0.3195	-826.62	-0.31939	-811.985
-0.31905	-824.396	-0.31893	-809.467
-0.3186	-822.428	-0.31848	-807.774
-0.31815	-820.146	-0.31803	-806.315
-0.3177	-817.903	-0.31758	-804.527
-0.31725	-815.94	-0.31713	-802.65
-0.31679	-814.671	-0.31668	-801.068
-0.31634	-812.682	-0.31623	-799.129
-0.31589	-810.493	-0.31578	-796.801
-0.31544	-808.687	-0.31533	-794.868
-0.31499	-806.143	-0.31488	-793.131
-0.31454	-803.981	-0.31443	-790.424
-0.31409	-802.273	-0.31397	-788.598
-0.31364	-800.353	-0.31352	-787.713
-0.31319	-797.955	-0.31307	-785.904
-0.31274	-795.755	-0.31262	-783.436
-0.31228	-793.345	-0.31217	-781.718
-0.31183	-792.023	-0.31172	-779.688
-0.31138	-790.286	-0.31127	-777.841
-0.31093	-788.446	-0.31082	-776.777
-0.31048	-786.558	-0.31037	-775.059
-0.31003	-784.319	-0.30992	-772.708
-0.30958	-782.459	-0.30947	-770.749
-0.30913	-780.642	-0.30902	-769.034
-0.30868	-778.563	-0.30856	-767.217
-0.30822	-776.532	-0.30811	-764.89
-0.30777	-774.429	-0.30766	-762.833
-0.30732	-772.621	-0.30721	-760.936
-0.30687	-770.787	-0.30676	-759.738
-0.30642	-768.752	-0.30631	-758.029
-0.30597	-766.656	-0.30586	-755.794
-0.30552	-764.199	-0.30541	-753.668
-0.30507	-761.813	-0.30496	-751.971
-0.30462	-760.045	-0.30451	-749.836
-0.30417	-758.505	-0.30406	-748.022
-0.30371	-756.313	-0.3036	-746.75
-0.30326	-754.072	-0.30315	-745.139
-0.30281	-752.967	-0.3027	-743.309
-0.30236	-751.275	-0.30225	-741.612
-0.30191	-749.248	-0.3018	-739.52
-0.30146	-747.264	-0.30135	-737.612
-0.30101	-745.415	-0.3009	-736.432
-0.30056	-743.827	-0.30045	-734.589
-0.30011	-741.718	-0.3	-732.426
-0.29965	-739.866	-0.29955	-730.857
-0.2992	-738.09	-0.2991	-728.941
-0.29875	-735.758	-0.29865	-727.558
-0.2983	-734.269	-0.29819	-725.604
-0.29785	-732.739	-0.29774	-723.854
-0.2974	-730.874	-0.29729	-722.255
-0.29695	-728.547	-0.29684	-719.797
-0.2965	-726.502	-0.29639	-717.875
-0.29605	-724.374	-0.29594	-716.645
-0.2956	-722.076	-0.29549	-715.025
-0.29514	-720.563	-0.29504	-713.299
-0.29469	-718.856	-0.29459	-711.346
-0.29424	-716.881	-0.29414	-709.399
-0.29379	-714.956	-0.29369	-707.864
-0.29334	-712.894	-0.29323	-706.14
-0.29289	-711.565	-0.29278	-704.024
-0.29244	-709.208	-0.29233	-702.307
-0.29199	-707.194	-0.29188	-700.601
-0.29154	-705.225	-0.29143	-698.682
-0.29108	-703.926	-0.29098	-697.259
-0.29063	-701.951	-0.29053	-695.824
-0.29018	-700.084	-0.29008	-694.201
-0.28973	-698.34	-0.28963	-692.838
-0.28928	-696.567	-0.28918	-691.076
-0.28883	-694.525	-0.28873	-688.875
-0.28838	-692.689	-0.28828	-686.561
-0.28793	-690.911	-0.28782	-685.14
-0.28748	-688.866	-0.28737	-683.23
-0.28703	-687.008	-0.28692	-681.236
-0.28657	-685.074	-0.28647	-679.73
-0.28612	-683.374	-0.28602	-678.398
-0.28567	-681.702	-0.28557	-676.846
-0.28522	-679.658	-0.28512	-674.593
-0.28477	-677.878	-0.28467	-672.965
-0.28432	-675.948	-0.28422	-670.924
-0.28387	-674.16	-0.28377	-668.857
-0.28342	-672.052	-0.28332	-667.686
-0.28297	-670.268	-0.28287	-665.835
-0.28252	-668.236	-0.28241	-663.745
-0.28206	-666.552	-0.28196	-662.317
-0.28161	-664.845	-0.28151	-660.893
-0.28116	-662.903	-0.28106	-659.094
-0.28071	-661.065	-0.28061	-657.437
-0.28026	-659.378	-0.28016	-655.676
-0.27981	-657.733	-0.27971	-654.441
-0.27936	-655.872	-0.27926	-652.364
-0.27891	-653.927	-0.27881	-650.549
-0.27846	-652.039	-0.27836	-648.942
-0.278	-650.141	-0.27791	-647.29
-0.27755	-648.358	-0.27745	-645.912
-0.2771	-646.674	-0.277	-643.997
-0.27665	-645.045	-0.27655	-642.081
-0.2762	-643.423	-0.2761	-640.052
-0.27575	-641.722	-0.27565	-638.62
-0.2753	-639.888	-0.2752	-637.099
-0.27485	-638.111	-0.27475	-635.239
-0.2744	-636.445	-0.2743	-633.754
-0.27395	-634.685	-0.27385	-632.084
-0.27349	-632.893	-0.2734	-630.401
-0.27304	-631.251	-0.27295	-629.07
-0.27259	-629.676	-0.2725	-627.917
-0.27214	-628.048	-0.27204	-626.015
-0.27169	-626.299	-0.27159	-624.274
-0.27124	-624.537	-0.27114	-622.745
-0.27079	-622.75	-0.27069	-621.06
-0.27034	-620.867	-0.27024	-618.823
-0.26989	-619.074	-0.26979	-617.056
-0.26943	-617.344	-0.26934	-615.225
-0.26898	-615.629	-0.26889	-613.803
-0.26853	-613.966	-0.26844	-612.104
-0.26808	-612.343	-0.26799	-610.549
-0.26763	-610.558	-0.26754	-609.376
-0.26718	-608.117	-0.26708	-607.988
-0.26673	-605.797	-0.26663	-606.351
-0.26628	-603.967	-0.26618	-604.496
-0.26583	-602.138	-0.26573	-602.755
-0.26538	-600.519	-0.26528	-601.275
-0.26492	-598.922	-0.26483	-599.64
-0.26447	-597.195	-0.26438	-597.806
-0.26402	-595.547	-0.26393	-596.374
-0.26357	-594.089	-0.26348	-595.006
-0.26312	-592.692	-0.26303	-593.39
-0.26267	-591.171	-0.26258	-591.974
-0.26222	-589.582	-0.26213	-590.288
-0.26177	-588.032	-0.26167	-588.595
-0.26132	-586.472	-0.26122	-587.722
-0.26086	-584.899	-0.26077	-586.158
-0.26041	-583.257	-0.26032	-584.262
-0.25996	-581.577	-0.25987	-582.165
-0.25951	-579.993	-0.25942	-580.688
-0.25906	-578.43	-0.25897	-579.039
-0.25861	-576.821	-0.25852	-577.122
-0.25816	-575.163	-0.25807	-575.41
-0.25771	-573.538	-0.25762	-573.928
-0.25726	-572.037	-0.25717	-572.352
-0.25681	-570.618	-0.25671	-570.554
-0.25635	-569.094	-0.25626	-569.029
-0.2559	-567.479	-0.25581	-567.451
-0.25545	-565.745	-0.25536	-565.77
-0.255	-564.161	-0.25491	-564.348
-0.25455	-562.626	-0.25446	-562.994
-0.2541	-561.018	-0.25401	-561.671
-0.25365	-559.323	-0.25356	-560.18
-0.2532	-557.607	-0.25311	-558.52
-0.25275	-555.938	-0.25266	-556.741
-0.25229	-554.336	-0.25221	-555.046
-0.25184	-552.728	-0.25176	-553.498
-0.25139	-551.15	-0.2513	-552.03
-0.25094	-549.608	-0.25085	-550.617
-0.25049	-548.071	-0.2504	-549.039
-0.25004	-546.503	-0.24995	-547.421
-0.24959	-544.887	-0.2495	-545.841
-0.24914	-543.228	-0.24905	-544.334
-0.24869	-541.602	-0.2486	-542.869
-0.24824	-539.976	-0.24815	-541.384
-0.24778	-538.378	-0.2477	-539.852
-0.24733	-536.903	-0.24725	-538.308
-0.24688	-535.461	-0.2468	-536.922
-0.24643	-533.954	-0.24634	-535.565
-0.24598	-532.146	-0.24589	-533.879
-0.24553	-530.178	-0.24544	-531.934
-0.24508	-528.652	-0.24499	-530.437
-0.24463	-527.14	-0.24454	-529.057
-0.24418	-525.597	-0.24409	-527.763
-0.24372	-524.059	-0.24364	-526.451
-0.24327	-522.387	-0.24319	-525.05
-0.24282	-520.439	-0.24274	-523.314
-0.24237	-518.555	-0.24229	-521.68
-0.24192	-516.948	-0.24184	-520.473
-0.24147	-515.425	-0.24139	-519.18
-0.24102	-513.841	-0.24093	-517.564
-0.24057	-512.209	-0.24048	-515.956
-0.24012	-510.582	-0.24003	-514.399
-0.23967	-509.083	-0.23958	-512.776
-0.23921	-507.74	-0.23913	-511.279
-0.23876	-506.474	-0.23868	-509.956
-0.23831	-505.092	-0.23823	-508.667
-0.23786	-503.509	-0.23778	-507.134
-0.23741	-501.932	-0.23733	-505.453
-0.23696	-500.501	-0.23688	-503.718
-0.23651	-499.032	-0.23643	-502.187
-0.23606	-497.439	-0.23597	-500.872
-0.23561	-495.884	-0.23552	-499.399
-0.23515	-494.459	-0.23507	-497.734
-0.2347	-493.05	-0.23462	-496.344
-0.23425	-491.6	-0.23417	-495.012
-0.2338	-490.174	-0.23372	-493.601
-0.23335	-488.779	-0.23327	-492.113
-0.2329	-487.354	-0.23282	-490.592
-0.23245	-485.776	-0.23237	-489.114
-0.232	-484.162	-0.23192	-487.704
-0.23155	-482.647	-0.23147	-486.342
-0.2311	-481.205	-0.23102	-484.968
-0.23064	-479.768	-0.23056	-483.564
-0.23019	-478.356	-0.23011	-482.154
-0.22974	-476.994	-0.22966	-480.716
-0.22929	-475.607	-0.22921	-479.282
-0.22884	-474.145	-0.22876	-477.826
-0.22839	-472.615	-0.22831	-476.399
-0.22794	-471.104	-0.22786	-475.004
-0.22749	-469.613	-0.22741	-473.528
-0.22704	-468.158	-0.22696	-472.062
-0.22659	-466.644	-0.22651	-470.63
-0.22613	-465.037	-0.22606	-469.241
-0.22568	-463.542	-0.2256	-467.818
-0.22523	-462.264	-0.22515	-466.396
-0.22478	-461.111	-0.2247	-465.083
-0.22433	-459.645	-0.22425	-463.753
-0.22388	-458.064	-0.2238	-462.269
-0.22343	-456.683	-0.22335	-460.698
-0.22298	-455.311	-0.2229	-459.146
-0.22253	-453.897	-0.22245	-457.695
-0.22207	-452.412	-0.222	-456.32
-0.22162	-450.918	-0.22155	-454.979
-0.22117	-449.239	-0.2211	-453.535
-0.22072	-447.61	-0.22065	-452.052
-0.22027	-446.179	-0.22019	-450.587
-0.21982	-444.791	-0.21974	-449.213
-0.21937	-443.258	-0.21929	-447.872
-0.21892	-441.739	-0.21884	-446.441
-0.21847	-440.261	-0.21839	-444.968
-0.21802	-438.749	-0.21794	-443.428
-0.21756	-437.227	-0.21749	-441.889
-0.21711	-435.737	-0.21704	-440.531
-0.21666	-434.375	-0.21659	-439.249
-0.21621	-433.065	-0.21614	-437.919
-0.21576	-431.666	-0.21569	-436.488
-0.21531	-430.08	-0.21524	-434.982
-0.21486	-428.554	-0.21478	-433.552
-0.21441	-427.148	-0.21433	-432.184
-0.21396	-425.872	-0.21388	-430.973
-0.2135	-424.643	-0.21343	-429.771
-0.21305	-423.391	-0.21298	-428.516
-0.2126	-422.053	-0.21253	-427.179
-0.21215	-420.685	-0.21208	-425.508
-0.2117	-419.283	-0.21163	-424.064
-0.21125	-417.622	-0.21118	-422.728
-0.2108	-415.981	-0.21073	-421.404
-0.21035	-414.738	-0.21028	-420.022
-0.2099	-413.514	-0.20982	-418.585
-0.20945	-412.187	-0.20937	-417.313
-0.20899	-410.782	-0.20892	-416.069
-0.20854	-409.28	-0.20847	-414.725
-0.20809	-407.528	-0.20802	-413.383
-0.20764	-406.181	-0.20757	-412.014
-0.20719	-404.976	-0.20712	-410.623
-0.20674	-403.728	-0.20667	-409.273
-0.20629	-402.418	-0.20622	-407.819
-0.20584	-401.134	-0.20577	-406.347
-0.20539	-399.636	-0.20532	-405.023
-0.20493	-397.939	-0.20487	-403.706
-0.20448	-396.576	-0.20441	-402.215
-0.20403	-395.303	-0.20396	-400.836
-0.20358	-393.944	-0.20351	-399.51
-0.20313	-392.492	-0.20306	-398.072
-0.20268	-391.093	-0.20261	-396.729
-0.20223	-389.8	-0.20216	-395.432
-0.20178	-388.471	-0.20171	-394.111
-0.20133	-387.032	-0.20126	-392.794
-0.20088	-385.693	-0.20081	-391.407
-0.20042	-384.408	-0.20036	-390.051
-0.19997	-383.099	-0.19991	-388.787
-0.19952	-381.688	-0.19945	-387.542
-0.19907	-380.148	-0.199	-386.353
-0.19862	-378.776	-0.19855	-385.072
-0.19817	-377.595	-0.1981	-383.693
-0.19772	-376.268	-0.19765	-382.241
-0.19727	-374.786	-0.1972	-380.916
-0.19682	-373.461	-0.19675	-379.781
-0.19636	-372.243	-0.1963	-378.617
-0.19591	-370.792	-0.19585	-377.161
-0.19546	-368.976	-0.1954	-375.537
-0.19501	-367.267	-0.19495	-374.287
-0.19456	-365.718	-0.1945	-373.026
-0.19411	-364.27	-0.19404	-371.674
-0.19366	-362.896	-0.19359	-370.46
-0.19321	-361.666	-0.19314	-369.248
-0.19276	-360.321	-0.19269	-367.919
-0.19231	-358.891	-0.19224	-366.455
-0.19185	-357.555	-0.19179	-365.104
-0.1914	-356.33	-0.19134	-363.885
-0.19095	-355.106	-0.19089	-362.679
-0.1905	-353.852	-0.19044	-361.424
-0.19005	-352.549	-0.18999	-360.087
-0.1896	-351.19	-0.18954	-358.572
-0.18915	-349.759	-0.18908	-357.255
-0.1887	-348.405	-0.18863	-356.065
-0.18825	-347.155	-0.18818	-354.748
-0.18779	-345.806	-0.18773	-353.305
-0.18734	-344.461	-0.18728	-351.957
-0.18689	-343.186	-0.18683	-350.658
-0.18644	-341.886	-0.18638	-349.34
-0.18599	-340.57	-0.18593	-348.059
-0.18554	-339.273	-0.18548	-346.793
-0.18509	-337.983	-0.18503	-345.487
-0.18464	-336.688	-0.18458	-344.159
-0.18419	-335.407	-0.18413	-342.899
-0.18374	-334.108	-0.18367	-341.651
-0.18328	-332.793	-0.18322	-340.43
-0.18283	-331.483	-0.18277	-339.225
-0.18238	-330.187	-0.18232	-337.97
-0.18193	-328.93	-0.18187	-336.731
-0.18148	-327.683	-0.18142	-335.554
-0.18103	-326.419	-0.18097	-334.352
-0.18058	-325.129	-0.18052	-333.046
-0.18013	-323.834	-0.18007	-331.714
-0.17968	-322.548	-0.17962	-330.368
-0.17922	-321.289	-0.17917	-329.079
-0.17877	-319.882	-0.17871	-327.684
-0.17832	-318.461	-0.17826	-326.213
-0.17787	-317.145	-0.17781	-324.934
-0.17742	-315.832	-0.17736	-323.702
-0.17697	-314.732	-0.17691	-322.612
-0.17652	-313.663	-0.17646	-321.527
-0.17607	-312.549	-0.17601	-320.381
-0.17562	-311.217	-0.17556	-318.987
-0.17517	-309.901	-0.17511	-317.624
-0.17471	-308.706	-0.17466	-316.383
-0.17426	-307.527	-0.17421	-315.168
-0.17381	-306.246	-0.17376	-313.87
-0.17336	-304.923	-0.1733	-312.6
-0.17291	-303.674	-0.17285	-311.396
-0.17246	-302.361	-0.1724	-310.138
-0.17201	-300.952	-0.17195	-308.868
-0.17156	-299.648	-0.1715	-307.609
-0.17111	-298.436	-0.17105	-306.377
-0.17066	-297.244	-0.1706	-305.158
-0.1702	-295.942	-0.17015	-303.906
-0.16975	-294.708	-0.1697	-302.756
-0.1693	-293.516	-0.16925	-301.652
-0.16885	-292.282	-0.1688	-300.441
-0.1684	-291.012	-0.16834	-299.179
-0.16795	-289.72	-0.16789	-297.925
-0.1675	-288.438	-0.16744	-296.67
-0.16705	-287.192	-0.16699	-295.421
-0.1666	-286.016	-0.16654	-294.197
-0.16614	-284.905	-0.16609	-292.962
-0.16569	-283.708	-0.16564	-291.696
-0.16524	-282.345	-0.16519	-290.48
-0.16479	-281.025	-0.16474	-289.285
-0.16434	-279.682	-0.16429	-288.056
-0.16389	-278.341	-0.16384	-286.843
-0.16344	-277.204	-0.16339	-285.651
-0.16299	-276.13	-0.16293	-284.439
-0.16254	-274.987	-0.16248	-283.217
-0.16209	-273.642	-0.16203	-282.014
-0.16163	-272.29	-0.16158	-280.85
-0.16118	-270.855	-0.16113	-279.72
-0.16073	-269.218	-0.16068	-278.293
-0.16028	-267.81	-0.16023	-276.853
-0.15983	-266.626	-0.15978	-275.659
-0.15938	-265.47	-0.15933	-274.503
-0.15893	-264.295	-0.15888	-273.345
-0.15848	-263.134	-0.15843	-272.274
-0.15803	-261.991	-0.15797	-271.209
-0.15757	-260.837	-0.15752	-269.989
-0.15712	-259.643	-0.15707	-268.716
-0.15667	-258.411	-0.15662	-267.414
-0.15622	-257.202	-0.15617	-266.134
-0.15577	-256.025	-0.15572	-264.949
-0.15532	-254.847	-0.15527	-263.833
-0.15487	-253.678	-0.15482	-262.666
-0.15442	-252.48	-0.15437	-261.472
-0.15397	-251.221	-0.15392	-260.275
-0.15352	-249.942	-0.15347	-259.05
-0.15306	-248.733	-0.15302	-257.835
-0.15261	-247.584	-0.15256	-256.695
-0.15216	-246.319	-0.15211	-255.585
-0.15171	-244.99	-0.15166	-254.381
-0.15126	-243.835	-0.15121	-253.144
-0.15081	-242.69	-0.15076	-251.933
-0.15036	-241.475	-0.15031	-250.742
-0.14991	-240.244	-0.14986	-249.6
-0.14946	-239.044	-0.14941	-248.45
-0.149	-237.895	-0.14896	-247.314
-0.14855	-236.764	-0.14851	-246.181
-0.1481	-235.614	-0.14806	-245.028
-0.14765	-234.434	-0.14761	-243.81
-0.1472	-233.225	-0.14715	-242.58
-0.14675	-232.034	-0.1467	-241.411
-0.1463	-230.902	-0.14625	-240.276
-0.14585	-229.76	-0.1458	-239.197
-0.1454	-228.581	-0.14535	-238.09
-0.14495	-227.389	-0.1449	-236.818
-0.14449	-226.245	-0.14445	-235.628
-0.14404	-225.127	-0.144	-234.492
-0.14359	-223.964	-0.14355	-233.325
-0.14314	-222.75	-0.1431	-232.138
-0.14269	-221.592	-0.14265	-230.986
-0.14224	-220.459	-0.14219	-229.805
-0.14179	-219.263	-0.14174	-228.573
-0.14134	-218.071	-0.14129	-227.352
-0.14089	-216.935	-0.14084	-226.164
-0.14043	-215.793	-0.14039	-224.962
-0.13998	-214.64	-0.13994	-223.789
-0.13953	-213.496	-0.13949	-222.664
-0.13908	-212.348	-0.13904	-221.496
-0.13863	-211.16	-0.13859	-220.243
-0.13818	-209.994	-0.13814	-219.045
-0.13773	-208.878	-0.13769	-217.939
-0.13728	-207.69	-0.13724	-216.854
-0.13683	-206.542	-0.13678	-215.822
-0.13638	-205.468	-0.13633	-214.717
-0.13592	-204.352	-0.13588	-213.564
-0.13547	-203.194	-0.13543	-212.396
-0.13502	-202.051	-0.13498	-211.225
-0.13457	-200.898	-0.13453	-210.046
-0.13412	-199.698	-0.13408	-208.916
-0.13367	-198.558	-0.13363	-207.863
-0.13322	-197.449	-0.13318	-206.745
-0.13277	-196.327	-0.13273	-205.634
-0.13232	-195.231	-0.13228	-204.591
-0.13186	-194.153	-0.13182	-203.567
-0.13141	-193.075	-0.13137	-202.504
-0.13096	-191.972	-0.13092	-201.402
-0.13051	-190.838	-0.13047	-200.259
-0.13006	-189.685	-0.13002	-199.09
-0.12961	-188.516	-0.12957	-197.905
-0.12916	-187.373	-0.12912	-196.826
-0.12871	-186.268	-0.12867	-195.8
-0.12826	-185.119	-0.12822	-194.687
-0.12781	-184.035	-0.12777	-193.623
-0.12735	-182.88	-0.12732	-192.56
-0.1269	-181.654	-0.12687	-191.453
-0.12645	-180.449	-0.12641	-190.321
-0.126	-179.365	-0.12596	-189.233
-0.12555	-178.347	-0.12551	-188.198
-0.1251	-177.341	-0.12506	-187.149
-0.12465	-176.179	-0.12461	-185.959
-0.1242	-174.945	-0.12416	-184.806
-0.12375	-173.839	-0.12371	-183.774
-0.12329	-172.828	-0.12326	-182.723
-0.12284	-171.795	-0.12281	-181.667
-0.12239	-170.669	-0.12236	-180.636
-0.12194	-169.458	-0.12191	-179.523
-0.12149	-168.319	-0.12145	-178.321
-0.12104	-167.267	-0.121	-177.223
-0.12059	-166.228	-0.12055	-176.184
-0.12014	-165.183	-0.1201	-175.15
-0.11969	-164.163	-0.11965	-174.135
-0.11924	-163.081	-0.1192	-173.09
-0.11878	-162.016	-0.11875	-172.003
-0.11833	-161.013	-0.1183	-171.019
-0.11788	-160.084	-0.11785	-170.127
-0.11743	-159.211	-0.1174	-169.256
-0.11698	-158.276	-0.11695	-168.182
-0.11653	-157.239	-0.1165	-166.952
-0.11608	-156.073	-0.11604	-165.859
-0.11563	-154.916	-0.11559	-164.827
-0.11518	-153.82	-0.11514	-163.81
-0.11473	-152.773	-0.11469	-162.805
-0.11427	-151.746	-0.11424	-161.759
-0.11382	-150.677	-0.11379	-160.653
-0.11337	-149.587	-0.11334	-159.537
-0.11292	-148.536	-0.11289	-158.464
-0.11247	-147.53	-0.11244	-157.439
-0.11202	-146.528	-0.11199	-156.49
-0.11157	-145.5	-0.11154	-155.505
-0.11112	-144.498	-0.11108	-154.487
-0.11067	-143.503	-0.11063	-153.416
-0.11021	-142.467	-0.11018	-152.342
-0.10976	-141.418	-0.10973	-151.289
-0.10931	-140.408	-0.10928	-150.252
-0.10886	-139.428	-0.10883	-149.241
-0.10841	-138.431	-0.10838	-148.266
-0.10796	-137.41	-0.10793	-147.291
-0.10751	-136.395	-0.10748	-146.292
-0.10706	-135.394	-0.10703	-145.285
-0.10661	-134.383	-0.10658	-144.271
-0.10616	-133.293	-0.10613	-143.241
-0.1057	-132.227	-0.10567	-142.144
-0.10525	-131.296	-0.10522	-141.122
-0.1048	-130.431	-0.10477	-140.224
-0.10435	-129.546	-0.10432	-139.348
-0.1039	-128.539	-0.10387	-138.365
-0.10345	-127.24	-0.10342	-137.185
-0.103	-126.203	-0.10297	-136.296
-0.10255	-125.264	-0.10252	-135.388
-0.1021	-124.295	-0.10207	-134.418
-0.10164	-123.213	-0.10162	-133.402
-0.10119	-122.156	-0.10117	-132.409
-0.10074	-121.17	-0.10071	-131.459
-0.10029	-120.186	-0.10026	-130.497
-0.09984	-119.108	-0.09981	-129.46
-0.09939	-118.007	-0.09936	-128.406
-0.09894	-117.067	-0.09891	-127.48
-0.09849	-116.165	-0.09846	-126.587
-0.09804	-115.238	-0.09801	-125.663
-0.09759	-114.286	-0.09756	-124.691
-0.09713	-113.388	-0.09711	-123.753
-0.09668	-112.47	-0.09666	-122.815
-0.09623	-111.528	-0.09621	-121.866
-0.09578	-110.59	-0.09576	-120.918
-0.09533	-109.68	-0.0953	-120.019
-0.09488	-108.807	-0.09485	-119.151
-0.09443	-107.947	-0.0944	-118.17
-0.09398	-107.064	-0.09395	-117.209
-0.09353	-106.137	-0.0935	-116.286
-0.09307	-105.204	-0.09305	-115.374
-0.09262	-104.33	-0.0926	-114.5
-0.09217	-103.446	-0.09215	-113.629
-0.09172	-102.499	-0.0917	-112.708
-0.09127	-101.585	-0.09125	-111.764
-0.09082	-100.7	-0.0908	-110.826
-0.09037	-99.8153	-0.09034	-109.862
-0.08992	-98.9346	-0.08989	-108.871
-0.08947	-98.0671	-0.08944	-107.77
-0.08902	-97.1993	-0.08899	-106.936
-0.08856	-96.3108	-0.08854	-106.134
-0.08811	-95.2914	-0.08809	-105.241
-0.08766	-94.2759	-0.08764	-104.31
-0.08721	-93.4008	-0.08719	-103.364
-0.08676	-92.5449	-0.08674	-102.376
-0.08631	-91.7036	-0.08629	-101.405
-0.08586	-90.8691	-0.08584	-100.546
-0.08541	-90.059	-0.08539	-99.6979
-0.08496	-89.2701	-0.08493	-98.8013
-0.0845	-88.4902	-0.08448	-97.9352
-0.08405	-87.6755	-0.08403	-97.1074
-0.0836	-86.831	-0.08358	-96.2515
-0.08315	-85.9989	-0.08313	-95.3104
-0.0827	-85.1883	-0.08268	-94.3956
-0.08225	-84.4375	-0.08223	-93.5466
-0.0818	-83.694	-0.08178	-92.6705
-0.08135	-82.9323	-0.08133	-91.7865
-0.0809	-82.1689	-0.08088	-90.9206
-0.08045	-81.3967	-0.08043	-90.0496
-0.07999	-80.5981	-0.07998	-89.1509
-0.07954	-79.7427	-0.07952	-88.2669
-0.07909	-78.899	-0.07907	-87.4175
-0.07864	-78.1084	-0.07862	-86.544
-0.07819	-77.3607	-0.07817	-85.6425
-0.07774	-76.6294	-0.07772	-84.7926
-0.07729	-75.8859	-0.07727	-83.9662
-0.07684	-75.1465	-0.07682	-83.1319
-0.07639	-74.4213	-0.07637	-82.2812
-0.07593	-73.6869	-0.07592	-81.3989
-0.07548	-72.9455	-0.07547	-80.5945
-0.07503	-72.2208	-0.07502	-79.8082
-0.07458	-71.489	-0.07456	-78.9672
-0.07413	-70.7472	-0.07411	-78.1164
-0.07368	-69.9214	-0.07366	-77.2126
-0.07323	-69.0761	-0.07321	-76.301
-0.07278	-68.3731	-0.07276	-75.531
-0.07233	-67.7189	-0.07231	-74.7756
-0.07188	-67.0442	-0.07186	-73.9843
-0.07142	-66.3016	-0.07141	-73.1033
-0.07097	-65.5975	-0.07096	-72.2797
-0.07052	-64.9559	-0.07051	-71.5879
-0.07007	-64.2739	-0.07006	-70.8481
-0.06962	-63.5517	-0.06961	-70.0555
-0.06917	-62.8452	-0.06915	-69.2248
-0.06872	-62.1573	-0.0687	-68.411
-0.06827	-61.3984	-0.06825	-67.6297
-0.06782	-60.5773	-0.0678	-66.8303
-0.06736	-59.8262	-0.06735	-66.0032
-0.06691	-59.126	-0.0669	-65.2188
-0.06646	-58.4498	-0.06645	-64.4325
-0.06601	-57.7802	-0.066	-63.5737
-0.06556	-57.169	-0.06555	-62.8389
-0.06511	-56.5475	-0.0651	-62.1829
-0.06466	-55.8609	-0.06465	-61.464
-0.06421	-55.1589	-0.06419	-60.6231
-0.06376	-54.532	-0.06374	-59.8371
-0.06331	-53.9194	-0.06329	-59.0691
-0.06285	-53.256	-0.06284	-58.2844
-0.0624	-52.4993	-0.06239	-57.4098
-0.06195	-51.8975	-0.06194	-56.6759
-0.0615	-51.3945	-0.06149	-56.0502
-0.06105	-50.872	-0.06104	-55.4023
-0.0606	-50.234	-0.06059	-54.6328
-0.06015	-49.5498	-0.06014	-53.8574
-0.0597	-48.9645	-0.05969	-53.1929
-0.05925	-48.4242	-0.05924	-52.5286
-0.0588	-47.8774	-0.05878	-51.8479
-0.05834	-47.3072	-0.05833	-51.1031
-0.05789	-46.7328	-0.05788	-50.3871
-0.05744	-46.1524	-0.05743	-49.6949
-0.05699	-45.5698	-0.05698	-49.0588
-0.05654	-45.0232	-0.05653	-48.4362
-0.05609	-44.5523	-0.05608	-47.786
-0.05564	-44.0615	-0.05563	-47.1215
-0.05519	-43.5202	-0.05518	-46.4667
-0.05474	-43.0116	-0.05473	-45.8598
-0.05428	-42.5084	-0.05428	-45.2744
-0.05383	-41.9852	-0.05382	-44.696
-0.05338	-41.4534	-0.05337	-44.1007
-0.05293	-40.9335	-0.05292	-43.4988
-0.05248	-40.4269	-0.05247	-42.9043
-0.05203	-39.9233	-0.05202	-42.292
-0.05158	-39.4095	-0.05157	-41.6876
-0.05113	-38.8672	-0.05112	-41.1103
-0.05068	-38.3537	-0.05067	-40.56
-0.05023	-37.901	-0.05022	-40.022
-0.04977	-37.4248	-0.04977	-39.4674
-0.04932	-36.8988	-0.04932	-38.8901
-0.04887	-36.379	-0.04887	-38.3203
-0.04842	-35.935	-0.04841	-37.8066
-0.04797	-35.5041	-0.04796	-37.2962
-0.04752	-35.0352	-0.04751	-36.7243
-0.04707	-34.5472	-0.04706	-36.1833
-0.04662	-34.0737	-0.04661	-35.6693
-0.04617	-33.5844	-0.04616	-35.1454
-0.04571	-33.101	-0.04571	-34.6277
-0.04526	-32.6943	-0.04526	-34.1255
-0.04481	-32.316	-0.04481	-33.6523
-0.04436	-31.9549	-0.04436	-33.2298
-0.04391	-31.5591	-0.04391	-32.7941
-0.04346	-31.0448	-0.04345	-32.2567
-0.04301	-30.5266	-0.043	-31.7273
-0.04256	-30.1289	-0.04255	-31.3105
-0.04211	-29.7554	-0.0421	-30.8924
-0.04166	-29.361	-0.04165	-30.4587
-0.0412	-28.9554	-0.0412	-29.9908
-0.04075	-28.543	-0.04075	-29.512
-0.0403	-28.1247	-0.0403	-29.0438
-0.03985	-27.7011	-0.03985	-28.5875
-0.0394	-27.2575	-0.0394	-28.1496
-0.03895	-26.8304	-0.03895	-27.731
-0.0385	-26.4566	-0.0385	-27.3277
-0.03805	-26.1047	-0.03804	-26.9628
-0.0376	-25.715	-0.03759	-26.5773
-0.03714	-25.3651	-0.03714	-26.1918
-0.03669	-25.0085	-0.03669	-25.8034
-0.03624	-24.6438	-0.03624	-25.426
-0.03579	-24.3367	-0.03579	-25.0685
-0.03534	-24.0225	-0.03534	-24.7138
-0.03489	-23.693	-0.03489	-24.3509
-0.03444	-23.3856	-0.03444	-24.0201
-0.03399	-23.0903	-0.03399	-23.7496
-0.03354	-22.7304	-0.03354	-23.4238
-0.03309	-22.329	-0.03308	-23.0352
-0.03263	-21.9391	-0.03263	-22.6356
-0.03218	-21.5512	-0.03218	-22.2492
-0.03173	-21.1934	-0.03173	-21.9067
-0.03128	-20.8465	-0.03128	-21.5666
-0.03083	-20.5112	-0.03083	-21.2192
-0.03038	-20.1956	-0.03038	-20.9176
-0.02993	-19.8816	-0.02993	-20.6498
-0.02948	-19.5789	-0.02948	-20.3727
-0.02903	-19.3014	-0.02903	-20.0315
-0.02857	-19.0126	-0.02858	-19.7155
-0.02812	-18.6656	-0.02813	-19.4306
-0.02767	-18.3115	-0.02767	-19.1344
-0.02722	-17.9948	-0.02722	-18.8333
-0.02677	-17.7079	-0.02677	-18.5466
-0.02632	-17.4721	-0.02632	-18.2674
-0.02587	-17.2218	-0.02587	-17.992
-0.02542	-16.9305	-0.02542	-17.6973
-0.02497	-16.6364	-0.02497	-17.4249
-0.02452	-16.3854	-0.02452	-17.2032
-0.02406	-16.1213	-0.02407	-16.9335
-0.02361	-15.8446	-0.02362	-16.6507
-0.02316	-15.5732	-0.02317	-16.3944
-0.02271	-15.3085	-0.02271	-16.1441
-0.02226	-15.0399	-0.02226	-15.8816
-0.02181	-14.7713	-0.02181	-15.6425
-0.02136	-14.5219	-0.02136	-15.4249
-0.02091	-14.2748	-0.02091	-15.1881
-0.02046	-14.0204	-0.02046	-14.902
-0.02	-13.7425	-0.02001	-14.6272
-0.01955	-13.4674	-0.01956	-14.3765
-0.0191	-13.178	-0.01911	-14.1596
-0.01865	-12.89	-0.01866	-13.9294
-0.0182	-12.6449	-0.01821	-13.6812
-0.01775	-12.4042	-0.01776	-13.4852
-0.0173	-12.1708	-0.0173	-13.3191
-0.01685	-11.9434	-0.01685	-13.1536
-0.0164	-11.7302	-0.0164	-12.9994
-0.01595	-11.5042	-0.01595	-12.771
-0.01549	-11.2406	-0.0155	-12.5073
-0.01504	-10.9564	-0.01505	-12.2938
-0.01459	-10.694	-0.0146	-12.0715
-0.01414	-10.5259	-0.01415	-11.8434
-0.01369	-10.3547	-0.0137	-11.635
-0.01324	-10.1228	-0.01325	-11.4541
-0.01279	-9.88322	-0.0128	-11.2436
-0.01234	-9.6561	-0.01235	-11.0274
-0.01189	-9.43737	-0.01189	-10.8293
-0.01143	-9.23267	-0.01144	-10.6523
-0.01098	-9.02573	-0.01099	-10.4604
-0.01053	-8.82548	-0.01054	-10.2659
-0.01008	-8.63951	-0.01009	-10.0705
-0.00963	-8.44907	-0.00964	-9.8961
-0.00918	-8.23454	-0.00919	-9.72069
-0.00873	-8.02624	-0.00874	-9.55245
-0.00828	-7.82558	-0.00829	-9.39663
-0.00783	-7.61898	-0.00784	-9.23761
-0.00738	-7.39835	-0.00739	-9.05413
-0.00692	-7.18379	-0.00693	-8.87261
-0.00647	-7.01086	-0.00648	-8.73697
-0.00602	-6.86038	-0.00603	-8.60983
-0.00557	-6.69517	-0.00558	-8.4647
-0.00512	-6.51796	-0.00513	-8.29945
-0.00467	-6.33938	-0.00468	-8.13381
-0.00422	-6.13829	-0.00423	-7.96696
-0.00377	-5.94053	-0.00378	-7.81112
-0.00332	-5.75812	-0.00333	-7.67435
-0.00287	-5.57658	-0.00288	-7.53417
-0.00241	-5.41132	-0.00243	-7.38298
-0.00196	-5.2691	-0.00198	-7.23415
-0.00151	-5.12769	-0.00152	-7.09448
-0.00106	-4.976	-0.00107	-6.94915
-0.00060983	-4.81918	-0.000622477	-6.78346
-0.000158782	-4.65888	-0.000171611	-6.62201
0.000292267	-4.50177	0.000279256	-6.4985
0.000743315	-4.34181	0.000730123	-6.36935
0.00119	-4.18105	0.00118	-6.22798
0.00165	-4.02434	0.00163	-6.08243
0.0021	-3.86733	0.00208	-5.92975
0.00255	-3.70144	0.00253	-5.77538
0.003	-3.51678	0.00298	-5.62003
0.00345	-3.3415	0.00344	-5.50691
0.0039	-3.19808	0.00389	-5.42316
0.00435	-3.06366	0.00434	-5.33561
0.0048	-2.93317	0.00479	-5.25667
0.00525	-2.79625	0.00524	-5.13019
0.0057	-2.65169	0.00569	-4.99112
0.00616	-2.51512	0.00614	-4.86917
0.00661	-2.39416	0.00659	-4.76451
0.00706	-2.26393	0.00704	-4.65033
0.00751	-2.11994	0.00749	-4.52458
0.00796	-1.97684	0.00794	-4.39989
0.00841	-1.8416	0.00839	-4.28716
0.00886	-1.71576	0.00885	-4.18393
0.00931	-1.60335	0.0093	-4.06665
0.00976	-1.51011	0.00975	-3.96659
0.01022	-1.41233	0.0102	-3.87923
0.01067	-1.27115	0.01065	-3.74334
0.01112	-1.10744	0.0111	-3.5732
0.01157	-0.97525	0.01155	-3.4364
0.01202	-0.84524	0.012	-3.30343
0.01247	-0.73901	0.01245	-3.19763
0.01292	-0.63302	0.0129	-3.10733
0.01337	-0.52399	0.01335	-3.0001
0.01382	-0.42002	0.01381	-2.8877
0.01427	-0.31233	0.01426	-2.76564
0.01473	-0.20712	0.01471	-2.62925
0.01518	-0.10751	0.01516	-2.5135
0.01563	-0.02076	0.01561	-2.41983
0.01608	0.07314	0.01606	-2.33816
0.01653	0.16866	0.01651	-2.25923
0.01698	0.27537	0.01696	-2.17888
0.01743	0.39109	0.01741	-2.06643
0.01788	0.49655	0.01786	-1.93891
0.01833	0.58842	0.01831	-1.83444
0.01879	0.68807	0.01876	-1.75226
0.01924	0.79255	0.01922	-1.67364
0.01969	0.87847	0.01967	-1.6061
0.02014	0.96354	0.02012	-1.53708
0.02059	1.06085	0.02057	-1.45302
0.02104	1.15297	0.02102	-1.35953
0.02149	1.24213	0.02147	-1.23889
0.02194	1.32554	0.02192	-1.1347
0.02239	1.40198	0.02237	-1.05721
0.02284	1.48045	0.02282	-0.98727
0.0233	1.56464	0.02327	-0.91042
0.02375	1.64654	0.02372	-0.82382
0.0242	1.72488	0.02418	-0.74337
0.02465	1.80737	0.02463	-0.66535
0.0251	1.89138	0.02508	-0.58071
0.02555	1.96365	0.02553	-0.50216
0.026	2.02988	0.02598	-0.42179
0.02645	2.10573	0.02643	-0.32797
0.0269	2.18956	0.02688	-0.23984
0.02736	2.26545	0.02733	-0.16585
0.02781	2.34207	0.02778	-0.09248
0.02826	2.42191	0.02823	-0.01012
0.02871	2.49225	0.02868	0.07085
0.02916	2.55236	0.02913	0.14745
0.02961	2.61993	0.02959	0.22127
0.03006	2.69228	0.03004	0.29522
0.03051	2.74982	0.03049	0.35914
0.03096	2.79085	0.03094	0.4143
0.03141	2.83304	0.03139	0.46685
0.03187	2.88952	0.03184	0.52867
0.03232	2.9474	0.03229	0.5925
0.03277	3.00119	0.03274	0.68377
0.03322	3.05767	0.03319	0.87123
0.03367	3.13107	0.03364	0.88415
0.03412	3.2093	0.03409	0.77934
0.03457	3.2709	0.03455	0.85441
0.03502	3.33177	0.035	0.95054
0.03547	3.40144	0.03545	1.00329
0.03593	3.47076	0.0359	1.12634
0.03638	3.53077	0.03635	1.20324
0.03683	3.55332	0.0368	1.25586
0.03728	3.57484	0.03725	1.30985
0.03773	3.61397	0.0377	1.36334
0.03818	3.65333	0.03815	1.39497
0.03863	3.68826	0.0386	1.46411
0.03908	3.72286	0.03905	1.61717
0.03953	3.77094	0.0395	1.84447
0.03998	3.83268	0.03996	1.5782
0.04044	3.89038	0.04041	1.63878
0.04089	3.9424	0.04086	1.74726
0.04134	3.99242	0.04131	1.78319
0.04179	4.03053	0.04176	1.88171
0.04224	4.06786	0.04221	1.9545
0.04269	4.12053	0.04266	2.01654
0.04314	4.17551	0.04311	2.07251
0.04359	4.22225	0.04356	2.12394
0.04404	4.26568	0.04401	2.20243
0.0445	4.31751	0.04446	2.26596
0.04495	4.38142	0.04492	2.32245
0.0454	4.44196	0.04537	2.3734
0.04585	4.49552	0.04582	2.41812
0.0463	4.54889	0.04627	2.47008
0.04675	4.58968	0.04672	2.53151
0.0472	4.62888	0.04717	2.59197
0.04765	4.67393	0.04762	2.66925
0.0481	4.72364	0.04807	2.77394
0.04855	4.77891	0.04852	2.79914
0.04901	4.83493	0.04897	2.80491
0.04946	4.88552	0.04942	2.78908
0.04991	4.9209	0.04987	2.83465
0.05036	4.95313	0.05033	2.9251
0.05081	4.98802	0.05078	2.94994
0.05126	5.02311	0.05123	3.03754
0.05171	5.06451	0.05168	3.1065
0.05216	5.10809	0.05213	3.16571
0.05261	5.16842	0.05258	3.21951
0.05306	5.24015	0.05303	3.27183
0.05352	5.30319	0.05348	3.34024
0.05397	5.35113	0.05393	3.41579
0.05442	5.39117	0.05438	3.47188
0.05487	5.40411	0.05483	3.5255
0.05532	5.41456	0.05528	3.56982
0.05577	5.45524	0.05574	3.61187
0.05622	5.49755	0.05619	3.66816
0.05667	5.54606	0.05664	3.72852
0.05712	5.59507	0.05709	3.87782
0.05758	5.63075	0.05754	3.87075
0.05803	5.65991	0.05799	3.84645
0.05848	5.7002	0.05844	3.86801
0.05893	5.7579	0.05889	3.94603
0.05938	5.8074	0.05934	4.00874
0.05983	5.85299	0.05979	4.12261
0.06028	5.89872	0.06024	4.19119
0.06073	5.96261	0.0607	4.25045
0.06118	6.03072	0.06115	4.3002
0.06163	6.09406	0.0616	4.35494
0.06209	6.15051	0.06205	4.44689
0.06254	6.19664	0.0625	4.62867
0.06299	6.23627	0.06295	4.63669
0.06344	6.28629	0.0634	4.50502
0.06389	6.35304	0.06385	4.61244
0.06434	6.41798	0.0643	4.66382
0.06479	6.46656	0.06475	4.74556
0.06524	6.51726	0.0652	4.85502
0.06569	6.57615	0.06565	4.9042
0.06615	6.63358	0.06611	4.95224
0.0666	6.68534	0.06656	5.04319
0.06705	6.73964	0.06701	5.12415
0.0675	6.81104	0.06746	5.20874
0.06795	6.89478	0.06791	5.30076
0.0684	6.97089	0.06836	5.38192
0.06885	6.99904	0.06881	5.4279
0.0693	7.0297	0.06926	5.47507
0.06975	7.09233	0.06971	5.54446
0.0702	7.15761	0.07016	5.62611
0.07066	7.21806	0.07061	5.78978
0.07111	7.27717	0.07107	5.8659
0.07156	7.34349	0.07152	5.84968
0.07201	7.41799	0.07197	5.83405
0.07246	7.49063	0.07242	5.91486
0.07291	7.56038	0.07287	6.03871
0.07336	7.63297	0.07332	6.08831
0.07381	7.71267	0.07377	6.24164
0.07426	7.79429	0.07422	6.35066
0.07472	7.88825	0.07467	6.43304
0.07517	7.97987	0.07512	6.51398
0.07562	8.0688	0.07557	6.58606
0.07607	8.16169	0.07602	6.65023
0.07652	8.25149	0.07648	6.71611
0.07697	8.32801	0.07693	6.8316
0.07742	8.41624	0.07738	6.98187
0.07787	8.51617	0.07783	7.11652
0.07832	8.59256	0.07828	7.05685
0.07877	8.67266	0.07873	7.12388
0.07923	8.75858	0.07918	7.2737
0.07968	8.86089	0.07963	7.34046
0.08013	8.96873	0.08008	7.48846
0.08058	9.07252	0.08053	7.60467
0.08103	9.17246	0.08098	7.6877
0.08148	9.28291	0.08144	7.8041
0.08193	9.40828	0.08189	7.92574
0.08238	9.51937	0.08234	8.01222
0.08283	9.62888	0.08279	8.10416
0.08329	9.74672	0.08324	8.20943
0.08374	9.8704	0.08369	8.35217
0.08419	9.99066	0.08414	8.51664
0.08464	10.0999	0.08459	8.70538
0.08509	10.2128	0.08504	8.83683
0.08554	10.3405	0.08549	8.85797
0.08599	10.4814	0.08594	8.94009
0.08644	10.6283	0.08639	9.07919
0.08689	10.7716	0.08685	9.20771
0.08734	10.9101	0.0873	9.33705
0.0878	11.0539	0.08775	9.46512
0.08825	11.1983	0.0882	9.60551
0.0887	11.3469	0.08865	9.73341
0.08915	11.502	0.0891	9.85106
0.0896	11.6564	0.08955	10.029
0.09005	11.8134	0.09	10.2038
0.0905	11.9824	0.09045	10.333
0.09095	12.1754	0.0909	10.5067
0.0914	12.3613	0.09135	10.6747
0.09186	12.3633	0.09181	10.6811
0.09231	10.612	0.09226	9.3363
0.09276	6.20043	0.09271	4.88623
0.09321	3.84601	0.09316	1.83987
0.09366	6.65044	0.09361	4.19306
0.09411	8.51681	0.09406	7.12829
0.09456	7.00921	0.09451	4.65032
0.09501	9.63135	0.09496	7.61478
0.09546	9.32344	0.09541	7.46756
0.09591	9.65518	0.09586	7.19616
0.09637	9.91299	0.09631	8.58062
0.09682	9.06749	0.09676	6.09643
0.09727	11.253	0.09722	10.1943
0.09772	8.33528	0.09767	5.37949
0.09817	11.1423	0.09812	9.5017
0.09862	10.4862	0.09857	7.12367
0.09907	13.4763	0.09902	11.7817
0.09952	10.068	0.09947	7.446
0.09997	12.0561	0.09992	9.19946
0.10042	12.6618	0.10037	10.5407
0.10088	12.1315	0.10082	8.98594
0.10133	13.3033	0.10127	11.3414
0.10178	12.5968	0.10172	9.07571
0.10223	14.3255	0.10218	12.5666
0.10268	11.8883	0.10263	8.15731
0.10313	15.0631	0.10308	12.6203
0.10358	13.5543	0.10353	10.3509
0.10403	15.2963	0.10398	12.2849
0.10448	14.94	0.10443	11.7515
0.10494	15.7961	0.10488	11.9671
0.10539	16.2991	0.10533	13.3656
0.10584	15.8769	0.10578	11.4554
0.10629	17.8407	0.10623	14.8484
0.10674	16.6685	0.10668	11.9444
0.10719	18.9458	0.10713	15.7369
0.10764	17.22	0.10759	12.5555
0.10809	19.6946	0.10804	15.6611
0.10854	18.6143	0.10849	14.2207
0.10899	20.3628	0.10894	15.052
0.10945	21.8517	0.10939	17.5801
0.1099	20.6646	0.10984	15.4009
0.11035	21.1618	0.11029	16.4748
0.1108	21.4959	0.11074	15.3253
0.11125	23.938	0.11119	18.8724
0.1117	22.7297	0.11164	16.3265
0.11215	24.7789	0.11209	18.7812
0.1126	24.4506	0.11255	17.8664
0.11305	26.1	0.113	19.2356
0.11351	26.3879	0.11345	19.4268
0.11396	27.1469	0.1139	19.2578
0.11441	27.9822	0.11435	20.6165
0.11486	28.3192	0.1148	19.466
0.11531	30.5435	0.11525	22.5322
0.11576	30.1923	0.1157	20.7179
0.11621	32.7123	0.11615	23.547
0.11666	32.5639	0.1166	22.3139
0.11711	34.4526	0.11705	23.9486
0.11756	35.0067	0.1175	23.8378
0.11802	36.5135	0.11796	24.5081
0.11847	37.9697	0.11841	25.5459
0.11892	39.3417	0.11886	25.4962
0.11937	41.1163	0.11931	26.8608
0.11982	42.371	0.11976	26.2771
0.12027	45.236	0.12021	28.7599
0.12072	46.4905	0.12066	28.0953
0.12117	49.7753	0.12111	29.9141
0.12162	52.0567	0.12156	30.0859
0.12208	57.0333	0.12201	31.0864
0.12253	61.9308	0.12246	31.9065
0.12298	58.5292	0.12292	33.5573
0.12343	53.5635	0.12337	34.0737

## Sheet: Figure 6e
time/h	current density at 150 mV overpotential
0.0165	-204.907
0.03317	-203.575
0.04983	-202.88
0.0665	-200.81
0.08317	-201.472
0.09983	-199.235
0.1165	-198.128
0.13317	-196.897
0.14983	-197.944
0.1665	-196.57
0.18317	-195.347
0.19983	-195.682
0.2165	-195.43
0.23317	-194.014
0.24983	-193.185
0.2665	-193.16
0.28317	-193.687
0.29983	-192.112
0.3165	-190.964
0.33317	-192.204
0.34983	-191.995
0.3665	-190.277
0.38317	-190.721
0.39983	-190.721
0.4165	-189.515
0.43317	-190.361
0.44983	-187.52
0.4665	-187.152
0.48317	-187.445
0.49983	-187.696
0.5165	-187.043
0.53317	-187.244
0.54983	-187.093
0.5665	-186.23
0.58317	-186.079
0.59983	-185.316
0.6165	-184.99
0.63317	-184.504
0.64983	-184.981
0.6665	-185.618
0.68317	-185.559
0.69983	-184.554
0.7165	-184.931
0.73317	-183.976
0.74983	-183.414
0.7665	-183.691
0.78317	-184.009
0.79983	-181.998
0.8165	-181.47
0.83317	-182.417
0.84983	-182.392
0.8665	-181.596
0.88317	-181.931
0.89983	-181.16
0.9165	-181.529
0.93317	-181.722
0.94983	-181.671
0.9665	-180.448
0.98317	-180.172
0.99983	-180.406
1.0165	-180.658
1.03317	-179.501
1.04983	-179.786
1.0665	-179.258
1.08317	-180.834
1.09983	-179.292
1.1165	-178.982
1.13317	-179.359
1.14983	-179.065
1.1665	-178.512
1.18317	-179.317
1.19983	-178.496
1.2165	-179.275
1.23317	-179.233
1.24983	-178.018
1.2665	-177.75
1.28317	-176.946
1.29983	-178.663
1.3165	-179.283
1.33317	-177.742
1.34983	-179.049
1.3665	-177.013
1.38317	-177.054
1.39983	-178.11
1.4165	-177.339
1.43317	-177.138
1.44983	-177.465
1.4665	-177.582
1.48317	-177.029
1.49983	-178.01
1.5165	-176.183
1.53317	-177.264
1.54983	-177.348
1.5665	-176.317
1.58317	-175.42
1.59983	-176.644
1.6165	-177.473
1.63317	-175.974
1.64983	-177.113
1.6665	-176.845
1.68317	-177.289
1.69983	-176.803
1.7165	-176.258
1.73317	-176.702
1.74983	-175.806
1.7665	-175.278
1.78317	-175.714
1.79983	-176.61
1.8165	-176.158
1.83317	-174.8
1.84983	-175.529
1.8665	-174.675
1.88317	-175.035
1.89983	-175.429
1.9165	-174.172
1.93317	-176.786
1.94983	-176.426
1.9665	-176.535
1.98317	-174.03
1.99983	-175.278
2.0165	-176.635
2.03317	-175.328
2.04983	-175.488
2.0665	-176.258
2.08317	-175.714
2.09983	-176.216
2.1165	-175.261
2.13317	-175.823
2.14983	-174.8
2.1665	-174.717
2.18317	-175.186
2.19983	-175.077
2.2165	-174.901
2.23317	-175.622
2.24983	-176.024
2.2665	-175.42
2.28317	-174.482
2.29983	-174.675
2.3165	-175.731
2.33317	-175.99
2.34983	-175.236
2.3665	-175.588
2.38317	-175.295
2.39983	-175.555
2.4165	-173.937
2.43317	-175.203
2.44983	-173.703
2.4665	-174.423
2.48317	-175.437
2.49983	-174.616
2.5165	-174.39
2.53317	-174.448
2.54983	-174.097
2.5665	-174.474
2.58317	-174.96
2.59983	-173.753
2.6165	-173.694
2.63317	-173.946
2.64983	-174.39
2.6665	-174.298
2.68317	-174.373
2.69983	-174.608
2.7165	-176.024
2.73317	-174.398
2.74983	-174.96
2.7665	-174.515
2.78317	-174.457
2.79983	-175.437
2.8165	-173.795
2.83317	-174.876
2.84983	-174.859
2.8665	-174.264
2.88317	-175.244
2.89983	-174.18
2.9165	-175.605
2.93317	-175.705
2.94983	-173.678
2.9665	-173.812
2.98317	-174.826
2.99983	-176.108
3.0165	-174.583
3.03317	-175.236
3.04983	-175.58
3.0665	-174.507
3.08317	-175.613
3.09983	-175.161
3.1165	-174.147
3.13317	-174.742
3.14983	-174.8
3.1665	-174.876
3.18317	-174.532
3.19983	-174.549
3.2165	-175.27
3.23317	-174.239
3.24983	-175.638
3.2665	-175.337
3.28317	-175.018
3.29983	-174.164
3.3165	-174.004
3.33317	-174.197
3.34983	-175.588
3.3665	-174.432
3.38317	-174.34
3.39983	-174.96
3.4165	-174.222
3.43317	-173.946
3.44983	-173.627
3.4665	-174.926
3.48317	-174.046
3.49983	-174.256
3.5165	-175.337
3.53317	-174.432
3.54983	-174.867
3.5665	-174.365
3.58317	-176.024
3.59983	-174.784
3.6165	-174.943
3.63317	-173.736
3.64983	-175.06
3.6665	-173.611
3.68317	-174.205
3.69983	-174.088
3.7165	-175.194
3.73317	-175.362
3.74983	-175.932
3.7665	-174.298
3.78317	-174.599
3.79983	-174.775
3.8165	-175.295
3.83317	-174.976
3.84983	-174.842
3.8665	-176.25
3.88317	-176.141
3.89983	-175.974
3.9165	-174.314
3.93317	-174.272
3.94983	-174.867
3.9665	-174.373
3.98317	-174.222
3.99983	-174.758
4.0165	-174.013
4.03317	-174.063
4.04983	-174.356
4.0665	-175.169
4.08317	-175.689
4.09983	-175.27
4.1165	-173.979
4.13317	-174.574
4.14983	-174.624
4.1665	-174.976
4.18317	-174.758
4.19983	-175.043
4.2165	-175.68
4.23317	-175.018
4.24983	-174.465
4.2665	-175.228
4.28317	-175.454
4.29983	-175.01
4.3165	-175.89
4.33317	-174.96
4.34983	-174.775
4.3665	-174.8
4.38317	-174.884
4.39983	-176.535
4.4165	-174.758
4.43317	-175.102
4.44983	-174.432
4.4665	-174.708
4.48317	-175.504
4.49983	-175.203
4.5165	-174.96
4.53317	-174.222
4.54983	-175.974
4.5665	-176.015
4.58317	-175.546
4.59983	-174.658
4.6165	-174.599
4.63317	-175.119
4.64983	-176.049
4.6665	-175.739
4.68317	-176.753
4.69983	-175.756
4.7165	-175.379
4.73317	-175.756
4.74983	-175.06
4.7665	-174.088
4.78317	-174.901
4.79983	-176.116
4.8165	-176.2
4.83317	-176.904
4.84983	-175.588
4.8665	-175.32
4.88317	-174.909
4.89983	-176.493
4.9165	-176.753
4.93317	-175.672
4.94983	-175.295
4.9665	-174.826
4.98317	-176.191
4.99983	-177.071
5.0165	-176.082
5.03317	-177.08
5.04983	-176.242
5.0665	-175.119
5.08317	-175.747
5.09983	-175.605
5.1165	-176.803
5.13317	-176.284
5.14983	-176.309
5.1665	-175.873
5.18317	-175.588
5.19983	-176.108
5.2165	-174.784
5.23317	-176.552
5.24983	-176.015
5.2665	-177.272
5.28317	-176.761
5.29983	-176.476
5.3165	-175.622
5.33317	-176.811
5.34983	-176.082
5.3665	-177.054
5.38317	-176.594
5.39983	-176.451
5.4165	-176.099
5.43317	-177.507
5.44983	-175.563
5.4665	-176.242
5.48317	-175.286
5.49983	-176.183
5.5165	-176.359
5.53317	-177.574
5.54983	-176.736
5.5665	-176.451
5.58317	-176.92
5.59983	-177.063
5.6165	-177.599
5.63317	-175.538
5.64983	-175.555
5.6665	-177.725
5.68317	-176.677
5.69983	-176.619
5.7165	-175.563
5.73317	-176.627
5.74983	-176.292
5.7665	-176.384
5.78317	-175.906
5.79983	-176.476
5.8165	-177.256
5.83317	-176.401
5.84983	-176.309
5.8665	-176.761
5.88317	-175.689
5.89983	-176.962
5.9165	-176.066
5.93317	-175.613
5.94983	-176.091
5.9665	-177.222
5.98317	-176.56
5.99983	-177.499
6.0165	-177.834
6.03317	-175.655
6.04983	-176.451
6.0665	-177.088
6.08317	-175.521
6.09983	-176.887
6.1165	-176.183
6.13317	-176.719
6.14983	-176.426
6.1665	-177.272
6.18317	-177.742
6.19983	-176.3
6.2165	-177.331
6.23317	-177.381
6.24983	-176.476
6.2665	-177.842
6.28317	-175.873
6.29983	-175.353
6.3165	-175.948
6.33317	-175.563
6.34983	-175.789
6.3665	-175.99
6.38317	-176.778
6.39983	-176.309
6.4165	-176.275
6.43317	-176.602
6.44983	-176.292
6.4665	-175.404
6.48317	-176.334
6.49983	-176.878
6.5165	-177.557
6.53317	-176.091
6.54983	-177.247
6.5665	-175.714
6.58317	-175.965
6.59983	-176.208
6.6165	-177.373
6.63317	-176.342
6.64983	-176.191
6.6665	-176.619
6.68317	-178.336
6.69983	-175.244
6.7165	-177.775
6.73317	-176.342
6.74983	-177.54
6.7665	-175.965
6.78317	-176.962
6.79983	-176.485
6.8165	-176.644
6.83317	-176.987
6.84983	-176.191
6.8665	-176.543
6.88317	-176.518
6.89983	-176.359
6.9165	-175.798
6.93317	-176.267
6.94983	-176.602
6.9665	-176.384
6.98317	-175.211
6.99983	-175.596
7.0165	-177.339
7.03317	-175.429
7.04983	-177.339
7.0665	-176.786
7.08317	-177.431
7.09983	-176.367
7.1165	-175.245
7.13317	-176.543
7.14983	-177.172
7.1665	-175.312
7.18317	-175.395
7.19983	-176.694
7.2165	-175.839
7.23317	-176.116
7.24983	-175.286
7.2665	-175.772
7.28317	-175.906
7.29983	-175.915
7.3165	-175.454
7.33317	-174.675
7.34983	-175.898
7.3665	-175.915
7.38317	-174.851
7.39983	-176.904
7.4165	-174.884
7.43317	-176.409
7.44983	-175.446
7.4665	-175.161
7.48317	-174.666
7.49983	-175.203
7.5165	-174.172
7.53317	-174.222
7.54983	-175.722
7.5665	-176.443
7.58317	-175.001
7.59983	-176.015
7.6165	-174.859
7.63317	-174.197
7.64983	-175.462
7.6665	-174.457
7.68317	-174.574
7.69983	-174.499
7.7165	-175.99
7.73317	-174.733
7.74983	-174.205
7.7665	-174.96
7.78317	-174.566
7.79983	-174.164
7.8165	-174.465
7.83317	-173.761
7.84983	-173.51
7.8665	-174.415
7.88317	-174.817
7.89983	-173.778
7.9165	-174.993
7.93317	-173.502
7.94983	-172.907
7.9665	-173.032
7.98317	-173.652
7.99983	-173.493
8.0165	-174.708
8.03317	-172.739
8.04983	-173.552
8.0665	-174.365
8.08317	-172.32
8.09983	-173.091
8.1165	-173.543
8.13317	-172.119
8.14983	-174.298
8.1665	-174.264
8.18317	-173.016
8.19983	-173.083
8.2165	-172.136
8.23317	-174.197
8.24983	-172.454
8.2665	-173.694
8.28317	-173.543
8.29983	-173.854
8.3165	-172.236
8.33317	-172.781
8.34983	-172.513
8.3665	-171.968
8.38317	-173.141
8.39983	-172.328
8.4165	-172.739
8.43317	-171.449
8.44983	-172.63
8.4665	-173.125
8.48317	-171.44
8.49983	-172.513
8.5165	-173.233
8.53317	-173.359
8.54983	-171.524
8.5665	-171.801
8.58317	-170.938
8.59983	-171.884
8.6165	-171.868
8.63317	-171.206
8.64983	-171.817
8.6665	-172.605
8.68317	-171.725
8.69983	-172.27
8.7165	-172.538
8.73317	-171.7
8.74983	-172.102
8.7665	-171.139
8.78317	-172.337
8.79983	-170.192
8.8165	-171.667
8.83317	-172.094
8.84983	-171.717
8.8665	-170.234
8.88317	-172.27
8.89983	-171.641
8.9165	-170.812
8.93317	-170.477
8.94983	-170.795
8.9665	-169.831
8.98317	-169.966
8.99983	-171.139
9.0165	-170.493
9.03317	-171.901
9.04983	-170.175
9.0665	-171.725
9.08317	-170.544
9.09983	-169.035
9.1165	-169.488
9.13317	-170.477
9.14983	-171.256
9.1665	-171.088
9.18317	-169.019
9.19983	-170.167
9.2165	-169.714
9.23317	-170.812
9.24983	-168.918
9.2665	-170.058
9.28317	-169.898
9.29983	-170.343
9.3165	-169.421
9.33317	-168.683
9.34983	-170.317
9.3665	-170.988
9.38317	-169.061
9.39983	-169.764
9.4165	-170.82
9.43317	-169.035
9.44983	-168.7
9.4665	-170.267
9.48317	-170.862
9.49983	-170.711
9.5165	-169.689
9.53317	-171.088
9.54983	-170.083
9.5665	-170.1
9.58317	-169.731
9.59983	-169.714
9.6165	-169.312
9.63317	-170.183
9.64983	-169.622
9.6665	-170.267
9.68317	-168.583
9.69983	-168.591
9.7165	-170.979
9.73317	-170.544
9.74983	-169.471
9.7665	-170.384
9.78317	-170.938
9.79983	-169.84
9.8165	-169.957
9.83317	-170.577
9.84983	-169.63
9.8665	-169.865
9.88317	-169.153
9.89983	-170.711
9.9165	-169.454
9.93317	-170.234
9.94983	-168.935
9.9665	-170.359
9.98317	-171.289
9.99983	-170.141
10.0165	-169.949
10.0332	-169.706
10.0498	-170.192
10.0665	-170.988
10.0832	-169.547
10.0998	-169.169
10.1165	-170.736
10.1332	-170.351
10.1498	-168.801
10.1665	-170.058
10.1832	-170.175
10.1998	-169.48
10.2165	-170.686
10.2332	-171.13
10.2498	-171.055
10.2665	-170.024
10.2832	-170.183
10.2998	-170.259
10.3165	-169.915
10.3332	-169.144
10.3498	-169.806
10.3665	-170.535
10.3832	-169.756
10.3998	-170.058
10.4165	-168.885
10.4332	-170.661
10.4498	-171.44
10.4665	-169.58
10.4832	-172.161
10.4998	-169.714
10.5165	-171.432
10.5332	-170.259
10.5498	-171.474
10.5665	-169.974
10.5832	-170.586
10.5998	-170.653
10.6165	-171.197
10.6332	-171.566
10.6498	-171.356
10.6665	-169.496
10.6832	-170.384
10.6998	-170.007
10.7165	-169.731
10.7332	-171.147
10.7498	-169.337
10.7665	-170.141
10.7832	-171.331
10.7998	-171.692
10.8165	-170.896
10.8332	-170.686
10.8498	-171.633
10.8665	-169.421
10.8832	-170.678
10.8998	-169.471
10.9165	-170.787
10.9332	-171.7
10.9498	-171.407
10.9665	-170.485
10.9832	-170.1
10.9998	-170.175
11.0165	-170.359
11.0332	-169.605
11.0498	-170.46
11.0665	-170.736
11.0832	-171.08
11.0998	-169.915
11.1165	-170.636
11.1332	-170.217
11.1498	-170.56
11.1665	-171.859
11.1832	-170.209
11.1998	-171.298
11.2165	-170.51
11.2332	-169.957
11.2498	-171.139
11.2665	-170.711
11.2832	-170.41
11.2998	-170.879
11.3165	-170.586
11.3332	-171.222
11.3498	-171.876
11.3665	-171.13
11.3832	-170.46
11.3998	-170.728
11.4165	-171.692
11.4332	-171.633
11.4498	-171.457
11.4665	-170.393
11.4832	-171.826
11.4998	-171.968
11.5165	-171.667
11.5332	-170.108
11.5498	-172.153
11.5665	-171.315
11.5832	-172.094
11.5998	-172.303
11.6165	-170.376
11.6332	-171.281
11.6498	-171.465
11.6665	-172.169
11.6832	-172.412
11.6998	-171.449
11.7165	-171.013
11.7332	-170.896
11.7498	-171.13
11.7665	-171.214
11.7832	-171.046
11.7998	-171.566
11.8165	-171.775
11.8332	-172.53
11.8498	-170.234
11.8665	-170.736
11.8832	-170.887
11.8998	-171.876
11.9165	-172.63
11.9332	-172.58
11.9498	-171.977
11.9665	-171.273
11.9832	-170.552
11.9998	-171.298
12.0165	-170.669
12.0332	-170.208
12.0498	-170.845
12.0665	-170.921
12.0832	-170.636
12.0998	-171.951
12.1165	-170.653
12.1332	-172.504
12.1498	-170.209
12.1665	-172.153
12.1832	-170.083
12.1998	-170.762
12.2165	-171.348
12.2332	-171.055
12.2498	-170.426
12.2665	-171.616
12.2832	-171.398
12.2998	-170.552
12.3165	-170.745
12.3332	-170.711
12.3498	-170.393
12.3665	-169.412
12.3832	-170.468
12.3998	-170.41
12.4165	-171.901
12.4332	-170.904
12.4498	-170.016
12.4665	-169.111
12.4832	-171.197
12.4998	-170.317
12.5165	-169.815
12.5332	-171.633
12.5498	-170.284
12.5665	-169.94
12.5832	-170.007
12.5998	-170.024
12.6165	-170.267
12.6332	-169.764
12.6498	-169.538
12.6665	-169.739
12.6832	-169.572
12.6998	-169.689
12.7165	-170.049
12.7332	-169.664
12.7498	-170.736
12.7665	-168.197
12.7832	-168.533
12.7998	-169.102
12.8165	-168.96
12.8332	-170.762
12.8498	-168.516
12.8665	-169.287
12.8832	-169.438
12.8998	-168.466
12.9165	-169.831
12.9332	-169.061
12.9498	-169.89
12.9665	-167.938
12.9832	-167.812
12.9998	-168.189
13.0165	-169.035
13.0332	-168.449
13.0498	-167.158
13.0665	-169.647
13.0832	-168.323
13.0998	-168.273
13.1165	-168.985
13.1332	-169.186
13.1498	-169.228
13.1665	-167.804
13.1832	-168.072
13.1998	-168.08
13.2165	-166.874
13.2332	-168.784
13.2498	-167.51
13.2665	-167.854
13.2832	-166.463
13.2998	-166.488
13.3165	-167.795
13.3332	-166.941
13.3498	-166.798
13.3665	-166.798
13.3832	-167.133
13.3998	-167.217
13.4165	-166.136
13.4332	-167.142
13.4498	-166.865
13.4665	-167.904
13.4832	-167.779
13.4998	-167.946
13.5165	-166.471
13.5332	-167.267
13.5498	-167.225
13.5665	-166.53
13.5832	-166.262
13.5998	-166.79
13.6165	-166.748
13.6332	-166.857
13.6498	-167.711
13.6665	-166.463
13.6832	-167.175
13.6998	-167.485
13.7165	-166.212
13.7332	-165.441
13.7498	-167.175
13.7665	-167.636
13.7832	-165.977
13.7998	-165.591
13.8165	-167.36
13.8332	-165.642
13.8498	-166.304
13.8665	-167.435
13.8832	-166.505
13.8998	-166.119
13.9165	-165.709
13.9332	-165.818
13.9498	-165.818
13.9665	-166.723
13.9832	-165.374
13.9998	-165.6
14.0165	-166.069
14.0332	-166.555
14.0498	-167.284
14.0665	-165.147
14.0832	-164.795
14.0998	-164.661
14.1165	-165.558
14.1332	-165.29
14.1498	-166.614
14.1665	-166.672
14.1832	-164.703
14.1998	-165.583
14.2165	-165.013
14.2332	-166.89
14.2498	-166.631
14.2665	-166.463
14.2832	-166.044
14.2998	-165.248
14.3165	-166.488
14.3332	-165.139
14.3498	-166.748
14.3665	-165.566
14.3832	-165.65
14.3998	-165.416
14.4165	-165.885
14.4332	-164.217
14.4498	-163.849
14.4665	-163.815
14.4832	-164.779
14.4998	-166.295
14.5165	-165.407
14.5332	-164.586
14.5498	-165.206
14.5665	-164.41
14.5832	-165.659
14.5998	-164.896
14.6165	-164.779
14.6332	-165.265
14.6498	-163.882
14.6665	-165.457
14.6832	-165.214
14.6998	-165.617
14.7165	-164.879
14.7332	-163.296
14.7498	-163.606
14.7665	-164.728
14.7832	-164.695
14.7998	-164.159
14.8165	-163.631
14.8332	-164.787
14.8498	-164.645
14.8665	-165.089
14.8832	-165.625
14.8998	-165.625
14.9165	-164.351
14.9332	-164.712
14.9498	-165.072
14.9665	-165.022
14.9832	-164.779
14.9998	-163.849
15.0165	-164.619
15.0332	-164.192
15.0498	-163.907
15.0665	-163.413
15.0832	-163.363
15.0998	-164.016
15.1165	-163.622
15.1332	-163.564
15.1498	-165.097
15.1665	-162.893
15.1832	-163.723
15.1998	-164.025
15.2165	-163.58
15.2332	-162.29
15.2498	-163.321
15.2665	-164.058
15.2832	-162.642
15.2998	-162.91
15.3165	-164.05
15.3332	-163.631
15.3498	-163.673
15.3665	-163.229
15.3832	-163.346
15.3998	-164.678
15.4165	-163.472
15.4332	-162.265
15.4498	-164.41
15.4665	-163.723
15.4832	-163.589
15.4998	-163.069
15.5165	-164.703
15.5332	-162.181
15.5498	-162.986
15.5665	-163.094
15.5832	-163.027
15.5998	-163.513
15.6165	-163.12
15.6332	-162.868
15.6498	-164.083
15.6665	-163.446
15.6832	-162.918
15.6998	-163.237
15.7165	-162.659
15.7332	-162.734
15.7498	-163.438
15.7665	-163.237
15.7832	-164.192
15.7998	-161.921
15.8165	-162.558
15.8332	-162.826
15.8498	-163.363
15.8665	-162.918
15.8832	-163.379
15.8998	-162.692
15.9165	-162.324
15.9332	-163.044
15.9498	-162.5
15.9665	-162.332
15.9832	-163.069
15.9998	-162.516
16.0165	-162.885
16.0332	-164.041
16.0498	-162.709
16.0665	-163.254
16.0832	-163.296
16.0998	-162.877
16.1165	-163.053
16.1332	-163.086
16.1498	-162.541
16.1665	-161.385
16.1832	-161.963
16.1998	-162.642
16.2165	-162.608
16.2332	-162.466
16.2498	-161.829
16.2665	-161.997
16.2832	-163.187
16.2998	-162.466
16.3165	-162.466
16.3332	-163.497
16.3498	-163.12
16.3665	-162.768
16.3832	-162.164
16.3998	-162.541
16.4165	-162.709
16.4332	-163.103
16.4498	-160.941
16.4665	-161
16.4832	-161.067
16.4998	-162.231
16.5165	-162.064
16.5332	-162.575
16.5498	-162.634
16.5665	-163.413
16.5832	-160.983
16.5998	-162.541
16.6165	-161.779
16.6332	-161.201
16.6498	-161.553
16.6665	-162.332
16.6832	-162.231
16.6998	-161.176
16.7165	-161
16.7332	-162.575
16.7498	-162.257
16.7665	-162.189
16.7832	-160.555
16.7998	-161.712
16.8165	-161.268
16.8332	-162.206
16.8498	-162.5
16.8665	-160.933
16.8832	-162.265
16.8998	-161.008
16.9165	-162.717
16.9332	-160.991
16.9498	-161.469
16.9665	-161.737
16.9832	-161.176
16.9998	-162.768
17.0165	-161.276
17.0332	-162.659
17.0498	-162.005
17.0665	-160.983
17.0832	-162.441
17.0998	-161.469
17.1165	-161.15
17.1332	-161.427
17.1498	-161.402
17.1665	-161.645
17.1832	-161.628
17.1998	-162.332
17.2165	-162.407
17.2332	-162.474
17.2498	-161.201
17.2665	-161.201
17.2832	-160.715
17.2998	-161.494
17.3165	-161.946
17.3332	-160.857
17.3498	-161.93
17.3665	-160.907
17.3832	-161.997
17.3998	-160.866
17.4165	-160.757
17.4332	-160.463
17.4498	-161.578
17.4665	-160.547
17.4832	-162.064
17.4998	-160.706
17.5165	-160.924
17.5332	-160.773
17.5498	-161.008
17.5665	-161.754
17.5832	-160.949
17.5998	-160.958
17.6165	-161.016
17.6332	-160.044
17.6498	-161.553
17.6665	-159.592
17.6832	-160.354
17.6998	-162.156
17.7165	-160.539
17.7332	-161.033
17.7498	-161.201
17.7665	-160.312
17.7832	-160.363
17.7998	-159.5
17.8165	-160.43
17.8332	-160.514
17.8498	-160.036
17.8665	-159.676
17.8832	-160.547
17.8998	-160.086
17.9165	-160.589
17.9332	-160.715
17.9498	-160.673
17.9665	-161.025
17.9832	-160.463
17.9998	-161.142
18.0165	-160.907
18.0332	-161.528
18.0498	-160.983
18.0665	-161.385
18.0832	-160.447
18.0998	-160.472
18.1165	-161.452
18.1332	-160.949
18.1498	-160.782
18.1665	-161.41
18.1832	-159.307
18.1998	-159.944
18.2165	-160.857
18.2332	-160.287
18.2498	-160.614
18.2665	-160.69
18.2832	-160.522
18.2998	-160.547
18.3165	-161.419
18.3332	-159.634
18.3498	-159.701
18.3665	-160.279
18.3832	-160.505
18.3998	-160.086
18.4165	-160.254
18.4332	-159.852
18.4498	-160.011
18.4665	-159.877
18.4832	-160.79
18.4998	-159.81
18.5165	-159.776
18.5332	-159.701
18.5498	-160.002
18.5665	-160.933
18.5832	-159.542
18.5998	-159.583
18.6165	-159.759
18.6332	-160.731
18.6498	-159.768
18.6665	-159.131
18.6832	-161.192
18.6998	-160.195
18.7165	-160.229
18.7332	-158.947
18.7498	-159.676
18.7665	-159.047
18.7832	-158.846
18.7998	-159.642
18.8165	-159.424
18.8332	-158.746
18.8498	-158.989
18.8665	-160.346
18.8832	-159.399
18.8998	-161.142
18.9165	-160.715
18.9332	-159.357
18.9498	-159.944
18.9665	-159.6
18.9832	-159.843
18.9998	-160.522
19.0165	-159.818
19.0332	-159.516
19.0498	-159.609
19.0665	-159.692
19.0832	-159.458
19.0998	-159.483
19.1165	-159.659
19.1332	-159.005
19.1498	-158.637
19.1665	-159.726
19.1832	-160.933
19.1998	-159.919
19.2165	-158.704
19.2332	-159.944
19.2498	-160.279
19.2665	-159.734
19.2832	-161.058
19.2998	-160.891
19.3165	-159.366
19.3332	-158.922
19.3498	-159.349
19.3665	-159.223
19.3832	-159.139
19.3998	-158.544
19.4165	-159.349
19.4332	-160.933
19.4498	-158.167
19.4665	-159.55
19.4832	-159.768
19.4998	-159.944
19.5165	-160.396
19.5332	-159.181
19.5498	-160.162
19.5665	-158.444
19.5832	-159.282
19.5998	-160.547
19.6165	-159.642
19.6332	-159.056
19.6498	-159.416
19.6665	-158.871
19.6832	-159.215
19.6998	-159.039
19.7165	-159.056
19.7332	-158.36
19.7498	-159.525
19.7665	-159.592
19.7832	-159.215
19.7998	-159.156
19.8165	-158.989
19.8332	-159.265
19.8498	-159.642
19.8665	-160.111
19.8832	-159.416
19.8998	-159.827
19.9165	-159.064
19.9332	-159.684
19.9498	-160.614
19.9665	-160.53
19.9832	-159.005
19.9998	-160.564
20.0165	-158.218
20.0332	-159.047
20.0498	-159.114
20.0665	-159.165
20.0832	-158.125
20.0998	-159.03
20.1165	-159.282
20.1332	-159.19
20.1498	-160.304
20.1665	-158.871
20.1832	-158.201
20.1998	-158.905
20.2165	-159.265
20.2332	-158.1
20.2498	-160.656
20.2665	-159.24
20.2832	-158.293
20.2998	-159.03
20.3165	-159.248
20.3332	-159.391
20.3498	-159.449
20.3665	-160.363
20.3832	-158.829
20.3998	-158.905
20.4165	-159.651
20.4332	-160.153
20.4498	-160.254
20.4665	-159.642
20.4832	-160.631
20.4998	-159.206
20.5165	-158.452
20.5332	-159.835
20.5498	-159.072
20.5665	-160.12
20.5832	-160.421
20.5998	-159.843
20.6165	-158.461
20.6332	-159.03
20.6498	-159.986
20.6665	-160.966
20.6832	-159.516
20.6998	-158.167
20.7165	-159.776
20.7332	-159.198
20.7498	-160.715
20.7665	-159.24
20.7832	-159.91
20.7998	-159.374
20.8165	-159.927
20.8332	-159.014
20.8498	-159.097
20.8665	-159.232
20.8832	-159.307
20.8998	-158.486
20.9165	-159.709
20.9332	-159.097
20.9498	-159.056
20.9665	-160.053
20.9832	-158.938
20.9998	-159.852
21.0165	-160.673
21.0332	-160.639
21.0498	-158.31
21.0665	-160.237
21.0832	-159.977
21.0998	-159.215
21.1165	-158.469
21.1332	-159.282
21.1498	-159.03
21.1665	-159.676
21.1832	-159.064
21.1998	-159.525
21.2165	-159.642
21.2332	-159.835
21.2498	-159.877
21.2665	-159.516
21.2832	-160.312
21.2998	-158.972
21.3165	-159.123
21.3332	-160.748
21.3498	-160.363
21.3665	-160.43
21.3832	-159.994
21.3998	-158.402
21.4165	-159.014
21.4332	-159.257
21.4498	-158.477
21.4665	-159.776
21.4832	-159.441
21.4998	-160.338
21.5165	-159.55
21.5332	-159.508
21.5498	-159.223
21.5665	-159.097
21.5832	-159.843
21.5998	-158.62
21.6165	-159.382
21.6332	-158.578
21.6498	-159.5
21.6665	-160.488
21.6832	-159.516
21.6998	-159.005
21.7165	-159.089
21.7332	-159.768
21.7498	-160.204
21.7665	-159.743
21.7832	-158.963
21.7998	-158.595
21.8165	-160.329
21.8332	-160.505
21.8498	-159.609
21.8665	-160.421
21.8832	-159.642
21.8998	-159.047
21.9165	-159.667
21.9332	-159.894
21.9498	-159.273
21.9665	-159.408
21.9832	-158.846
21.9998	-160.145
22.0165	-159.408
22.0332	-159.097
22.0498	-159.902
22.0665	-158.871
22.0832	-159.424
22.0998	-159.617
22.1165	-160.798
22.1332	-159.634
22.1498	-159.659
22.1665	-160.162
22.1832	-160.095
22.1998	-159.843
22.2165	-158.804
22.2332	-159.6
22.2498	-160.304
22.2665	-158.88
22.2832	-160.044
22.2998	-159.86
22.3165	-160.421
22.3332	-161.326
22.3498	-160.162
22.3665	-160.128
22.3832	-159.818
22.3998	-159.927
22.4165	-160.137
22.4332	-161.201
22.4498	-160.572
22.4665	-159.441
22.4832	-160.472
22.4998	-159.156
22.5165	-160.028
22.5332	-160.287
22.5498	-160.338
22.5665	-158.989
22.5832	-160.304
22.5998	-159.785
22.6165	-159.441
22.6332	-159.583
22.6498	-161.209
22.6665	-160.723
22.6832	-159.843
22.6998	-159.349
22.7165	-159.902
22.7332	-160.363
22.7498	-161.67
22.7665	-160.321
22.7832	-160.195
22.7998	-161.553
22.8165	-159.902
22.8332	-161.1
22.8498	-160.505
22.8665	-160.958
22.8832	-160.321
22.8998	-159.542
22.9165	-160.874
22.9332	-161.46
22.9498	-159.793
22.9665	-161.016
22.9832	-161.662
22.9998	-161.335
23.0165	-160.866
23.0332	-161.494
23.0498	-160.983
23.0665	-161.184
23.0832	-161.352
23.0998	-160.488
23.1165	-159.34
23.1332	-160.178
23.1498	-160.011
23.1665	-160.606
23.1832	-159.684
23.1998	-160.547
23.2165	-160.078
23.2332	-161.729
23.2498	-161.385
23.2665	-161.184
23.2832	-161.946
23.2998	-159.994
23.3165	-161.611
23.3332	-160.488
23.3498	-159.726
23.3665	-160.899
23.3832	-160.363
23.3998	-162.064
23.4165	-161.285
23.4332	-161.285
23.4498	-161.243
23.4665	-161.016
23.4832	-160.815
23.4998	-160.933
23.5165	-161.946
23.5332	-160.514
23.5498	-161.519
23.5665	-161.1
23.5832	-161.628
23.5998	-160.472
23.6165	-160.773
23.6332	-161.343
23.6498	-161.209
23.6665	-160.623
23.6832	-160.681
23.6998	-161.352
23.7165	-161.544
23.7332	-161.536
23.7498	-160.974
23.7665	-160.547
23.7832	-160.48
23.7998	-160.53
23.8165	-162.122
23.8332	-160.597
23.8498	-161.444
23.8665	-162.039
23.8832	-160.765
23.8998	-161.678
23.9165	-160.933
23.9332	-160.974
23.9498	-160.824
23.9665	-161.377
23.9832	-161.192
23.9998	-160.983
24.0165	-161.972
24.0332	-160.723
24.0498	-161.687
24.0665	-162.458
24.0832	-161.435
24.0998	-161.98
24.1165	-161.419
24.1332	-161.109
24.1498	-160.757
24.1665	-161.729
24.1832	-160.572
24.1998	-161.209
24.2165	-161.016
24.2332	-162.407
24.2498	-160.966
24.2665	-162.139
24.2832	-161.628
24.2998	-160.832
24.3165	-162.081
24.3332	-160.983
24.3498	-160.924
24.3665	-161.025
24.3832	-160.304
24.3998	-162.122
24.4165	-161.243
24.4332	-161.946
24.4498	-162.307
24.4665	-161.352
24.4832	-162.357
24.4998	-161.678
24.5165	-160.329
24.5332	-161.737
24.5498	-162.097
24.5665	-161.561
24.5832	-162.03
24.5998	-160.782
24.6165	-162.223
24.6332	-161.301
24.6498	-161.285
24.6665	-161.1
24.6832	-161.318
24.6998	-160.187
24.7165	-161.402
24.7332	-161.008
24.7498	-160.974
24.7665	-161.427
24.7832	-160.664
24.7998	-161.159
24.8165	-160.933
24.8332	-161.863
24.8498	-161.888
24.8665	-161.787
24.8832	-161.796
24.8998	-160.773
24.9165	-161.687
24.9332	-161.536
24.9498	-160.949
24.9665	-161
24.9832	-161.201
24.9998	-160.907
25.0165	-160.773
25.0332	-162.474
25.0498	-162.55
25.0665	-162.089
25.0832	-160.463
25.0998	-162.248
25.1165	-161.142
25.1332	-160.949
25.1498	-161.15
25.1665	-161.636
25.1832	-161.385
25.1998	-162.097
25.2165	-161.603
25.2332	-161.737
25.2498	-161.712
25.2665	-162.131
25.2832	-161.326
25.2998	-160.396
25.3165	-160.983
25.3332	-161.042
25.3498	-161.812
25.3665	-160.958
25.3832	-161.033
25.3998	-161.31
25.4165	-161.963
25.4332	-160.866
25.4498	-161.77
25.4665	-160.363
25.4832	-160.748
25.4998	-162.374
25.5165	-161.67
25.5332	-161.276
25.5498	-160.723
25.5665	-161.016
25.5832	-159.801
25.5998	-162.181
25.6165	-162.34
25.6332	-161.41
25.6498	-161.729
25.6665	-161.511
25.6832	-161.838
25.6998	-159.977
25.7165	-161.259
25.7332	-161.167
25.7498	-160.204
25.7665	-160.312
25.7832	-160.002
25.7998	-161.72
25.8165	-160.74
25.8332	-160.765
25.8498	-160.941
25.8665	-161.41
25.8832	-160.614
25.8998	-160.505
25.9165	-159.508
25.9332	-161.117
25.9498	-160.614
25.9665	-160.162
25.9832	-161.402
25.9998	-160.723
26.0165	-160.028
26.0332	-160.237
26.0498	-161.117
26.0665	-161.033
26.0832	-160.991
26.0998	-159.123
26.1165	-160.279
26.1332	-160.933
26.1498	-160.078
26.1665	-159.843
26.1832	-161.15
26.1998	-160.338
26.2165	-160.891
26.2332	-159.743
26.2498	-159.986
26.2665	-159.651
26.2832	-160.555
26.2998	-159.617
26.3165	-159.449
26.3332	-158.72
26.3498	-160.924
26.3665	-159.642
26.3832	-160.111
26.3998	-159.156
26.4165	-160.514
26.4332	-159.416
26.4498	-159.634
26.4665	-159.374
26.4832	-159.659
26.4998	-159.491
26.5165	-159.374
26.5332	-160.84
26.5498	-159.5
26.5665	-158.494
26.5832	-159.475
26.5998	-159.114
26.6165	-159.835
26.6332	-159.516
26.6498	-158.93
26.6665	-158.938
26.6832	-160.706
26.6998	-159.994
26.7165	-159.558
26.7332	-158.88
26.7498	-159.726
26.7665	-158.184
26.7832	-158.796
26.7998	-159.315
26.8165	-159.257
26.8332	-160.086
26.8498	-158.452
26.8665	-157.95
26.8832	-157.799
26.8998	-159.106
26.9165	-157.958
26.9332	-160.296
26.9498	-158.662
26.9665	-158.017
26.9832	-159.667
26.9998	-159.868
27.0165	-159.919
27.0332	-160.095
27.0498	-159.34
27.0665	-158.704
27.0832	-157.673
27.0998	-158.394
27.1165	-158.528
27.1332	-159.961
27.1498	-157.631
27.1665	-158.209
27.1832	-157.514
27.1998	-158.159
27.2165	-160.061
27.2332	-159.852
27.2498	-158.653
27.2665	-157.522
27.2832	-157.924
27.2998	-158.444
27.3165	-158.109
27.3332	-158.695
27.3498	-158.796
27.3665	-159.491
27.3832	-158.72
27.3998	-158.05
27.4165	-159.374
27.4332	-159.751
27.4498	-158.385
27.4665	-158.519
27.4832	-157.723
27.4998	-157.673
27.5165	-158.561
27.5332	-157.882
27.5498	-157.531
27.5665	-158.394
27.5832	-158.603
27.5998	-157.774
27.6165	-157.857
27.6332	-158.109
27.6498	-158.679
27.6665	-157.849
27.6832	-158.318
27.6998	-158.536
27.7165	-158.1
27.7332	-158.712
27.7498	-158.209
27.7665	-158.41
27.7832	-158.142
27.7998	-157.824
27.8165	-159.24
27.8332	-158.544
27.8498	-157.975
27.8665	-157.531
27.8832	-157.707
27.8998	-157.975
27.9165	-157.48
27.9332	-158.033
27.9498	-157.882
27.9665	-158.628
27.9832	-158.008
27.9998	-157.547
28.0165	-158.318
28.0332	-158.511
28.0498	-157.857
28.0665	-158.209
28.0832	-157.237
28.0998	-158.762
28.1165	-157.656
28.1332	-157.338
28.1498	-157.782
28.1665	-157.128
28.1832	-156.693
28.1998	-157.472
28.2165	-157.824
28.2332	-158.1
28.2498	-158.218
28.2665	-158.293
28.2832	-157.397
28.2998	-156.701
28.3165	-157.271
28.3332	-157.572
28.3498	-157.145
28.3665	-158.461
28.3832	-158.972
28.3998	-157.623
28.4165	-157.363
28.4332	-158.536
28.4498	-158.855
28.4665	-157.581
28.4832	-156.735
28.4998	-158.88
28.5165	-156.793
28.5332	-158.167
28.5498	-156.835
28.5665	-158.427
28.5832	-157.958
28.5998	-157.329
28.6165	-157.053
28.6332	-157.933
28.6498	-158.603
28.6665	-156.944
28.6832	-157.95
28.6998	-157.179
28.7165	-157.179
28.7332	-157.933
28.7498	-157.338
28.7665	-157.229
28.7832	-157.95
28.7998	-157.556
28.8165	-158.612
28.8332	-157.413
28.8498	-157.472
28.8665	-157.145
28.8832	-157.288
28.8998	-158.084
28.9165	-157.212
28.9332	-156.676
28.9498	-156.818
28.9665	-157.329
28.9832	-158.385
28.9998	-157.874
29.0165	-157.673
29.0332	-157.891
29.0498	-157.866
29.0665	-158.193
29.0832	-158.804
29.0998	-157.514
29.1165	-158.519
29.1332	-157.413
29.1498	-158.352
29.1665	-158.394
29.1832	-158.226
29.1998	-157.279
29.2165	-157.321
29.2332	-158.419
29.2498	-157.874
29.2665	-158.972
29.2832	-158.142
29.2998	-158.226
29.3165	-158.662
29.3332	-157.732
29.3498	-159.181
29.3665	-159.223
29.3832	-157.405
29.3998	-158.419
29.4165	-158.318
29.4332	-157.698
29.4498	-157.212
29.4665	-157.975
29.4832	-159.332
29.4998	-158.075
29.5165	-157.673
29.5332	-159.793
29.5498	-157.899
29.5665	-158.754
29.5832	-160.162
29.5998	-158.167
29.6165	-159.642
29.6332	-158.729
29.6498	-158.402
29.6665	-158.838
29.6832	-158.67
29.6998	-159.257
29.7165	-158.578
29.7332	-157.707
29.7498	-159.927
29.7665	-158.67
29.7832	-158.494
29.7998	-158.234
29.8165	-158.075
29.8332	-158.737
29.8498	-159.634
29.8665	-159.19
29.8832	-158.511
29.8998	-158.997
29.9165	-158.896
29.9332	-158.838
29.9498	-159.005
29.9665	-159.03
29.9832	-160.019
29.9998	-160.455
30.0165	-158.595
30.0332	-160.103
30.0498	-160.48
30.0665	-158.938
30.0832	-158.008
30.0998	-159.583
30.1165	-160.078
30.1332	-157.807
30.1498	-158.536
30.1665	-160.103
30.1832	-159.29
30.1998	-158.62
30.2165	-159.592
30.2332	-159.24
30.2498	-160.17
30.2665	-158.963
30.2832	-159.114
30.2998	-159.441
30.3165	-158.553
30.3332	-158.687
30.3498	-160.044
30.3665	-158.796
30.3832	-157.95
30.3998	-158.855
30.4165	-158.938
30.4332	-158.796
30.4498	-158.804
30.4665	-158.025
30.4832	-158.947
30.4998	-158.729
30.5165	-159.19
30.5332	-158.695
30.5498	-159.533
30.5665	-160.044
30.5832	-159.81
30.5998	-158.729
30.6165	-160.363
30.6332	-159.064
30.6498	-160.421
30.6665	-158.813
30.6832	-160.212
30.6998	-158.779
30.7165	-159.148
30.7332	-159.206
30.7498	-158.838
30.7665	-159.625
30.7832	-159.181
30.7998	-159.751
30.8165	-160.028
30.8332	-159.165
30.8498	-159.064
30.8665	-158.444
30.8832	-158.612
30.8998	-158.109
30.9165	-158.93
30.9332	-159.19
30.9498	-158.243
30.9665	-159.609
30.9832	-158.612
30.9998	-160.581
31.0165	-159.785
31.0332	-159.056
31.0498	-160.254
31.0665	-157.866
31.0832	-158.729
31.0998	-159.508
31.1165	-159.516
31.1332	-159.441
31.1498	-159.793
31.1665	-158.193
31.1832	-158.922
31.1998	-158.134
31.2165	-159.701
31.2332	-160.111
31.2498	-157.882
31.2665	-158.503
31.2832	-158.88
31.2998	-159.391
31.3165	-158.025
31.3332	-160.07
31.3498	-159.994
31.3665	-159.064
31.3832	-158.109
31.3998	-159.165
31.4165	-159.449
31.4332	-159.399
31.4498	-159.332
31.4665	-158.771
31.4832	-159.022
31.4998	-160.086
31.5165	-159.542
31.5332	-159.29
31.5498	-159.458
31.5665	-159.315
31.5832	-158.947
31.5998	-160.204
31.6165	-159.047
31.6332	-158.762
31.6498	-159.382
31.6665	-160.187
31.6832	-159.248
31.6998	-159.843
31.7165	-158.796
31.7332	-159.366
31.7498	-158.997
31.7665	-159.919
31.7832	-160.38
31.7998	-157.849
31.8165	-160.271
31.8332	-158.578
31.8498	-158.905
31.8665	-158.997
31.8832	-158.922
31.8998	-159.022
31.9165	-158.972
31.9332	-158.796
31.9498	-159.458
31.9665	-160.581
31.9832	-159.19
31.9998	-159.475
32.0165	-160.061
32.0332	-160.053
32.0498	-160.254
32.0665	-158.796
32.0832	-158.301
32.0998	-158.888
32.1165	-159.542
32.1332	-159.265
32.1498	-158.863
32.1665	-159.273
32.1832	-158.612
32.1998	-158.821
32.2165	-159.734
32.2332	-158.385
32.2498	-159.508
32.2665	-159.366
32.2832	-158.612
32.2998	-158.813
32.3165	-159.039
32.3332	-159.357
32.3498	-159.315
32.3665	-158.804
32.3832	-158.452
32.3998	-158.427
32.4165	-159.072
32.4332	-160.195
32.4498	-158.796
32.4665	-159.726
32.4832	-158.402
32.4998	-158.704
32.5165	-158.025
32.5332	-158.486
32.5498	-159.005
32.5665	-159.072
32.5832	-158.084
32.5998	-159.072
32.6165	-158.762
32.6332	-158.109
32.6498	-158.771
32.6665	-158.62
32.6832	-158.729
32.6998	-158.712
32.7165	-159.877
32.7332	-159.868
32.7498	-158.41
32.7665	-158.905
32.7832	-158.72
32.7998	-158.57
32.8165	-159.282
32.8332	-158.603
32.8498	-157.916
32.8665	-159.458
32.8832	-158.092
32.8998	-159.232
32.9165	-158.41
32.9332	-157.673
32.9498	-158.008
32.9665	-159.785
32.9832	-157.841
32.9998	-158.477
33.0165	-158.469
33.0332	-159.868
33.0498	-159.743
33.0665	-159.634
33.0832	-159.659
33.0998	-159.181
33.1165	-158.226
33.1332	-158.452
33.1498	-158.511
33.1665	-158.092
33.1832	-158.318
33.1998	-158.804
33.2165	-159.156
33.2332	-158.586
33.2498	-158.519
33.2665	-158.251
33.2832	-159.064
33.2998	-158.226
33.3165	-158.704
[truncated: 881 more rows]
