# Supplementary material for: Ultrafine nanoporous intermetallic catalysts by high-temperature liquid metal dealloying for electrochemical hydrogen production
Source: Nat Commun. 2022 Sep 2;13:5157. doi: 10.1038/s41467-022-32768-1 (PMC9440032; doi:10.1038/s41467-022-32768-1)
Supplement: Supplementary file 5 — Source Data [file 41467_2022_32768_MOESM5_ESM.zip › Source Data/Supplementary Figure 1.xlsx]

## Sheet: Supplementary Figure 1
2-theta	Intensity of Ni70Mo30	2-theta	Intensity of Ni70Fe30	2-theta	Intensity of Ni70(Co0.55Mo0.45)30	2-theta	Intensity of Ni70(Fe0.58Mo0.42)30	2-theta	Intensity of Ni70(Cr0.5Mo0.5)30
20	2888.4	30	480.289	20	2811	20	3005	20	2465
20.0206	2787.6	30.0103	466.317	20.021	2872	20.021	2961	20.021	2370
20.0411	2899.2	30.0206	463.279	20.041	2911	20.041	2963	20.041	2435
20.0617	2908.8	30.0308	462.429	20.062	2803	20.062	2936	20.062	2479
20.0823	2952	30.0411	460.606	20.082	2853	20.082	3070	20.082	2415
20.1028	2935.2	30.0514	469.841	20.103	2869	20.103	3057	20.103	2379
20.1234	3007.2	30.0617	462.915	20.123	2779	20.123	2930	20.123	2405
20.144	2931.6	30.072	468.261	20.144	2828	20.144	2945	20.144	2382
20.1645	2856	30.0823	460.728	20.165	2922	20.165	2974	20.165	2461
20.1851	2894.4	30.0925	469.111	20.185	2786	20.185	2936	20.185	2371
20.2056	2786.4	30.1028	474.943	20.206	2831	20.206	2968	20.206	2390
20.2262	2996.4	30.1131	465.224	20.226	2829	20.226	2924	20.226	2489
20.2468	2882.4	30.1234	467.046	20.247	2862	20.247	3190	20.247	2381
20.2673	2790	30.1337	481.14	20.267	2860	20.267	3034	20.267	2455
20.2879	2733.6	30.1439	480.411	20.288	2865	20.288	2986	20.288	2376
20.3085	2786.4	30.1542	463.401	20.308	2810	20.308	3146	20.308	2508
20.329	3004.8	30.1645	461.7	20.329	2804	20.329	3023	20.329	2413
20.3496	2780.4	30.1748	458.176	20.35	2915	20.35	3002	20.35	2281
20.3702	2833.2	30.1851	466.317	20.37	2783	20.37	2963	20.37	2444
20.3907	2886	30.1954	470.57	20.391	2904	20.391	3154	20.391	2456
20.4113	2815.2	30.2056	481.626	20.411	2844	20.411	3109	20.411	2509
20.4319	2800.8	30.2159	451.251	20.432	2869	20.432	3029	20.432	2344
20.4524	2736	30.2262	477.252	20.452	2961	20.452	3081	20.452	2427
20.473	2779.2	30.2365	475.308	20.473	2863	20.473	3152	20.473	2421
20.4936	2768.4	30.2468	469.962	20.494	2893	20.494	3126	20.494	2383
20.5141	2785.2	30.257	457.812	20.514	2762	20.514	3198	20.514	2416
20.5347	2742	30.2673	462.915	20.535	2717	20.535	3277	20.535	2404
20.5553	2764.8	30.2776	476.037	20.555	2814	20.555	3227	20.555	2263
20.5758	2859.6	30.2879	473.243	20.576	2852	20.576	3241	20.576	2382
20.5964	2916	30.2982	476.523	20.596	2736	20.596	3058	20.596	2420
20.6169	2838	30.3085	456.719	20.617	2725	20.617	3187	20.617	2451
20.6375	2736	30.3187	459.027	20.638	2838	20.638	3058	20.638	2404
20.6581	2838	30.329	467.411	20.658	2876	20.658	3108	20.658	2388
20.6786	2846.4	30.3393	486.365	20.679	2750	20.679	2861	20.679	2250
20.6992	2776.8	30.3496	470.57	20.699	2829	20.699	2990	20.699	2367
20.7198	2826	30.3599	474.943	20.72	2824	20.72	3002	20.72	2376
20.7403	2853.6	30.3701	471.177	20.74	2696	20.74	2976	20.74	2368
20.7609	2725.2	30.3804	487.337	20.761	2842	20.761	2930	20.761	2346
20.7815	2624.4	30.3907	462.429	20.781	2727	20.781	2834	20.781	2379
20.802	2635.2	30.401	453.681	20.802	2721	20.802	2955	20.802	2344
20.8226	2772	30.4113	472.757	20.823	2774	20.823	3000	20.823	2271
20.8432	2688	30.4215	464.373	20.843	2734	20.843	2906	20.843	2288
20.8637	2779.2	30.4318	469.962	20.864	2770	20.864	2831	20.864	2353
20.8843	2745.6	30.4421	465.102	20.884	2831	20.884	3032	20.884	2404
20.9049	2710.8	30.4524	469.111	20.905	2685	20.905	2971	20.905	2344
20.9254	2737.2	30.4627	476.644	20.925	2760	20.925	2932	20.925	2259
20.946	2749.2	30.473	459.149	20.946	2751	20.946	2922	20.946	2382
20.9666	2697.6	30.4832	473.607	20.967	2743	20.967	2794	20.967	2400
20.9871	2810.4	30.4935	470.691	20.987	2810	20.987	2836	20.987	2401
21.0077	2774.4	30.5038	463.522	21.008	2719	21.008	2920	21.008	2267
21.0283	2776.8	30.5141	469.841	21.028	2770	21.028	2928	21.028	2308
21.0488	2706	30.5244	457.447	21.049	2746	21.049	2947	21.049	2182
21.0694	2772	30.5346	455.99	21.069	2687	21.069	2887	21.069	2314
21.0899	2605.2	30.5449	467.289	21.09	2765	21.09	2878	21.09	2316
21.1105	2692.8	30.5552	463.644	21.111	2719	21.111	2824	21.111	2384
21.1311	2750.4	30.5655	469.476	21.131	2743	21.131	2829	21.131	2287
21.1516	2648.4	30.5758	469.841	21.152	2723	21.152	2821	21.152	2292
21.1722	2756.4	30.5861	463.158	21.172	2719	21.172	2837	21.172	2343
21.1928	2820	30.5963	464.981	21.193	2763	21.193	2790	21.193	2417
21.2133	2785.2	30.6066	469.598	21.213	2803	21.213	2891	21.213	2296
21.2339	2713.2	30.6169	465.709	21.234	2711	21.234	2830	21.234	2333
21.2545	2752.8	30.6272	449.914	21.254	2707	21.254	2853	21.254	2265
21.275	2636.4	30.6375	468.018	21.275	2736	21.275	2965	21.275	2311
21.2956	2682	30.6477	460.606	21.296	2675	21.296	2875	21.296	2340
21.3162	2679.6	30.658	448.214	21.316	2699	21.316	2903	21.316	2290
21.3367	2634	30.6683	459.149	21.337	2775	21.337	2820	21.337	2342
21.3573	2731.2	30.6786	470.812	21.357	2643	21.357	2777	21.357	2265
21.3779	2726.4	30.6889	450.036	21.378	2684	21.378	2881	21.378	2307
21.3984	2571.6	30.6992	464.252	21.398	2681	21.398	2852	21.398	2232
21.419	2624.4	30.7094	456.84	21.419	2760	21.419	2802	21.419	2345
21.4396	2713.2	30.7197	451.251	21.44	2633	21.44	2794	21.44	2286
21.4601	2658	30.73	465.224	21.46	2687	21.46	2804	21.46	2281
21.4807	2628	30.7403	468.99	21.481	2714	21.481	2835	21.481	2268
21.5012	2607.6	30.7506	473.971	21.501	2722	21.501	2753	21.501	2240
21.5218	2716.8	30.7608	471.663	21.522	2706	21.522	2839	21.522	2428
21.5424	2632.8	30.7711	461.7	21.542	2645	21.542	2879	21.542	2254
21.5629	2748	30.7814	454.653	21.563	2644	21.563	2867	21.563	2337
21.5835	2618.4	30.7917	467.168	21.584	2676	21.584	2876	21.584	2189
21.6041	2630.4	30.802	480.289	21.604	2708	21.604	2816	21.604	2275
21.6246	2662.8	30.8123	470.327	21.625	2685	21.625	2851	21.625	2232
21.6452	2625.6	30.8225	470.691	21.645	2742	21.645	2832	21.645	2232
21.6658	2575.2	30.8328	465.224	21.666	2693	21.666	2874	21.666	2288
21.6863	2628	30.8431	468.504	21.686	2712	21.686	2866	21.686	2256
21.7069	2709.6	30.8534	462.793	21.707	2678	21.707	2783	21.707	2261
21.7275	2558.4	30.8637	456.597	21.727	2649	21.727	2772	21.727	2180
21.748	2575.2	30.8739	469.598	21.748	2623	21.748	2787	21.748	2219
21.7686	2646	30.8842	462.55	21.769	2697	21.769	2923	21.769	2197
21.7892	2683.2	30.8945	470.448	21.789	2679	21.789	2788	21.789	2263
21.8097	2628	30.9048	474.7	21.81	2672	21.81	2839	21.81	2220
21.8303	2637.6	30.9151	455.625	21.83	2666	21.83	2779	21.83	2258
21.8509	2556	30.9254	470.57	21.851	2719	21.851	2692	21.851	2237
21.8714	2655.6	30.9356	474.7	21.871	2643	21.871	2796	21.871	2273
21.892	2664	30.9459	468.504	21.892	2679	21.892	2829	21.892	2203
21.9125	2565.6	30.9562	470.084	21.913	2682	21.913	2794	21.913	2330
21.9331	2626.8	30.9665	468.139	21.933	2608	21.933	2783	21.933	2243
21.9537	2583.6	30.9768	466.074	21.954	2708	21.954	2787	21.954	2192
21.9742	2569.2	30.987	459.392	21.974	2655	21.974	2809	21.974	2138
21.9948	2526	30.9973	467.168	21.995	2544	21.995	2761	21.995	2309
22.0154	2614.8	31.0076	459.27	22.015	2576	22.015	2752	22.015	2208
22.0359	2692.8	31.0179	463.158	22.036	2667	22.036	2801	22.036	2155
22.0565	2589.6	31.0282	474.214	22.056	2718	22.056	2722	22.056	2227
22.0771	2568	31.0385	460.971	22.077	2631	22.077	2785	22.077	2244
22.0976	2607.6	31.0487	465.466	22.098	2603	22.098	2813	22.098	2264
22.1182	2518.8	31.059	460.12	22.118	2627	22.118	2804	22.118	2184
22.1388	2542.8	31.0693	461.336	22.139	2613	22.139	2732	22.139	2223
22.1593	2468.4	31.0796	459.149	22.159	2742	22.159	2789	22.159	2231
22.1799	2516.4	31.0899	469.476	22.18	2671	22.18	2771	22.18	2258
22.2005	2434.8	31.1001	477.495	22.2	2613	22.2	2747	22.2	2227
22.221	2647.2	31.1104	466.438	22.221	2691	22.221	2742	22.221	2184
22.2416	2515.2	31.1207	459.756	22.242	2605	22.242	2886	22.242	2203
22.2621	2580	31.131	452.223	22.262	2638	22.262	2768	22.262	2204
22.2827	2478	31.1413	465.224	22.283	2673	22.283	2817	22.283	2213
22.3033	2468.4	31.1516	460.242	22.303	2566	22.303	2700	22.303	2266
22.3238	2544	31.1618	471.784	22.324	2719	22.324	2692	22.324	2158
22.3444	2479.2	31.1721	449.914	22.344	2503	22.344	2712	22.344	2187
22.365	2580	31.1824	456.597	22.365	2630	22.365	2773	22.365	2165
22.3855	2486.4	31.1927	469.841	22.386	2639	22.386	2772	22.386	2135
22.4061	2484	31.203	472.027	22.406	2596	22.406	2782	22.406	2251
22.4267	2544	31.2132	468.139	22.427	2637	22.427	2747	22.427	2257
22.4472	2463.6	31.2235	469.233	22.447	2585	22.447	2699	22.447	2274
22.4678	2544	31.2338	472.514	22.468	2626	22.468	2708	22.468	2155
22.4884	2502	31.2441	471.663	22.488	2604	22.488	2842	22.488	2190
22.5089	2474.4	31.2544	454.288	22.509	2602	22.509	2734	22.509	2152
22.5295	2454	31.2646	435.334	22.529	2560	22.529	2667	22.529	2151
22.5501	2494.8	31.2749	471.177	22.55	2563	22.55	2716	22.55	2129
22.5706	2420.4	31.2852	466.56	22.571	2505	22.571	2769	22.571	2173
22.5912	2610	31.2955	456.962	22.591	2552	22.591	2767	22.591	2210
22.6118	2564.4	31.3058	468.625	22.612	2539	22.612	2894	22.612	2155
22.6323	2502	31.3161	460.728	22.632	2588	22.632	2740	22.632	2115
22.6529	2439.6	31.3263	462.793	22.653	2643	22.653	2702	22.653	2119
22.6734	2529.6	31.3366	458.784	22.673	2487	22.673	2797	22.673	2111
22.694	2584.8	31.3469	465.466	22.694	2626	22.694	2686	22.694	2189
22.7146	2427.6	31.3572	453.56	22.715	2573	22.715	2710	22.715	2169
22.7351	2514	31.3675	467.168	22.735	2576	22.735	2630	22.735	2124
22.7557	2432.4	31.3777	460.849	22.756	2561	22.756	2757	22.756	2118
22.7763	2499.6	31.388	461.943	22.776	2586	22.776	2762	22.776	2199
22.7968	2600.4	31.3983	465.345	22.797	2538	22.797	2664	22.797	2099
22.8174	2521.2	31.4086	467.775	22.817	2489	22.817	2750	22.817	2167
22.838	2548.8	31.4189	456.597	22.838	2504	22.838	2740	22.838	2074
22.8585	2451.6	31.4292	466.682	22.859	2513	22.859	2794	22.859	2130
22.8791	2403.6	31.4394	469.233	22.879	2540	22.879	2730	22.879	2083
22.8997	2406	31.4497	469.233	22.9	2599	22.9	2571	22.9	2193
22.9202	2522.4	31.46	456.597	22.92	2558	22.92	2708	22.92	2103
22.9408	2451.6	31.4703	462.793	22.941	2531	22.941	2642	22.941	2099
22.9614	2425.2	31.4806	466.317	22.961	2611	22.961	2760	22.961	2262
22.9819	2532	31.4908	464.373	22.982	2636	22.982	2725	22.982	2127
23.0025	2422.8	31.5011	462.672	23.002	2525	23.002	2736	23.002	2080
23.0231	2439.6	31.5114	461.579	23.023	2614	23.023	2762	23.023	2150
23.0436	2468.4	31.5217	454.896	23.044	2570	23.044	2754	23.044	2185
23.0642	2451.6	31.532	466.195	23.064	2600	23.064	2733	23.064	2057
23.0848	2464.8	31.5423	460.849	23.085	2480	23.085	2786	23.085	2068
23.1053	2480.4	31.5525	478.953	23.105	2522	23.105	2642	23.105	2207
23.1259	2396.4	31.5628	459.027	23.126	2429	23.126	2612	23.126	2175
23.1464	2373.6	31.5731	479.317	23.146	2587	23.146	2716	23.146	2150
23.167	2462.4	31.5834	472.149	23.167	2495	23.167	2609	23.167	2112
23.1876	2414.4	31.5937	452.223	23.188	2549	23.188	2708	23.188	2067
23.2081	2403.6	31.6039	464.252	23.208	2508	23.208	2727	23.208	2064
23.2287	2313.6	31.6142	473.121	23.229	2562	23.229	2662	23.229	2085
23.2493	2389.2	31.6245	463.522	23.249	2623	23.249	2678	23.249	2155
23.2698	2371.2	31.6348	452.466	23.27	2586	23.27	2756	23.27	2091
23.2904	2341.2	31.6451	465.345	23.29	2477	23.29	2635	23.29	2031
23.311	2332.8	31.6554	459.027	23.311	2537	23.311	2744	23.311	2125
23.3315	2378.4	31.6656	465.709	23.332	2514	23.332	2664	23.332	2082
23.3521	2420.4	31.6759	457.447	23.352	2569	23.352	2721	23.352	2023
23.3727	2329.2	31.6862	458.906	23.373	2507	23.373	2674	23.373	2085
23.3932	2398.8	31.6965	482.355	23.393	2515	23.393	2730	23.393	2044
23.4138	2415.6	31.7068	460.728	23.414	2545	23.414	2664	23.414	1974
23.4344	2397.6	31.717	462.915	23.434	2597	23.434	2613	23.434	2073
23.4549	2406	31.7273	462.672	23.455	2556	23.455	2744	23.455	2148
23.4755	2415.6	31.7376	460.363	23.475	2507	23.475	2684	23.475	2119
23.4961	2400	31.7479	451.737	23.496	2486	23.496	2641	23.496	2087
23.5166	2366.4	31.7582	469.719	23.517	2394	23.517	2687	23.517	2124
23.5372	2480.4	31.7685	478.103	23.537	2568	23.537	2678	23.537	2160
23.5577	2508	31.7787	466.803	23.558	2505	23.558	2552	23.558	2093
23.5783	2396.4	31.789	451.98	23.578	2473	23.578	2797	23.578	2132
23.5989	2415.6	31.7993	460.12	23.599	2517	23.599	2665	23.599	2122
23.6194	2427.6	31.8096	466.682	23.619	2563	23.619	2698	23.619	1996
23.64	2329.2	31.8199	462.915	23.64	2552	23.64	2664	23.64	2093
23.6606	2464.8	31.8301	459.027	23.661	2483	23.661	2745	23.661	2112
23.6811	2341.2	31.8404	467.897	23.681	2446	23.681	2700	23.681	2134
23.7017	2313.6	31.8507	474.457	23.702	2435	23.702	2665	23.702	2062
23.7223	2415.6	31.861	462.065	23.722	2509	23.722	2792	23.722	2095
23.7428	2233.2	31.8713	460.971	23.743	2539	23.743	2631	23.743	1997
23.7634	2347.2	31.8816	462.065	23.763	2468	23.763	2644	23.763	2093
23.784	2356.8	31.8918	469.598	23.784	2503	23.784	2646	23.784	1998
23.8045	2418	31.9021	450.158	23.805	2525	23.805	2555	23.805	2071
23.8251	2432.4	31.9124	448.942	23.825	2518	23.825	2642	23.825	2051
23.8457	2376	31.9227	464.616	23.846	2504	23.846	2606	23.846	2049
23.8662	2370	31.933	469.962	23.866	2497	23.866	2702	23.866	2111
23.8868	2262	31.9432	473.971	23.887	2420	23.887	2656	23.887	2122
23.9074	2258.4	31.9535	457.326	23.907	2441	23.907	2565	23.907	2043
23.9279	2383.2	31.9638	443.718	23.928	2448	23.928	2587	23.928	2078
23.9485	2241.6	31.9741	458.055	23.948	2464	23.948	2557	23.948	2080
23.969	2305.2	31.9844	460.606	23.969	2497	23.969	2621	23.969	2043
23.9896	2356.8	31.9946	472.149	23.99	2516	23.99	2615	23.99	2072
24.0102	2294.4	32.0049	464.13	24.01	2492	24.01	2591	24.01	2127
24.0307	2217.6	32.0152	450.765	24.031	2514	24.031	2607	24.031	2028
24.0513	2275.2	32.0255	465.345	24.051	2429	24.051	2632	24.051	2018
24.0719	2281.2	32.0358	454.896	24.072	2415	24.072	2637	24.072	2007
24.0924	2337.6	32.0461	453.074	24.092	2406	24.092	2654	24.092	2093
24.113	2307.6	32.0563	443.718	24.113	2441	24.113	2598	24.113	2064
24.1336	2271.6	32.0666	456.354	24.134	2489	24.134	2687	24.134	2072
24.1541	2239.2	32.0769	453.074	24.154	2455	24.154	2645	24.154	1994
24.1747	2318.4	32.0872	454.531	24.175	2466	24.175	2638	24.175	2025
24.1953	2389.2	32.0975	460.485	24.195	2352	24.195	2758	24.195	1996
24.2158	2300.4	32.1077	452.83	24.216	2448	24.216	2553	24.216	1923
24.2364	2245.2	32.118	473.243	24.236	2491	24.236	2567	24.236	2054
24.257	2268	32.1283	453.681	24.257	2505	24.257	2679	24.257	2054
24.2775	2212.8	32.1386	465.466	24.278	2403	24.278	2631	24.278	2092
24.2981	2244	32.1489	471.298	24.298	2405	24.298	2681	24.298	2005
24.3187	2382	32.1592	462.55	24.319	2508	24.319	2635	24.319	2068
24.3392	2264.4	32.1694	454.046	24.339	2434	24.339	2677	24.339	1951
24.3598	2271.6	32.1797	450.158	24.36	2502	24.36	2707	24.36	2030
24.3803	2244	32.19	449.307	24.38	2481	24.38	2682	24.38	2010
24.4009	2227.2	32.2003	448.578	24.401	2385	24.401	2661	24.401	2103
24.4215	2226	32.2106	455.747	24.421	2411	24.421	2579	24.421	2064
24.442	2300.4	32.2208	461.092	24.442	2466	24.442	2681	24.442	1939
24.4626	2306.4	32.2311	456.111	24.463	2496	24.463	2573	24.463	2060
24.4832	2266.8	32.2414	466.925	24.483	2433	24.483	2608	24.483	2026
24.5037	2209.2	32.2517	456.597	24.504	2514	24.504	2644	24.504	2022
24.5243	2246.4	32.262	461.943	24.524	2427	24.524	2665	24.524	2067
24.5449	2286	32.2723	468.868	24.545	2480	24.545	2603	24.545	2085
24.5654	2180.4	32.2825	467.775	24.565	2532	24.565	2650	24.565	2007
24.586	2222.4	32.2928	464.252	24.586	2377	24.586	2602	24.586	2013
24.6066	2236.8	32.3031	463.036	24.607	2358	24.607	2508	24.607	2031
24.6271	2197.2	32.3134	457.204	24.627	2511	24.627	2545	24.627	2090
24.6477	2187.6	32.3237	458.055	24.648	2408	24.648	2630	24.648	1960
24.6683	2230.8	32.3339	449.793	24.668	2462	24.668	2525	24.668	1961
24.6888	2186.4	32.3442	447.849	24.689	2384	24.689	2579	24.689	2031
24.7094	2238	32.3545	461.822	24.709	2331	24.709	2592	24.709	2010
24.7299	2200.8	32.3648	469.233	24.73	2403	24.73	2720	24.73	2079
24.7505	2190	32.3751	461.7	24.751	2385	24.751	2621	24.751	1967
24.7711	2172	32.3854	453.924	24.771	2373	24.771	2620	24.771	1900
24.7916	2246.4	32.3956	456.597	24.792	2393	24.792	2516	24.792	1975
24.8122	2150.4	32.4059	450.279	24.812	2380	24.812	2639	24.812	1977
24.8328	2196	32.4162	448.335	24.833	2384	24.833	2575	24.833	2017
24.8533	2251.2	32.4265	455.868	24.853	2402	24.853	2654	24.853	1935
24.8739	2076	32.4368	449.185	24.874	2410	24.874	2602	24.874	1988
24.8945	2312.4	32.447	455.26	24.894	2427	24.894	2594	24.894	1958
24.915	2130	32.4573	440.559	24.915	2346	24.915	2548	24.915	1943
24.9356	2193.6	32.4676	447.849	24.936	2355	24.936	2615	24.936	1931
24.9562	2162.4	32.4779	448.214	24.956	2319	24.956	2740	24.956	1981
24.9767	2166	32.4882	463.887	24.977	2345	24.977	2476	24.977	1984
24.9973	2248.8	32.4985	452.466	24.997	2407	24.997	2654	24.997	1977
25.0179	2068.8	32.5087	468.868	25.018	2414	25.018	2558	25.018	2053
25.0384	2089.2	32.519	457.933	25.038	2267	25.038	2593	25.038	2049
25.059	2167.2	32.5293	463.401	25.059	2366	25.059	2605	25.059	2017
25.0796	2196	32.5396	474.214	25.08	2379	25.08	2521	25.08	1957
25.1001	2216.4	32.5499	457.69	25.1	2440	25.1	2550	25.1	1959
25.1207	2284.8	32.5601	459.149	25.121	2305	25.121	2645	25.121	1924
25.1412	2190	32.5704	449.55	25.141	2414	25.141	2648	25.141	2013
25.1618	2114.4	32.5807	464.738	25.162	2374	25.162	2619	25.162	2022
25.1824	2108.4	32.591	452.709	25.182	2387	25.182	2568	25.182	1860
25.2029	2222.4	32.6013	455.503	25.203	2346	25.203	2589	25.203	2025
25.2235	2158.8	32.6116	457.569	25.224	2298	25.224	2626	25.224	1905
25.2441	2158.8	32.6218	459.149	25.244	2364	25.244	2719	25.244	1978
25.2646	2139.6	32.6321	454.774	25.265	2313	25.265	2530	25.265	1954
25.2852	2078.4	32.6424	457.569	25.285	2372	25.285	2568	25.285	1913
25.3058	2076	32.6527	459.999	25.306	2350	25.306	2537	25.306	1963
25.3263	2095.2	32.663	464.495	25.326	2280	25.326	2554	25.326	1928
25.3469	2054.4	32.6732	463.644	25.347	2417	25.347	2540	25.347	1870
25.3675	2157.6	32.6835	441.896	25.367	2272	25.367	2510	25.367	1951
25.388	2181.6	32.6938	462.186	25.388	2396	25.388	2541	25.388	1991
25.4086	2138.4	32.7041	461.822	25.409	2325	25.409	2628	25.409	1946
25.4292	2122.8	32.7144	444.933	25.429	2375	25.429	2536	25.429	1887
25.4497	2185.2	32.7247	455.139	25.45	2354	25.45	2531	25.45	1956
25.4703	2174.4	32.7349	454.288	25.47	2425	25.47	2590	25.47	1989
25.4909	2022	32.7452	454.531	25.491	2385	25.491	2571	25.491	1865
25.5114	2148	32.7555	462.065	25.511	2439	25.511	2488	25.511	1929
25.532	2089.2	32.7658	459.756	25.532	2400	25.532	2532	25.532	1962
25.5526	2065.2	32.7761	453.317	25.553	2483	25.553	2667	25.553	1855
25.5731	2055.6	32.7863	463.401	25.573	2292	25.573	2511	25.573	1958
25.5937	2065.2	32.7966	468.139	25.594	2339	25.594	2567	25.594	1991
25.6142	2121.6	32.8069	464.13	25.614	2304	25.614	2590	25.614	1933
25.6348	2090.4	32.8172	443.839	25.635	2404	25.635	2568	25.635	1953
25.6554	2106	32.8275	449.307	25.655	2338	25.655	2560	25.655	1970
25.6759	2049.6	32.8377	456.476	25.676	2295	25.676	2528	25.676	1891
25.6965	2082	32.848	449.914	25.697	2405	25.697	2629	25.697	1928
25.7171	2173.2	32.8583	448.457	25.717	2337	25.717	2579	25.717	1965
25.7376	2118	32.8686	443.111	25.738	2340	25.738	2607	25.738	1835
25.7582	2074.8	32.8789	463.279	25.758	2341	25.758	2610	25.758	1948
25.7788	1982.4	32.8892	452.344	25.779	2224	25.779	2551	25.779	1944
25.7993	2035.2	32.8994	447.241	25.799	2261	25.799	2521	25.799	2021
25.8199	2044.8	32.9097	449.064	25.82	2315	25.82	2553	25.82	1826
25.8405	2048.4	32.92	446.634	25.84	2415	25.84	2600	25.84	1858
25.861	2066.4	32.9303	449.428	25.861	2286	25.861	2524	25.861	1901
25.8816	2145.6	32.9406	457.569	25.882	2338	25.882	2603	25.882	1936
25.9022	2094	32.9508	441.774	25.902	2314	25.902	2598	25.902	1893
25.9227	2079.6	32.9611	453.681	25.923	2314	25.923	2650	25.923	1912
25.9433	2133.6	32.9714	454.167	25.943	2346	25.943	2508	25.943	1925
25.9639	2082	32.9817	468.261	25.964	2184	25.964	2545	25.964	1912
25.9844	2071.2	32.992	458.906	25.984	2279	25.984	2586	25.984	1981
26.005	2054.4	33.0023	453.074	26.005	2289	26.005	2540	26.005	1983
26.0255	2083.2	33.0125	457.933	26.026	2299	26.026	2556	26.026	1960
26.0461	2005.2	33.0228	451.858	26.046	2356	26.046	2492	26.046	1857
26.0667	2043.6	33.0331	461.943	26.067	2330	26.067	2554	26.067	1863
26.0872	2017.2	33.0434	453.438	26.087	2310	26.087	2548	26.087	1883
26.1078	2013.6	33.0537	462.186	26.108	2266	26.108	2571	26.108	1956
26.1284	2025.6	33.0639	459.635	26.128	2238	26.128	2610	26.128	1937
26.1489	2077.2	33.0742	457.326	26.149	2306	26.149	2544	26.149	1923
26.1695	2006.4	33.0845	463.765	26.17	2319	26.17	2575	26.17	1920
26.1901	2113.2	33.0948	446.755	26.19	2328	26.19	2554	26.19	1843
26.2106	2042.4	33.1051	448.335	26.211	2347	26.211	2510	26.211	1913
26.2312	2024.4	33.1154	445.905	26.231	2324	26.231	2463	26.231	1941
26.2518	2064	33.1256	452.223	26.252	2300	26.252	2538	26.252	1928
26.2723	2108.4	33.1359	450.644	26.272	2269	26.272	2497	26.272	1894
26.2929	2102.4	33.1462	447.971	26.293	2260	26.293	2547	26.293	1894
26.3135	2085.6	33.1565	466.925	26.313	2239	26.313	2480	26.313	1952
26.334	2107.2	33.1668	464.252	26.334	2311	26.334	2565	26.334	1802
26.3546	2025.6	33.177	462.915	26.355	2253	26.355	2544	26.355	1934
26.3752	2025.6	33.1873	453.438	26.375	2310	26.375	2453	26.375	1880
26.3957	2029.2	33.1976	440.923	26.396	2229	26.396	2571	26.396	1843
26.4163	2140.8	33.2079	450.644	26.416	2278	26.416	2495	26.416	1851
26.4368	2026.8	33.2182	471.298	26.437	2270	26.437	2588	26.437	1896
26.4574	2150.4	33.2285	464.373	26.457	2251	26.457	2510	26.457	1884
26.478	2067.6	33.2387	449.428	26.478	2320	26.478	2532	26.478	1908
26.4985	2031.6	33.249	461.336	26.499	2283	26.499	2420	26.499	1901
26.5191	2032.8	33.2593	454.046	26.519	2376	26.519	2513	26.519	1808
26.5397	2042.4	33.2696	456.597	26.54	2346	26.54	2474	26.54	1917
26.5602	2001.6	33.2799	453.681	26.56	2310	26.56	2517	26.56	1909
26.5808	1939.2	33.2901	449.671	26.581	2176	26.581	2567	26.581	1879
26.6014	2034	33.3004	457.083	26.601	2265	26.601	2516	26.601	1891
26.6219	2114.4	33.3107	471.906	26.622	2312	26.622	2485	26.622	1913
26.6425	2034	33.321	476.644	26.642	2237	26.642	2504	26.642	1902
26.6631	1940.4	33.3313	454.41	26.663	2355	26.663	2498	26.663	1878
26.6836	2047.2	33.3416	461.822	26.684	2211	26.684	2539	26.684	1832
26.7042	1998	33.3518	463.887	26.704	2252	26.704	2540	26.704	1916
26.7248	2013.6	33.3621	457.812	26.725	2252	26.725	2551	26.725	1860
26.7453	1996.8	33.3724	459.999	26.745	2224	26.745	2446	26.745	1901
26.7659	2068.8	33.3827	457.204	26.766	2273	26.766	2570	26.766	1866
26.7864	2073.6	33.393	458.176	26.786	2237	26.786	2559	26.786	1876
26.807	1966.8	33.4032	457.326	26.807	2264	26.807	2509	26.807	2012
26.8276	2011.2	33.4135	449.428	26.828	2303	26.828	2523	26.828	1901
26.8481	1940.4	33.4238	463.522	26.848	2147	26.848	2471	26.848	1871
26.8687	2012.4	33.4341	454.167	26.869	2199	26.869	2502	26.869	1780
26.8893	1995.6	33.4444	448.214	26.889	2249	26.889	2535	26.889	1829
26.9098	1947.6	33.4547	462.915	26.91	2143	26.91	2572	26.91	1902
26.9304	2024.4	33.4649	451.737	26.93	2163	26.93	2574	26.93	1790
26.951	1926	33.4752	444.812	26.951	2243	26.951	2484	26.951	1870
26.9715	2052	33.4855	448.942	26.972	2222	26.972	2474	26.972	1846
26.9921	1959.6	33.4958	454.774	26.992	2267	26.992	2440	26.992	1871
27.0127	1956	33.5061	452.344	27.013	2293	27.013	2562	27.013	1799
27.0332	2034	33.5163	461.214	27.033	2176	27.033	2504	27.033	1958
27.0538	1958.4	33.5266	451.251	27.054	2201	27.054	2536	27.054	1901
27.0744	1966.8	33.5369	447.12	27.074	2190	27.074	2547	27.074	1843
27.0949	1960.8	33.5472	447.485	27.095	2266	27.095	2592	27.095	1913
27.1155	1963.2	33.5575	457.326	27.115	2250	27.115	2551	27.115	1903
27.1361	1956	33.5677	475.794	27.136	2240	27.136	2524	27.136	1834
27.1566	1942.8	33.578	447.485	27.157	2174	27.157	2535	27.157	1887
27.1772	1969.2	33.5883	451.98	27.177	2256	27.177	2393	27.177	1893
27.1977	1918.8	33.5986	454.288	27.198	2218	27.198	2487	27.198	1849
27.2183	2026.8	33.6089	453.924	27.218	2245	27.218	2494	27.218	1865
27.2389	1934.4	33.6192	453.681	27.239	2259	27.239	2569	27.239	1816
27.2594	2019.6	33.6294	467.411	27.259	2250	27.259	2603	27.259	1837
27.28	1974	33.6397	458.298	27.28	2209	27.28	2495	27.28	1837
27.3006	1984.8	33.65	446.148	27.301	2192	27.301	2624	27.301	1849
27.3211	1971.6	33.6603	451.737	27.321	2329	27.321	2431	27.321	1860
27.3417	1890	33.6706	457.569	27.342	2218	27.342	2565	27.342	1896
27.3623	1904.4	33.6808	464.495	27.362	2202	27.362	2521	27.362	1886
27.3828	1935.6	33.6911	452.587	27.383	2200	27.383	2554	27.383	1840
27.4034	1917.6	33.7014	451.251	27.403	2224	27.403	2507	27.403	1851
27.424	1971.6	33.7117	456.84	27.424	2308	27.424	2426	27.424	1871
27.4445	1992	33.722	464.495	27.445	2155	27.445	2484	27.445	1844
27.4651	1959.6	33.7323	454.288	27.465	2248	27.465	2455	27.465	1825
27.4857	1803.6	33.7425	446.998	27.486	2204	27.486	2424	27.486	1778
27.5062	1936.8	33.7528	439.952	27.506	2198	27.506	2460	27.506	1874
27.5268	1968	33.7631	440.316	27.527	2245	27.527	2531	27.527	1843
27.5474	1854	33.7734	444.568	27.547	2237	27.547	2464	27.547	1880
27.5679	1960.8	33.7837	453.438	27.568	2217	27.568	2516	27.568	1909
27.5885	1998	33.7939	447.485	27.588	2196	27.588	2511	27.588	1774
27.6091	1918.8	33.8042	444.568	27.609	2171	27.609	2518	27.609	1841
27.6296	1924.8	33.8145	443.475	27.63	2210	27.63	2448	27.63	1795
27.6502	1941.6	33.8248	454.774	27.65	2195	27.65	2528	27.65	1815
27.6707	2030.4	33.8351	458.176	27.671	2172	27.671	2433	27.671	1842
27.6913	1936.8	33.8454	441.531	27.691	2124	27.691	2420	27.691	1885
27.7119	1882.8	33.8556	462.186	27.712	2185	27.712	2525	27.712	1860
27.7324	1975.2	33.8659	453.681	27.732	2217	27.732	2483	27.732	1881
27.753	1953.6	33.8762	446.512	27.753	2211	27.753	2390	27.753	1871
27.7736	1944	33.8865	455.868	27.774	2201	27.774	2510	27.774	1747
27.7941	1953.6	33.8968	454.046	27.794	2188	27.794	2512	27.794	1853
27.8147	1874.4	33.907	447.485	27.815	2226	27.815	2559	27.815	1773
27.8353	1849.2	33.9173	458.298	27.835	2187	27.835	2482	27.835	1781
27.8558	1861.2	33.9276	444.69	27.856	2206	27.856	2445	27.856	1784
27.8764	1918.8	33.9379	449.793	27.876	2183	27.876	2535	27.876	1869
27.897	1840.8	33.9482	455.503	27.897	2287	27.897	2551	27.897	1837
27.9175	1873.2	33.9585	461.579	27.918	2201	27.918	2477	27.918	1889
27.9381	1944	33.9687	460.485	27.938	2171	27.938	2513	27.938	1862
27.9587	1957.2	33.979	454.046	27.959	2191	27.959	2623	27.959	1726
27.9792	1915.2	33.9893	450.036	27.979	2233	27.979	2496	27.979	1908
27.9998	1935.6	33.9996	460.363	28	2129	28	2459	28	1834
28.0204	1886.4	34.0099	458.298	28.02	2128	28.02	2518	28.02	1773
28.0409	1872	34.0201	456.476	28.041	2198	28.041	2575	28.041	1791
28.0615	1918.8	34.0304	459.27	28.061	2125	28.061	2495	28.061	1856
28.082	1903.2	34.0407	456.719	28.082	2162	28.082	2578	28.082	1777
28.1026	1911.6	34.051	455.99	28.103	2251	28.103	2529	28.103	1790
28.1232	1825.2	34.0613	449.064	28.123	2157	28.123	2529	28.123	1851
28.1437	1846.8	34.0716	455.017	28.144	2163	28.144	2411	28.144	1806
28.1643	1870.8	34.0818	443.596	28.164	2198	28.164	2511	28.164	1927
28.1849	1842	34.0921	437.157	28.185	2214	28.185	2593	28.185	1793
28.2054	1779.6	34.1024	455.26	28.205	2206	28.205	2387	28.205	1799
28.226	1862.4	34.1127	455.26	28.226	2163	28.226	2518	28.226	1808
28.2466	1879.2	34.123	443.596	28.247	2133	28.247	2482	28.247	1805
28.2671	1744.8	34.1332	455.139	28.267	2118	28.267	2467	28.267	1800
28.2877	1875.6	34.1435	449.55	28.288	2158	28.288	2490	28.288	1888
28.3083	1898.4	34.1538	446.755	28.308	2222	28.308	2463	28.308	1844
28.3288	1833.6	34.1641	460.363	28.329	2211	28.329	2437	28.329	1917
28.3494	1843.2	34.1744	456.354	28.349	2151	28.349	2456	28.349	1853
28.37	1899.6	34.1847	444.325	28.37	2123	28.37	2483	28.37	1838
28.3905	1846.8	34.1949	433.269	28.391	2153	28.391	2395	28.391	1817
28.4111	1836	34.2052	440.073	28.411	2128	28.411	2519	28.411	1895
28.4317	1792.8	34.2155	446.391	28.432	2093	28.432	2535	28.432	1831
28.4522	1872	34.2258	457.69	28.452	2192	28.452	2446	28.452	1824
28.4728	1801.2	34.2361	448.942	28.473	2185	28.473	2486	28.473	1796
28.4933	1828.8	34.2463	452.101	28.493	2218	28.493	2524	28.493	1813
28.5139	1846.8	34.2566	441.166	28.514	2112	28.514	2561	28.514	1919
28.5345	1836	34.2669	447.606	28.534	2074	28.534	2476	28.534	1903
28.555	1885.2	34.2772	457.812	28.555	2261	28.555	2461	28.555	1753
28.5756	1873.2	34.2875	438.372	28.576	2227	28.576	2454	28.576	1936
28.5962	1807.2	34.2978	456.719	28.596	2141	28.596	2463	28.596	1898
28.6167	1872	34.308	447.485	28.617	2212	28.617	2482	28.617	1897
28.6373	1818	34.3183	454.896	28.637	2223	28.637	2519	28.637	1877
28.6579	1880.4	34.3286	438.007	28.658	2221	28.658	2501	28.658	1791
28.6784	1830	34.3389	454.167	28.678	2101	28.678	2416	28.678	1869
28.699	1924.8	34.3492	448.7	28.699	2125	28.699	2450	28.699	1850
28.7196	1856.4	34.3594	443.232	28.72	2208	28.72	2575	28.72	1752
28.7401	1912.8	34.3697	447.485	28.74	2182	28.74	2487	28.74	1838
28.7607	1890	34.38	447.849	28.761	2075	28.761	2558	28.761	1814
28.7813	1754.4	34.3903	452.344	28.781	2096	28.781	2476	28.781	1782
28.8018	1754.4	34.4006	448.7	28.802	2157	28.802	2501	28.802	1823
28.8224	1839.6	34.4108	460.242	28.822	2178	28.822	2456	28.822	1821
28.8429	1779.6	34.4211	446.148	28.843	2122	28.843	2559	28.843	1791
28.8635	1792.8	34.4314	445.419	28.864	2126	28.864	2490	28.864	1868
28.8841	1785.6	34.4417	451.494	28.884	2146	28.884	2511	28.884	1852
28.9046	1843.2	34.452	460.849	28.905	2136	28.905	2452	28.905	1815
28.9252	1748.4	34.4623	451.373	28.925	2065	28.925	2493	28.925	1779
28.9458	1838.4	34.4725	459.027	28.946	2083	28.946	2491	28.946	1722
28.9663	1806	34.4828	448.942	28.966	2116	28.966	2452	28.966	1751
28.9869	1813.2	34.4931	451.858	28.987	2208	28.987	2507	28.987	1766
29.0075	1885.2	34.5034	452.709	29.007	2111	29.007	2525	29.007	1851
29.028	1866	34.5137	448.578	29.028	2176	29.028	2511	29.028	1685
29.0486	1828.8	34.5239	448.092	29.049	2195	29.049	2520	29.049	1783
29.0692	1872	34.5342	453.074	29.069	2077	29.069	2505	29.069	1727
29.0897	1826.4	34.5445	442.017	29.09	2174	29.09	2417	29.09	1855
29.1103	1808.4	34.5548	434.241	29.11	2172	29.11	2493	29.11	1792
29.1309	1759.2	34.5651	457.204	29.131	2045	29.131	2377	29.131	1754
29.1514	1657.2	34.5754	462.429	29.151	2111	29.151	2606	29.151	1859
29.172	1738.8	34.5856	453.803	29.172	2167	29.172	2554	29.172	1776
29.1926	1820.4	34.5959	451.858	29.193	2129	29.193	2472	29.193	1794
29.2131	1813.2	34.6062	445.298	29.213	2137	29.213	2460	29.213	1739
29.2337	1782	34.6165	457.569	29.234	2149	29.234	2428	29.234	1743
29.2542	1797.6	34.6268	448.214	29.254	2109	29.254	2435	29.254	1733
29.2748	1804.8	34.637	457.083	29.275	2118	29.275	2558	29.275	1752
29.2954	1779.6	34.6473	444.69	29.295	2180	29.295	2417	29.295	1800
29.3159	1827.6	34.6576	451.251	29.316	2204	29.316	2500	29.316	1813
29.3365	1813.2	34.6679	455.26	29.337	2104	29.337	2489	29.337	1774
29.3571	1860	34.6782	441.166	29.357	2062	29.357	2529	29.357	1793
29.3776	1742.4	34.6885	448.214	29.378	2095	29.378	2397	29.378	1822
29.3982	1753.2	34.6987	441.896	29.398	2100	29.398	2500	29.398	1797
29.4188	1801.2	34.709	442.746	29.419	2142	29.419	2414	29.419	1825
29.4393	1822.8	34.7193	433.998	29.439	2108	29.439	2426	29.439	1732
29.4599	1800	34.7296	436.307	29.46	2102	29.46	2472	29.46	1753
29.4805	1772.4	34.7399	448.457	29.48	2205	29.48	2469	29.48	1747
29.501	1833.6	34.7501	446.391	29.501	2080	29.501	2519	29.501	1753
29.5216	1798.8	34.7604	451.008	29.522	2108	29.522	2462	29.522	1716
29.5422	1791.6	34.7707	446.634	29.542	2095	29.542	2538	29.542	1746
29.5627	1833.6	34.781	455.382	29.563	2152	29.563	2461	29.563	1763
29.5833	1869.6	34.7913	450.158	29.583	2159	29.583	2462	29.583	1740
29.6039	1804.8	34.8016	454.288	29.604	2101	29.604	2484	29.604	1835
29.6244	1752	34.8118	434.606	29.624	2100	29.624	2525	29.624	1843
29.645	1761.6	34.8221	445.541	29.645	1983	29.645	2571	29.645	1764
29.6656	1734	34.8324	450.522	29.666	2054	29.666	2441	29.666	1780
29.6861	1766.4	34.8427	445.055	29.686	2127	29.686	2403	29.686	1714
29.7067	1771.2	34.853	440.559	29.707	2096	29.707	2387	29.707	1726
29.7272	1834.8	34.8632	445.055	29.727	2123	29.727	2426	29.727	1756
29.7478	1798.8	34.8735	448.457	29.748	2239	29.748	2434	29.748	1754
29.7684	1773.6	34.8838	439.101	29.768	2047	29.768	2410	29.768	1755
29.7889	1774.8	34.8941	434.363	29.789	2036	29.789	2472	29.789	1802
29.8095	1833.6	34.9044	445.176	29.81	2091	29.81	2438	29.81	1827
29.8301	1732.8	34.9147	437.157	29.83	2123	29.83	2395	29.83	1731
29.8506	1804.8	34.9249	444.447	29.851	2043	29.851	2453	29.851	1755
29.8712	1810.8	34.9352	451.858	29.871	2123	29.871	2535	29.871	1775
29.8918	1796.4	34.9455	447.971	29.892	2075	29.892	2431	29.892	1744
29.9123	1804.8	34.9558	449.185	29.912	2090	29.912	2473	29.912	1716
29.9329	1743.6	34.9661	440.923	29.933	2178	29.933	2489	29.933	1738
29.9535	1820.4	34.9763	446.998	29.953	2162	29.953	2490	29.953	1771
29.974	1704	34.9866	448.214	29.974	2137	29.974	2451	29.974	1759
29.9946	1720.8	34.9969	453.074	29.995	2156	29.995	2474	29.995	1694
30.0152	1704	35.0072	451.13	30.015	2064	30.015	2421	30.015	1722
30.0357	1816.8	35.0175	438.615	30.036	2109	30.036	2432	30.036	1763
30.0563	1801.2	35.0278	457.447	30.056	2088	30.056	2515	30.056	1735
30.0769	1693.2	35.038	448.942	30.077	2140	30.077	2585	30.077	1801
30.0974	1764	35.0483	448.335	30.097	2167	30.097	2563	30.097	1763
30.118	1664.4	35.0586	453.317	30.118	2142	30.118	2628	30.118	1744
30.1385	1696.8	35.0689	462.793	30.139	2264	30.139	2536	30.139	1861
30.1591	1857.6	35.0792	452.101	30.159	2210	30.159	2505	30.159	1742
30.1797	1800	35.0894	457.447	30.18	2251	30.18	2533	30.18	1807
30.2002	1762.8	35.0997	453.438	30.2	2209	30.2	2588	30.2	1731
30.2208	1726.8	35.11	462.55	30.221	2332	30.221	2578	30.221	1706
30.2414	1708.8	35.1203	436.55	30.241	2447	30.241	2638	30.241	1729
30.2619	1771.2	35.1306	450.522	30.262	2359	30.262	2726	30.262	1788
30.2825	1765.2	35.1409	441.896	30.282	2453	30.282	2768	30.282	1733
30.3031	1774.8	35.1511	452.223	30.303	2509	30.303	2900	30.303	1807
30.3236	1680	35.1614	434.12	30.324	2457	30.324	2774	30.324	1800
30.3442	1716	35.1717	437.279	30.344	2488	30.344	2839	30.344	1785
30.3648	1765.2	35.182	439.101	30.365	2452	30.365	2780	30.365	1737
30.3853	1719.6	35.1923	445.176	30.385	2361	30.385	2762	30.385	1765
30.4059	1729.2	35.2025	448.821	30.406	2239	30.406	2756	30.406	1735
30.4265	1892.4	35.2128	439.83	30.426	2265	30.426	2687	30.426	1735
30.447	1839.6	35.2231	430.961	30.447	2307	30.447	2602	30.447	1731
30.4676	1797.6	35.2334	442.625	30.468	2221	30.468	2679	30.468	1749
30.4882	1858.8	35.2437	446.026	30.488	2229	30.488	2511	30.488	1741
30.5087	1777.2	35.2539	448.092	30.509	2151	30.509	2512	30.509	1770
30.5293	1675.2	35.2642	459.877	30.529	2027	30.529	2515	30.529	1738
30.5498	1756.8	35.2745	439.709	30.55	2097	30.55	2431	30.55	1734
30.5704	1779.6	35.2848	431.568	30.57	2130	30.57	2428	30.57	1706
30.591	1795.2	35.2951	445.541	30.591	2128	30.591	2518	30.591	1774
30.6115	1833.6	35.3054	459.635	30.612	2105	30.612	2649	30.612	1802
30.6321	1770	35.3156	455.139	30.632	2074	30.632	2490	30.632	1828
30.6527	1794	35.3259	448.578	30.653	2038	30.653	2564	30.653	1741
30.6732	1824	35.3362	446.512	30.673	2103	30.673	2476	30.673	1723
30.6938	1789.2	35.3465	444.933	30.694	2045	30.694	2429	30.694	1790
30.7144	1704	35.3568	441.896	30.714	2094	30.714	2569	30.714	1757
30.7349	1695.6	35.367	432.904	30.735	2050	30.735	2449	30.735	1783
30.7555	1748.4	35.3773	436.063	30.755	2114	30.755	2396	30.755	1713
30.7761	1802.4	35.3876	444.204	30.776	2004	30.776	2485	30.776	1738
30.7966	1834.8	35.3979	454.653	30.797	2118	30.797	2357	30.797	1756
30.8172	1802.4	35.4082	452.466	30.817	2077	30.817	2450	30.817	1680
30.8378	1789.2	35.4185	451.373	30.838	2117	30.838	2460	30.838	1735
30.8583	1774.8	35.4287	434.12	30.858	2070	30.858	2423	30.858	1676
30.8789	1735.2	35.439	439.709	30.879	2066	30.879	2417	30.879	1700
30.8995	1719.6	35.4493	443.475	30.899	2014	30.899	2412	30.899	1739
30.92	1737.6	35.4596	448.335	30.92	2046	30.92	2335	30.92	1659
30.9406	1818	35.4699	446.148	30.941	2035	30.941	2379	30.941	1774
30.9611	1689.6	35.4801	441.288	30.961	1946	30.961	2390	30.961	1723
30.9817	1728	35.4904	456.111	30.982	2037	30.982	2419	30.982	1694
31.0023	1770	35.5007	448.335	31.002	2133	31.002	2432	31.002	1775
31.0228	1699.2	35.511	450.887	31.023	1967	31.023	2424	31.023	1700
31.0434	1834.8	35.5213	451.251	31.043	2020	31.043	2364	31.043	1711
31.064	1808.4	35.5316	441.652	31.064	2046	31.064	2386	31.064	1639
31.0845	1784.4	35.5418	456.354	31.085	2020	31.085	2341	31.085	1749
31.1051	1794	35.5521	448.335	31.105	2021	31.105	2446	31.105	1695
31.1257	1669.2	35.5624	435.577	31.126	2048	31.126	2369	31.126	1740
31.1462	1720.8	35.5727	438.615	31.146	2033	31.146	2411	31.146	1666
31.1668	1814.4	35.583	447.241	31.167	2065	31.167	2401	31.167	1707
31.1874	1713.6	35.5932	453.074	31.187	2001	31.187	2412	31.187	1685
31.2079	1816.8	35.6035	435.82	31.208	2043	31.208	2377	31.208	1668
31.2285	1812	35.6138	449.307	31.228	2066	31.228	2444	31.228	1689
31.2491	1794	35.6241	436.671	31.249	1970	31.249	2343	31.249	1636
31.2696	1860	35.6344	449.671	31.27	1903	31.27	2329	31.27	1663
31.2902	1824	35.6447	446.391	31.29	2025	31.29	2400	31.29	1702
31.3107	1875.6	35.6549	440.68	31.311	2088	31.311	2432	31.311	1755
31.3313	1770	35.6652	442.503	31.331	1980	31.331	2364	31.331	1643
31.3519	1810.8	35.6755	441.774	31.352	1949	31.352	2411	31.352	1638
31.3724	1831.2	35.6858	440.316	31.372	2078	31.372	2340	31.372	1718
31.393	1713.6	35.6961	435.091	31.393	2098	31.393	2326	31.393	1654
31.4136	1716	35.7063	456.111	31.414	2076	31.414	2360	31.414	1671
31.4341	1759.2	35.7166	452.952	31.434	1978	31.434	2392	31.434	1666
31.4547	1803.6	35.7269	442.139	31.455	2052	31.455	2347	31.455	1688
31.4753	1744.8	35.7372	457.569	31.475	1996	31.475	2395	31.475	1716
31.4958	1833.6	35.7475	451.251	31.496	2022	31.496	2389	31.496	1682
31.5164	1812	35.7578	463.158	31.516	2027	31.516	2353	31.516	1678
31.537	1798.8	35.768	447.728	31.537	2104	31.537	2401	31.537	1689
31.5575	1732.8	35.7783	438.493	31.558	2009	31.558	2434	31.558	1743
31.5781	1758	35.7886	446.755	31.578	1970	31.578	2251	31.578	1678
31.5987	1741.2	35.7989	447.728	31.599	2037	31.599	2422	31.599	1738
31.6192	1851.6	35.8092	442.382	31.619	2063	31.619	2440	31.619	1702
31.6398	1866	35.8194	445.541	31.64	2046	31.64	2392	31.64	1661
31.6604	1879.2	35.8297	440.802	31.66	2000	31.66	2361	31.66	1627
31.6809	1826.4	35.84	443.718	31.681	1995	31.681	2319	31.681	1659
31.7015	1760.4	35.8503	450.522	31.701	1954	31.701	2359	31.701	1680
31.722	1724.4	35.8606	431.204	31.722	2007	31.722	2407	31.722	1665
31.7426	1744.8	35.8709	443.596	31.743	1993	31.743	2354	31.743	1712
31.7632	1861.2	35.8811	442.017	31.763	2053	31.763	2329	31.763	1688
31.7837	1732.8	35.8914	455.017	31.784	1988	31.784	2371	31.784	1721
31.8043	1785.6	35.9017	442.017	31.804	1958	31.804	2355	31.804	1675
31.8249	1774.8	35.912	453.56	31.825	1878	31.825	2309	31.825	1710
31.8454	1807.2	35.9223	449.064	31.845	2030	31.845	2354	31.845	1633
31.866	1786.8	35.9325	441.045	31.866	1994	31.866	2392	31.866	1601
31.8866	1795.2	35.9428	433.512	31.887	1901	31.887	2395	31.887	1681
31.9071	1752	35.9531	456.597	31.907	2055	31.907	2281	31.907	1678
31.9277	1746	35.9634	428.652	31.928	1993	31.928	2311	31.928	1706
31.9483	1789.2	35.9737	436.063	31.948	1979	31.948	2395	31.948	1649
31.9688	1669.2	35.9839	442.382	31.969	1958	31.969	2362	31.969	1630
31.9894	1808.4	35.9942	438.979	31.989	2009	31.989	2352	31.989	1673
32.01	1728	36.0045	438.615	32.01	1936	32.01	2382	32.01	1669
32.0305	1742.4	36.0148	445.905	32.031	1995	32.031	2362	32.031	1675
32.0511	1722	36.0251	453.438	32.051	1965	32.051	2381	32.051	1697
32.0717	1800	36.0354	436.428	32.072	2018	32.072	2388	32.072	1627
32.0922	1701.6	36.0456	436.793	32.092	1946	32.092	2322	32.092	1728
32.1128	1742.4	36.0559	437.279	32.113	1869	32.113	2381	32.113	1670
32.1334	1675.2	36.0662	438.615	32.133	2014	32.133	2282	32.133	1616
32.1539	1732.8	36.0765	445.905	32.154	1957	32.154	2364	32.154	1649
32.1745	1663.2	36.0868	432.175	32.174	1999	32.174	2364	32.174	1670
32.195	1592.4	36.097	445.905	32.195	2039	32.195	2327	32.195	1697
32.2156	1749.6	36.1073	444.812	32.216	1878	32.216	2416	32.216	1714
32.2362	1706.4	36.1176	450.279	32.236	1996	32.236	2406	32.236	1633
32.2567	1640.4	36.1279	451.615	32.257	1941	32.257	2349	32.257	1637
32.2773	1708.8	36.1382	444.325	32.277	1987	32.277	2379	32.277	1635
32.2979	1672.8	36.1485	453.195	32.298	2012	32.298	2303	32.298	1716
32.3184	1689.6	36.1587	446.634	32.318	1965	32.318	2299	32.318	1590
32.339	1644	36.169	451.373	32.339	2023	32.339	2301	32.339	1593
32.3596	1712.4	36.1793	447.241	32.36	1903	32.36	2362	32.36	1643
32.3801	1720.8	36.1896	455.625	32.38	2089	32.38	2331	32.38	1741
32.4007	1627.2	36.1999	449.185	32.401	2037	32.401	2303	32.401	1647
32.4213	1683.6	36.2101	437.522	32.421	2033	32.421	2337	32.421	1758
32.4418	1686	36.2204	440.438	32.442	1942	32.442	2331	32.442	1635
32.4624	1623.6	36.2307	436.063	32.462	2000	32.462	2224	32.462	1742
32.483	1639.2	36.241	453.681	32.483	2013	32.483	2414	32.483	1712
32.5035	1568.4	36.2513	429.988	32.504	1948	32.504	2355	32.504	1693
32.5241	1662	36.2616	444.204	32.524	1999	32.524	2324	32.524	1667
32.5446	1662	36.2718	445.662	32.545	2027	32.545	2411	32.545	1654
32.5652	1686	36.2821	445.298	32.565	1938	32.565	2411	32.565	1679
32.5858	1662	36.2924	432.661	32.586	1904	32.586	2265	32.586	1711
32.6063	1638	36.3027	434.363	32.606	1970	32.606	2385	32.606	1614
32.6269	1710	36.313	441.409	32.627	1921	32.627	2332	32.627	1700
32.6475	1669.2	36.3232	444.447	32.647	1988	32.647	2396	32.647	1625
32.668	1638	36.3335	434.97	32.668	1982	32.668	2386	32.668	1673
32.6886	1639.2	36.3438	435.82	32.689	1972	32.689	2291	32.689	1722
32.7092	1623.6	36.3541	454.41	32.709	1983	32.709	2355	32.709	1653
32.7297	1676.4	36.3644	458.298	32.73	2035	32.73	2241	32.73	1588
32.7503	1681.2	36.3747	428.288	32.75	1936	32.75	2329	32.75	1720
32.7709	1701.6	36.3849	440.923	32.771	1990	32.771	2299	32.771	1656
32.7914	1719.6	36.3952	440.195	32.791	1901	32.791	2387	32.791	1610
32.812	1671.6	36.4055	443.232	32.812	1942	32.812	2345	32.812	1664
32.8326	1698	36.4158	448.578	32.833	1947	32.833	2220	32.833	1591
32.8531	1706.4	36.4261	436.793	32.853	2005	32.853	2403	32.853	1718
32.8737	1586.4	36.4363	441.774	32.874	1975	32.874	2253	32.874	1733
32.8943	1636.8	36.4466	458.298	32.894	1934	32.894	2322	32.894	1643
32.9148	1695.6	36.4569	447.606	32.915	1956	32.915	2316	32.915	1699
32.9354	1618.8	36.4672	438.979	32.935	2049	32.935	2300	32.935	1688
32.956	1671.6	36.4775	438.129	32.956	1986	32.956	2306	32.956	1677
32.9765	1694.4	36.4878	438.25	32.977	1975	32.977	2272	32.977	1725
32.9971	1670.4	36.498	457.083	32.997	1927	32.997	2357	32.997	1693
33.0176	1621.2	36.5083	446.148	33.018	1915	33.018	2237	33.018	1717
33.0382	1645.2	36.5186	454.046	33.038	1971	33.038	2344	33.038	1679
33.0588	1545.6	36.5289	441.166	33.059	2001	33.059	2361	33.059	1652
33.0793	1623.6	36.5392	447.849	33.079	1897	33.079	2374	33.079	1705
33.0999	1641.6	36.5494	428.409	33.1	1956	33.1	2339	33.1	1640
33.1205	1562.4	36.5597	440.316	33.12	1912	33.12	2433	33.12	1629
33.141	1644	36.57	440.559	33.141	1998	33.141	2270	33.141	1680
33.1616	1568.4	36.5803	432.175	33.162	1927	33.162	2272	33.162	1661
33.1822	1645.2	36.5906	438.25	33.182	1952	33.182	2367	33.182	1716
33.2027	1628.4	36.6009	442.746	33.203	1953	33.203	2384	33.203	1629
33.2233	1617.6	36.6111	447.485	33.223	1938	33.223	2376	33.223	1627
33.2439	1610.4	36.6214	454.774	33.244	1974	33.244	2302	33.244	1633
33.2644	1618.8	36.6317	435.091	33.264	1950	33.264	2398	33.264	1706
33.285	1648.8	36.642	447.241	33.285	1919	33.285	2381	33.285	1653
33.3056	1588.8	36.6523	433.634	33.306	1889	33.306	2302	33.306	1681
33.3261	1569.6	36.6625	440.316	33.326	1873	33.326	2337	33.326	1637
33.3467	1603.2	36.6728	441.045	33.347	1914	33.347	2368	33.347	1600
33.3672	1640.4	36.6831	438.615	33.367	1928	33.367	2336	33.367	1687
33.3878	1652.4	36.6934	452.344	33.388	1898	33.388	2377	33.388	1637
33.4084	1743.6	36.7037	447.241	33.408	1985	33.408	2406	33.408	1612
33.4289	1597.2	36.714	441.166	33.429	1965	33.429	2225	33.429	1727
33.4495	1620	36.7242	437.157	33.45	1945	33.45	2378	33.45	1688
33.4701	1587.6	36.7345	442.503	33.47	1973	33.47	2301	33.47	1610
33.4906	1719.6	36.7448	446.391	33.491	1905	33.491	2409	33.491	1696
33.5112	1593.6	36.7551	440.316	33.511	1917	33.511	2356	33.511	1671
33.5318	1582.8	36.7654	441.774	33.532	2001	33.532	2369	33.532	1583
33.5523	1653.6	36.7756	455.625	33.552	1959	33.552	2312	33.552	1676
33.5729	1644	36.7859	445.541	33.573	1904	33.573	2420	33.573	1660
33.5935	1581.6	36.7962	441.409	33.593	2001	33.593	2332	33.593	1684
33.614	1622.4	36.8065	439.952	33.614	2005	33.614	2384	33.614	1602
33.6346	1671.6	36.8168	444.204	33.635	1918	33.635	2306	33.635	1645
33.6552	1592.4	36.827	433.39	33.655	2011	33.655	2303	33.655	1620
33.6757	1624.8	36.8373	444.69	33.676	1930	33.676	2422	33.676	1658
33.6963	1602	36.8476	429.502	33.696	1905	33.696	2284	33.696	1641
33.7169	1555.2	36.8579	444.447	33.717	1920	33.717	2387	33.717	1662
33.7374	1543.2	36.8682	436.793	33.737	1953	33.737	2329	33.737	1592
33.758	1591.2	36.8785	450.522	33.758	1853	33.758	2258	33.758	1679
33.7786	1598.4	36.8887	433.39	33.779	1938	33.779	2315	33.779	1637
33.7991	1536	36.899	449.064	33.799	1917	33.799	2284	33.799	1608
33.8197	1588.8	36.9093	433.877	33.82	1880	33.82	2264	33.82	1663
33.8402	1596	36.9196	447.485	33.84	1872	33.84	2401	33.84	1594
33.8608	1542	36.9299	445.298	33.861	1976	33.861	2332	33.861	1628
33.8814	1612.8	36.9401	440.802	33.881	1992	33.881	2227	33.881	1563
33.9019	1588.8	36.9504	442.017	33.902	1952	33.902	2246	33.902	1650
33.9225	1660.8	36.9607	435.334	33.923	1907	33.923	2337	33.923	1615
33.9431	1526.4	36.971	438.736	33.943	1971	33.943	2268	33.943	1709
33.9636	1608	36.9813	441.896	33.964	1897	33.964	2389	33.964	1598
33.9842	1599.6	36.9916	444.933	33.984	1929	33.984	2298	33.984	1629
34.0048	1585.2	37.0018	460.849	34.005	1975	34.005	2256	34.005	1668
34.0253	1618.8	37.0121	438.007	34.025	1868	34.025	2332	34.025	1664
34.0459	1580.4	37.0224	440.195	34.046	1867	34.046	2228	34.046	1679
34.0665	1616.4	37.0327	443.596	34.066	1934	34.066	2391	34.066	1673
34.087	1518	37.043	438.736	34.087	1854	34.087	2235	34.087	1538
34.1076	1501.2	37.0532	431.568	34.108	1927	34.108	2236	34.108	1647
34.1282	1599.6	37.0635	437.764	34.128	1874	34.128	2317	34.128	1611
34.1487	1495.2	37.0738	433.634	34.149	1880	34.149	2256	34.149	1660
34.1693	1568.4	37.0841	439.709	34.169	1917	34.169	2263	34.169	1606
34.1899	1532.4	37.0944	436.55	34.19	1891	34.19	2391	34.19	1559
34.2104	1658.4	37.1047	444.325	34.21	1836	34.21	2285	34.21	1599
34.231	1594.8	37.1149	443.475	34.231	1870	34.231	2292	34.231	1565
34.2515	1548	37.1252	442.503	34.252	1985	34.252	2329	34.252	1603
34.2721	1580.4	37.1355	440.559	34.272	1981	34.272	2246	34.272	1542
34.2927	1584	37.1458	440.802	34.293	1905	34.293	2340	34.293	1578
34.3132	1598.4	37.1561	442.989	34.313	1877	34.313	2369	34.313	1623
34.3338	1518	37.1663	434.727	34.334	1936	34.334	2376	34.334	1552
34.3544	1617.6	37.1766	444.568	34.354	1888	34.354	2367	34.354	1592
34.3749	1628.4	37.1869	446.026	34.375	1823	34.375	2332	34.375	1554
34.3955	1554	37.1972	439.466	34.396	1931	34.396	2306	34.396	1544
34.4161	1580.4	37.2075	440.923	34.416	1910	34.416	2284	34.416	1661
34.4366	1586.4	37.2178	450.765	34.437	1916	34.437	2292	34.437	1647
34.4572	1616.4	37.228	438.129	34.457	1936	34.457	2333	34.457	1590
34.4778	1611.6	37.2383	448.214	34.478	1959	34.478	2309	34.478	1662
34.4983	1586.4	37.2486	431.933	34.498	1900	34.498	2232	34.498	1611
34.5189	1576.8	37.2589	430.231	34.519	1874	34.519	2316	34.519	1660
34.5395	1525.2	37.2692	428.652	34.539	1879	34.539	2284	34.539	1681
34.56	1557.6	37.2794	445.176	34.56	1836	34.56	2275	34.56	1697
34.5806	1568.4	37.2897	439.83	34.581	1915	34.581	2291	34.581	1634
34.6011	1609.2	37.3	438.858	34.601	1867	34.601	2273	34.601	1577
34.6217	1584	37.3103	441.409	34.622	1861	34.622	2415	34.622	1611
34.6423	1588.8	37.3206	441.774	34.642	1925	34.642	2325	34.642	1653
34.6628	1554	37.3309	450.644	34.663	1925	34.663	2347	34.663	1610
34.6834	1586.4	37.3411	451.615	34.683	1932	34.683	2316	34.683	1653
34.704	1498.8	37.3514	436.793	34.704	1896	34.704	2309	34.704	1588
34.7245	1484.4	37.3617	436.793	34.725	1873	34.725	2374	34.725	1624
34.7451	1534.8	37.372	448.457	34.745	1882	34.745	2267	34.745	1584
34.7657	1612.8	37.3823	432.54	34.766	1950	34.766	2357	34.766	1697
34.7862	1570.8	37.3925	426.344	34.786	1855	34.786	2336	34.786	1682
34.8068	1509.6	37.4028	441.652	34.807	1877	34.807	2282	34.807	1568
34.8274	1594.8	37.4131	438.493	34.827	1933	34.827	2241	34.827	1607
34.8479	1532.4	37.4234	430.353	34.848	1840	34.848	2291	34.848	1652
34.8685	1578	37.4337	441.774	34.868	1878	34.868	2278	34.868	1653
34.8891	1442.4	37.444	442.868	34.889	1920	34.889	2300	34.889	1666
34.9096	1512	37.4542	446.269	34.91	1947	34.91	2325	34.91	1633
34.9302	1561.2	37.4645	440.559	34.93	1825	34.93	2170	34.93	1622
34.9508	1562.4	37.4748	436.793	34.951	1969	34.951	2323	34.951	1574
34.9713	1543.2	37.4851	441.896	34.971	1861	34.971	2284	34.971	1614
34.9919	1578	37.4954	428.409	34.992	1885	34.992	2289	34.992	1579
35.0125	1516.8	37.5056	420.39	35.012	1903	35.012	2303	35.012	1615
35.033	1474.8	37.5159	448.335	35.033	1929	35.033	2283	35.033	1565
35.0536	1466.4	37.5262	430.596	35.054	1934	35.054	2346	35.054	1583
35.0741	1568.4	37.5365	441.409	35.074	1893	35.074	2357	35.074	1658
35.0947	1548	37.5468	442.746	35.095	1886	35.095	2330	35.095	1623
35.1153	1532.4	37.557	431.69	35.115	1979	35.115	2331	35.115	1596
35.1358	1587.6	37.5673	441.774	35.136	1882	35.136	2239	35.136	1724
35.1564	1550.4	37.5776	430.474	35.156	1847	35.156	2283	35.156	1576
35.177	1477.2	37.5879	447.971	35.177	1935	35.177	2285	35.177	1593
35.1975	1573.2	37.5982	434.241	35.198	1940	35.198	2248	35.198	1653
35.2181	1507.2	37.6085	452.587	35.218	1942	35.218	2237	35.218	1598
35.2387	1543.2	37.6187	436.55	35.239	1905	35.239	2260	35.239	1620
35.2592	1592.4	37.629	446.026	35.259	1796	35.259	2204	35.259	1679
35.2798	1549.2	37.6393	436.793	35.28	1821	35.28	2295	35.28	1599
35.3004	1521.6	37.6496	441.531	35.3	1939	35.3	2308	35.3	1619
35.3209	1477.2	37.6599	440.073	35.321	1965	35.321	2311	35.321	1661
35.3415	1503.6	37.6701	440.438	35.341	1781	35.341	2256	35.341	1639
35.3621	1496.4	37.6804	445.419	35.362	1773	35.362	2242	35.362	1654
35.3826	1533.6	37.6907	446.269	35.383	1921	35.383	2335	35.383	1574
35.4032	1489.2	37.701	426.951	35.403	1892	35.403	2253	35.403	1623
35.4237	1458	37.7113	448.578	35.424	1841	35.424	2263	35.424	1632
35.4443	1498.8	37.7216	448.578	35.444	1860	35.444	2270	35.444	1602
35.4649	1500	37.7318	437.886	35.465	1932	35.465	2307	35.465	1608
35.4854	1527.6	37.7421	443.596	35.485	1934	35.485	2259	35.485	1688
35.506	1561.2	37.7524	440.68	35.506	1824	35.506	2289	35.506	1633
35.5266	1482	37.7627	443.718	35.527	1786	35.527	2202	35.527	1628
35.5471	1506	37.773	436.671	35.547	1834	35.547	2309	35.547	1610
35.5677	1461.6	37.7832	418.689	35.568	1854	35.568	2263	35.568	1560
35.5883	1558.8	37.7935	439.344	35.588	1816	35.588	2224	35.588	1591
35.6088	1430.4	37.8038	446.148	35.609	1932	35.609	2313	35.609	1591
35.6294	1438.8	37.8141	434.606	35.629	1929	35.629	2337	35.629	1658
35.65	1480.8	37.8244	439.223	35.65	2022	35.65	2179	35.65	1626
35.6705	1515.6	37.8347	438.736	35.671	1882	35.671	2367	35.671	1565
35.6911	1562.4	37.8449	442.625	35.691	1864	35.691	2279	35.691	1563
35.7117	1514.4	37.8552	445.176	35.712	1894	35.712	2366	35.712	1586
35.7322	1506	37.8655	439.466	35.732	1801	35.732	2225	35.732	1669
35.7528	1516.8	37.8758	434.606	35.753	1804	35.753	2217	35.753	1624
35.7734	1567.2	37.8861	444.933	35.773	1852	35.773	2300	35.773	1600
35.7939	1500	37.8963	440.316	35.794	1911	35.794	2378	35.794	1638
35.8145	1472.4	37.9066	433.269	35.814	1870	35.814	2185	35.814	1605
35.8351	1484.4	37.9169	443.596	35.835	1931	35.835	2231	35.835	1627
35.8556	1586.4	37.9272	447.485	35.856	1874	35.856	2210	35.856	1602
35.8762	1401.6	37.9375	433.877	35.876	1830	35.876	2321	35.876	1637
35.8967	1486.8	37.9478	439.101	35.897	1938	35.897	2395	35.897	1630
35.9173	1558.8	37.958	438.858	35.917	1936	35.917	2323	35.917	1640
35.9379	1554	37.9683	437.036	35.938	1853	35.938	2298	35.938	1547
35.9584	1550.4	37.9786	443.718	35.958	1834	35.958	2295	35.958	1547
35.979	1524	37.9889	438.736	35.979	1932	35.979	2302	35.979	1637
35.9996	1525.2	37.9992	433.026	36	1856	36	2270	36	1652
36.0201	1507.2	38.0094	446.148	36.02	1882	36.02	2343	36.02	1559
36.0407	1455.6	38.0197	426.951	36.041	2019	36.041	2300	36.041	1667
36.0613	1485.6	38.03	438.372	36.061	1873	36.061	2331	36.061	1580
36.0818	1491.6	38.0403	429.867	36.082	1873	36.082	2280	36.082	1603
36.1024	1480.8	38.0506	447.241	36.102	1889	36.102	2282	36.102	1653
36.123	1418.4	38.0609	446.512	36.123	1832	36.123	2291	36.123	1650
36.1435	1473.6	38.0711	437.036	36.144	1891	36.144	2238	36.144	1609
36.1641	1434	38.0814	455.139	36.164	1824	36.164	2293	36.164	1565
36.1847	1461.6	38.0917	436.307	36.185	1771	36.185	2295	36.185	1610
36.2052	1495.2	38.102	443.839	36.205	1909	36.205	2207	36.205	1592
36.2258	1543.2	38.1123	444.082	36.226	1904	36.226	2255	36.226	1554
36.2464	1540.8	38.1225	436.185	36.246	1841	36.246	2179	36.246	1596
36.2669	1508.4	38.1328	454.774	36.267	1913	36.267	2252	36.267	1605
36.2875	1508.4	38.1431	436.55	36.287	1885	36.287	2343	36.287	1633
36.308	1454.4	38.1534	442.868	36.308	1908	36.308	2258	36.308	1596
36.3286	1422	38.1637	425.858	36.329	1893	36.329	2296	36.329	1582
36.3492	1570.8	38.174	446.512	36.349	1845	36.349	2305	36.349	1613
36.3697	1470	38.1842	436.671	36.37	1851	36.37	2347	36.37	1516
36.3903	1417.2	38.1945	441.531	36.39	1885	36.39	2230	36.39	1568
36.4109	1537.2	38.2048	428.045	36.411	1809	36.411	2288	36.411	1532
36.4314	1426.8	38.2151	423.428	36.431	1908	36.431	2224	36.431	1588
36.452	1418.4	38.2254	447.728	36.452	1796	36.452	2149	36.452	1576
36.4726	1417.2	38.2356	429.017	36.473	1836	36.473	2309	36.473	1569
36.4931	1440	38.2459	439.466	36.493	1803	36.493	2232	36.493	1618
36.5137	1418.4	38.2562	446.026	36.514	1848	36.514	2190	36.514	1605
36.5343	1426.8	38.2665	440.438	36.534	1814	36.534	2265	36.534	1638
36.5548	1482	38.2768	436.793	36.555	1882	36.555	2244	36.555	1609
36.5754	1452	38.2871	439.223	36.575	1803	36.575	2234	36.575	1524
36.596	1465.2	38.2973	437.4	36.596	1941	36.596	2255	36.596	1604
36.6165	1468.8	38.3076	440.438	36.617	1836	36.617	2395	36.617	1707
36.6371	1491.6	38.3179	433.147	36.637	1909	36.637	2279	36.637	1568
36.6576	1506	38.3282	430.353	36.658	1845	36.658	2210	36.658	1594
36.6782	1488	38.3385	428.895	36.678	1766	36.678	2218	36.678	1611
36.6988	1430.4	38.3487	442.139	36.699	1888	36.699	2246	36.699	1601
36.7193	1484.4	38.359	435.577	36.719	1866	36.719	2256	36.719	1601
36.7399	1503.6	38.3693	443.353	36.74	1865	36.74	2299	36.74	1610
36.7605	1543.2	38.3796	436.914	36.76	1872	36.76	2220	36.76	1533
36.781	1531.2	38.3899	444.812	36.781	1866	36.781	2257	36.781	1575
36.8016	1498.8	38.4001	439.101	36.802	1826	36.802	2322	36.802	1631
36.8222	1518	38.4104	452.223	36.822	1833	36.822	2253	36.822	1607
36.8427	1417.2	38.4207	419.539	36.843	1869	36.843	2160	36.843	1606
36.8633	1410	38.431	439.223	36.863	1901	36.863	2270	36.863	1650
36.8839	1399.2	38.4413	441.652	36.884	1813	36.884	2225	36.884	1476
36.9044	1437.6	38.4516	442.625	36.904	1835	36.904	2181	36.904	1568
36.925	1450.8	38.4618	451.98	36.925	1814	36.925	2316	36.925	1575
36.9456	1468.8	38.4721	449.914	36.946	1886	36.946	2253	36.946	1602
36.9661	1431.6	38.4824	430.231	36.966	1832	36.966	2176	36.966	1615
36.9867	1482	38.4927	434.727	36.987	1821	36.987	2330	36.987	1619
37.0073	1411.2	38.503	444.447	37.007	1861	37.007	2275	37.007	1563
37.0278	1483.2	38.5132	421.362	37.028	1807	37.028	2311	37.028	1592
37.0484	1342.8	38.5235	444.69	37.048	1879	37.048	2226	37.048	1580
37.069	1443.6	38.5338	436.428	37.069	1902	37.069	2211	37.069	1556
37.0895	1450.8	38.5441	436.307	37.09	1805	37.09	2197	37.09	1582
37.1101	1453.2	38.5544	435.334	37.11	1856	37.11	2222	37.11	1522
37.1306	1417.2	38.5647	438.25	37.131	1850	37.131	2284	37.131	1568
37.1512	1440	38.5749	440.923	37.151	1821	37.151	2251	37.151	1649
37.1718	1444.8	38.5852	437.643	37.172	1863	37.172	2195	37.172	1544
37.1923	1407.6	38.5955	446.391	37.192	1825	37.192	2348	37.192	1572
37.2129	1405.2	38.6058	422.212	37.213	1763	37.213	2280	37.213	1593
37.2335	1435.2	38.6161	445.055	37.233	1842	37.233	2295	37.233	1578
37.254	1551.6	38.6263	436.185	37.254	1868	37.254	2260	37.254	1586
37.2746	1432.8	38.6366	449.307	37.275	1825	37.275	2204	37.275	1468
37.2952	1431.6	38.6469	437.4	37.295	1724	37.295	2242	37.295	1567
37.3157	1418.4	38.6572	430.474	37.316	1751	37.316	2293	37.316	1548
37.3363	1478.4	38.6675	436.307	37.336	1786	37.336	2173	37.336	1562
37.3569	1436.4	38.6778	435.456	37.357	1879	37.357	2277	37.357	1542
37.3774	1340.4	38.688	438.25	37.377	1813	37.377	2264	37.377	1584
37.398	1342.8	38.6983	445.784	37.398	1752	37.398	2161	37.398	1542
37.4186	1417.2	38.7086	431.325	37.419	1780	37.419	2193	37.419	1509
37.4391	1442.4	38.7189	450.036	37.439	1827	37.439	2131	37.439	1553
37.4597	1515.6	38.7292	431.325	37.46	1817	37.46	2249	37.46	1544
37.4802	1443.6	38.7394	433.877	37.48	1779	37.48	2139	37.48	1561
37.5008	1436.4	38.7497	429.502	37.501	1825	37.501	2287	37.501	1559
37.5214	1435.2	38.76	452.466	37.521	1848	37.521	2224	37.521	1568
37.5419	1485.6	38.7703	427.801	37.542	1744	37.542	2197	37.542	1582
37.5625	1396.8	38.7806	444.69	37.563	1794	37.563	2288	37.563	1540
37.5831	1441.2	38.7909	444.568	37.583	1797	37.583	2299	37.583	1638
37.6036	1411.2	38.8011	429.867	37.604	1809	37.604	2298	37.604	1625
37.6242	1431.6	38.8114	433.512	37.624	1817	37.624	2247	37.624	1569
37.6448	1407.6	38.8217	439.223	37.645	1787	37.645	2146	37.645	1592
37.6653	1501.2	38.832	437.643	37.665	1811	37.665	2208	37.665	1594
37.6859	1462.8	38.8423	431.69	37.686	1777	37.686	2232	37.686	1670
37.7065	1411.2	38.8525	429.745	37.706	1725	37.706	2264	37.706	1608
37.727	1417.2	38.8628	437.764	37.727	1784	37.727	2362	37.727	1584
37.7476	1351.2	38.8731	446.026	37.748	1826	37.748	2219	37.748	1553
37.7682	1461.6	38.8834	430.961	37.768	1821	37.768	2267	37.768	1597
37.7887	1401.6	38.8937	440.923	37.789	1789	37.789	2202	37.789	1610
37.8093	1406.4	38.904	444.447	37.809	1848	37.809	2373	37.809	1529
37.8299	1411.2	38.9142	442.989	37.83	1722	37.83	2170	37.83	1576
37.8504	1348.8	38.9245	440.073	37.85	1793	37.85	2255	37.85	1621
37.871	1467.6	38.9348	435.699	37.871	1870	37.871	2209	37.871	1503
37.8916	1471.2	38.9451	437.157	37.892	1723	37.892	2255	37.892	1523
37.9121	1474.8	38.9554	437.279	37.912	1844	37.912	2170	37.912	1586
37.9327	1491.6	38.9656	437.279	37.933	1872	37.933	2187	37.933	1555
37.9532	1443.6	38.9759	434.241	37.953	1754	37.953	2208	37.953	1598
37.9738	1502.4	38.9862	445.784	37.974	1842	37.974	2199	37.974	1572
37.9944	1585.2	38.9965	431.082	37.994	1777	37.994	2199	37.994	1548
38.0149	1419.6	39.0068	439.101	38.015	1771	38.015	2205	38.015	1614
38.0355	1467.6	39.0171	442.139	38.036	1766	38.036	2276	38.036	1584
38.0561	1398	39.0273	437.764	38.056	1726	38.056	2253	38.056	1657
38.0766	1447.2	39.0376	443.718	38.077	1899	38.077	2228	38.077	1549
38.0972	1471.2	39.0479	438.493	38.097	1840	38.097	2229	38.097	1622
38.1178	1441.2	39.0582	437.4	38.118	1799	38.118	2198	38.118	1532
38.1383	1456.8	39.0685	443.961	38.138	1810	38.138	2192	38.138	1625
38.1589	1404	39.0787	447.485	38.159	1806	38.159	2238	38.159	1512
38.1795	1458	39.089	438.25	38.179	1796	38.179	2283	38.179	1499
38.2	1459.2	39.0993	435.091	38.2	1725	38.2	2162	38.2	1494
38.2206	1478.4	39.1096	431.69	38.221	1820	38.221	2216	38.221	1547
38.2412	1437.6	39.1199	433.998	38.241	1774	38.241	2255	38.241	1557
38.2617	1441.2	39.1301	442.625	38.262	1887	38.262	2190	38.262	1558
38.2823	1428	39.1404	443.839	38.282	1805	38.282	2217	38.282	1576
38.3028	1393.2	39.1507	442.625	38.303	1748	38.303	2277	38.303	1662
38.3234	1388.4	39.161	429.745	38.323	1876	38.323	2206	38.323	1539
38.344	1448.4	39.1713	444.325	38.344	1770	38.344	2270	38.344	1545
38.3645	1462.8	39.1816	433.269	38.365	1803	38.365	2246	38.365	1573
38.3851	1450.8	39.1918	435.456	38.385	1812	38.385	2196	38.385	1605
38.4057	1425.6	39.2021	445.176	38.406	1780	38.406	2205	38.406	1497
38.4262	1432.8	39.2124	442.625	38.426	1743	38.426	2139	38.426	1537
38.4468	1464	39.2227	440.68	38.447	1749	38.447	2240	38.447	1616
38.4674	1345.2	39.233	438.25	38.467	1776	38.467	2237	38.467	1555
38.4879	1354.8	39.2432	449.064	38.488	1806	38.488	2174	38.488	1568
38.5085	1381.2	39.2535	425.493	38.508	1785	38.508	2144	38.508	1681
38.5291	1544.4	39.2638	424.156	38.529	1763	38.529	2261	38.529	1563
38.5496	1477.2	39.2741	429.502	38.55	1824	38.55	2275	38.55	1581
38.5702	1365.6	39.2844	420.755	38.57	1744	38.57	2258	38.57	1559
38.5908	1461.6	39.2947	447.12	38.591	1800	38.591	2149	38.591	1562
38.6113	1383.6	39.3049	439.952	38.611	1777	38.611	2156	38.611	1558
38.6319	1429.2	39.3152	443.839	38.632	1729	38.632	2213	38.632	1591
38.6525	1412.4	39.3255	447.606	38.652	1803	38.652	2214	38.652	1588
38.673	1412.4	39.3358	442.989	38.673	1837	38.673	2234	38.673	1539
38.6936	1482	39.3461	446.755	38.694	1748	38.694	2135	38.694	1569
38.7141	1492.8	39.3563	432.661	38.714	1738	38.714	2172	38.714	1557
38.7347	1465.2	39.3666	429.745	38.735	1777	38.735	2244	38.735	1606
38.7553	1430.4	39.3769	447.485	38.755	1791	38.755	2243	38.755	1572
38.7758	1413.6	39.3872	438.372	38.776	1810	38.776	2196	38.776	1641
38.7964	1465.2	39.3975	436.063	38.796	1816	38.796	2197	38.796	1542
38.817	1497.6	39.4078	437.764	38.817	1753	38.817	2158	38.817	1534
38.8375	1454.4	39.418	440.802	38.838	1692	38.838	2183	38.838	1582
38.8581	1464	39.4283	435.942	38.858	1827	38.858	2257	38.858	1617
38.8787	1396.8	39.4386	428.895	38.879	1856	38.879	2303	38.879	1592
38.8992	1395.6	39.4489	423.671	38.899	1835	38.899	2316	38.899	1583
38.9198	1462.8	39.4592	419.539	38.92	1745	38.92	2196	38.92	1555
38.9404	1466.4	39.4694	427.315	38.94	1793	38.94	2116	38.94	1493
38.9609	1440	39.4797	438.858	38.961	1761	38.961	2252	38.961	1593
38.9815	1533.6	39.49	441.896	38.981	1781	38.981	2181	38.981	1610
39.0021	1485.6	39.5003	445.784	39.002	1771	39.002	2237	39.002	1556
39.0226	1555.2	39.5106	429.867	39.023	1766	39.023	2121	39.023	1546
39.0432	1513.2	39.5209	427.68	39.043	1790	39.043	2278	39.043	1632
39.0638	1452	39.5311	433.147	39.064	1725	39.064	2178	39.064	1631
39.0843	1444.8	39.5414	436.428	39.084	1767	39.084	2205	39.084	1629
39.1049	1420.8	39.5517	438.493	39.105	1799	39.105	2153	39.105	1635
39.1255	1408.8	39.562	439.101	39.125	1778	39.125	2230	39.125	1640
39.146	1578	39.5723	422.699	39.146	1756	39.146	2211	39.146	1640
39.1666	1491.6	39.5825	434.241	39.167	1783	39.167	2136	39.167	1654
39.1871	1448.4	39.5928	434.849	39.187	1703	39.187	2126	39.187	1623
39.2077	1501.2	39.6031	431.933	39.208	1726	39.208	2330	39.208	1596
39.2283	1461.6	39.6134	450.158	39.228	1724	39.228	2269	39.228	1593
39.2488	1500	39.6237	432.297	39.249	1774	39.249	2191	39.249	1619
39.2694	1531.2	39.634	440.559	39.269	1806	39.269	2194	39.269	1672
39.29	1495.2	39.6442	439.587	39.29	1741	39.29	2239	39.29	1628
39.3105	1471.2	39.6545	440.68	39.311	1790	39.311	2248	39.311	1584
39.3311	1504.8	39.6648	428.652	39.331	1697	39.331	2245	39.331	1611
39.3517	1492.8	39.6751	430.474	39.352	1804	39.352	2180	39.352	1628
39.3722	1430.4	39.6854	443.111	39.372	1774	39.372	2288	39.372	1636
39.3928	1498.8	39.6956	440.68	39.393	1709	39.393	2315	39.393	1540
39.4134	1474.8	39.7059	427.923	39.413	1745	39.413	2283	39.413	1602
39.4339	1455.6	39.7162	425.25	39.434	1787	39.434	2201	39.434	1560
39.4545	1459.2	39.7265	432.175	39.454	1756	39.454	2190	39.454	1515
39.4751	1482	39.7368	439.587	39.475	1728	39.475	2294	39.475	1564
39.4956	1426.8	39.7471	421.483	39.496	1742	39.496	2177	39.496	1603
39.5162	1443.6	39.7573	448.821	39.516	1754	39.516	2217	39.516	1562
39.5367	1389.6	39.7676	439.223	39.537	1778	39.537	2107	39.537	1568
39.5573	1446	39.7779	441.896	39.557	1745	39.557	2173	39.557	1557
39.5779	1436.4	39.7882	451.858	39.578	1739	39.578	2132	39.578	1562
39.5984	1545.6	39.7985	434.241	39.598	1720	39.598	2213	39.598	1588
39.619	1308	39.8087	442.989	39.619	1774	39.619	2099	39.619	1525
39.6396	1452	39.819	434.97	39.64	1801	39.64	2215	39.64	1584
39.6601	1342.8	39.8293	446.026	39.66	1745	39.66	2163	39.66	1540
39.6807	1399.2	39.8396	433.998	39.681	1778	39.681	2242	39.681	1566
39.7013	1420.8	39.8499	431.204	39.701	1809	39.701	2108	39.701	1578
39.7218	1406.4	39.8602	452.223	39.722	1767	39.722	2214	39.722	1625
39.7424	1515.6	39.8704	434.849	39.742	1767	39.742	2183	39.742	1571
39.763	1416	39.8807	423.913	39.763	1819	39.763	2229	39.763	1590
39.7835	1384.8	39.891	430.231	39.784	1748	39.784	2223	39.784	1521
39.8041	1399.2	39.9013	436.428	39.804	1829	39.804	2145	39.804	1593
39.8247	1370.4	39.9116	440.073	39.825	1766	39.825	2197	39.825	1500
39.8452	1378.8	39.9218	433.269	39.845	1772	39.845	2142	39.845	1590
39.8658	1342.8	39.9321	432.175	39.866	1845	39.866	2258	39.866	1544
39.8864	1378.8	39.9424	437.157	39.886	1744	39.886	2212	39.886	1629
39.9069	1390.8	39.9527	438.129	39.907	1733	39.907	2246	39.907	1598
39.9275	1339.2	39.963	434.484	39.927	1746	39.927	2197	39.927	1625
39.9481	1366.8	39.9732	436.55	39.948	1760	39.948	2234	39.948	1554
39.9686	1374	39.9835	442.382	39.969	1777	39.969	2223	39.969	1525
39.9892	1383.6	39.9938	440.195	39.989	1784	39.989	2126	39.989	1554
40.0097	1297.2	40.0041	447.12	40.01	1763	40.01	2221	40.01	1550
40.0303	1359.6	40.0144	433.877	40.03	1825	40.03	2255	40.03	1533
40.0509	1401.6	40.0247	447.606	40.051	1690	40.051	2257	40.051	1492
40.0714	1450.8	40.0349	435.942	40.071	1743	40.071	2176	40.071	1533
40.092	1442.4	40.0452	421.848	40.092	1733	40.092	2189	40.092	1508
40.1126	1352.4	40.0555	432.054	40.113	1750	40.113	2211	40.113	1543
40.1331	1377.6	40.0658	424.035	40.133	1752	40.133	2161	40.133	1548
40.1537	1402.8	40.0761	439.83	40.154	1751	40.154	2152	40.154	1576
40.1743	1406.4	40.0863	436.55	40.174	1707	40.174	2231	40.174	1522
40.1948	1418.4	40.0966	431.082	40.195	1728	40.195	2121	40.195	1539
40.2154	1390.8	40.1069	446.026	40.215	1756	40.215	2137	40.215	1506
40.236	1374	40.1172	438.493	40.236	1713	40.236	2260	40.236	1554
40.2565	1396.8	40.1275	444.447	40.257	1845	40.257	2224	40.257	1577
40.2771	1393.2	40.1378	435.213	40.277	1755	40.277	2173	40.277	1556
40.2977	1408.8	40.148	439.223	40.298	1749	40.298	2214	40.298	1529
40.3182	1448.4	40.1583	438.858	40.318	1776	40.318	2235	40.318	1565
40.3388	1350	40.1686	429.381	40.339	1696	40.339	2193	40.339	1544
40.3593	1372.8	40.1789	443.839	40.359	1785	40.359	2156	40.359	1555
40.3799	1376.4	40.1892	442.625	40.38	1701	40.38	2116	40.38	1484
40.4005	1432.8	40.1994	446.877	40.4	1737	40.4	2273	40.4	1604
40.421	1376.4	40.2097	426.222	40.421	1743	40.421	2157	40.421	1517
40.4416	1346.4	40.22	423.671	40.442	1762	40.442	2134	40.442	1529
40.4622	1374	40.2303	447.241	40.462	1732	40.462	2224	40.462	1502
40.4827	1428	40.2406	437.4	40.483	1732	40.483	2208	40.483	1527
40.5033	1377.6	40.2509	436.55	40.503	1703	40.503	2160	40.503	1598
40.5239	1441.2	40.2611	435.82	40.524	1778	40.524	2198	40.524	1600
40.5444	1394.4	40.2714	434.727	40.544	1764	40.544	2156	40.544	1578
40.565	1408.8	40.2817	439.709	40.565	1725	40.565	2136	40.565	1541
40.5856	1392	40.292	436.914	40.586	1779	40.586	2222	40.586	1624
40.6061	1459.2	40.3023	431.933	40.606	1752	40.606	2191	40.606	1481
40.6267	1401.6	40.3125	429.017	40.627	1726	40.627	2226	40.627	1552
40.6473	1431.6	40.3228	427.68	40.647	1808	40.647	2163	40.647	1587
40.6678	1336.8	40.3331	437.279	40.668	1771	40.668	2244	40.668	1610
40.6884	1394.4	40.3434	439.466	40.688	1716	40.688	2193	40.688	1587
40.709	1473.6	40.3537	415.409	40.709	1761	40.709	2225	40.709	1541
40.7295	1416	40.364	433.755	40.73	1700	40.73	2197	40.73	1534
40.7501	1425.6	40.3742	441.045	40.75	1752	40.75	2204	40.75	1549
40.7707	1364.4	40.3845	444.568	40.771	1726	40.771	2117	40.771	1582
40.7912	1438.8	40.3948	432.175	40.791	1749	40.791	2139	40.791	1498
40.8118	1333.2	40.4051	445.541	40.812	1708	40.812	2203	40.812	1551
40.8323	1351.2	40.4154	442.503	40.832	1706	40.832	2194	40.832	1485
40.8529	1418.4	40.4256	428.045	40.853	1795	40.853	2179	40.853	1617
40.8735	1440	40.4359	434.12	40.873	1733	40.873	2245	40.873	1536
40.894	1312.8	40.4462	445.176	40.894	1751	40.894	2110	40.894	1559
40.9146	1366.8	40.4565	432.661	40.915	1653	40.915	2160	40.915	1503
40.9352	1434	40.4668	451.008	40.935	1723	40.935	2199	40.935	1518
40.9557	1438.8	40.4771	434.363	40.956	1766	40.956	2171	40.956	1514
40.9763	1420.8	40.4873	433.39	40.976	1751	40.976	2189	40.976	1602
40.9969	1480.8	40.4976	436.428	40.997	1696	40.997	2181	40.997	1570
41.0174	1378.8	40.5079	427.072	41.017	1722	41.017	2234	41.017	1629
41.038	1384.8	40.5182	443.475	41.038	1720	41.038	2184	41.038	1539
41.0586	1464	40.5285	438.858	41.059	1691	41.059	2217	41.059	1591
41.0791	1381.2	40.5387	432.418	41.079	1749	41.079	2196	41.079	1537
41.0997	1423.2	40.549	439.952	41.1	1729	41.1	2096	41.1	1539
41.1203	1448.4	40.5593	433.512	41.12	1728	41.12	2194	41.12	1599
41.1408	1474.8	40.5696	419.418	41.141	1744	41.141	2186	41.141	1541
41.1614	1390.8	40.5799	441.774	41.161	1677	41.161	2222	41.161	1502
41.182	1384.8	40.5902	436.914	41.182	1724	41.182	2176	41.182	1561
41.2025	1432.8	40.6004	435.577	41.203	1798	41.203	2136	41.203	1578
41.2231	1502.4	40.6107	432.783	41.223	1744	41.223	2212	41.223	1566
41.2436	1435.2	40.621	433.39	41.244	1806	41.244	2233	41.244	1573
41.2642	1420.8	40.6313	441.045	41.264	1817	41.264	2252	41.264	1492
41.2848	1428	40.6416	425.128	41.285	1760	41.285	2195	41.285	1626
41.3053	1377.6	40.6518	436.307	41.305	1747	41.305	2207	41.305	1531
41.3259	1380	40.6621	439.466	41.326	1725	41.326	2172	41.326	1525
41.3465	1467.6	40.6724	434.241	41.346	1742	41.346	2163	41.346	1582
41.367	1380	40.6827	430.231	41.367	1685	41.367	2177	41.367	1515
41.3876	1339.2	40.693	432.783	41.388	1805	41.388	2273	41.388	1487
41.4082	1455.6	40.7032	440.68	41.408	1845	41.408	2184	41.408	1533
41.4287	1417.2	40.7135	434.849	41.429	1687	41.429	2216	41.429	1560
41.4493	1360.8	40.7238	449.671	41.449	1742	41.449	2255	41.449	1554
41.4699	1408.8	40.7341	424.642	41.47	1678	41.47	2268	41.47	1618
41.4904	1382.4	40.7444	446.998	41.49	1728	41.49	2254	41.49	1609
41.511	1394.4	40.7547	425.128	41.511	1740	41.511	2210	41.511	1560
41.5316	1461.6	40.7649	438.615	41.532	1849	41.532	2258	41.532	1517
41.5521	1455.6	40.7752	439.709	41.552	1726	41.552	2292	41.552	1571
41.5727	1420.8	40.7855	428.045	41.573	1803	41.573	2362	41.573	1523
41.5932	1429.2	40.7958	421.848	41.593	1720	41.593	2276	41.593	1580
41.6138	1345.2	40.8061	442.139	41.614	1725	41.614	2309	41.614	1556
41.6344	1363.2	40.8163	457.812	41.634	1731	41.634	2285	41.634	1592
41.6549	1428	40.8266	429.867	41.655	1788	41.655	2172	41.655	1549
41.6755	1387.2	40.8369	433.39	41.676	1746	41.676	2275	41.676	1561
41.6961	1369.2	40.8472	433.512	41.696	1796	41.696	2341	41.696	1540
41.7166	1336.8	40.8575	436.55	41.717	1739	41.717	2209	41.717	1543
41.7372	1360.8	40.8678	433.269	41.737	1742	41.737	2201	41.737	1586
41.7578	1386	40.878	442.382	41.758	1748	41.758	2284	41.758	1579
41.7783	1376.4	40.8883	433.512	41.778	1812	41.778	2192	41.778	1612
41.7989	1418.4	40.8986	440.802	41.799	1760	41.799	2275	41.799	1582
41.8195	1387.2	40.9089	427.558	41.819	1737	41.819	2226	41.819	1597
41.84	1449.6	40.9192	437.036	41.84	1677	41.84	2106	41.84	1598
41.8606	1432.8	40.9294	448.092	41.861	1765	41.861	2237	41.861	1630
41.8812	1394.4	40.9397	430.596	41.881	1776	41.881	2207	41.881	1566
41.9017	1412.4	40.95	439.223	41.902	1699	41.902	2210	41.902	1595
41.9223	1426.8	40.9603	447.849	41.922	1697	41.922	2207	41.922	1597
41.9429	1347.6	40.9706	436.185	41.943	1691	41.943	2174	41.943	1538
41.9634	1353.6	40.9809	449.185	41.963	1780	41.963	2203	41.963	1592
41.984	1412.4	40.9911	433.39	41.984	1750	41.984	2226	41.984	1612
42.0046	1447.2	41.0014	433.026	42.005	1736	42.005	2158	42.005	1597
42.0251	1447.2	41.0117	430.353	42.025	1763	42.025	2262	42.025	1556
42.0457	1290	41.022	443.596	42.046	1721	42.046	2266	42.046	1644
42.0662	1414.8	41.0323	438.493	42.066	1792	42.066	2148	42.066	1622
42.0868	1425.6	41.0425	426.951	42.087	1690	42.087	2201	42.087	1573
42.1074	1365.6	41.0528	433.998	42.107	1708	42.107	2132	42.107	1607
42.1279	1382.4	41.0631	425.493	42.128	1705	42.128	2190	42.128	1576
42.1485	1396.8	41.0734	432.783	42.149	1683	42.149	2139	42.149	1595
42.1691	1411.2	41.0837	435.82	42.169	1778	42.169	2212	42.169	1547
42.1896	1486.8	41.094	426.344	42.19	1788	42.19	2277	42.19	1593
42.2102	1389.6	41.1042	436.428	42.21	1671	42.21	2232	42.21	1640
42.2308	1394.4	41.1145	431.447	42.231	1743	42.231	2184	42.231	1676
42.2513	1392	41.1248	442.017	42.251	1694	42.251	2119	42.251	1631
42.2719	1347.6	41.1351	428.409	42.272	1644	42.272	2157	42.272	1645
42.2925	1411.2	41.1454	440.802	42.292	1761	42.292	2218	42.292	1636
42.313	1435.2	41.1556	436.063	42.313	1733	42.313	2104	42.313	1602
42.3336	1413.6	41.1659	426.708	42.334	1733	42.334	2294	42.334	1595
42.3542	1407.6	41.1762	430.231	42.354	1702	42.354	2143	42.354	1617
42.3747	1453.2	41.1865	450.279	42.375	1684	42.375	2205	42.375	1632
42.3953	1420.8	41.1968	446.755	42.395	1636	42.395	2105	42.395	1634
42.4158	1360.8	41.2071	440.438	42.416	1714	42.416	2145	42.416	1597
42.4364	1318.8	41.2173	446.755	42.436	1697	42.436	2094	42.436	1539
42.457	1332	41.2276	436.55	42.457	1742	42.457	2327	42.457	1536
42.4775	1334.4	41.2379	426.587	42.478	1731	42.478	2287	42.478	1531
42.4981	1450.8	41.2482	420.39	42.498	1783	42.498	2193	42.498	1640
42.5187	1351.2	41.2585	425.007	42.519	1740	42.519	2103	42.519	1637
42.5392	1434	41.2687	425.858	42.539	1717	42.539	2187	42.539	1498
42.5598	1443.6	41.279	424.764	42.56	1784	42.56	2166	42.56	1560
42.5804	1466.4	41.2893	435.334	42.58	1609	42.58	2155	42.58	1507
42.6009	1422	41.2996	431.447	42.601	1705	42.601	2137	42.601	1547
42.6215	1429.2	41.3099	433.39	42.621	1724	42.621	2287	42.621	1538
42.6421	1449.6	41.3202	435.456	42.642	1732	42.642	2173	42.642	1519
42.6626	1430.4	41.3304	433.147	42.663	1684	42.663	2288	42.663	1599
42.6832	1333.2	41.3407	431.69	42.683	1694	42.683	2221	42.683	1531
42.7038	1352.4	41.351	441.166	42.704	1721	42.704	2214	42.704	1550
42.7243	1413.6	41.3613	423.306	42.724	1757	42.724	2198	42.724	1574
42.7449	1369.2	41.3716	426.344	42.745	1707	42.745	2087	42.745	1528
42.7655	1410	41.3818	439.466	42.765	1621	42.765	2156	42.765	1577
42.786	1434	41.3921	425.858	42.786	1694	42.786	2128	42.786	1584
42.8066	1383.6	41.4024	439.952	42.807	1716	42.807	2275	42.807	1577
42.8272	1429.2	41.4127	447.363	42.827	1743	42.827	2113	42.827	1533
42.8477	1474.8	41.423	429.381	42.848	1697	42.848	2228	42.848	1536
42.8683	1378.8	41.4333	434.241	42.868	1699	42.868	2152	42.868	1549
42.8888	1384.8	41.4435	431.69	42.889	1685	42.889	2142	42.889	1558
42.9094	1364.4	41.4538	435.334	42.909	1700	42.909	2146	42.909	1571
42.93	1406.4	41.4641	436.307	42.93	1816	42.93	2218	42.93	1546
42.9505	1436.4	41.4744	436.185	42.951	1733	42.951	2200	42.951	1564
42.9711	1425.6	41.4847	437.036	42.971	1733	42.971	2147	42.971	1589
42.9917	1446	41.4949	431.447	42.992	1762	42.992	2131	42.992	1542
43.0122	1424.4	41.5052	428.531	43.012	1721	43.012	2211	43.012	1575
43.0328	1500	41.5155	422.455	43.033	1698	43.033	2229	43.033	1543
43.0534	1501.2	41.5258	426.951	43.053	1720	43.053	2168	43.053	1590
43.0739	1441.2	41.5361	436.307	43.074	1730	43.074	2266	43.074	1462
43.0945	1489.2	41.5463	427.801	43.094	1772	43.094	2149	43.094	1483
43.1151	1432.8	41.5566	428.409	43.115	1775	43.115	2147	43.115	1564
43.1356	1443.6	41.5669	430.717	43.136	1742	43.136	2149	43.136	1613
43.1562	1426.8	41.5772	432.661	43.156	1808	43.156	2230	43.156	1574
43.1768	1404	41.5875	423.428	43.177	1770	43.177	2236	43.177	1553
43.1973	1392	41.5978	432.418	43.197	1786	43.197	2175	43.197	1603
43.2179	1446	41.608	438.007	43.218	1729	43.218	2236	43.218	1667
43.2385	1527.6	41.6183	435.942	43.238	1740	43.238	2257	43.238	1491
43.259	1497.6	41.6286	430.717	43.259	1782	43.259	2250	43.259	1562
43.2796	1507.2	41.6389	431.933	43.28	1736	43.28	2238	43.28	1539
43.3001	1471.2	41.6492	432.175	43.3	1751	43.3	2271	43.3	1519
43.3207	1477.2	41.6594	433.39	43.321	1802	43.321	2182	43.321	1555
43.3413	1524	41.6697	434.241	43.341	1812	43.341	2315	43.341	1601
43.3618	1543.2	41.68	421.119	43.362	1720	43.362	2248	43.362	1551
43.3824	1454.4	41.6903	428.166	43.382	1758	43.382	2146	43.382	1634
43.403	1455.6	41.7006	439.344	43.403	1759	43.403	2162	43.403	1535
43.4235	1431.6	41.7109	433.877	43.424	1764	43.424	2129	43.424	1634
43.4441	1498.8	41.7211	426.829	43.444	1728	43.444	2203	43.444	1592
43.4647	1538.4	41.7314	426.101	43.465	1740	43.465	2228	43.465	1560
43.4852	1411.2	41.7417	430.474	43.485	1718	43.485	2133	43.485	1606
43.5058	1542	41.752	432.783	43.506	1715	43.506	2188	43.506	1545
43.5264	1442.4	41.7623	429.745	43.526	1773	43.526	2139	43.526	1526
43.5469	1540.8	41.7725	435.699	43.547	1698	43.547	2187	43.547	1549
43.5675	1437.6	41.7828	432.054	43.567	1708	43.567	2186	43.567	1532
43.5881	1486.8	41.7931	440.195	43.588	1706	43.588	2242	43.588	1568
43.6086	1545.6	41.8034	427.923	43.609	1752	43.609	2264	43.609	1510
43.6292	1470	41.8137	432.54	43.629	1751	43.629	2194	43.629	1587
43.6497	1527.6	41.824	421.969	43.65	1706	43.65	2176	43.65	1560
43.6703	1467.6	41.8342	439.223	43.67	1747	43.67	2284	43.67	1572
43.6909	1500	41.8445	433.026	43.691	1776	43.691	2271	43.691	1570
43.7114	1465.2	41.8548	435.334	43.711	1775	43.711	2268	43.711	1621
43.732	1509.6	41.8651	431.811	43.732	1701	43.732	2192	43.732	1567
43.7526	1388.4	41.8754	442.625	43.753	1705	43.753	2247	43.753	1585
43.7731	1458	41.8856	434.484	43.773	1669	43.773	2212	43.773	1579
43.7937	1472.4	41.8959	426.951	43.794	1828	43.794	2166	43.794	1693
43.8143	1545.6	41.9062	430.353	43.814	1708	43.814	2192	43.814	1588
43.8348	1474.8	41.9165	437.279	43.835	1716	43.835	2158	43.835	1593
43.8554	1458	41.9268	427.315	43.855	1656	43.855	2127	43.855	1557
43.876	1462.8	41.9371	438.25	43.876	1740	43.876	2117	43.876	1583
43.8965	1461.6	41.9473	435.213	43.897	1726	43.897	2135	43.897	1564
43.9171	1491.6	41.9576	424.642	43.917	1746	43.917	2166	43.917	1602
43.9377	1452	41.9679	432.297	43.938	1727	43.938	2160	43.938	1675
43.9582	1341.6	41.9782	428.409	43.958	1779	43.958	2210	43.958	1639
43.9788	1417.2	41.9885	436.671	43.979	1616	43.979	2218	43.979	1580
43.9994	1473.6	41.9987	432.661	43.999	1700	43.999	2157	43.999	1689
44.0199	1364.4	42.009	437.522	44.02	1724	44.02	2139	44.02	1650
44.0405	1470	42.0193	440.073	44.04	1699	44.04	2278	44.04	1679
44.0611	1425.6	42.0296	432.418	44.061	1722	44.061	2181	44.061	1704
44.0816	1398	42.0399	429.381	44.082	1669	44.082	2148	44.082	1703
44.1022	1443.6	42.0502	437.522	44.102	1694	44.102	2197	44.102	1658
44.1227	1366.8	42.0604	434.97	44.123	1722	44.123	2212	44.123	1759
44.1433	1358.4	42.0707	427.923	44.143	1679	44.143	2130	44.143	1650
44.1639	1329.6	42.081	438.858	44.164	1704	44.164	2101	44.164	1757
44.1844	1396.8	42.0913	436.55	44.184	1668	44.184	2093	44.184	1691
44.205	1388.4	42.1016	425.128	44.205	1683	44.205	2132	44.205	1715
44.2256	1428	42.1118	434.484	44.226	1732	44.226	2156	44.226	1700
44.2461	1386	42.1221	430.839	44.246	1708	44.246	2185	44.246	1709
44.2667	1352.4	42.1324	436.671	44.267	1676	44.267	2156	44.267	1619
44.2873	1438.8	42.1427	439.709	44.287	1697	44.287	2162	44.287	1763
44.3078	1389.6	42.153	446.269	44.308	1698	44.308	2176	44.308	1623
44.3284	1374	42.1633	435.091	44.328	1659	44.328	2115	44.328	1587
44.349	1405.2	42.1735	441.045	44.349	1725	44.349	2107	44.349	1693
44.3695	1328.4	42.1838	446.998	44.37	1713	44.37	2207	44.37	1655
44.3901	1308	42.1941	444.568	44.39	1713	44.39	2136	44.39	1543
44.4107	1309.2	42.2044	439.344	44.411	1659	44.411	2172	44.411	1613
44.4312	1406.4	42.2147	426.587	44.431	1644	44.431	2220	44.431	1610
44.4518	1418.4	42.2249	430.839	44.452	1620	44.452	2198	44.452	1551
44.4723	1339.2	42.2352	435.942	44.472	1643	44.472	2133	44.472	1593
44.4929	1432.8	42.2455	424.521	44.493	1649	44.493	2186	44.493	1614
44.5135	1317.6	42.2558	420.998	44.513	1759	44.513	2213	44.513	1657
44.534	1270.8	42.2661	443.961	44.534	1651	44.534	2198	44.534	1574
44.5546	1382.4	42.2763	430.11	44.555	1702	44.555	2217	44.555	1570
44.5752	1406.4	42.2866	437.886	44.575	1631	44.575	2186	44.575	1557
44.5957	1353.6	42.2969	439.101	44.596	1672	44.596	2202	44.596	1549
44.6163	1368	42.3072	420.755	44.616	1653	44.616	2084	44.616	1612
44.6369	1449.6	42.3175	425.128	44.637	1692	44.637	2256	44.637	1662
44.6574	1380	42.3278	434.97	44.657	1667	44.657	2106	44.657	1511
44.678	1417.2	42.338	441.774	44.678	1661	44.678	2158	44.678	1604
44.6986	1324.8	42.3483	426.222	44.699	1642	44.699	2161	44.699	1584
44.7191	1328.4	42.3586	439.466	44.719	1685	44.719	2116	44.719	1531
44.7397	1412.4	42.3689	454.41	44.74	1731	44.74	2240	44.74	1613
44.7603	1420.8	42.3792	433.755	44.76	1709	44.76	2236	44.76	1598
44.7808	1329.6	42.3894	430.353	44.781	1733	44.781	2201	44.781	1593
44.8014	1352.4	42.3997	434.97	44.801	1633	44.801	2135	44.801	1581
44.822	1334.4	42.41	428.166	44.822	1711	44.822	2252	44.822	1594
44.8425	1399.2	42.4203	420.998	44.843	1707	44.843	2133	44.843	1549
44.8631	1344	42.4306	431.69	44.863	1675	44.863	2204	44.863	1488
44.8837	1352.4	42.4409	431.69	44.884	1718	44.884	2169	44.884	1526
44.9042	1370.4	42.4511	435.456	44.904	1740	44.904	2181	44.904	1522
44.9248	1393.2	42.4614	437.643	44.925	1700	44.925	2099	44.925	1571
44.9453	1353.6	42.4717	419.661	44.945	1626	44.945	2121	44.945	1517
44.9659	1291.2	42.482	427.072	44.966	1629	44.966	2177	44.966	1663
44.9865	1350	42.4923	433.512	44.986	1632	44.986	2217	44.986	1631
45.007	1413.6	42.5025	445.784	45.007	1698	45.007	2138	45.007	1598
45.0276	1341.6	42.5128	434.363	45.028	1585	45.028	2167	45.028	1548
45.0482	1340.4	42.5231	445.662	45.048	1744	45.048	2219	45.048	1643
45.0687	1414.8	42.5334	437.036	45.069	1653	45.069	2130	45.069	1569
45.0893	1358.4	42.5437	439.83	45.089	1708	45.089	2129	45.089	1631
45.1099	1358.4	42.554	424.278	45.11	1696	45.11	2125	45.11	1527
45.1304	1339.2	42.5642	425.25	45.13	1612	45.13	2246	45.13	1652
45.151	1387.2	42.5745	444.812	45.151	1669	45.151	2162	45.151	1694
45.1716	1303.2	42.5848	427.923	45.172	1643	45.172	2163	45.172	1554
45.1921	1396.8	42.5951	425.493	45.192	1696	45.192	2187	45.192	1614
45.2127	1462.8	42.6054	430.474	45.213	1719	45.213	2123	45.213	1561
45.2333	1488	42.6156	428.166	45.233	1620	45.233	2099	45.233	1617
45.2538	1402.8	42.6259	435.942	45.254	1730	45.254	2189	45.254	1551
45.2744	1450.8	42.6362	429.745	45.274	1766	45.274	2192	45.274	1646
45.295	1396.8	42.6465	432.904	45.295	1658	45.295	2129	45.295	1610
45.3155	1386	42.6568	427.315	45.316	1649	45.316	2182	45.316	1556
45.3361	1426.8	42.6671	433.634	45.336	1689	45.336	2211	45.336	1494
45.3566	1411.2	42.6773	434.12	45.357	1696	45.357	2117	45.357	1678
45.3772	1446	42.6876	430.839	45.377	1720	45.377	2123	45.377	1604
45.3978	1394.4	42.6979	443.839	45.398	1677	45.398	2152	45.398	1567
45.4183	1396.8	42.7082	438.007	45.418	1672	45.418	2098	45.418	1637
45.4389	1429.2	42.7185	422.091	45.439	1669	45.439	2150	45.439	1661
45.4595	1480.8	42.7287	439.344	45.459	1676	45.459	2164	45.459	1544
45.48	1383.6	42.739	455.503	45.48	1693	45.48	2157	45.48	1577
45.5006	1435.2	42.7493	441.896	45.501	1656	45.501	2075	45.501	1641
45.5212	1441.2	42.7596	420.147	45.521	1682	45.521	2179	45.521	1697
45.5417	1483.2	42.7699	441.774	45.542	1686	45.542	2167	45.542	1601
45.5623	1466.4	42.7802	436.428	45.562	1647	45.562	2087	45.562	1713
45.5829	1357.2	42.7904	414.315	45.583	1691	45.583	2080	45.583	1720
45.6034	1450.8	42.8007	418.203	45.603	1709	45.603	2202	45.603	1637
45.624	1321.2	42.811	447.12	45.624	1671	45.624	2145	45.624	1622
45.6446	1333.2	42.8213	429.138	45.645	1718	45.645	2108	45.645	1607
45.6651	1404	42.8316	419.296	45.665	1705	45.665	2142	45.665	1695
45.6857	1315.2	42.8418	430.717	45.686	1706	45.686	2155	45.686	1656
45.7062	1375.2	42.8521	425.615	45.706	1755	45.706	2180	45.706	1667
45.7268	1360.8	42.8624	433.026	45.727	1782	45.727	2180	45.727	1673
45.7474	1386	42.8727	432.904	45.747	1663	45.747	2207	45.747	1663
45.7679	1380	42.883	429.624	45.768	1766	45.768	2218	45.768	1812
45.7885	1372.8	42.8933	424.764	45.789	1683	45.789	2147	45.789	1713
45.8091	1365.6	42.9035	421.24	45.809	1732	45.809	2178	45.809	1724
45.8296	1346.4	42.9138	434.727	45.83	1727	45.83	2155	45.83	1643
45.8502	1333.2	42.9241	442.868	45.85	1725	45.85	2216	45.85	1655
45.8708	1424.4	42.9344	433.877	45.871	1734	45.871	2205	45.871	1640
45.8913	1366.8	42.9447	426.829	45.891	1708	45.891	2184	45.891	1650
45.9119	1399.2	42.9549	434.241	45.912	1812	45.912	2238	45.912	1651
45.9325	1412.4	42.9652	432.418	45.932	1837	45.932	2237	45.932	1689
45.953	1360.8	42.9755	439.344	45.953	1792	45.953	2225	45.953	1723
45.9736	1402.8	42.9858	438.493	45.974	1782	45.974	2244	45.974	1653
45.9942	1381.2	42.9961	421.969	45.994	1760	45.994	2277	45.994	1728
46.0147	1335.6	43.0064	440.802	46.015	1765	46.015	2254	46.015	1674
46.0353	1345.2	43.0166	432.54	46.035	1830	46.035	2276	46.035	1664
46.0559	1429.2	43.0269	425.858	46.056	1813	46.056	2292	46.056	1672
46.0764	1414.8	43.0372	438.736	46.076	1827	46.076	2303	46.076	1615
46.097	1429.2	43.0475	434.12	46.097	1770	46.097	2260	46.097	1614
46.1176	1413.6	43.0578	434.12	46.118	1782	46.118	2263	46.118	1610
46.1381	1375.2	43.068	433.147	46.138	1788	46.138	2305	46.138	1637
46.1587	1432.8	43.0783	423.792	46.159	1785	46.159	2287	46.159	1648
46.1792	1456.8	43.0886	421.848	46.179	1860	46.179	2279	46.179	1666
46.1998	1398	43.0989	419.904	46.2	1780	46.2	2307	46.2	1605
46.2204	1420.8	43.1092	441.896	46.22	1813	46.22	2256	46.22	1601
46.2409	1376.4	43.1194	422.82	46.241	1862	46.241	2292	46.241	1638
46.2615	1455.6	43.1297	432.054	46.262	1837	46.262	2220	46.262	1555
46.2821	1381.2	43.14	424.278	46.282	1681	46.282	2353	46.282	1627
46.3026	1420.8	43.1503	417.96	46.303	1779	46.303	2276	46.303	1642
46.3232	1466.4	43.1606	429.017	46.323	1725	46.323	2261	46.323	1609
46.3438	1419.6	43.1709	422.455	46.344	1792	46.344	2256	46.344	1677
46.3643	1527.6	43.1811	426.951	46.364	1761	46.364	2122	46.364	1643
46.3849	1387.2	43.1914	430.231	46.385	1699	46.385	2206	46.385	1575
46.4055	1496.4	43.2017	434.849	46.405	1712	46.405	2223	46.405	1594
46.426	1383.6	43.212	433.39	46.426	1704	46.426	2246	46.426	1651
46.4466	1413.6	43.2223	424.278	46.447	1717	46.447	2226	46.447	1587
46.4672	1395.6	43.2325	426.222	46.467	1708	46.467	2216	46.467	1642
46.4877	1482	43.2428	426.465	46.488	1750	46.488	2127	46.488	1581
46.5083	1456.8	43.2531	435.577	46.508	1690	46.508	2228	46.508	1582
46.5288	1446	43.2634	419.053	46.529	1753	46.529	2193	46.529	1607
46.5494	1320	43.2737	437.886	46.549	1771	46.549	2131	46.549	1707
46.57	1497.6	43.284	435.456	46.57	1756	46.57	2052	46.57	1581
46.5905	1468.8	43.2942	430.11	46.591	1693	46.591	2168	46.591	1667
46.6111	1460.4	43.3045	422.699	46.611	1679	46.611	2214	46.611	1599
46.6317	1465.2	43.3148	442.26	46.632	1741	46.632	2239	46.632	1634
46.6522	1473.6	43.3251	435.699	46.652	1741	46.652	2141	46.652	1513
46.6728	1396.8	43.3354	434.241	46.673	1695	46.673	2173	46.673	1714
46.6934	1431.6	43.3456	427.801	46.693	1657	46.693	2156	46.693	1666
46.7139	1482	43.3559	437.157	46.714	1705	46.714	2227	46.714	1673
46.7345	1458	43.3662	420.876	46.735	1649	46.735	2295	46.735	1587
46.7551	1554	43.3765	429.381	46.755	1599	46.755	2200	46.755	1617
46.7756	1486.8	43.3868	433.269	46.776	1803	46.776	2206	46.776	1613
46.7962	1462.8	43.3971	438.129	46.796	1689	46.796	2193	46.796	1607
46.8168	1443.6	43.4073	428.288	46.817	1695	46.817	2184	46.817	1634
46.8373	1425.6	43.4176	427.68	46.837	1679	46.837	2220	46.837	1733
46.8579	1474.8	43.4279	445.784	46.858	1659	46.858	2153	46.858	1631
46.8785	1519.2	43.4382	430.717	46.878	1717	46.878	2208	46.878	1627
46.899	1561.2	43.4485	431.325	46.899	1673	46.899	2200	46.899	1636
46.9196	1532.4	43.4587	433.269	46.92	1710	46.92	2243	46.92	1704
46.9402	1413.6	43.469	425.493	46.94	1802	46.94	2223	46.94	1680
46.9607	1490.4	43.4793	435.699	46.961	1765	46.961	2232	46.961	1613
46.9813	1515.6	43.4896	427.315	46.981	1704	46.981	2271	46.981	1603
47.0018	1540.8	43.4999	435.091	47.002	1711	47.002	2164	47.002	1637
47.0224	1578	43.5102	428.045	47.022	1735	47.022	2133	47.022	1599
47.043	1488	43.5204	448.457	47.043	1639	47.043	2145	47.043	1607
47.0635	1545.6	43.5307	438.858	47.064	1721	47.064	2144	47.064	1661
47.0841	1537.2	43.541	419.296	47.084	1697	47.084	2172	47.084	1614
47.1047	1515.6	43.5513	444.447	47.105	1689	47.105	2243	47.105	1646
47.1252	1485.6	43.5616	421.605	47.125	1743	47.125	2172	47.125	1670
47.1458	1507.2	43.5718	432.297	47.146	1764	47.146	2140	47.146	1662
47.1664	1662	43.5821	418.082	47.166	1699	47.166	2174	47.166	1646
47.1869	1615.2	43.5924	423.792	47.187	1809	47.187	2254	47.187	1632
47.2075	1590	43.6027	440.68	47.207	1731	47.207	2226	47.207	1666
47.2281	1708.8	43.613	430.596	47.228	1708	47.228	2244	47.228	1663
47.2486	1711.2	43.6233	422.82	47.249	1722	47.249	2281	47.249	1575
47.2692	1664.4	43.6335	430.353	47.269	1762	47.269	2207	47.269	1706
47.2898	1666.8	43.6438	431.082	47.29	1705	47.29	2161	47.29	1667
47.3103	1632	43.6541	428.166	47.31	1756	47.31	2092	47.31	1702
47.3309	1584	43.6644	439.709	47.331	1703	47.331	2184	47.331	1641
47.3515	1750.8	43.6747	429.381	47.351	1765	47.351	2208	47.351	1613
47.372	1760.4	43.6849	420.026	47.372	1744	47.372	2216	47.372	1677
47.3926	1716	43.6952	432.175	47.393	1645	47.393	2214	47.393	1716
47.4131	1777.2	43.7055	433.634	47.413	1699	47.413	2169	47.413	1612
47.4337	1761.6	43.7158	431.568	47.434	1681	47.434	2225	47.434	1745
47.4543	1719.6	43.7261	433.998	47.454	1740	47.454	2281	47.454	1740
47.4748	1688.4	43.7364	441.652	47.475	1730	47.475	2193	47.475	1668
47.4954	1789.2	43.7466	425.615	47.495	1682	47.495	2181	47.495	1657
47.516	1782	43.7569	433.755	47.516	1690	47.516	2175	47.516	1701
47.5365	1828.8	43.7672	438.979	47.537	1772	47.537	2209	47.537	1773
47.5571	1875.6	43.7775	427.315	47.557	1776	47.557	2212	47.557	1696
47.5777	1846.8	43.7878	420.633	47.578	1761	47.578	2240	47.578	1713
47.5982	1878	43.798	430.353	47.598	1739	47.598	2188	47.598	1744
47.6188	1980	43.8083	440.68	47.619	1744	47.619	2200	47.619	1779
47.6394	1929.6	43.8186	429.624	47.639	1743	47.639	2274	47.639	1705
47.6599	1920	43.8289	418.567	47.66	1771	47.66	2207	47.66	1739
47.6805	1952.4	43.8392	427.68	47.68	1671	47.68	2225	47.68	1750
47.7011	2077.2	43.8494	419.296	47.701	1714	47.701	2198	47.701	1774
47.7216	2055.6	43.8597	436.307	47.722	1768	47.722	2195	47.722	1760
47.7422	2102.4	43.87	432.904	47.742	1787	47.742	2228	47.742	1700
47.7627	2124	43.8803	422.212	47.763	1738	47.763	2220	47.763	1756
47.7833	2083.2	43.8906	415.53	47.783	1767	47.783	2284	47.783	1655
47.8039	2128.8	43.9009	424.156	47.804	1721	47.804	2276	47.804	1678
47.8244	2118	43.9111	434.606	47.824	1742	47.824	2221	47.824	1783
47.845	2062.8	43.9214	424.278	47.845	1715	47.845	2146	47.845	1742
47.8656	2244	43.9317	431.69	47.866	1731	47.866	2221	47.866	1860
47.8861	2206.8	43.942	433.026	47.886	1702	47.886	2263	47.886	1714
47.9067	2234.4	43.9523	417.96	47.907	1733	47.907	2270	47.907	1761
47.9273	2445.6	43.9625	426.951	47.927	1724	47.927	2223	47.927	1863
47.9478	2281.2	43.9728	427.558	47.948	1762	47.948	2233	47.948	1821
47.9684	2258.4	43.9831	426.829	47.968	1804	47.968	2222	47.968	1829
47.989	2330.4	43.9934	440.559	47.989	1764	47.989	2247	47.989	1735
48.0095	2396.4	44.0037	422.942	48.01	1776	48.01	2293	48.01	1790
48.0301	2275.2	44.014	429.26	48.03	1799	48.03	2251	48.03	1810
48.0507	2356.8	44.0242	428.652	48.051	1777	48.051	2266	48.051	1802
48.0712	2212.8	44.0345	425.736	48.071	1806	48.071	2243	48.071	1736
48.0918	2290.8	44.0448	431.568	48.092	1773	48.092	2203	48.092	1821
48.1124	2290.8	44.0551	425.25	48.112	1744	48.112	2219	48.112	1754
48.1329	2239.2	44.0654	427.801	48.133	1831	48.133	2242	48.133	1840
48.1535	2247.6	44.0756	430.11	48.153	1800	48.153	2261	48.153	1831
48.1741	2224.8	44.0859	430.717	48.174	1743	48.174	2280	48.174	1855
48.1946	2230.8	44.0962	418.325	48.195	1742	48.195	2243	48.195	1795
48.2152	2259.6	44.1065	433.998	48.215	1789	48.215	2217	48.215	1865
48.2357	2169.6	44.1168	443.718	48.236	1762	48.236	2290	48.236	1865
48.2563	2304	44.1271	442.382	48.256	1822	48.256	2254	48.256	1895
48.2769	2221.2	44.1373	427.194	48.277	1863	48.277	2216	48.277	1852
48.2974	2266.8	44.1476	439.101	48.297	1840	48.297	2301	48.297	1842
48.318	2176.8	44.1579	430.717	48.318	1835	48.318	2324	48.318	1785
48.3386	2256	44.1682	444.447	48.339	1836	48.339	2286	48.339	1883
48.3591	2215.2	44.1785	435.334	48.359	1843	48.359	2239	48.359	1922
48.3797	2190	44.1887	435.577	48.38	1794	48.38	2224	48.38	1883
48.4003	2338.8	44.199	427.072	48.4	1835	48.4	2299	48.4	1878
48.4208	2220	44.2093	435.942	48.421	1720	48.421	2185	48.421	1880
48.4414	2182.8	44.2196	427.072	48.441	1766	48.441	2227	48.441	1874
48.462	2179.2	44.2299	425.858	48.462	1811	48.462	2249	48.462	1849
48.4825	2277.6	44.2402	437.522	48.483	1819	48.483	2395	48.483	2015
48.5031	2227.2	44.2504	431.204	48.503	1824	48.503	2331	48.503	1959
48.5237	2257.2	44.2607	437.4	48.524	1894	48.524	2332	48.524	1893
48.5442	2224.8	44.271	419.539	48.544	1896	48.544	2355	48.544	1894
48.5648	2190	44.2813	429.745	48.565	1862	48.565	2297	48.565	1858
48.5853	2193.6	44.2916	420.39	48.585	1831	48.585	2282	48.585	1938
48.6059	2268	44.3018	429.988	48.606	1848	48.606	2340	48.606	1947
48.6265	2138.4	44.3121	430.839	48.626	1964	48.626	2291	48.626	1909
48.647	2173.2	44.3224	429.624	48.647	1888	48.647	2297	48.647	1943
48.6676	2316	44.3327	427.072	48.668	1771	48.668	2350	48.668	1925
48.6882	2431.2	44.343	413.829	48.688	1798	48.688	2390	48.688	1885
48.7087	2432.4	44.3533	412.128	48.709	1880	48.709	2308	48.709	1969
48.7293	2427.6	44.3635	434.484	48.729	1749	48.729	2296	48.729	1918
48.7499	2390.4	44.3738	423.913	48.75	1837	48.75	2297	48.75	1933
48.7704	2499.6	44.3841	426.951	48.77	1797	48.77	2309	48.77	2022
48.791	2444.4	44.3944	428.531	48.791	1846	48.791	2255	48.791	2005
48.8116	2474.4	44.4047	435.213	48.812	1878	48.812	2317	48.812	2035
48.8321	2534.4	44.4149	439.344	48.832	1841	48.832	2338	48.832	1935
48.8527	2534.4	44.4252	430.717	48.853	1886	48.853	2387	48.853	1979
48.8733	2559.6	44.4355	428.895	48.873	1876	48.873	2336	48.873	1970
48.8938	2722.8	44.4458	416.016	48.894	1868	48.894	2290	48.894	2080
48.9144	2589.6	44.4561	424.642	48.914	1876	48.914	2374	48.914	2054
48.935	2697.6	44.4664	421.969	48.935	1926	48.935	2303	48.935	2053
48.9555	2716.8	44.4766	428.895	48.956	1920	48.956	2307	48.956	2026
48.9761	2889.6	44.4869	419.539	48.976	1846	48.976	2342	48.976	2089
48.9967	2875.2	44.4972	427.68	48.997	1929	48.997	2370	48.997	2057
49.0172	2919.6	44.5075	441.652	49.017	1931	49.017	2349	49.017	2203
49.0378	2906.4	44.5178	439.344	49.038	1808	49.038	2428	49.038	2172
49.0583	3076.8	44.528	429.624	49.058	1929	49.058	2443	49.058	2139
49.0789	3105.6	44.5383	433.512	49.079	1943	49.079	2407	49.079	2121
49.0995	3032.4	44.5486	428.288	49.099	1867	49.099	2359	49.099	2203
49.12	3231.6	44.5589	430.474	49.12	1934	49.12	2396	49.12	2172
49.1406	3295.2	44.5692	433.634	49.141	1997	49.141	2419	49.141	2214
49.1612	3370.8	44.5795	434.12	49.161	1934	49.161	2331	49.161	2117
49.1817	3470.4	44.5897	427.558	49.182	1936	49.182	2514	49.182	2230
49.2023	3499.2	44.6	440.438	49.202	2007	49.202	2390	49.202	2241
49.2229	3685.2	44.6103	440.316	49.223	1881	49.223	2500	49.223	2243
49.2434	3624	44.6206	422.699	49.243	1925	49.243	2439	49.243	2203
49.264	3799.2	44.6309	420.269	49.264	2020	49.264	2425	49.264	2375
49.2846	3925.2	44.6411	439.344	49.285	2026	49.285	2413	49.285	2231
49.3051	3988.8	44.6514	416.137	49.305	2048	49.305	2386	49.305	2332
49.3257	4142.4	44.6617	429.26	49.326	1964	49.326	2491	49.326	2455
49.3463	4394.4	44.672	426.829	49.346	1967	49.346	2405	49.346	2458
49.3668	4431.6	44.6823	429.745	49.367	2032	49.367	2502	49.367	2496
49.3874	4536	44.6925	429.138	49.387	1986	49.387	2520	49.387	2505
49.408	4735.2	44.7028	450.036	49.408	2080	49.408	2620	49.408	2479
49.4285	4791.6	44.7131	447.363	49.429	1882	49.429	2409	49.429	2530
49.4491	4952.4	44.7234	428.652	49.449	1998	49.449	2582	49.449	2525
49.4696	5167.2	44.7337	434.606	49.47	2024	49.47	2425	49.47	2676
49.4902	5319.6	44.744	428.409	49.49	2058	49.49	2577	49.49	2678
49.5108	5594.4	44.7542	425.007	49.511	2133	49.511	2427	49.511	2662
49.5313	5907.6	44.7645	431.325	49.531	2073	49.531	2602	49.531	2755
49.5519	5694	44.7748	432.297	49.552	2081	49.552	2533	49.552	2692
49.5725	6120	44.7851	428.895	49.572	2069	49.572	2608	49.572	2812
49.593	6454.8	44.7954	437.036	49.593	2171	49.593	2610	49.593	2789
49.6136	6700.8	44.8056	438.493	49.614	2186	49.614	2606	49.614	2883
49.6342	7077.6	44.8159	430.474	49.634	2132	49.634	2643	49.634	2952
49.6547	7173.6	44.8262	425.372	49.655	2218	49.655	2587	49.655	2992
49.6753	7706.4	44.8365	430.231	49.675	2195	49.675	2678	49.675	3021
49.6959	8053.2	44.8468	418.325	49.696	2236	49.696	2718	49.696	3136
49.7164	8460	44.8571	424.885	49.716	2335	49.716	2671	49.716	3121
49.737	8611.2	44.8673	428.045	49.737	2315	49.737	2707	49.737	3123
49.7576	9052.8	44.8776	434.606	49.758	2414	49.758	2741	49.758	3259
49.7781	9538.8	44.8879	443.596	49.778	2301	49.778	2733	49.778	3381
49.7987	10011.6	44.8982	435.213	49.799	2390	49.799	2745	49.799	3376
49.8192	10460.4	44.9085	443.596	49.819	2449	49.819	2855	49.819	3393
49.8398	10677.6	44.9187	436.671	49.84	2484	49.84	2818	49.84	3478
49.8604	11727.6	44.929	435.334	49.86	2372	49.86	2955	49.86	3544
49.8809	11912.4	44.9393	416.259	49.881	2507	49.881	2906	49.881	3732
49.9015	12597.6	44.9496	434.363	49.902	2592	49.902	2933	49.902	3738
49.9221	13250.4	44.9599	430.353	49.922	2450	49.922	2975	49.922	3835
49.9426	13656	44.9702	443.718	49.943	2569	49.943	2972	49.943	4048
49.9632	14610	44.9804	442.746	49.963	2701	49.963	3068	49.963	4188
49.9838	15046.8	44.9907	434.97	49.984	2631	49.984	3011	49.984	4323
50.0043	16215.6	45.001	426.708	50.004	2664	50.004	3094	50.004	4396
50.0249	16339.2	45.0113	420.633	50.025	2740	50.025	3146	50.025	4607
50.0455	17032.8	45.0216	436.55	50.045	2824	50.045	3144	50.045	4693
50.066	18074.4	45.0318	437.886	50.066	2825	50.066	3175	50.066	4751
50.0866	18666	45.0421	438.615	50.087	2867	50.087	3242	50.087	5049
50.1072	19340.4	45.0524	422.334	50.107	2912	50.107	3385	50.107	5250
50.1277	19995.6	45.0627	435.942	50.128	2965	50.128	3370	50.128	5350
50.1483	20950.8	45.073	425.372	50.148	3018	50.148	3307	50.148	5469
50.1689	21340.8	45.0833	439.223	50.169	3061	50.169	3462	50.169	5846
50.1894	22351.2	45.0935	421.969	50.189	3124	50.189	3418	50.189	6098
50.21	23385.6	45.1038	416.137	50.21	3287	50.21	3630	50.21	6365
50.2306	24418.8	45.1141	425.493	50.231	3229	50.231	3574	50.231	6785
50.2511	25060.8	45.1244	435.456	50.251	3296	50.251	3661	50.251	7033
50.2717	26239.2	45.1347	440.68	50.272	3383	50.272	3805	50.272	7440
50.2922	27402	45.1449	422.699	50.292	3395	50.292	3859	50.292	7857
50.3128	28431.6	45.1552	433.634	50.313	3523	50.313	3941	50.313	8120
50.3334	29534.4	45.1655	434.849	50.333	3748	50.333	3911	50.333	8775
50.3539	30423.6	45.1758	438.372	50.354	3692	50.354	4085	50.354	9301
50.3745	31693.2	45.1861	428.774	50.375	3866	50.375	4242	50.375	9732
50.3951	32863.2	45.1964	428.166	50.395	4139	50.395	4260	50.395	10163
50.4156	33873.6	45.2066	425.25	50.416	4152	50.416	4534	50.416	10702
50.4362	35523.6	45.2169	421.969	50.436	4136	50.436	4677	50.436	11406
50.4568	36561.6	45.2272	431.933	50.457	4278	50.457	4652	50.457	12043
50.4773	36963.6	45.2375	427.072	50.477	4592	50.477	4795	50.477	12875
50.4979	36507.6	45.2478	425.372	50.498	4666	50.498	5028	50.498	13538
50.5185	34572	45.258	440.923	50.518	4852	50.518	5385	50.518	14581
50.539	31322.4	45.2683	426.951	50.539	5032	50.539	5544	50.539	15222
50.5596	28557.6	45.2786	447.728	50.56	5357	50.56	5753	50.56	16220
50.5802	26905.2	45.2889	433.147	50.58	5573	50.58	5841	50.58	17345
50.6007	25764	45.2992	435.942	50.601	5910	50.601	6191	50.601	18149
50.6213	24595.2	45.3095	434.363	50.621	6077	50.621	6623	50.621	19524
50.6418	21913.2	45.3197	431.568	50.642	6417	50.642	6976	50.642	20449
50.6624	19522.8	45.33	435.942	50.662	6795	50.662	7482	50.662	21830
50.683	17571.6	45.3403	426.101	50.683	7138	50.683	7930	50.683	23127
50.7035	15997.2	45.3506	426.465	50.704	7719	50.704	8405	50.704	24101
50.7241	15027.6	45.3609	427.68	50.724	8129	50.724	8796	50.724	25587
50.7447	14238	45.3711	433.634	50.745	8694	50.745	9565	50.745	26886
50.7652	13501.2	45.3814	424.278	50.765	9408	50.765	10226	50.765	27892
50.7858	12799.2	45.3917	427.437	50.786	9867	50.786	11002	50.786	29444
50.8064	11985.6	45.402	440.559	50.806	10487	50.806	12158	50.806	30363
50.8269	11426.4	45.4123	422.334	50.827	11514	50.827	13107	50.827	31103
50.8475	10593.6	45.4226	437.764	50.847	12187	50.847	14025	50.847	32251
50.8681	10293.6	45.4328	432.661	50.868	13290	50.868	15331	50.868	32625
50.8886	9711.6	45.4431	430.961	50.889	14255	50.889	16705	50.889	33017
50.9092	9178.8	45.4534	430.353	50.909	15516	50.909	18275	50.909	33247
50.9298	8742	45.4637	428.895	50.93	16789	50.93	20276	50.93	33113
50.9503	8556	45.474	429.867	50.95	18215	50.95	21885	50.95	32437
50.9709	7999.2	45.4842	419.053	50.971	19758	50.971	23984	50.971	31690
50.9915	7641.6	45.4945	425.25	50.991	21293	50.991	26408	50.991	30982
51.012	7453.2	45.5048	425.25	51.012	22644	51.012	28548	51.012	29698
51.0326	7184.4	45.5151	429.26	51.033	24695	51.033	31045	51.033	28491
51.0532	6746.4	45.5254	425.736	51.053	26445	51.053	33168	51.053	27241
51.0737	6674.4	45.5356	433.39	51.074	28748	51.074	35595	51.074	25866
51.0943	6321.6	45.5459	414.801	51.094	30525	51.094	37571	51.094	24541
51.1148	6015.6	45.5562	426.222	51.115	32670	51.115	39773	51.115	22851
51.1354	5932.8	45.5665	431.204	51.135	34523	51.135	41450	51.135	21557
51.156	5642.4	45.5768	418.689	51.156	36493	51.156	42668	51.156	20056
51.1765	5644.8	45.5871	433.877	51.177	37804	51.177	44634	51.177	19066
51.1971	5556	45.5973	427.801	51.197	39244	51.197	44863	51.197	17674
51.2177	5202	45.6076	437.522	51.218	40111	51.218	45871	51.218	16460
51.2382	5148	45.6179	425.858	51.238	40565	51.238	46039	51.238	15470
51.2588	5055.6	45.6282	430.961	51.259	41007	51.259	45742	51.259	14450
51.2794	4773.6	45.6385	442.139	51.279	40866	51.279	45414	51.279	13140
51.2999	4836	45.6487	434.363	51.3	40090	51.3	44528	51.3	12755
51.3205	4752	45.659	439.466	51.32	39261	51.32	43200	51.32	11864
51.3411	4634.4	45.6693	424.278	51.341	37827	51.341	41862	51.341	10995
51.3616	4609.2	45.6796	416.866	51.362	36594	51.362	40253	51.362	10496
51.3822	4425.6	45.6899	427.558	51.382	34974	51.382	38279	51.382	9863
51.4028	4416	45.7002	431.325	51.403	33048	51.403	36678	51.403	9204
51.4233	4221.6	45.7104	425.615	51.423	31164	51.423	34249	51.423	8654
51.4439	4387.2	45.7207	422.577	51.444	29393	51.444	32538	51.444	8426
51.4644	4261.2	45.731	430.961	51.464	27506	51.464	30244	51.464	7848
51.485	4251.6	45.7413	432.418	51.485	25715	51.485	28009	51.485	7472
51.5056	4040.4	45.7516	424.764	51.506	23979	51.506	26283	51.506	7346
51.5261	4057.2	45.7618	422.577	51.526	22282	51.526	24161	51.526	6841
51.5467	4048.8	45.7721	426.829	51.547	20814	51.547	22328	51.547	6495
51.5673	4014	45.7824	447.606	51.567	19442	51.567	20642	51.567	6127
51.5878	3961.2	45.7927	427.558	51.588	18009	51.588	19023	51.588	6127
51.6084	3732	45.803	429.502	51.608	16469	51.608	17707	51.608	5594
51.629	3871.2	45.8133	435.213	51.629	15534	51.629	16267	51.629	5404
51.6495	3895.2	45.8235	432.661	51.65	14324	51.65	15076	51.65	5287
51.6701	3886.8	45.8338	429.381	51.67	13157	51.67	13651	51.67	5037
51.6907	3685.2	45.8441	430.11	51.691	12298	51.691	12819	51.691	4936
51.7112	3745.2	45.8544	430.961	51.711	11544	51.711	12042	51.711	4744
51.7318	3645.6	45.8647	439.952	51.732	10624	51.732	11160	51.732	4588
51.7524	3572.4	45.8749	424.156	51.752	9879	51.752	10248	51.752	4481
51.7729	3613.2	45.8852	443.596	51.773	9275	51.773	9556	51.773	4311
51.7935	3450	45.8955	425.372	51.793	8799	51.793	9001	51.793	4192
51.8141	3475.2	45.9058	444.933	51.814	8102	51.814	8469	51.814	4064
51.8346	3350.4	45.9161	427.558	51.835	7563	51.835	7917	51.835	3975
51.8552	3379.2	45.9264	436.063	51.855	7282	51.855	7452	51.855	3957
51.8757	3310.8	45.9366	422.577	51.876	6844	51.876	7001	51.876	3806
51.8963	3218.4	45.9469	422.334	51.896	6405	51.896	6844	51.896	3682
51.9169	3151.2	45.9572	427.437	51.917	6017	51.917	6292	51.917	3547
51.9374	3194.4	45.9675	422.334	51.937	5711	51.937	6081	51.937	3562
51.958	3112.8	45.9778	423.671	51.958	5546	51.958	5756	51.958	3457
51.9786	3040.8	45.988	430.231	51.979	5211	51.979	5552	51.979	3393
51.9991	3075.6	45.9983	430.474	51.999	4996	51.999	5236	51.999	3322
52.0197	3010.8	46.0086	420.026	52.02	4754	52.02	5236	52.02	3274
52.0403	2970	46.0189	423.185	52.04	4573	52.04	4832	52.04	3150
52.0608	2946	46.0292	429.017	52.061	4509	52.061	4805	52.061	3203
52.0814	3027.6	46.0395	433.877	52.081	4262	52.081	4655	52.081	3110
52.102	2882.4	46.0497	426.465	52.102	4202	52.102	4362	52.102	2978
52.1225	2912.4	46.06	417.11	52.123	4029	52.123	4377	52.123	3105
52.1431	2906.4	46.0703	428.652	52.143	3918	52.143	4145	52.143	2924
52.1637	2816.4	46.0806	414.801	52.164	3761	52.164	4128	52.164	2863
52.1842	2784	46.0909	422.212	52.184	3635	52.184	3854	52.184	2878
52.2048	2748	46.1011	434.849	52.205	3607	52.205	4048	52.205	2805
52.2254	2744.4	46.1114	428.531	52.225	3463	52.225	3781	52.225	2764
52.2459	2746.8	46.1217	419.418	52.246	3371	52.246	3820	52.246	2677
52.2665	2665.2	46.132	435.82	52.266	3219	52.266	3691	52.266	2686
52.2871	2600.4	46.1423	452.466	52.287	3266	52.287	3483	52.287	2618
52.3076	2618.4	46.1526	433.026	52.308	3212	52.308	3401	52.308	2652
52.3282	2582.4	46.1628	428.895	52.328	3135	52.328	3409	52.328	2582
52.3487	2512.8	46.1731	432.904	52.349	3027	52.349	3492	52.349	2528
52.3693	2500.8	46.1834	424.278	52.369	3011	52.369	3432	52.369	2504
52.3899	2530.8	46.1937	440.559	52.39	3009	52.39	3410	52.39	2420
52.4104	2457.6	46.204	425.858	52.41	2910	52.41	3370	52.41	2438
52.431	2364	46.2142	431.568	52.431	2799	52.431	3249	52.431	2546
52.4516	2416.8	46.2245	439.587	52.452	2776	52.452	3246	52.452	2450
52.4721	2434.8	46.2348	431.082	52.472	2775	52.472	3241	52.472	2348
52.4927	2288.4	46.2451	428.409	52.493	2723	52.493	3171	52.493	2391
52.5133	2246.4	46.2554	429.138	52.513	2675	52.513	3133	52.513	2397
52.5338	2365.2	46.2656	422.455	52.534	2713	52.534	3054	52.534	2263
52.5544	2338.8	46.2759	433.026	52.554	2555	52.554	2954	52.554	2296
52.575	2127.6	46.2862	421.969	52.575	2635	52.575	3012	52.575	2338
52.5955	2280	46.2965	427.923	52.596	2581	52.596	2917	52.596	2230
52.6161	2234.4	46.3068	426.829	52.616	2637	52.616	3078	52.616	2299
52.6367	2158.8	46.3171	433.998	52.637	2561	52.637	2891	52.637	2265
52.6572	2140.8	46.3273	437.157	52.657	2582	52.657	2909	52.657	2211
52.6778	2160	46.3376	437.764	52.678	2471	52.678	2880	52.678	2201
52.6983	2173.2	46.3479	422.942	52.698	2416	52.698	2833	52.698	2175
52.7189	2179.2	46.3582	425.25	52.719	2339	52.719	2801	52.719	2202
52.7395	2148	46.3685	430.11	52.739	2389	52.739	2906	52.739	2160
52.76	2089.2	46.3787	426.829	52.76	2483	52.76	2833	52.76	2130
52.7806	2107.2	46.389	433.39	52.781	2372	52.781	2776	52.781	2151
52.8012	2134.8	46.3993	436.185	52.801	2347	52.801	2814	52.801	2205
52.8217	2031.6	46.4096	426.829	52.822	2264	52.822	2900	52.822	2141
52.8423	2023.2	46.4199	448.821	52.842	2241	52.842	2676	52.842	2277
52.8629	1998	46.4302	427.923	52.863	2372	52.863	2737	52.863	2119
52.8834	2016	46.4404	435.82	52.883	2334	52.883	2726	52.883	2040
52.904	2020.8	46.4507	434.606	52.904	2263	52.904	2680	52.904	2068
52.9246	2062.8	46.461	440.923	52.925	2202	52.925	2777	52.925	2048
52.9451	1999.2	46.4713	436.55	52.945	2227	52.945	2700	52.945	2082
52.9657	2050.8	46.4816	436.793	52.966	2140	52.966	2617	52.966	1995
52.9863	2052	46.4918	436.671	52.986	2277	52.986	2711	52.986	1997
53.0068	2026.8	46.5021	429.502	53.007	2159	53.007	2593	53.007	2030
53.0274	2006.4	46.5124	432.297	53.027	2297	53.027	2660	53.027	2048
53.048	2040	46.5227	438.129	53.048	2164	53.048	2636	53.048	1972
53.0685	2016	46.533	444.204	53.069	2095	53.069	2614	53.069	2066
53.0891	1986	46.5433	426.222	53.089	2093	53.089	2708	53.089	2052
53.1097	1998	46.5535	433.39	53.11	2119	53.11	2625	53.11	1928
53.1302	1926	46.5638	425.128	53.13	2096	53.13	2655	53.13	2023
53.1508	1971.6	46.5741	432.904	53.151	2110	53.151	2522	53.151	1921
53.1713	2012.4	46.5844	425.372	53.171	2105	53.171	2549	53.171	2013
53.1919	2064	46.5947	425.615	53.192	2137	53.192	2554	53.192	1955
53.2125	2017.2	46.6049	441.045	53.212	2102	53.212	2518	53.212	1939
53.233	1996.8	46.6152	432.418	53.233	2104	53.233	2510	53.233	1954
53.2536	2017.2	46.6255	433.634	53.254	2020	53.254	2555	53.254	1955
53.2742	2032.8	46.6358	419.783	53.274	2089	53.274	2567	53.274	1996
53.2947	2019.6	46.6461	426.101	53.295	2076	53.295	2558	53.295	1859
53.3153	1969.2	46.6564	431.933	53.315	2099	53.315	2540	53.315	1984
53.3359	1940.4	46.6666	435.091	53.336	1998	53.336	2645	53.336	1940
53.3564	2071.2	46.6769	444.082	53.356	2065	53.356	2490	53.356	1972
53.377	2070	46.6872	445.419	53.377	1951	53.377	2547	53.377	2057
53.3976	2120.4	46.6975	432.418	53.398	2047	53.398	2637	53.398	1873
53.4181	2052	46.7078	441.531	53.418	2015	53.418	2626	53.418	1960
53.4387	1981.2	46.718	441.288	53.439	2041	53.439	2566	53.439	1962
53.4593	2092.8	46.7283	443.232	53.459	2013	53.459	2590	53.459	1868
53.4798	2014.8	46.7386	435.091	53.48	2077	53.48	2528	53.48	1883
53.5004	2029.2	46.7489	433.634	53.5	1989	53.5	2596	53.5	1846
53.5209	2059.2	46.7592	439.466	53.521	1954	53.521	2565	53.521	1909
53.5415	2017.2	46.7695	439.223	53.542	1998	53.542	2597	53.542	1893
53.5621	2019.6	46.7797	429.502	53.562	1966	53.562	2521	53.562	1964
53.5826	2052	46.79	438.25	53.583	2074	53.583	2570	53.583	1836
53.6032	2062.8	46.8003	431.568	53.603	1971	53.603	2481	53.603	1882
53.6238	2050.8	46.8106	428.166	53.624	1986	53.624	2487	53.624	1958
53.6443	2144.4	46.8209	428.288	53.644	1993	53.644	2447	53.644	1851
53.6649	2106	46.8311	440.316	53.665	2003	53.665	2427	53.665	1902
53.6855	2109.6	46.8414	426.587	53.685	1912	53.685	2402	53.685	1846
53.706	2058	46.8517	422.699	53.706	1966	53.706	2472	53.706	1857
53.7266	2016	46.862	432.661	53.727	1972	53.727	2520	53.727	1887
53.7472	1999.2	46.8723	418.81	53.747	1958	53.747	2390	53.747	1837
53.7677	1882.8	46.8826	418.082	53.768	2048	53.768	2425	53.768	1845
53.7883	2022	46.8928	441.166	53.788	1981	53.788	2469	53.788	1859
53.8089	1986	46.9031	433.512	53.809	1858	53.809	2444	53.809	1827
53.8294	1915.2	46.9134	436.55	53.829	1934	53.829	2467	53.829	1818
53.85	1934.4	46.9237	422.942	53.85	1955	53.85	2471	53.85	1846
53.8706	1974	46.934	435.942	53.871	1963	53.871	2487	53.871	1857
53.8911	1899.6	46.9442	431.811	53.891	1915	53.891	2408	53.891	1871
53.9117	1929.6	46.9545	422.334	53.912	1973	53.912	2448	53.912	1849
53.9323	1845.6	46.9648	435.456	53.932	1903	53.932	2369	53.932	1735
53.9528	1804.8	46.9751	430.474	53.953	1920	53.953	2429	53.953	1814
53.9734	1785.6	46.9854	422.455	53.973	1912	53.973	2430	53.973	1802
53.9939	1791.6	46.9957	430.474	53.994	1873	53.994	2376	53.994	1865
54.0145	1801.2	47.0059	420.39	54.015	1893	54.015	2522	54.015	1772
54.0351	1839.6	47.0162	428.288	54.035	1869	54.035	2367	54.035	1750
54.0556	1802.4	47.0265	424.764	54.056	1888	54.056	2491	54.056	1798
54.0762	1886.4	47.0368	451.373	54.076	1958	54.076	2398	54.076	1789
54.0968	1822.8	47.0471	434.363	54.097	1908	54.097	2393	54.097	1786
54.1173	1747.2	47.0573	430.961	54.117	1903	54.117	2416	54.117	1851
54.1379	1765.2	47.0676	424.885	54.138	1878	54.138	2401	54.138	1823
54.1585	1755.6	47.0779	424.764	54.158	1858	54.158	2393	54.158	1871
54.179	1872	47.0882	415.409	54.179	1992	54.179	2379	54.179	1805
54.1996	1782	47.0985	431.811	54.2	1854	54.2	2372	54.2	1956
54.2202	1782	47.1087	426.222	54.22	1916	54.22	2404	54.22	1727
54.2407	1730.4	47.119	426.222	54.241	1844	54.241	2341	54.241	1827
54.2613	1712.4	47.1293	430.839	54.261	1848	54.261	2357	54.261	1805
54.2819	1825.2	47.1396	426.708	54.282	1879	54.282	2435	54.282	1813
54.3024	1716	47.1499	422.82	54.302	1823	54.302	2429	54.302	1767
54.323	1658.4	47.1602	420.269	54.323	1846	54.323	2375	54.323	1843
54.3436	1713.6	47.1704	427.437	54.344	1841	54.344	2346	54.344	1837
54.3641	1744.8	47.1807	439.709	54.364	1816	54.364	2370	54.364	1766
54.3847	1795.2	47.191	432.783	54.385	1812	54.385	2357	54.385	1684
54.4052	1790.4	47.2013	429.988	54.405	1885	54.405	2326	54.405	1752
54.4258	1731.6	47.2116	437.643	54.426	1851	54.426	2308	54.426	1866
54.4464	1800	47.2218	435.456	54.446	1790	54.446	2481	54.446	1836
54.4669	1755.6	47.2321	432.904	54.467	1939	54.467	2384	54.467	1834
54.4875	1701.6	47.2424	440.559	54.488	1805	54.488	2230	54.488	1695
54.5081	1732.8	47.2527	436.428	54.508	1848	54.508	2280	54.508	1793
54.5286	1767.6	47.263	420.39	54.529	1810	54.529	2423	54.529	1773
54.5492	1694.4	47.2733	420.147	54.549	1829	54.549	2290	54.549	1786
54.5698	1603.2	47.2835	431.568	54.57	1822	54.57	2294	54.57	1752
54.5903	1675.2	47.2938	427.558	54.59	1834	54.59	2391	54.59	1742
54.6109	1670.4	47.3041	428.895	54.611	1801	54.611	2392	54.611	1804
54.6315	1674	47.3144	442.989	54.631	1834	54.631	2413	54.631	1778
54.652	1737.6	47.3247	429.624	54.652	1830	54.652	2387	54.652	1837
54.6726	1753.2	47.3349	427.072	54.673	1804	54.673	2385	54.673	1715
54.6932	1768.8	47.3452	444.325	54.693	1790	54.693	2199	54.693	1730
54.7137	1743.6	47.3555	432.054	54.714	1769	54.714	2308	54.714	1772
54.7343	1780.8	47.3658	435.334	54.734	1761	54.734	2406	54.734	1795
54.7548	1750.8	47.3761	437.157	54.755	1714	54.755	2343	54.755	1792
54.7754	1692	47.3864	426.708	54.775	1820	54.775	2331	54.775	1691
54.796	1693.2	47.3966	423.913	54.796	1694	54.796	2239	54.796	1706
54.8165	1718.4	47.4069	429.624	54.817	1801	54.817	2283	54.817	1767
54.8371	1729.2	47.4172	424.035	54.837	1741	54.837	2288	54.837	1791
54.8577	1839.6	47.4275	436.307	54.858	1800	54.858	2321	54.858	1748
54.8782	1758	47.4378	425.128	54.878	1803	54.878	2291	54.878	1757
54.8988	1828.8	47.448	424.642	54.899	1861	54.899	2365	54.899	1676
54.9194	1809.6	47.4583	426.344	54.919	1867	54.919	2304	54.919	1757
54.9399	1801.2	47.4686	436.55	54.94	1825	54.94	2309	54.94	1738
54.9605	1783.2	47.4789	440.195	54.96	1860	54.96	2296	54.96	1777
54.9811	1827.6	47.4892	446.148	54.981	1798	54.981	2358	54.981	1732
55.0016	1831.2	47.4995	430.474	55.002	1780	55.002	2242	55.002	1746
55.0222	1788	47.5097	424.399	55.022	1804	55.022	2296	55.022	1810
55.0428	1738.8	47.52	424.885	55.043	1821	55.043	2299	55.043	1725
55.0633	1839.6	47.5303	428.409	55.063	1729	55.063	2257	55.063	1710
55.0839	1778.4	47.5406	442.017	55.084	1748	55.084	2367	55.084	1659
55.1045	1832.4	47.5509	435.213	55.104	1757	55.104	2355	55.104	1734
55.125	1807.2	47.5611	425.736	55.125	1781	55.125	2265	55.125	1698
55.1456	1815.6	47.5714	431.568	55.146	1767	55.146	2299	55.146	1725
55.1662	1917.6	47.5817	438.25	55.166	1751	55.166	2303	55.166	1685
55.1867	1866	47.592	431.204	55.187	1794	55.187	2273	55.187	1725
55.2073	1797.6	47.6023	427.801	55.207	1825	55.207	2287	55.207	1694
55.2278	1830	47.6126	429.381	55.228	1785	55.228	2334	55.228	1715
55.2484	1777.2	47.6228	425.615	55.248	1801	55.248	2228	55.248	1693
55.269	1828.8	47.6331	434.484	55.269	1786	55.269	2311	55.269	1739
55.2895	1820.4	47.6434	427.68	55.29	1787	55.29	2244	55.29	1779
55.3101	1867.2	47.6537	434.606	55.31	1777	55.31	2248	55.31	1761
55.3307	1855.2	47.664	422.699	55.331	1692	55.331	2370	55.331	1674
55.3512	1806	47.6742	445.905	55.351	1730	55.351	2197	55.351	1787
55.3718	1938	47.6845	436.063	55.372	1696	55.372	2247	55.372	1812
55.3924	1862.4	47.6948	427.194	55.392	1693	55.392	2315	55.392	1817
55.4129	1881.6	47.7051	429.502	55.413	1705	55.413	2318	55.413	1721
55.4335	1783.2	47.7154	433.269	55.433	1742	55.433	2206	55.433	1790
55.4541	1779.6	47.7257	428.531	55.454	1727	55.454	2243	55.454	1773
55.4746	1810.8	47.7359	432.54	55.475	1789	55.475	2270	55.475	1770
55.4952	1814.4	47.7462	431.447	55.495	1699	55.495	2359	55.495	1825
55.5158	1810.8	47.7565	441.896	55.516	1798	55.516	2272	55.516	1768
55.5363	1732.8	47.7668	433.634	55.536	1761	55.536	2292	55.536	1745
55.5569	1738.8	47.7771	431.69	55.557	1712	55.557	2275	55.557	1707
55.5774	1831.2	47.7873	426.465	55.577	1707	55.577	2277	55.577	1753
55.598	1870.8	47.7976	409.455	55.598	1818	55.598	2263	55.598	1721
55.6186	1770	47.8079	428.409	55.619	1773	55.619	2249	55.619	1697
55.6391	1828.8	47.8182	425.493	55.639	1792	55.639	2349	55.639	1799
55.6597	1774.8	47.8285	438.25	55.66	1740	55.66	2277	55.66	1661
55.6803	1812	47.8387	435.334	55.68	1735	55.68	2305	55.68	1707
55.7008	1784.4	47.849	435.334	55.701	1729	55.701	2238	55.701	1695
55.7214	1833.6	47.8593	430.839	55.721	1777	55.721	2269	55.721	1736
55.742	1810.8	47.8696	433.634	55.742	1720	55.742	2171	55.742	1765
55.7625	1837.2	47.8799	422.82	55.763	1647	55.763	2225	55.763	1739
55.7831	1756.8	47.8902	435.82	55.783	1857	55.783	2304	55.783	1774
55.8037	1800	47.9004	442.625	55.804	1721	55.804	2332	55.804	1759
55.8242	1785.6	47.9107	442.503	55.824	1694	55.824	2212	55.824	1733
55.8448	1795.2	47.921	442.382	55.845	1748	55.845	2180	55.845	1654
55.8654	1806	47.9313	437.036	55.865	1753	55.865	2171	55.865	1758
55.8859	1724.4	47.9416	438.007	55.886	1752	55.886	2234	55.886	1654
55.9065	1837.2	47.9518	435.213	55.906	1762	55.906	2268	55.906	1755
55.9271	1924.8	47.9621	425.25	55.927	1778	55.927	2218	55.927	1776
55.9476	1767.6	47.9724	432.661	55.948	1729	55.948	2330	55.948	1641
55.9682	1827.6	47.9827	442.989	55.968	1695	55.968	2276	55.968	1693
55.9888	1800	47.993	445.784	55.989	1787	55.989	2240	55.989	1747
56.0093	1770	48.0033	426.465	56.009	1721	56.009	2196	56.009	1754
56.0299	1774.8	48.0135	426.222	56.03	1784	56.03	2312	56.03	1739
56.0504	1816.8	48.0238	435.82	56.05	1740	56.05	2224	56.05	1701
56.071	1810.8	48.0341	431.325	56.071	1672	56.071	2222	56.071	1745
56.0916	1740	48.0444	438.615	56.092	1689	56.092	2231	56.092	1739
56.1121	1846.8	48.0547	425.858	56.112	1782	56.112	2251	56.112	1735
56.1327	1828.8	48.0649	439.101	56.133	1743	56.133	2228	56.133	1692
56.1533	1886.4	48.0752	432.175	56.153	1703	56.153	2347	56.153	1698
56.1738	1783.2	48.0855	426.951	56.174	1729	56.174	2295	56.174	1646
56.1944	1914	48.0958	449.307	56.194	1740	56.194	2246	56.194	1699
56.215	1850.4	48.1061	442.139	56.215	1688	56.215	2248	56.215	1700
56.2355	1864.8	48.1164	429.867	56.236	1640	56.236	2229	56.236	1753
56.2561	1838.4	48.1266	442.746	56.256	1724	56.256	2271	56.256	1740
56.2767	1796.4	48.1369	436.185	56.277	1815	56.277	2291	56.277	1707
56.2972	1867.2	48.1472	441.896	56.297	1815	56.297	2257	56.297	1707
56.3178	1915.2	48.1575	437.036	56.318	1740	56.318	2342	56.318	1717
56.3384	1876.8	48.1678	432.54	56.338	1725	56.338	2203	56.338	1693
56.3589	1821.6	48.178	420.755	56.359	1668	56.359	2355	56.359	1706
56.3795	1904.4	48.1883	437.764	56.379	1686	56.379	2280	56.379	1781
56.4001	1928.4	48.1986	449.307	56.4	1758	56.4	2350	56.4	1727
56.4206	1995.6	48.2089	438.493	56.421	1741	56.421	2264	56.421	1734
56.4412	1989.6	48.2192	442.382	56.441	1742	56.441	2303	56.441	1725
56.4617	1826.4	48.2295	432.904	56.462	1726	56.462	2280	56.462	1718
56.4823	1995.6	48.2397	431.447	56.482	1721	56.482	2308	56.482	1695
56.5029	1954.8	48.25	448.457	56.503	1744	56.503	2278	56.503	1704
56.5234	2031.6	48.2603	435.091	56.523	1758	56.523	2206	56.523	1669
56.544	2019.6	48.2706	425.007	56.544	1742	56.544	2361	56.544	1715
56.5646	1978.8	48.2809	426.222	56.565	1763	56.565	2188	56.565	1743
56.5851	2085.6	48.2911	441.774	56.585	1765	56.585	2312	56.585	1774
56.6057	2031.6	48.3014	430.474	56.606	1769	56.606	2254	56.606	1710
56.6263	2068.8	48.3117	442.017	56.626	1718	56.626	2290	56.626	1703
56.6468	2082	48.322	432.175	56.647	1730	56.647	2291	56.647	1738
56.6674	2136	48.3323	430.839	56.667	1817	56.667	2268	56.667	1735
56.688	2054.4	48.3426	424.521	56.688	1827	56.688	2178	56.688	1709
56.7085	2050.8	48.3528	421.726	56.709	1770	56.709	2302	56.709	1692
56.7291	2113.2	48.3631	436.428	56.729	1684	56.729	2230	56.729	1769
56.7497	2098.8	48.3734	426.101	56.75	1756	56.75	2252	56.75	1683
56.7702	2126.4	48.3837	448.214	56.77	1835	56.77	2365	56.77	1697
56.7908	2154	48.394	433.269	56.791	1752	56.791	2280	56.791	1746
56.8113	2221.2	48.4042	433.634	56.811	1657	56.811	2281	56.811	1712
56.8319	2220	48.4145	429.017	56.832	1710	56.832	2213	56.832	1712
56.8525	2239.2	48.4248	433.39	56.852	1740	56.852	2263	56.852	1775
56.873	2215.2	48.4351	421.119	56.873	1794	56.873	2292	56.873	1759
56.8936	2329.2	48.4454	427.801	56.894	1737	56.894	2233	56.894	1773
56.9142	2304	48.4557	438.007	56.914	1767	56.914	2328	56.914	1772
56.9347	2266.8	48.4659	436.307	56.935	1756	56.935	2272	56.935	1751
56.9553	2300.4	48.4762	427.072	56.955	1719	56.955	2258	56.955	1828
56.9759	2418	48.4865	443.353	56.976	1806	56.976	2219	56.976	1728
56.9964	2302.8	48.4968	430.839	56.996	1811	56.996	2368	56.996	1717
57.017	2371.2	48.5071	436.671	57.017	1757	57.017	2350	57.017	1794
57.0376	2476.8	48.5173	436.671	57.038	1721	57.038	2379	57.038	1733
57.0581	2468.4	48.5276	424.035	57.058	1774	57.058	2269	57.058	1781
57.0787	2515.2	48.5379	431.325	57.079	1768	57.079	2230	57.079	1735
57.0993	2559.6	48.5482	437.764	57.099	1808	57.099	2336	57.099	1807
57.1198	2563.2	48.5585	448.214	57.12	1687	57.12	2251	57.12	1774
57.1404	2568	48.5688	442.868	57.14	1803	57.14	2277	57.14	1895
57.161	2650.8	48.579	427.072	57.161	1746	57.161	2272	57.161	1859
57.1815	2703.6	48.5893	427.68	57.182	1710	57.182	2341	57.182	1847
57.2021	2805.6	48.5996	432.661	57.202	1737	57.202	2284	57.202	1868
57.2227	2688	48.6099	443.961	57.223	1761	57.223	2303	57.223	1731
57.2432	2724	48.6202	432.418	57.243	1757	57.243	2245	57.243	1756
57.2638	2851.2	48.6304	430.717	57.264	1764	57.264	2240	57.264	1817
57.2843	2811.6	48.6407	429.017	57.284	1742	57.284	2325	57.284	1817
57.3049	2965.2	48.651	416.745	57.305	1812	57.305	2261	57.305	1787
57.3255	2750.4	48.6613	428.895	57.325	1845	57.325	2417	57.325	1829
57.346	3008.4	48.6716	440.316	57.346	1812	57.346	2192	57.346	1865
57.3666	2996.4	48.6818	432.054	57.367	1797	57.367	2306	57.367	1854
57.3872	3007.2	48.6921	415.651	57.387	1807	57.387	2333	57.387	1888
57.4077	3093.6	48.7024	443.111	57.408	1790	57.408	2303	57.408	1767
57.4283	3168	48.7127	439.709	57.428	1862	57.428	2299	57.428	1803
57.4489	3264	48.723	436.185	57.449	1810	57.449	2373	57.449	1919
57.4694	3219.6	48.7333	447.971	57.469	1847	57.469	2360	57.469	1931
57.49	3277.2	48.7435	432.661	57.49	1792	57.49	2361	57.49	1986
57.5106	3319.2	48.7538	420.633	57.511	1752	57.511	2352	57.511	1901
57.5311	3387.6	48.7641	436.914	57.531	1920	57.531	2334	57.531	1868
57.5517	3480	48.7744	437.279	57.552	1808	57.552	2423	57.552	1869
57.5723	3588	48.7847	440.073	57.572	1816	57.572	2328	57.572	1880
57.5928	3582	48.7949	429.26	57.593	1906	57.593	2435	57.593	1918
57.6134	3770.4	48.8052	439.223	57.613	1764	57.613	2343	57.613	1943
57.6339	3655.2	48.8155	444.812	57.634	1893	57.634	2296	57.634	1956
57.6545	3699.6	48.8258	445.905	57.655	1851	57.655	2367	57.655	1935
57.6751	3886.8	48.8361	427.072	57.675	1867	57.675	2383	57.675	2014
57.6956	4022.4	48.8464	437.886	57.696	1944	57.696	2357	57.696	1971
57.7162	4105.2	48.8566	440.438	57.716	1878	57.716	2413	57.716	1954
57.7368	4266	48.8669	440.073	57.737	1923	57.737	2387	57.737	2063
57.7573	4233.6	48.8772	425.736	57.757	1853	57.757	2255	57.757	2044
57.7779	4405.2	48.8875	423.306	57.778	1920	57.778	2346	57.778	1968
57.7985	4536	48.8978	441.288	57.798	1921	57.798	2454	57.798	2038
57.819	4482	48.908	444.933	57.819	1843	57.819	2459	57.819	2183
57.8396	4724.4	48.9183	442.625	57.84	1885	57.84	2443	57.84	2059
57.8602	4892.4	48.9286	432.904	57.86	1850	57.86	2389	57.86	2106
57.8807	4784.4	48.9389	438.493	57.881	1816	57.881	2419	57.881	2094
57.9013	5181.6	48.9492	436.307	57.901	1845	57.901	2447	57.901	2057
57.9219	5277.6	48.9595	431.325	57.922	1891	57.922	2416	57.922	2184
57.9424	5464.8	48.9697	435.213	57.942	1807	57.942	2464	57.942	2172
57.963	5641.2	48.98	441.774	57.963	1925	57.963	2456	57.963	2231
57.9836	5558.4	48.9903	436.185	57.984	1885	57.984	2491	57.984	2160
58.0041	5944.8	49.0006	428.531	58.004	1861	58.004	2533	58.004	2197
58.0247	5971.2	49.0109	437.4	58.025	1918	58.025	2514	58.025	2328
58.0453	6387.6	49.0211	431.082	58.045	1937	58.045	2437	58.045	2306
58.0658	6696	49.0314	435.091	58.066	1851	58.066	2522	58.066	2298
58.0864	6901.2	49.0417	443.839	58.086	1952	58.086	2641	58.086	2262
58.1069	7148.4	49.052	436.185	58.107	1995	58.107	2486	58.107	2312
58.1275	7522.8	49.0623	433.147	58.128	2027	58.128	2570	58.128	2351
58.1481	7887.6	49.0726	414.193	58.148	2030	58.148	2552	58.148	2429
58.1686	8162.4	49.0828	433.39	58.169	1997	58.169	2579	58.169	2408
58.1892	8217.6	49.0931	430.231	58.189	1972	58.189	2632	58.189	2379
58.2098	8988	49.1034	441.045	58.21	2049	58.21	2567	58.21	2445
58.2303	9322.8	49.1137	446.877	58.23	2018	58.23	2751	58.23	2544
58.2509	9645.6	49.124	431.933	58.251	2106	58.251	2665	58.251	2457
58.2715	10107.6	49.1342	434.484	58.271	2068	58.271	2656	58.271	2537
58.292	10664.4	49.1445	426.829	58.292	2034	58.292	2731	58.292	2548
58.3126	11184	49.1548	432.418	58.313	2184	58.313	2735	58.313	2590
58.3332	11694	49.1651	421.726	58.333	2085	58.333	2752	58.333	2629
58.3537	12318	49.1754	425.615	58.354	2132	58.354	2651	58.354	2677
58.3743	12921.6	49.1857	425.007	58.374	2210	58.374	2864	58.374	2710
58.3949	13668	49.1959	437.157	58.395	2252	58.395	2773	58.395	2751
58.4154	14419.2	49.2062	431.811	58.415	2189	58.415	2749	58.415	2814
58.436	14937.6	49.2165	436.793	58.436	2123	58.436	2769	58.436	2872
58.4566	15540	49.2268	442.139	58.457	2273	58.457	2899	58.457	2941
58.4771	16306.8	49.2371	423.306	58.477	2235	58.477	2867	58.477	2953
58.4977	17146.8	49.2473	431.69	58.498	2229	58.498	3008	58.498	2950
58.5182	17642.4	49.2576	448.7	58.518	2313	58.518	3001	58.518	3066
58.5388	18261.6	49.2679	428.166	58.539	2320	58.539	2920	58.539	3119
58.5594	18748.8	49.2782	441.409	58.559	2332	58.559	2980	58.559	3172
58.5799	19725.6	49.2885	419.053	58.58	2395	58.58	2950	58.58	3179
58.6005	20020.8	49.2988	445.298	58.601	2333	58.601	2999	58.601	3289
58.6211	20881.2	49.309	430.596	58.621	2384	58.621	3115	58.621	3434
58.6416	20876.4	49.3193	443.961	58.642	2505	58.642	3081	58.642	3412
58.6622	21264	49.3296	421.24	58.662	2345	58.662	3041	58.662	3508
58.6828	21861.6	49.3399	425.736	58.683	2587	58.683	3324	58.683	3533
58.7033	22142.4	49.3502	428.409	58.703	2455	58.703	3289	58.703	3653
58.7239	22035.6	49.3604	419.783	58.724	2646	58.724	3285	58.724	3789
58.7445	22216.8	49.3707	446.634	58.744	2591	58.744	3346	58.744	3863
58.765	22125.6	49.381	434.241	58.765	2669	58.765	3419	58.765	3996
58.7856	21914.4	49.3913	431.447	58.786	2691	58.786	3485	58.786	4061
58.8062	21720	49.4016	440.195	58.806	2659	58.806	3555	58.806	4197
58.8267	21662.4	49.4118	434.241	58.827	2774	58.827	3554	58.827	4334
58.8473	21128.4	49.4221	434.363	58.847	2796	58.847	3642	58.847	4488
58.8678	20641.2	49.4324	421.362	58.868	2910	58.868	3663	58.868	4643
58.8884	20270.4	49.4427	439.709	58.888	2966	58.888	3767	58.888	4613
58.909	19557.6	49.453	433.39	58.909	3026	58.909	3903	58.909	4923
58.9295	18666	49.4633	438.007	58.93	2963	58.93	3984	58.93	5133
58.9501	18024	49.4735	435.091	58.95	3204	58.95	4160	58.95	5353
58.9707	16986	49.4838	450.522	58.971	3176	58.971	4224	58.971	5540
58.9912	16536	49.4941	446.877	58.991	3267	58.991	4394	58.991	5630
59.0118	15367.2	49.5044	434.363	59.012	3328	59.012	4477	59.012	6033
59.0324	14878.8	49.5147	433.998	59.032	3379	59.032	4550	59.032	6185
59.0529	13744.8	49.5249	428.288	59.053	3584	59.053	4667	59.053	6582
59.0735	13082.4	49.5352	441.896	59.073	3590	59.073	4897	59.073	6778
59.0941	12541.2	49.5455	430.596	59.094	3735	59.094	5112	59.094	7054
59.1146	11646	49.5558	447.849	59.115	3824	59.115	5207	59.115	7347
59.1352	10825.2	49.5661	432.297	59.135	3833	59.135	5476	59.135	7833
59.1558	10432.8	49.5764	448.578	59.156	4077	59.156	5746	59.156	7952
59.1763	9547.2	49.5866	433.634	59.176	4057	59.176	6178	59.176	8348
59.1969	9087.6	49.5969	444.447	59.197	4251	59.197	6289	59.197	8819
59.2175	8695.2	49.6072	438.493	59.217	4462	59.217	6640	59.217	8924
59.238	8134.8	49.6175	434.97	59.238	4634	59.238	6978	59.238	9441
59.2586	7760.4	49.6278	447.485	59.259	4681	59.259	7393	59.259	9815
59.2792	7372.8	49.638	426.951	59.279	4996	59.279	7895	59.279	10142
59.2997	6855.6	49.6483	447.241	59.3	4975	59.3	8125	59.3	10586
59.3203	6392.4	49.6586	444.325	59.32	5334	59.32	8763	59.32	10825
59.3408	6170.4	49.6689	438.858	59.341	5562	59.341	9330	59.341	11179
59.3614	5920.8	49.6792	438.372	59.361	5691	59.361	9866	59.361	11711
59.382	5661.6	49.6895	435.456	59.382	6000	59.382	10466	59.382	11891
59.4025	5355.6	49.6997	424.885	59.403	6108	59.403	11245	59.403	11917
59.4231	5080.8	49.71	448.7	59.423	6527	59.423	11846	59.423	12198
59.4437	4891.2	49.7203	450.522	59.444	6798	59.444	12896	59.444	12318
59.4642	4611.6	49.7306	446.998	59.464	7027	59.464	13657	59.464	12294
59.4848	4515.6	49.7409	445.541	59.485	7345	59.485	14729	59.485	12459
59.5054	4274.4	49.7511	438.372	59.505	7511	59.505	15686	59.505	12257
59.5259	4057.2	49.7614	435.456	59.526	7988	59.526	16449	59.526	12049
59.5465	3876	49.7717	446.269	59.546	8508	59.546	17469	59.546	11851
59.5671	3807.6	49.782	434.363	59.567	8721	59.567	18481	59.567	11777
59.5876	3748.8	49.7923	437.4	59.588	9109	59.588	19438	59.588	11334
59.6082	3493.2	49.8026	444.933	59.608	9376	59.608	20337	59.608	10952
59.6288	3510	49.8128	443.961	59.629	9533	59.629	21300	59.629	10637
59.6493	3373.2	49.8231	441.774	59.649	9810	59.649	21655	59.649	10156
59.6699	3253.2	49.8334	450.158	59.67	10300	59.67	22411	59.67	9973
59.6904	3099.6	49.8437	442.868	59.69	10543	59.69	23057	59.69	9419
59.711	3180	49.854	443.232	59.711	10906	59.711	23267	59.711	8977
59.7316	2988	49.8642	438.615	59.732	11215	59.732	23586	59.732	8765
59.7521	2875.2	49.8745	462.672	59.752	11468	59.752	23828	59.752	8261
59.7727	2940	49.8848	449.914	59.773	11496	59.773	23772	59.773	7657
59.7933	2762.4	49.8951	430.839	59.793	11813	59.793	23798	59.793	7341
59.8138	2742	49.9054	446.391	59.814	11996	59.814	23191	59.814	6954
59.8344	2660.4	49.9157	438.129	59.834	12167	59.834	23189	59.834	6692
59.855	2630.4	49.9259	438.372	59.855	12126	59.855	22829	59.855	6386
59.8755	2512.8	49.9362	442.382	59.876	12197	59.876	21787	59.876	6010
59.8961	2480.4	49.9465	452.101	59.896	12173	59.896	21518	59.896	5565
59.9167	2524.8	49.9568	447.363	59.917	11861	59.917	20862	59.917	5453
59.9372	2422.8	49.9671	439.587	59.937	11811	59.937	20061	59.937	5183
59.9578	2331.6	49.9773	455.382	59.958	11685	59.958	19151	59.958	4888
59.9784	2271.6	49.9876	444.933	59.978	11472	59.978	18169	59.978	4607
59.9989	2277.6	49.9979	440.438	59.999	10979	59.999	17569	59.999	4651
60.0195	2281.2	50.0082	448.335	60.019	10629	60.019	16832	60.019	4205
60.0401	2268	50.0185	445.419	60.04	10229	60.04	15797	60.04	4153
60.0606	2196	50.0288	438.858	60.061	9897	60.061	14918	60.061	3930
60.0812	2060.4	50.039	455.503	60.081	9452	60.081	13995	60.081	3896
60.1018	2154	50.0493	446.148	60.102	8840	60.102	13283	60.102	3597
60.1223	2066.4	50.0596	448.335	60.122	8491	60.122	12594	60.122	3521
60.1429	2055.6	50.0699	442.625	60.143	8186	60.143	11829	60.143	3503
60.1634	2054.4	50.0802	441.409	60.163	7888	60.163	11216	60.163	3247
60.184	1952.4	50.0904	443.839	60.184	7575	60.184	10402	60.184	3212
60.2046	1922.4	50.1007	445.541	60.205	7075	60.205	9829	60.205	2981
60.2251	1941.6	50.111	450.036	60.225	6791	60.225	9187	60.225	3065
60.2457	1941.6	50.1213	451.737	60.246	6403	60.246	8802	60.246	2910
60.2663	1855.2	50.1316	442.625	60.266	6148	60.266	8181	60.266	2759
60.2868	1868.4	50.1419	440.559	60.287	5852	60.287	7636	60.287	2818
60.3074	1935.6	50.1521	439.587	60.307	5430	60.307	7337	60.307	2775
60.328	1922.4	50.1624	449.793	60.328	5174	60.328	6963	60.328	2762
60.3485	1861.2	50.1727	432.418	60.349	5040	60.349	6721	60.349	2650
60.3691	1800	50.183	450.887	60.369	4722	60.369	6335	60.369	2555
60.3897	1836	50.1933	440.923	60.39	4441	60.39	5896	60.39	2522
60.4102	1822.8	50.2035	465.831	60.41	4368	60.41	5770	60.41	2497
60.4308	1828.8	50.2138	464.859	60.431	4090	60.431	5437	60.431	2509
60.4514	1863.6	50.2241	452.223	60.451	3964	60.451	5244	60.451	2425
60.4719	1732.8	50.2344	448.942	60.472	3865	60.472	5046	60.472	2415
60.4925	1777.2	50.2447	458.055	60.492	3724	60.492	4769	60.492	2413
60.5131	1684.8	50.2549	447.485	60.513	3518	60.513	4630	60.513	2268
60.5336	1747.2	50.2652	453.681	60.534	3309	60.534	4480	60.534	2297
60.5542	1713.6	50.2755	453.924	60.554	3335	60.554	4242	60.554	2186
60.5747	1682.4	50.2858	459.392	60.575	3246	60.575	4190	60.575	2180
60.5953	1674	50.2961	445.784	60.595	3197	60.595	4040	60.595	2075
60.6159	1707.6	50.3064	448.214	60.616	3010	60.616	4013	60.616	2138
60.6364	1612.8	50.3166	455.747	60.636	3024	60.636	3822	60.636	2071
60.657	1704	50.3269	449.185	60.657	2870	60.657	3788	60.657	2153
60.6776	1678.8	50.3372	462.308	60.678	2788	60.678	3593	60.678	2077
60.6981	1588.8	50.3475	460.728	60.698	2820	60.698	3677	60.698	2067
60.7187	1611.6	50.3578	441.531	60.719	2732	60.719	3473	60.719	2075
60.7393	1674	50.368	462.186	60.739	2569	60.739	3442	60.739	2000
60.7598	1611.6	50.3783	454.896	60.76	2518	60.76	3333	60.76	1973
60.7804	1609.2	50.3886	451.615	60.78	2609	60.78	3250	60.78	2027
60.801	1682.4	50.3989	450.279	60.801	2471	60.801	3241	60.801	1912
60.8215	1599.6	50.4092	460.971	60.822	2363	60.822	3161	60.822	1889
60.8421	1516.8	50.4195	454.288	60.842	2449	60.842	3174	60.842	1998
60.8627	1604.4	50.4297	462.672	60.863	2379	60.863	3079	60.863	1913
60.8832	1634.4	50.44	462.186	60.883	2317	60.883	3024	60.883	1886
60.9038	1575.6	50.4503	451.615	60.904	2445	60.904	3026	60.904	1894
60.9243	1562.4	50.4606	462.915	60.924	2269	60.924	2985	60.924	1951
60.9449	1537.2	50.4709	468.382	60.945	2153	60.945	2938	60.945	1890
60.9655	1506	50.4811	467.654	60.965	2185	60.965	2911	60.965	1852
60.986	1566	50.4914	456.719	60.986	2146	60.986	2938	60.986	1792
61.0066	1454.4	50.5017	459.877	61.007	2210	61.007	2803	61.007	1888
61.0272	1502.4	50.512	452.83	61.027	2162	61.027	2821	61.027	1809
61.0477	1579.2	50.5223	464.616	61.048	2067	61.048	2770	61.048	1825
61.0683	1543.2	50.5326	456.719	61.068	2122	61.068	2900	61.068	1835
61.0889	1438.8	50.5428	474.822	61.089	2142	61.089	2745	61.089	1802
[truncated: 6,755 more rows]
