# Supplementary material for: Ultrafine nanoporous intermetallic catalysts by high-temperature liquid metal dealloying for electrochemical hydrogen production
Source: Nat Commun. 2022 Sep 2;13:5157. doi: 10.1038/s41467-022-32768-1 (PMC9440032; doi:10.1038/s41467-022-32768-1)
Supplement: Supplementary file 5 — Source Data [file 41467_2022_32768_MOESM5_ESM.zip › Source Data/Supplementary Figure 16.xlsx]

## Sheet: Supplementary Figure 16
Tm/T	Diffusivity of Co (0001) in Mg melt	Diffusivity of Co (1010) in Mg melt	Tm/T	Diffusivity of Co in Co7Mo6 (11-20) in Mg melt	Diffusivity of Co in Co7Mo6 (1-100) in Mg melt	Diffusivity of Co in Co7Mo6 (0001) in Mg melt	Tm/T	Diffusivity of Mo in Co7Mo6 (11-20) in Mg melt	Diffusivity of Mo in Co7Mo6 (1-100) in Mg melt	Diffusivity of Mo in Co7Mo6 (0001) in Mg melt	Tm/T	Diffusivity of Mo (100)with Mg melt	Diffusivity of Mo (111) with Mg melt
1.96444	4.39099e-12	4.04789e-13	2.10222	6.77579e-13	8.08825e-14	4.96099e-14	2.10222	2.08719e-14	3.34643e-15	2.23643e-15	2.896	4.15623e-17	1.05795e-15
1.768	8.3644e-12	1.41985e-12	1.892	2.00835e-12	3.31222e-13	1.42145e-13	1.892	1.00263e-13	8.19947e-15	2.06048e-14	2.63273	4.3573e-16	2.55772e-15
1.47333	2.79393e-11	7.06727e-12	1.57667	1.17734e-11	1.48503e-12	4.25641e-13	1.57667	7.46338e-13	2.91803e-14	5.97579e-14	2.51826	3.54496e-16	3.66211e-15
