# Supplementary material for: Ultrafine nanoporous intermetallic catalysts by high-temperature liquid metal dealloying for electrochemical hydrogen production
Source: Nat Commun. 2022 Sep 2;13:5157. doi: 10.1038/s41467-022-32768-1 (PMC9440032; doi:10.1038/s41467-022-32768-1)
Supplement: Supplementary file 5 — Source Data [file 41467_2022_32768_MOESM5_ESM.zip › Source Data/Supplementary Figure 18.xlsx]

## Sheet: Supplementary Figure 18a
Cyclic voltammetry curves at the non-Faradic potential region for np-Co7Mo6
Ewe/V	10 mVs-1	Ewe/V	20 mVs-1	Ewe/V	30 mVs-1	Ewe/V	40 mVs-1	Ewe/V	50 mVs-1
-0.99912	-0.71422	-0.99915	-1.1963	-0.99913	-1.66036	-0.99935	-2.33096	-0.99926	-2.80977
-0.99793	-0.44121	-0.99795	-0.6941	-0.99795	-0.98312	-0.99856	-1.68303	-0.99826	-1.98933
-0.99673	-0.30577	-0.99674	-0.43636	-0.99672	-0.60657	-0.99779	-1.24309	-0.99727	-1.42897
-0.99552	-0.20807	-0.99554	-0.2651	-0.99559	-0.35284	-0.99691	-0.92082	-0.9962	-1.01625
-0.99432	-0.13083	-0.99433	-0.12974	-0.99435	-0.15967	-0.99614	-0.67049	-0.99518	-0.69635
-0.99312	-0.06554	-0.99313	-0.0201	-0.99314	-0.00399	-0.99533	-0.46637	-0.9942	-0.42957
-0.99188	-0.01041	-0.99195	0.07145	-0.99202	0.1276	-0.9945	-0.29609	-0.99326	-0.20692
-0.99071	0.03986	-0.99073	0.15318	-0.99077	0.23986	-0.99375	-0.1468	-0.99227	-0.01976
-0.98952	0.08372	-0.98953	0.22318	-0.98954	0.33803	-0.99292	-0.01694	-0.99123	0.15219
-0.98832	0.12207	-0.98836	0.28433	-0.9884	0.42483	-0.99216	0.09685	-0.9902	0.30367
-0.98713	0.15577	-0.98714	0.33922	-0.98715	0.50061	-0.99137	0.20242	-0.98919	0.43286
-0.98594	0.18452	-0.98596	0.38755	-0.98597	0.56722	-0.9905	0.29802	-0.98823	0.55274
-0.98459	0.22287	-0.98475	0.43305	-0.98482	0.62948	-0.98976	0.3837	-0.98726	0.66375
-0.98318	0.2643	-0.98358	0.47378	-0.98355	0.68718	-0.9889	0.45956	-0.98625	0.76276
-0.98199	0.28489	-0.98235	0.51055	-0.98242	0.73626	-0.98812	0.53394	-0.98522	0.85498
-0.98077	0.30629	-0.98117	0.54381	-0.9812	0.78529	-0.98735	0.60357	-0.98421	0.93662
-0.97957	0.32619	-0.97995	0.57554	-0.97997	0.82521	-0.98649	0.66675	-0.98322	1.01563
-0.97838	0.34424	-0.97878	0.60142	-0.97881	0.86421	-0.98577	0.72361	-0.98227	1.0854
-0.97717	0.36218	-0.97755	0.63218	-0.97758	0.90349	-0.98497	0.77739	-0.98128	1.15041
-0.97597	0.37572	-0.97635	0.65371	-0.97639	0.93531	-0.98409	0.82758	-0.98027	1.21662
-0.97476	0.39309	-0.97516	0.67734	-0.9752	0.96613	-0.98339	0.87583	-0.97921	1.27022
-0.97358	0.40415	-0.97395	0.69863	-0.97398	0.99739	-0.98249	0.91946	-0.97819	1.32793
-0.97223	0.41024	-0.97275	0.71933	-0.9728	1.02105	-0.98172	0.96395	-0.97721	1.37803
-0.97092	0.41122	-0.97155	0.73777	-0.9716	1.04688	-0.98097	1.00231	-0.97624	1.42113
-0.96973	0.42487	-0.97034	0.75411	-0.97035	1.07078	-0.98007	1.04127	-0.97526	1.46921
-0.96853	0.43398	-0.96915	0.77128	-0.96919	1.09379	-0.9794	1.07353	-0.97425	1.51115
-0.9673	0.44593	-0.96796	0.79006	-0.968	1.1156	-0.9785	1.10958	-0.97321	1.54902
-0.96612	0.45541	-0.96675	0.80284	-0.96678	1.13514	-0.97774	1.1429	-0.97219	1.5845
-0.96491	0.46605	-0.96554	0.82024	-0.96562	1.15663	-0.97704	1.17158	-0.9712	1.62224
-0.96372	0.47273	-0.96436	0.83562	-0.96435	1.17613	-0.97611	1.19792	-0.97022	1.65401
-0.96251	0.48301	-0.96315	0.84624	-0.96317	1.19101	-0.97537	1.22462	-0.96926	1.68601
-0.96132	0.49243	-0.96196	0.85991	-0.96197	1.21061	-0.97463	1.25009	-0.96824	1.71829
-0.96012	0.50086	-0.96077	0.87309	-0.96076	1.22781	-0.97365	1.27888	-0.96725	1.74647
-0.9589	0.50985	-0.95957	0.8866	-0.95961	1.2444	-0.97297	1.29939	-0.9662	1.77386
-0.9577	0.51763	-0.95836	0.89863	-0.95836	1.26113	-0.97213	1.32371	-0.96518	1.80112
-0.95651	0.52612	-0.95715	0.90994	-0.9572	1.2743	-0.97129	1.34333	-0.9642	1.82769
-0.95532	0.53313	-0.95596	0.92268	-0.95597	1.28954	-0.97062	1.36557	-0.96323	1.84942
-0.95411	0.54104	-0.95476	0.93704	-0.95475	1.30738	-0.96971	1.3835	-0.96228	1.87427
-0.95293	0.54991	-0.95358	0.94548	-0.9536	1.31952	-0.96894	1.40314	-0.96122	1.89718
-0.95172	0.55799	-0.95237	0.95984	-0.95236	1.3368	-0.96821	1.42409	-0.96019	1.91615
-0.95052	0.56605	-0.95118	0.96992	-0.9512	1.35044	-0.96724	1.44223	-0.95923	1.93831
-0.94933	0.57394	-0.94998	0.98029	-0.94995	1.36368	-0.96657	1.45634	-0.95829	1.95919
-0.94812	0.58132	-0.94875	0.99296	-0.94874	1.37977	-0.96571	1.47262	-0.95727	1.98089
-0.94691	0.58915	-0.94758	1.00381	-0.94758	1.3933	-0.96487	1.49112	-0.95621	2.00181
-0.94573	0.59663	-0.94637	1.01536	-0.94635	1.40932	-0.96423	1.5072	-0.95521	2.02224
-0.94454	0.60271	-0.94516	1.02813	-0.94515	1.42395	-0.96333	1.52045	-0.95428	2.03941
-0.94333	0.61239	-0.94399	1.03916	-0.944	1.43646	-0.9625	1.53697	-0.95329	2.05717
-0.94213	0.62085	-0.94278	1.05149	-0.94278	1.45228	-0.96181	1.55257	-0.95225	2.08046
-0.94092	0.62963	-0.94158	1.06214	-0.94154	1.4687	-0.96089	1.56751	-0.95114	2.10195
-0.93974	0.63969	-0.94037	1.07443	-0.94036	1.48185	-0.96017	1.57972	-0.95023	2.11882
-0.93853	0.64675	-0.93917	1.08654	-0.93912	1.49608	-0.95934	1.59397	-0.94928	2.1335
-0.93733	0.65454	-0.93797	1.0963	-0.9379	1.51037	-0.95851	1.60582	-0.94825	2.15112
-0.93612	0.66448	-0.93678	1.11047	-0.93674	1.52648	-0.95778	1.61947	-0.94725	2.16676
-0.93494	0.67196	-0.93556	1.12317	-0.93553	1.54313	-0.95697	1.62964	-0.9462	2.18865
-0.93374	0.68121	-0.93435	1.13505	-0.93432	1.55887	-0.95615	1.6445	-0.94524	2.20492
-0.93253	0.69057	-0.93317	1.14766	-0.93319	1.57329	-0.95535	1.65986	-0.94427	2.22025
-0.93133	0.70247	-0.93198	1.16232	-0.93197	1.59051	-0.95449	1.67175	-0.9433	2.23944
-0.93013	0.71252	-0.93077	1.17522	-0.93068	1.60903	-0.95372	1.6802	-0.94228	2.2566
-0.92893	0.72313	-0.92958	1.19087	-0.92953	1.62754	-0.95298	1.69686	-0.94122	2.27286
-0.92772	0.73339	-0.92838	1.20478	-0.92835	1.64567	-0.95211	1.70818	-0.94023	2.29106
-0.92651	0.74605	-0.92719	1.22104	-0.92708	1.66448	-0.9514	1.72262	-0.93923	2.31221
-0.92533	0.757	-0.92598	1.23683	-0.92591	1.68283	-0.95053	1.73153	-0.93829	2.32762
-0.92414	0.77	-0.92479	1.25083	-0.92475	1.70035	-0.94971	1.74341	-0.93729	2.34523
-0.92295	0.78227	-0.92358	1.26904	-0.92352	1.72263	-0.94895	1.75377	-0.93625	2.36556
-0.92174	0.79662	-0.92233	1.28664	-0.92237	1.74272	-0.94813	1.76768	-0.93522	2.38184
-0.92053	0.81353	-0.92115	1.3037	-0.92116	1.76431	-0.94736	1.77657	-0.9342	2.40013
-0.91933	0.82797	-0.91998	1.32306	-0.91993	1.78914	-0.94658	1.79074	-0.93325	2.41859
-0.91813	0.8437	-0.91877	1.34127	-0.91875	1.80934	-0.9457	1.80201	-0.93227	2.4396
-0.91692	0.86028	-0.91758	1.36357	-0.91757	1.8367	-0.94496	1.81551	-0.93127	2.45633
-0.91573	0.87824	-0.91638	1.38675	-0.91634	1.86373	-0.94414	1.82445	-0.93026	2.47608
-0.91452	0.89887	-0.91518	1.40775	-0.91517	1.88749	-0.94335	1.83763	-0.92925	2.49902
-0.91332	0.91811	-0.91396	1.43416	-0.91396	1.91692	-0.94262	1.84609	-0.92822	2.51763
-0.91215	0.94036	-0.91276	1.45908	-0.91275	1.94729	-0.94171	1.85988	-0.92721	2.54113
-0.91094	0.96372	-0.91158	1.48476	-0.91156	1.98073	-0.941	1.86959	-0.92619	2.56356
-0.90975	0.98769	-0.91038	1.51707	-0.91038	2.01336	-0.9401	1.88552	-0.92525	2.58224
-0.90855	1.01398	-0.90919	1.54462	-0.90916	2.04691	-0.93929	1.89695	-0.92424	2.60487
-0.90734	1.04199	-0.90798	1.57832	-0.90802	2.08578	-0.93862	1.90824	-0.92324	2.62772
-0.90616	1.07079	-0.90677	1.61341	-0.90675	2.1252	-0.93775	1.91822	-0.92227	2.64796
-0.90498	1.10299	-0.90558	1.64982	-0.90557	2.16565	-0.93691	1.92927	-0.92128	2.66905
-0.90376	1.13867	-0.90437	1.6898	-0.90441	2.2113	-0.9362	1.94245	-0.92027	2.69809
-0.90254	1.17341	-0.90319	1.73077	-0.90315	2.25871	-0.93531	1.95489	-0.91924	2.72421
-0.90136	1.21497	-0.90197	1.77554	-0.90202	2.30804	-0.93452	1.96738	-0.91823	2.74924
-0.9003	1.2508	-0.9008	1.82387	-0.9008	2.36436	-0.93383	1.98019	-0.91722	2.77544
-0.89999	1.2279	-0.90009	1.81713	-0.89994	2.36194	-0.93292	1.99357	-0.91623	2.80214
-0.90044	0.88978	-0.89967	1.93351	-0.89987	2.40205	-0.93209	2.00788	-0.9152	2.83139
-0.90166	0.64268	-0.90048	1.332	-0.9005	1.78987	-0.93143	2.01807	-0.91422	2.86062
-0.90288	0.51254	-0.9017	0.87953	-0.90169	1.17316	-0.93056	2.03435	-0.91323	2.89412
-0.90406	0.41	-0.9029	0.64304	-0.90293	0.83301	-0.92973	2.04503	-0.91226	2.92438
-0.90524	0.3258	-0.90409	0.47758	-0.90413	0.59531	-0.92902	2.05962	-0.91124	2.95758
-0.90646	0.25507	-0.9053	0.3459	-0.90534	0.40889	-0.92811	2.07379	-0.91024	2.99044
-0.90763	0.19088	-0.90651	0.23495	-0.90653	0.25524	-0.9273	2.08851	-0.90925	3.02551
-0.90886	0.13527	-0.90769	0.13931	-0.90772	0.12506	-0.92664	2.10393	-0.90825	3.06257
-0.91005	0.08651	-0.90888	0.05457	-0.90893	0.01133	-0.92571	2.11882	-0.90724	3.10064
-0.9112	0.04094	-0.91009	-0.01801	-0.91011	-0.08804	-0.92489	2.1331	-0.90626	3.139
-0.91245	0.00137	-0.91128	-0.08689	-0.91133	-0.17764	-0.92419	2.14938	-0.90523	3.18186
-0.91365	-0.03494	-0.91248	-0.1439	-0.9125	-0.25902	-0.92333	2.1659	-0.90424	3.22471
-0.91485	-0.06894	-0.91369	-0.19846	-0.91367	-0.33078	-0.92251	2.18188	-0.90323	3.27141
-0.91607	-0.09793	-0.91488	-0.24917	-0.91492	-0.39778	-0.92182	2.19582	-0.90221	3.32419
-0.91725	-0.12685	-0.91609	-0.29132	-0.91611	-0.4565	-0.92091	2.21606	-0.90125	3.37564
-0.91845	-0.15243	-0.91728	-0.33275	-0.91728	-0.51156	-0.92013	2.23365	-0.90034	3.43831
-0.9197	-0.17561	-0.91849	-0.37144	-0.91852	-0.56151	-0.91939	2.25001	-0.89968	3.31971
-0.9208	-0.19934	-0.9197	-0.40575	-0.91966	-0.60511	-0.91852	2.26558	-0.90038	2.80164
-0.92208	-0.21918	-0.92091	-0.4379	-0.92089	-0.65055	-0.91774	2.2864	-0.90139	2.03409
-0.92327	-0.23791	-0.92208	-0.46971	-0.92212	-0.6905	-0.91699	2.30572	-0.9023	1.53046
-0.92447	-0.25702	-0.92328	-0.49773	-0.92328	-0.72615	-0.91611	2.32625	-0.90335	1.16035
-0.92564	-0.27294	-0.92447	-0.52471	-0.9245	-0.7616	-0.91536	2.34462	-0.90437	0.86444
-0.92688	-0.2906	-0.92567	-0.54639	-0.92573	-0.79015	-0.91461	2.36646	-0.90542	0.62352
-0.92813	-0.30519	-0.92687	-0.57147	-0.92693	-0.82446	-0.91369	2.3915	-0.9064	0.41965
-0.92924	-0.32024	-0.92806	-0.59564	-0.92809	-0.85559	-0.91292	2.4129	-0.9074	0.24028
-0.93053	-0.33429	-0.92928	-0.61486	-0.92931	-0.87995	-0.91218	2.433	-0.90837	0.08085
-0.93157	-0.34671	-0.93048	-0.63609	-0.93054	-0.90652	-0.91133	2.45742	-0.90936	-0.05547
-0.9327	-0.36006	-0.93168	-0.65302	-0.9317	-0.93278	-0.91052	2.48414	-0.91035	-0.18307
-0.93394	-0.37235	-0.9329	-0.67333	-0.93289	-0.95718	-0.90978	2.50831	-0.91133	-0.30019
-0.9353	-0.38415	-0.93407	-0.69161	-0.93408	-0.98026	-0.90893	2.53299	-0.91233	-0.40136
-0.93659	-0.39752	-0.93528	-0.70759	-0.9353	-1.00292	-0.90815	2.56034	-0.91331	-0.49539
-0.9377	-0.40915	-0.93648	-0.728	-0.93649	-1.02565	-0.90738	2.59097	-0.91432	-0.58691
-0.93875	-0.41991	-0.93767	-0.74244	-0.93768	-1.04728	-0.9065	2.62037	-0.91535	-0.66955
-0.93994	-0.43228	-0.93887	-0.75735	-0.93886	-1.06847	-0.90577	2.64812	-0.91635	-0.74076
-0.94118	-0.44237	-0.94007	-0.77694	-0.94007	-1.08812	-0.90498	2.67885	-0.91735	-0.80984
-0.94259	-0.45181	-0.94127	-0.79272	-0.94126	-1.10998	-0.90411	2.71412	-0.91835	-0.87658
-0.94363	-0.46193	-0.94247	-0.8089	-0.94241	-1.131	-0.90339	2.74845	-0.91936	-0.93493
-0.9449	-0.47114	-0.94368	-0.82147	-0.94365	-1.15092	-0.90253	2.78144	-0.92037	-0.99173
-0.94607	-0.48485	-0.94488	-0.83765	-0.94485	-1.16785	-0.90176	2.81927	-0.9214	-1.04934
-0.94719	-0.49426	-0.94608	-0.85412	-0.946	-1.18963	-0.90103	2.85904	-0.92238	-1.0946
-0.94846	-0.50225	-0.94729	-0.8687	-0.94729	-1.20766	-0.90015	2.88228	-0.92341	-1.14384
-0.94959	-0.51572	-0.94848	-0.88258	-0.94847	-1.2255	-0.8997	2.97286	-0.92438	-1.18757
-0.95089	-0.52524	-0.94968	-0.89824	-0.94962	-1.24587	-0.9002	2.4001	-0.92541	-1.2292
-0.95205	-0.53377	-0.95088	-0.91221	-0.95086	-1.26324	-0.90114	1.79244	-0.92637	-1.26707
-0.95323	-0.54464	-0.95205	-0.9263	-0.95206	-1.2807	-0.9018	1.3955	-0.92741	-1.31067
-0.95447	-0.55376	-0.95327	-0.9424	-0.95326	-1.30384	-0.9027	1.10283	-0.9284	-1.34392
-0.95568	-0.5654	-0.95448	-0.95561	-0.9544	-1.32048	-0.90349	0.87929	-0.92941	-1.37621
-0.95688	-0.57649	-0.95569	-0.96979	-0.95564	-1.33797	-0.90423	0.69219	-0.93037	-1.41222
-0.95803	-0.58607	-0.9569	-0.98564	-0.95683	-1.35764	-0.90509	0.52963	-0.93138	-1.44506
-0.9593	-0.59644	-0.95808	-0.99951	-0.95803	-1.37445	-0.90589	0.39145	-0.93239	-1.47401
-0.96044	-0.60562	-0.95926	-1.01473	-0.95927	-1.39409	-0.90666	0.27026	-0.93337	-1.50577
-0.96163	-0.61617	-0.96045	-1.03089	-0.96044	-1.41426	-0.90748	0.15548	-0.93436	-1.53734
-0.96287	-0.62836	-0.96168	-1.04643	-0.96164	-1.43394	-0.90829	0.05371	-0.93534	-1.56462
-0.96406	-0.63777	-0.96287	-1.0614	-0.96285	-1.45275	-0.90905	-0.04063	-0.93636	-1.59128
-0.96523	-0.65054	-0.96407	-1.07693	-0.96409	-1.47315	-0.90983	-0.12037	-0.93737	-1.61882
-0.96651	-0.6619	-0.96527	-1.09422	-0.96529	-1.49502	-0.91071	-0.20124	-0.93832	-1.64471
-0.96765	-0.67347	-0.96647	-1.10936	-0.96646	-1.51399	-0.91141	-0.27332	-0.93936	-1.67084
-0.96886	-0.68556	-0.96767	-1.12537	-0.96769	-1.53078	-0.91224	-0.34139	-0.94037	-1.69923
-0.97007	-0.69718	-0.96887	-1.1439	-0.9689	-1.55351	-0.91312	-0.40105	-0.94135	-1.72261
-0.97126	-0.70893	-0.9701	-1.1588	-0.9701	-1.57765	-0.91385	-0.46445	-0.94234	-1.74655
-0.97245	-0.72007	-0.97126	-1.17645	-0.97129	-1.59691	-0.91465	-0.51948	-0.94338	-1.77036
-0.97363	-0.73364	-0.97247	-1.1913	-0.97252	-1.61771	-0.91549	-0.57019	-0.94437	-1.79638
-0.97484	-0.74662	-0.9737	-1.20932	-0.97373	-1.63957	-0.91623	-0.61452	-0.94536	-1.8182
-0.97606	-0.76066	-0.97487	-1.22822	-0.97491	-1.66365	-0.91705	-0.66301	-0.94637	-1.84302
-0.97729	-0.77334	-0.97609	-1.24685	-0.9761	-1.68695	-0.91788	-0.70465	-0.94739	-1.86857
-0.97844	-0.78995	-0.97726	-1.26474	-0.97728	-1.70889	-0.91863	-0.74912	-0.94837	-1.89055
-0.97966	-0.80304	-0.97848	-1.28838	-0.97852	-1.73432	-0.91953	-0.78293	-0.94937	-1.9146
-0.98089	-0.81789	-0.97968	-1.30608	-0.97974	-1.76076	-0.92027	-0.82127	-0.95039	-1.9397
-0.98209	-0.83263	-0.98088	-1.32933	-0.98088	-1.78399	-0.92101	-0.85678	-0.95142	-1.96089
-0.98327	-0.84862	-0.98208	-1.34989	-0.98207	-1.80974	-0.92184	-0.89145	-0.95235	-1.98509
-0.98447	-0.86591	-0.98329	-1.37063	-0.98327	-1.83703	-0.92261	-0.92472	-0.95337	-2.00676
-0.98566	-0.88494	-0.98449	-1.3932	-0.9845	-1.86477	-0.92352	-0.95265	-0.95438	-2.02963
-0.98685	-0.90219	-0.98566	-1.41685	-0.98573	-1.89386	-0.92427	-0.98307	-0.95536	-2.05295
-0.98806	-0.92102	-0.98687	-1.44005	-0.98691	-1.92203	-0.92498	-1.00989	-0.95636	-2.07637
-0.98925	-0.94043	-0.98808	-1.46653	-0.98809	-1.95429	-0.92595	-1.03432	-0.95737	-2.09985
-0.99044	-0.95958	-0.9893	-1.49134	-0.98932	-1.98448	-0.92667	-1.06197	-0.9584	-2.12291
-0.99165	-0.98107	-0.99049	-1.5185	-0.99049	-2.0193	-0.92742	-1.08963	-0.95939	-2.14643
-0.99286	-1.00327	-0.9917	-1.54933	-0.99169	-2.05381	-0.92833	-1.112	-0.9604	-2.16939
-0.99407	-1.02653	-0.99287	-1.57612	-0.99289	-2.08818	-0.92902	-1.13406	-0.96139	-2.19317
-0.99525	-1.05069	-0.99411	-1.60716	-0.9941	-2.12411	-0.92987	-1.15579	-0.96239	-2.21687
-0.99645	-1.0763	-0.99531	-1.63937	-0.99531	-2.16162	-0.93073	-1.17843	-0.96337	-2.24301
-0.99765	-1.10459	-0.99652	-1.67139	-0.9965	-2.20292	-0.93146	-1.20085	-0.96437	-2.2634
-0.99886	-1.13099	-0.99767	-1.7066	-0.99771	-2.24544	-0.9322	-1.21984	-0.9654	-2.28973
-0.99961	-1.14721	-0.99887	-1.74313	-0.99891	-2.28846	-0.93316	-1.23904	-0.96639	-2.31822
-0.9996	-1.14937	-0.99974	-1.80172	-0.99959	-2.25487	-0.93388	-1.25594	-0.96738	-2.33764
		-0.99968	-1.72767	-0.9999	-2.37701	-0.93462	-1.27697	-0.96841	-2.36644
						-0.93549	-1.29388	-0.9694	-2.39161
						-0.93636	-1.31346	-0.9704	-2.41432
						-0.93699	-1.32993	-0.97139	-2.44331
						-0.93786	-1.35073	-0.97237	-2.46918
						-0.93875	-1.36299	-0.97335	-2.4942
						-0.93944	-1.38229	-0.9744	-2.52285
						-0.9402	-1.40344	-0.97541	-2.55225
						-0.94114	-1.41831	-0.97638	-2.58005
						-0.94185	-1.4329	-0.97738	-2.60693
						-0.94267	-1.44956	-0.97837	-2.63625
						-0.9435	-1.46451	-0.97936	-2.66968
						-0.94426	-1.48318	-0.98036	-2.69513
						-0.94507	-1.49514	-0.98138	-2.72742
						-0.9459	-1.50955	-0.98236	-2.76132
						-0.94666	-1.52776	-0.98337	-2.78829
						-0.94748	-1.54521	-0.98435	-2.82175
						-0.9483	-1.55764	-0.98532	-2.85726
						-0.94904	-1.57528	-0.98632	-2.88992
						-0.94983	-1.58851	-0.98732	-2.92412
						-0.95073	-1.6072	-0.98835	-2.96199
						-0.95147	-1.61827	-0.98932	-2.99708
						-0.95221	-1.63824	-0.99033	-3.03658
						-0.95311	-1.65165	-0.99134	-3.07733
						-0.9539	-1.66943	-0.99231	-3.11811
						-0.9546	-1.6813	-0.99335	-3.15655
						-0.95553	-1.69775	-0.99434	-3.19895
						-0.9563	-1.71225	-0.99534	-3.24232
						-0.95704	-1.72775	-0.99637	-3.28494
						-0.95789	-1.74225	-0.99737	-3.33508
						-0.95869	-1.75567	-0.99839	-3.38279
						-0.95942	-1.7701	-0.99933	-3.41411
						-0.96026	-1.78702	-0.99994	-3.56731
						-0.96107	-1.80343
						-0.96186	-1.82344
						-0.96272	-1.83877
						-0.96347	-1.85349
						-0.96419	-1.8681
						-0.96507	-1.88522
						-0.96593	-1.90376
						-0.96663	-1.91837
						-0.9674	-1.93294
						-0.96831	-1.95173
						-0.96912	-1.96762
						-0.96983	-1.98745
						-0.97065	-2.00163
						-0.9715	-2.0198
						-0.97229	-2.03546
						-0.97304	-2.05353
						-0.97385	-2.07032
						-0.97472	-2.08842
						-0.97546	-2.10706
						-0.97623	-2.13037
						-0.97706	-2.14461
						-0.9779	-2.16455
						-0.9786	-2.18439
						-0.97946	-2.20941
						-0.98032	-2.22386
						-0.98104	-2.24864
						-0.98187	-2.26833
						-0.98271	-2.28984
						-0.98346	-2.30662
						-0.98424	-2.33246
						-0.98509	-2.3523
						-0.98588	-2.37908
						-0.98663	-2.39573
						-0.98751	-2.42253
						-0.98827	-2.44714
						-0.98904	-2.47257
						-0.98986	-2.49579
						-0.99067	-2.52267
						-0.99144	-2.55235
						-0.99226	-2.5806
						-0.9931	-2.60317
						-0.99387	-2.63272
						-0.99461	-2.66245
						-0.99547	-2.6934
						-0.9963	-2.72286
						-0.99704	-2.75545
						-0.99786	-2.78886
						-0.99871	-2.82089
						-0.99941	-2.86547
						-0.99996	-2.78456

## Sheet: Supplementary Figure 18b
Cyclic voltammetry curves at the non-Faradic potential region for np-Fe7Mo6
Ewe/V	10 mVs-1	Ewe/V	20 mVs-1	Ewe/V	30 mVs-1	Ewe/V	40 mVs-1	Ewe/V	50 mVs-1
-0.99914	-0.58119	-0.99915	-1.20945	-0.99915	-1.79131	-0.99942	-2.53851	-0.99925	-2.97253
-0.99796	-0.24034	-0.99795	-0.66289	-0.99794	-1.11185	-0.99854	-1.94031	-0.99829	-2.21491
-0.99678	-0.06517	-0.99675	-0.34147	-0.99677	-0.67329	-0.99775	-1.49528	-0.9972	-1.65778
-0.99556	0.05181	-0.99556	-0.11742	-0.99555	-0.35932	-0.997	-1.14377	-0.99621	-1.21752
-0.99436	0.14154	-0.99434	0.05063	-0.99434	-0.11233	-0.99607	-0.85563	-0.99526	-0.8573
-0.99314	0.21528	-0.99313	0.18768	-0.99314	0.08587	-0.99533	-0.61434	-0.99422	-0.55378
-0.99161	0.29295	-0.99195	0.30095	-0.99195	0.24985	-0.99456	-0.40306	-0.9932	-0.29241
-0.9904	0.34135	-0.99073	0.40016	-0.99076	0.39529	-0.99368	-0.21911	-0.99227	-0.06373
-0.9892	0.38365	-0.98954	0.48512	-0.98954	0.51813	-0.99297	-0.05582	-0.99119	0.14074
-0.988	0.42276	-0.98835	0.55945	-0.98835	0.62682	-0.99217	0.08652	-0.99017	0.32211
-0.98672	0.44294	-0.98715	0.628	-0.98716	0.72497	-0.9913	0.22016	-0.98922	0.48226
-0.98535	0.49492	-0.98596	0.68549	-0.98599	0.81378	-0.99055	0.34085	-0.9882	0.62778
-0.98414	0.52445	-0.98476	0.74071	-0.98475	0.89365	-0.98971	0.45094	-0.98722	0.76418
-0.98296	0.55022	-0.98355	0.79116	-0.98355	0.96607	-0.9889	0.54965	-0.98623	0.88504
-0.98175	0.57535	-0.98236	0.83673	-0.98237	1.0328	-0.98822	0.64274	-0.98521	0.99931
-0.98056	0.5984	-0.98115	0.87936	-0.98114	1.09659	-0.98733	0.73006	-0.98422	1.10388
-0.97936	0.61729	-0.97995	0.91833	-0.97995	1.15424	-0.98654	0.81176	-0.98323	1.20304
-0.97818	0.6389	-0.97875	0.95827	-0.97877	1.20619	-0.98577	0.88378	-0.98221	1.29511
-0.97695	0.65894	-0.97754	0.99459	-0.97755	1.26027	-0.9849	0.95715	-0.98126	1.37981
-0.97574	0.67533	-0.97634	1.02563	-0.97636	1.30697	-0.98418	1.02229	-0.98025	1.46166
-0.97453	0.6934	-0.97514	1.05759	-0.97515	1.35251	-0.98337	1.08595	-0.97924	1.53518
-0.97335	0.70877	-0.97394	1.08796	-0.97398	1.39529	-0.98254	1.14413	-0.97826	1.60866
-0.97216	0.72439	-0.97276	1.11535	-0.97277	1.4347	-0.9818	1.20165	-0.9772	1.68104
-0.97096	0.73951	-0.97156	1.14212	-0.97158	1.47636	-0.98095	1.25965	-0.97625	1.74363
-0.96975	0.75371	-0.97035	1.1676	-0.97035	1.51266	-0.98013	1.31112	-0.97524	1.8055
-0.96855	0.76861	-0.96913	1.19418	-0.96916	1.54904	-0.97932	1.35985	-0.97422	1.86489
-0.96736	0.78114	-0.96794	1.21822	-0.96797	1.58352	-0.97852	1.4041	-0.97327	1.91961
-0.96617	0.79566	-0.96677	1.2408	-0.96677	1.61813	-0.97777	1.45339	-0.97223	1.97414
-0.96492	0.81026	-0.96557	1.26737	-0.96555	1.65058	-0.97696	1.49446	-0.97121	2.02489
-0.96373	0.82162	-0.96435	1.28919	-0.96437	1.68182	-0.97615	1.53321	-0.97028	2.07392
-0.96257	0.83453	-0.96317	1.30861	-0.96317	1.70997	-0.97535	1.57276	-0.96923	2.1216
-0.96134	0.84753	-0.96194	1.32835	-0.96196	1.74046	-0.97454	1.61273	-0.96826	2.16728
-0.96015	0.85876	-0.96074	1.3464	-0.96073	1.76893	-0.97376	1.6479	-0.96728	2.21365
-0.95898	0.87072	-0.95956	1.36643	-0.95954	1.79573	-0.97296	1.68152	-0.96622	2.25449
-0.95775	0.88385	-0.95836	1.38524	-0.95837	1.82291	-0.97219	1.71693	-0.96525	2.29748
-0.95656	0.89613	-0.95717	1.40376	-0.9572	1.84976	-0.97133	1.75236	-0.96425	2.33888
-0.95534	0.90839	-0.95596	1.42472	-0.95596	1.87566	-0.97052	1.7841	-0.96324	2.37715
-0.95417	0.91992	-0.95476	1.44404	-0.95474	1.90102	-0.96974	1.81428	-0.96225	2.41673
-0.95298	0.93167	-0.95357	1.46117	-0.95355	1.92557	-0.96899	1.8449	-0.96121	2.45277
-0.95172	0.94346	-0.95236	1.48201	-0.95237	1.95211	-0.96818	1.87697	-0.96026	2.48834
-0.95053	0.95477	-0.95116	1.49949	-0.95118	1.97558	-0.96736	1.90569	-0.95925	2.52398
-0.94938	0.96836	-0.94995	1.5169	-0.94999	1.99915	-0.96654	1.93343	-0.95823	2.55956
-0.94814	0.98075	-0.94876	1.5354	-0.94877	2.02366	-0.96571	1.96195	-0.95728	2.59068
-0.94698	0.99221	-0.94756	1.55277	-0.94756	2.04801	-0.96491	1.98894	-0.95619	2.62673
-0.94575	1.00635	-0.94636	1.57231	-0.94638	2.07374	-0.96415	2.01475	-0.95527	2.65851
-0.94457	1.01822	-0.94516	1.59112	-0.94517	2.09531	-0.96335	2.03862	-0.9542	2.6895
-0.9434	1.02954	-0.94398	1.60687	-0.94396	2.11967	-0.96253	2.06466	-0.95327	2.72414
-0.94219	1.04357	-0.94278	1.62397	-0.94276	2.14343	-0.96176	2.08876	-0.95227	2.75784
-0.94096	1.05464	-0.94155	1.64373	-0.94158	2.16826	-0.96093	2.11297	-0.95123	2.78542
-0.93977	1.0703	-0.94035	1.66139	-0.94034	2.1904	-0.96013	2.1366	-0.95024	2.81304
-0.93856	1.08355	-0.93914	1.68103	-0.93914	2.21614	-0.95936	2.15812	-0.94927	2.84169
-0.93736	1.09814	-0.93794	1.69685	-0.93798	2.23702	-0.95852	2.18205	-0.94822	2.87131
-0.9362	1.1127	-0.93674	1.71667	-0.93675	2.2625	-0.95779	2.2041	-0.94727	2.89984
-0.93494	1.12552	-0.93555	1.73507	-0.93552	2.28633	-0.95694	2.22542	-0.94624	2.9285
-0.93377	1.13926	-0.93434	1.75388	-0.93434	2.30888	-0.95616	2.24803	-0.94523	2.95616
-0.93259	1.15452	-0.93314	1.77417	-0.93315	2.33335	-0.95534	2.27126	-0.9443	2.98189
-0.93134	1.1695	-0.93195	1.79253	-0.93194	2.3556	-0.95453	2.28867	-0.94323	3.01071
-0.93014	1.18674	-0.93075	1.81233	-0.93076	2.38002	-0.95373	2.30955	-0.94229	3.03967
-0.92904	1.20087	-0.92953	1.83342	-0.92954	2.40581	-0.9529	2.33182	-0.94125	3.06365
-0.9277	1.21893	-0.92834	1.85309	-0.92835	2.42771	-0.95216	2.35252	-0.94027	3.09266
-0.92666	1.23868	-0.92715	1.87354	-0.92713	2.45493	-0.95132	2.37216	-0.93926	3.12483
-0.92531	1.25505	-0.92597	1.89553	-0.92595	2.48093	-0.9506	2.39227	-0.93825	3.14596
-0.92406	1.27345	-0.92477	1.91412	-0.92475	2.50522	-0.94974	2.41299	-0.93728	3.17305
-0.92294	1.29139	-0.92355	1.93618	-0.92356	2.53117	-0.94897	2.43064	-0.93622	3.20347
-0.92186	1.30804	-0.92237	1.95883	-0.92236	2.55671	-0.9481	2.45069	-0.93529	3.22943
-0.92045	1.32953	-0.92115	1.9816	-0.92112	2.58225	-0.94736	2.46749	-0.93427	3.25286
-0.91944	1.35071	-0.91996	2.00549	-0.91995	2.61193	-0.94653	2.48785	-0.93324	3.28509
-0.91813	1.37277	-0.91877	2.02759	-0.91876	2.63866	-0.94575	2.50781	-0.93226	3.30948
-0.91694	1.39622	-0.91756	2.05324	-0.91754	2.66615	-0.94498	2.52604	-0.93123	3.33584
-0.91581	1.4189	-0.91635	2.07947	-0.91634	2.695	-0.94417	2.54325	-0.93029	3.36387
-0.91444	1.44303	-0.91517	2.10534	-0.91517	2.72306	-0.94335	2.56281	-0.92924	3.39121
-0.91332	1.46804	-0.91394	2.13273	-0.91396	2.75618	-0.94254	2.58108	-0.92823	3.41486
-0.91223	1.49219	-0.91275	2.16125	-0.91274	2.78423	-0.94175	2.59973	-0.92729	3.44356
-0.91105	1.51905	-0.91154	2.19004	-0.91157	2.81707	-0.94094	2.61583	-0.92622	3.47354
-0.90982	1.54701	-0.91036	2.21777	-0.91036	2.85116	-0.94015	2.63291	-0.92529	3.49968
-0.90857	1.57602	-0.90915	2.24754	-0.90914	2.88078	-0.93935	2.65361	-0.92424	3.528
-0.90726	1.60662	-0.90795	2.27993	-0.90799	2.91618	-0.93856	2.67403	-0.92323	3.55699
-0.90608	1.63878	-0.90675	2.31143	-0.90675	2.95176	-0.93778	2.68978	-0.92228	3.58443
-0.90497	1.67071	-0.90556	2.34326	-0.90559	2.98754	-0.93696	2.70968	-0.92121	3.61062
-0.90388	1.70556	-0.90439	2.37701	-0.90438	3.02326	-0.93615	2.72639	-0.92028	3.64161
-0.90249	1.7396	-0.9032	2.41205	-0.90318	3.05939	-0.93533	2.74524	-0.91922	3.67095
-0.90143	1.77865	-0.90197	2.45004	-0.90195	3.09795	-0.93457	2.76223	-0.91825	3.69603
-0.90022	1.81286	-0.90077	2.4884	-0.90075	3.14111	-0.93377	2.78081	-0.91725	3.72591
-0.89971	1.87324	-0.90005	2.50377	-0.89998	3.16213	-0.933	2.79799	-0.91625	3.75936
-0.90053	1.44724	-0.89976	2.53298	-0.89989	3.24337	-0.93217	2.81705	-0.91524	3.79012
-0.90158	1.11927	-0.90045	2.01807	-0.90045	2.58979	-0.93137	2.8361	-0.91422	3.81934
-0.90294	0.94319	-0.90166	1.49322	-0.90169	1.93163	-0.93053	2.85376	-0.91327	3.8532
-0.90411	0.81487	-0.90287	1.18048	-0.90287	1.50906	-0.92975	2.87483	-0.91222	3.88073
-0.90531	0.71161	-0.90408	0.95658	-0.90409	1.19878	-0.92894	2.8922	-0.91123	3.91339
-0.90646	0.62448	-0.90526	0.77971	-0.9053	0.9513	-0.9282	2.90826	-0.91026	3.94634
-0.90768	0.54659	-0.90647	0.6289	-0.90649	0.74596	-0.92736	2.93047	-0.90921	3.9787
-0.9089	0.47578	-0.90767	0.50233	-0.90771	0.56972	-0.92658	2.94949	-0.90828	4.01218
-0.91009	0.41298	-0.90887	0.3916	-0.9089	0.41609	-0.92575	2.96969	-0.90725	4.04618
-0.91128	0.35211	-0.91007	0.29229	-0.91008	0.27996	-0.92497	2.98714	-0.90631	4.08221
-0.91245	0.29818	-0.91125	0.19941	-0.9113	0.15562	-0.92414	3.00773	-0.90527	4.11597
-0.91371	0.24598	-0.91246	0.11696	-0.91249	0.04486	-0.92333	3.02845	-0.90423	4.15047
-0.91487	0.19615	-0.91367	0.03945	-0.91366	-0.05748	-0.92256	3.04787	-0.90327	4.18649
-0.91606	0.15317	-0.91488	-0.03356	-0.91487	-0.15391	-0.92178	3.06588	-0.90224	4.22454
-0.91731	0.10854	-0.91607	-0.10178	-0.91606	-0.24394	-0.92099	3.08622	-0.90122	4.2633
-0.91846	0.06627	-0.91727	-0.16405	-0.91728	-0.32838	-0.92017	3.10918	-0.90032	4.30449
-0.91969	0.02881	-0.91849	-0.22465	-0.91847	-0.40708	-0.91937	3.1291	-0.89996	4.24086
-0.92094	-0.00958	-0.91969	-0.27918	-0.91969	-0.47862	-0.91858	3.14827	-0.90031	3.74678
-0.92208	-0.04557	-0.92088	-0.33394	-0.92087	-0.54916	-0.91774	3.17097	-0.9014	3.01489
-0.92349	-0.10774	-0.92208	-0.38248	-0.92209	-0.61316	-0.91697	3.19206	-0.90232	2.47597
-0.92474	-0.13073	-0.92328	-0.43106	-0.92329	-0.67484	-0.91614	3.21174	-0.90338	2.05256
-0.92597	-0.16072	-0.9245	-0.47625	-0.92449	-0.73492	-0.91538	3.23124	-0.90436	1.70012
-0.92717	-0.19003	-0.92569	-0.52157	-0.92569	-0.78935	-0.91458	3.25499	-0.90539	1.403
-0.92839	-0.21711	-0.9269	-0.5632	-0.92689	-0.84439	-0.9138	3.27961	-0.9064	1.14428
-0.92958	-0.24403	-0.92812	-0.60388	-0.92811	-0.8956	-0.91292	3.30041	-0.90734	0.91622
-0.93081	-0.27054	-0.9293	-0.63948	-0.92929	-0.94276	-0.91213	3.324	-0.90836	0.71241
-0.932	-0.29383	-0.93049	-0.67696	-0.93048	-0.98922	-0.91132	3.34695	-0.90938	0.52951
-0.93322	-0.31818	-0.93169	-0.71026	-0.93169	-1.03477	-0.91054	3.3706	-0.91033	0.36255
-0.9344	-0.34117	-0.93289	-0.74506	-0.93289	-1.07751	-0.90976	3.39372	-0.91139	0.20752
-0.93558	-0.3606	-0.93412	-0.77769	-0.93409	-1.1195	-0.90898	3.41672	-0.91231	0.06446
-0.93679	-0.38356	-0.9353	-0.80779	-0.93527	-1.15818	-0.90817	3.4401	-0.91339	-0.06771
-0.93812	-0.38733	-0.93649	-0.83711	-0.93647	-1.19821	-0.90736	3.46607	-0.91434	-0.19571
-0.93951	-0.42218	-0.93765	-0.8671	-0.93767	-1.23424	-0.90656	3.49409	-0.91539	-0.31157
-0.9407	-0.44304	-0.93889	-0.89444	-0.93888	-1.26921	-0.90576	3.51573	-0.91633	-0.41834
-0.9419	-0.46108	-0.94008	-0.92337	-0.9401	-1.30575	-0.90495	3.54288	-0.91738	-0.52281
-0.94311	-0.48129	-0.94126	-0.94798	-0.94128	-1.33813	-0.90412	3.57071	-0.91834	-0.62192
-0.9443	-0.49716	-0.94249	-0.97285	-0.94249	-1.37049	-0.90336	3.59574	-0.91935	-0.71473
-0.9455	-0.51356	-0.94367	-0.99736	-0.94368	-1.4017	-0.90256	3.62278	-0.92039	-0.80282
-0.9467	-0.53235	-0.94489	-1.01895	-0.94491	-1.43256	-0.90178	3.65113	-0.92135	-0.88754
-0.94793	-0.54814	-0.94605	-1.04034	-0.94608	-1.4633	-0.90096	3.67974	-0.92241	-0.96819
-0.94911	-0.56405	-0.94727	-1.06312	-0.94729	-1.49344	-0.90021	3.70015	-0.92333	-1.04202
-0.9503	-0.57823	-0.9485	-1.08438	-0.94847	-1.5183	-0.89981	3.77344	-0.9244	-1.11644
-0.9515	-0.59215	-0.94966	-1.1071	-0.94965	-1.54561	-0.90027	3.25586	-0.92534	-1.18419
-0.95269	-0.6083	-0.95088	-1.12671	-0.95089	-1.57476	-0.90106	2.6748	-0.92641	-1.25157
-0.9539	-0.6208	-0.95211	-1.14709	-0.9521	-1.60131	-0.90184	2.24705	-0.92734	-1.31824
-0.9551	-0.6341	-0.95327	-1.16669	-0.95328	-1.62723	-0.90269	1.9096	-0.92836	-1.38186
-0.9563	-0.64753	-0.95447	-1.18446	-0.95448	-1.65145	-0.90349	1.63156	-0.92935	-1.43897
-0.95747	-0.66122	-0.95568	-1.20364	-0.95567	-1.67498	-0.90429	1.39541	-0.93035	-1.4968
-0.9587	-0.67481	-0.95685	-1.22165	-0.95687	-1.69946	-0.9051	1.18673	-0.93138	-1.55643
-0.95989	-0.68789	-0.95811	-1.23849	-0.95807	-1.7201	-0.90592	1.00228	-0.93236	-1.60797
-0.96109	-0.6993	-0.95927	-1.25691	-0.95929	-1.74397	-0.90673	0.84156	-0.93342	-1.66138
-0.96227	-0.713	-0.96047	-1.27331	-0.96046	-1.76704	-0.90749	0.69241	-0.93435	-1.71141
-0.96351	-0.72372	-0.96169	-1.29024	-0.96169	-1.78926	-0.90828	0.55865	-0.9354	-1.75954
-0.96469	-0.7364	-0.96287	-1.30897	-0.96286	-1.81095	-0.90906	0.43302	-0.93634	-1.80665
-0.96589	-0.75041	-0.96405	-1.32126	-0.96409	-1.83243	-0.90991	0.31935	-0.93743	-1.85444
-0.9671	-0.76042	-0.96528	-1.33895	-0.96529	-1.85366	-0.91069	0.21121	-0.93834	-1.89757
-0.96831	-0.77092	-0.96643	-1.35632	-0.96651	-1.87583	-0.91148	0.10995	-0.9394	-1.94081
-0.96953	-0.78295	-0.9677	-1.36914	-0.9677	-1.89461	-0.9123	0.01205	-0.94034	-1.98665
-0.9707	-0.79227	-0.96887	-1.38543	-0.96889	-1.91516	-0.91306	-0.07334	-0.9414	-2.02269
-0.97189	-0.80366	-0.97006	-1.39958	-0.97008	-1.93612	-0.91389	-0.15661	-0.94236	-2.06699
-0.97309	-0.81328	-0.97123	-1.4144	-0.97131	-1.95605	-0.91463	-0.23842	-0.94339	-2.10586
-0.97428	-0.82363	-0.97249	-1.42969	-0.97248	-1.97367	-0.91548	-0.31676	-0.94437	-2.14255
-0.97549	-0.83543	-0.97364	-1.44397	-0.97369	-1.99196	-0.91626	-0.38641	-0.94535	-2.17861
-0.97669	-0.84502	-0.97491	-1.45972	-0.97488	-2.01314	-0.91712	-0.45657	-0.94637	-2.21492
-0.97786	-0.8572	-0.976	-1.47375	-0.97608	-2.03255	-0.91789	-0.52435	-0.94736	-2.25098
-0.97909	-0.86735	-0.97732	-1.48602	-0.97727	-2.0506	-0.91866	-0.58658	-0.94836	-2.28495
-0.98031	-0.87725	-0.97841	-1.50246	-0.97846	-2.07338	-0.91945	-0.64839	-0.94937	-2.32045
-0.98148	-0.88715	-0.97966	-1.51686	-0.9797	-2.09103	-0.92024	-0.70461	-0.95037	-2.35486
-0.98271	-0.89831	-0.98091	-1.53131	-0.98088	-2.10918	-0.92106	-0.76356	-0.95132	-2.3835
-0.98388	-0.90736	-0.98203	-1.54489	-0.98208	-2.131	-0.92186	-0.81867	-0.95236	-2.41645
-0.9851	-0.91706	-0.98329	-1.55813	-0.98329	-2.14776	-0.9227	-0.86583	-0.95338	-2.44993
-0.9863	-0.92754	-0.98443	-1.57118	-0.98449	-2.16842	-0.92348	-0.92016	-0.95437	-2.4788
-0.98754	-0.9359	-0.98565	-1.58598	-0.98568	-2.18447	-0.9243	-0.96917	-0.95536	-2.50812
-0.98871	-0.94381	-0.98689	-1.5999	-0.98689	-2.20104	-0.9251	-1.01768	-0.95637	-2.5397
-0.98987	-0.9519	-0.98801	-1.6135	-0.98808	-2.22096	-0.92589	-1.0599	-0.95735	-2.56411
-0.99108	-0.96393	-0.98931	-1.62891	-0.98924	-2.23891	-0.92665	-1.10329	-0.95838	-2.59339
-0.99228	-0.9712	-0.99039	-1.64219	-0.99048	-2.25706	-0.92747	-1.1477	-0.95935	-2.62156
-0.99347	-0.97797	-0.99169	-1.65863	-0.99169	-2.27761	-0.92826	-1.19086	-0.96038	-2.6481
-0.99465	-0.98583	-0.9928	-1.67285	-0.99288	-2.29525	-0.92909	-1.2272	-0.96136	-2.67435
-0.99588	-0.99278	-0.99409	-1.68502	-0.99408	-2.3147	-0.92988	-1.26781	-0.96239	-2.70122
-0.99711	-1.00049	-0.99521	-1.69862	-0.99526	-2.33094	-0.93073	-1.30492	-0.96336	-2.72818
-0.99826	-1.00863	-0.99649	-1.71237	-0.99646	-2.34858	-0.93148	-1.34377	-0.96437	-2.75066
-0.99932	-1.01272	-0.99761	-1.72871	-0.99767	-2.36957	-0.93227	-1.37718	-0.96537	-2.77846
-0.99982	-1.10137	-0.99885	-1.74216	-0.99888	-2.38703	-0.93305	-1.41168	-0.96635	-2.80707
		-0.99966	-1.77677	-0.99967	-2.42108	-0.93385	-1.44638	-0.9674	-2.83021
		-0.99967	-1.6667	-0.99991	-2.34954	-0.93467	-1.47823	-0.96835	-2.85539
						-0.93547	-1.51074	-0.96945	-2.88031
						-0.93631	-1.54398	-0.97033	-2.90508
						-0.93707	-1.57448	-0.97144	-2.92666
						-0.93792	-1.60414	-0.97234	-2.94956
						-0.93867	-1.63341	-0.97338	-2.97401
						-0.93947	-1.66223	-0.97439	-2.99542
						-0.94024	-1.69222	-0.97536	-3.02104
						-0.9411	-1.72043	-0.9764	-3.04378
						-0.94187	-1.74486	-0.97737	-3.06456
						-0.94271	-1.77377	-0.97841	-3.09027
						-0.94351	-1.79899	-0.97937	-3.11427
						-0.9443	-1.82373	-0.98043	-3.13514
						-0.94509	-1.84575	-0.98139	-3.15919
						-0.94589	-1.87006	-0.98244	-3.17856
						-0.94667	-1.89442	-0.98336	-3.20151
						-0.94747	-1.91927	-0.98442	-3.22494
						-0.94825	-1.93753	-0.98536	-3.24589
						-0.94906	-1.96329	-0.98642	-3.26695
						-0.9499	-1.98474	-0.98736	-3.29064
						-0.95071	-2.00845	-0.98842	-3.31424
						-0.9515	-2.0277	-0.98934	-3.33327
						-0.9523	-2.04683	-0.99043	-3.35705
						-0.95309	-2.07096	-0.99134	-3.38161
						-0.95384	-2.09091	-0.99243	-3.40516
						-0.95465	-2.10725	-0.99334	-3.42347
						-0.95548	-2.12903	-0.99442	-3.44495
						-0.95625	-2.14746	-0.99534	-3.4682
						-0.95707	-2.16994	-0.99639	-3.48898
						-0.95788	-2.18491	-0.99738	-3.51368
						-0.95869	-2.20601	-0.9984	-3.53614
						-0.95948	-2.22384	-0.99931	-3.54629
						-0.9603	-2.24277	-0.99996	-3.68857
						-0.96107	-2.2567
						-0.96186	-2.27788
						-0.96266	-2.29691
						-0.9635	-2.31582
						-0.96428	-2.32993
						-0.96505	-2.34635
						-0.96585	-2.36513
						-0.96668	-2.38387
						-0.96746	-2.39754
						-0.96824	-2.41359
						-0.96909	-2.4314
						-0.96988	-2.44891
						-0.97066	-2.46372
						-0.97149	-2.47869
						-0.97227	-2.49226
						-0.97311	-2.50945
						-0.97388	-2.5247
						-0.97466	-2.54253
						-0.97547	-2.55796
						-0.97627	-2.57183
						-0.97704	-2.58588
						-0.97789	-2.60446
						-0.97866	-2.62156
						-0.9795	-2.63562
						-0.9803	-2.65131
						-0.98106	-2.66592
						-0.98191	-2.68005
						-0.98269	-2.69646
						-0.98344	-2.71092
						-0.98426	-2.72728
						-0.98503	-2.7417
						-0.9859	-2.757
						-0.98667	-2.77076
						-0.98746	-2.78899
						-0.98833	-2.80339
						-0.98904	-2.81992
						-0.98984	-2.83207
						-0.99064	-2.84878
						-0.99143	-2.86501
						-0.99227	-2.8791
						-0.99305	-2.89312
						-0.99388	-2.90813
						-0.99469	-2.92443
						-0.99548	-2.94134
						-0.99632	-2.95448
						-0.99706	-2.96932
						-0.99787	-2.9862
						-0.99866	-3.00195
						-0.99936	-3.01633
						-0.99967	-2.98807

## Sheet: Supplementary Figure 18c
Cyclic voltammetry curves at the non-Faradic potential region for np-Mo
Ewe/V	10 mVs-1	Ewe/V	20 mVs-1	Ewe/V	30 mVs-1	Ewe/V	40 mVs-1	Ewe/V	50 mVs-1
-0.99911	0.02991	-0.99923	-0.01253	-0.99929	-0.09864	-0.99945	-0.33761	-0.99977	-0.84106
-0.99758	0.11242	-0.998	0.18097	-0.99807	0.22189	-0.99867	0.04954	-0.99924	-0.38637
-0.99622	0.10385	-0.99684	0.22247	-0.99685	0.32359	-0.99778	0.24788	-0.99828	0.09039
-0.99502	0.1077	-0.99564	0.23604	-0.99561	0.36087	-0.99709	0.3566	-0.99727	0.33345
-0.99383	0.112	-0.99443	0.24208	-0.99438	0.38043	-0.99624	0.42053	-0.99623	0.47161
-0.9926	0.11353	-0.99324	0.24682	-0.99314	0.38906	-0.99549	0.45833	-0.99526	0.54877
-0.99147	0.11682	-0.99205	0.24924	-0.99194	0.3951	-0.99463	0.48413	-0.99423	0.60034
-0.99021	0.11697	-0.99088	0.2533	-0.99079	0.40043	-0.99381	0.50188	-0.9932	0.63269
-0.98899	0.11782	-0.98966	0.25483	-0.98963	0.4016	-0.99309	0.51382	-0.99224	0.65209
-0.98777	0.12019	-0.98848	0.25614	-0.98843	0.40247	-0.99223	0.51892	-0.99124	0.66644
-0.98659	0.12141	-0.98727	0.25647	-0.98724	0.40781	-0.99144	0.52671	-0.99022	0.67798
-0.9855	0.12293	-0.98607	0.2577	-0.98606	0.40758	-0.99062	0.53453	-0.98925	0.686
-0.98407	0.12419	-0.98487	0.25819	-0.98484	0.40906	-0.98981	0.53772	-0.98822	0.69162
-0.98304	0.12454	-0.98366	0.25954	-0.98365	0.41118	-0.98908	0.53882	-0.98724	0.69742
-0.98177	0.12605	-0.98245	0.25916	-0.98245	0.41036	-0.98823	0.54146	-0.98627	0.70169
-0.9807	0.12564	-0.98127	0.26357	-0.98126	0.41312	-0.98747	0.54589	-0.98525	0.70528
-0.97927	0.12544	-0.98007	0.26244	-0.98006	0.41344	-0.98658	0.54778	-0.98425	0.70841
-0.97817	0.12768	-0.97888	0.2617	-0.97885	0.41518	-0.98585	0.54833	-0.98326	0.70972
-0.97713	0.12747	-0.97765	0.26358	-0.97765	0.41643	-0.98503	0.54945	-0.98223	0.71101
-0.97577	0.12942	-0.97649	0.26319	-0.97647	0.41562	-0.98422	0.55105	-0.98128	0.71338
-0.97444	0.12856	-0.97526	0.26308	-0.97527	0.4169	-0.98346	0.55097	-0.98024	0.71518
-0.97338	0.1295	-0.97408	0.26413	-0.97409	0.41655	-0.9826	0.55286	-0.97928	0.71684
-0.97227	0.1301	-0.97285	0.26234	-0.97289	0.41474	-0.98186	0.55607	-0.97828	0.72187
-0.9711	0.13028	-0.97168	0.26236	-0.97166	0.41667	-0.98106	0.55929	-0.97728	0.72245
-0.96991	0.12952	-0.97046	0.26265	-0.97037	0.41697	-0.9802	0.55928	-0.97625	0.72037
-0.96852	0.1304	-0.96926	0.26209	-0.96918	0.41728	-0.97947	0.55628	-0.97529	0.72181
-0.96729	0.13061	-0.96806	0.26209	-0.96796	0.41597	-0.97862	0.55738	-0.97422	0.72527
-0.96606	0.13113	-0.96687	0.26149	-0.96677	0.41591	-0.97787	0.56056	-0.97329	0.72371
-0.965	0.13187	-0.96567	0.26097	-0.96555	0.41929	-0.97707	0.5605	-0.97225	0.7261
-0.96369	0.13123	-0.96446	0.26175	-0.96439	0.41683	-0.97622	0.56142	-0.97127	0.72463
-0.96263	0.1317	-0.96327	0.26011	-0.96322	0.41535	-0.97546	0.56352	-0.97028	0.72404
-0.96144	0.13171	-0.96204	0.26216	-0.96203	0.41528	-0.97458	0.56127	-0.96926	0.72725
-0.96013	0.13139	-0.96085	0.26136	-0.96085	0.41481	-0.97388	0.56288	-0.96824	0.72655
-0.95887	0.13182	-0.95969	0.26076	-0.95965	0.41431	-0.97301	0.56148	-0.96728	0.72708
-0.95767	0.13141	-0.9585	0.25959	-0.95843	0.41518	-0.97226	0.56193	-0.96624	0.72709
-0.9565	0.13218	-0.95726	0.26058	-0.95724	0.41286	-0.97144	0.56225	-0.96529	0.73031
-0.95542	0.1319	-0.95605	0.26011	-0.95605	0.41361	-0.97062	0.56308	-0.96426	0.72985
-0.95432	0.13228	-0.95485	0.25845	-0.95485	0.41554	-0.96986	0.561	-0.96325	0.72793
-0.95289	0.13192	-0.95366	0.25835	-0.95368	0.41315	-0.96901	0.56253	-0.96228	0.73036
-0.95167	0.13224	-0.95248	0.25846	-0.95248	0.41621	-0.96827	0.56272	-0.96126	0.72943
-0.95061	0.13129	-0.95128	0.25796	-0.95124	0.41554	-0.96744	0.56327	-0.96024	0.7276
-0.94954	0.1326	-0.95006	0.2568	-0.95001	0.41357	-0.96662	0.56219	-0.95927	0.72823
-0.94815	0.13201	-0.94888	0.25659	-0.94877	0.41281	-0.96589	0.56284	-0.95825	0.72798
-0.94693	0.13302	-0.94766	0.25583	-0.94759	0.41203	-0.965	0.56569	-0.95727	0.72694
-0.94593	0.13274	-0.94647	0.25532	-0.94639	0.41327	-0.96424	0.56485	-0.95626	0.72769
-0.94468	0.13174	-0.94527	0.25522	-0.94524	0.41415	-0.96343	0.56372	-0.95522	0.72909
-0.94326	0.13185	-0.94408	0.25519	-0.94412	0.41202	-0.96259	0.56445	-0.95426	0.72628
-0.94223	0.13239	-0.94288	0.25593	-0.94288	0.41116	-0.9619	0.56433	-0.95322	0.7309
-0.94115	0.13083	-0.94165	0.25512	-0.94159	0.41162	-0.96102	0.56582	-0.95229	0.73134
-0.9399	0.13241	-0.94047	0.25436	-0.94036	0.41003	-0.96024	0.56298	-0.95126	0.73004
-0.93851	0.13206	-0.93924	0.25447	-0.93916	0.41205	-0.95944	0.56441	-0.95026	0.72678
-0.93731	0.13152	-0.93807	0.25288	-0.93801	0.40883	-0.95864	0.56679	-0.94928	0.72645
-0.93632	0.13213	-0.93688	0.25208	-0.93686	0.40837	-0.95785	0.56529	-0.94824	0.72766
-0.935	0.13153	-0.93567	0.25269	-0.93569	0.41008	-0.95702	0.56226	-0.94726	0.72745
-0.93375	0.1318	-0.93446	0.24969	-0.93442	0.40839	-0.95628	0.56437	-0.94628	0.72801
-0.93264	0.13174	-0.93326	0.24894	-0.93323	0.4084	-0.95544	0.56343	-0.94523	0.72904
-0.93155	0.13115	-0.93208	0.24976	-0.93206	0.40647	-0.95462	0.56311	-0.94425	0.72518
-0.93017	0.13143	-0.93087	0.2501	-0.93086	0.40658	-0.95388	0.5638	-0.94326	0.72595
-0.92897	0.13084	-0.92968	0.25013	-0.92967	0.40756	-0.953	0.56437	-0.94223	0.72675
-0.92795	0.13098	-0.9285	0.24837	-0.92843	0.40712	-0.95226	0.56378	-0.94129	0.72556
-0.92652	0.13178	-0.92731	0.24863	-0.92728	0.40692	-0.95141	0.56514	-0.94025	0.72644
-0.92543	0.13122	-0.92609	0.24929	-0.92605	0.4087	-0.95064	0.56233	-0.93922	0.72717
-0.92411	0.131	-0.9249	0.24879	-0.92489	0.40647	-0.94989	0.56312	-0.93827	0.72575
-0.92313	0.1313	-0.92369	0.24895	-0.92361	0.40743	-0.949	0.56251	-0.93723	0.72517
-0.92179	0.13079	-0.9225	0.2479	-0.92242	0.40627	-0.94825	0.56188	-0.93626	0.72297
-0.92057	0.13149	-0.92127	0.24971	-0.9213	0.40547	-0.94742	0.56188	-0.93526	0.7248
-0.91935	0.13112	-0.92011	0.24898	-0.92013	0.40765	-0.94665	0.56352	-0.93424	0.72279
-0.91834	0.13057	-0.91887	0.24948	-0.9189	0.40624	-0.94587	0.56237	-0.93327	0.72292
-0.91689	0.13032	-0.91768	0.25029	-0.9176	0.4086	-0.94503	0.56298	-0.93224	0.72311
-0.91593	0.13116	-0.91649	0.25104	-0.91646	0.40741	-0.94426	0.56235	-0.93125	0.72071
-0.91468	0.13117	-0.91529	0.24958	-0.91532	0.40551	-0.94348	0.56436	-0.93028	0.72057
-0.91334	0.13114	-0.91405	0.25175	-0.91404	0.4052	-0.9426	0.56329	-0.92925	0.72277
-0.91207	0.1298	-0.91284	0.253	-0.91279	0.40528	-0.94188	0.56217	-0.92823	0.71959
-0.91088	0.1303	-0.91166	0.25176	-0.91167	0.40456	-0.94106	0.56158	-0.92727	0.72116
-0.90969	0.12939	-0.91049	0.25369	-0.91053	0.40528	-0.94024	0.5617	-0.92624	0.7235
-0.9085	0.1296	-0.90926	0.25338	-0.90928	0.40418	-0.93946	0.5621	-0.92524	0.7189
-0.90745	0.12996	-0.90807	0.25437	-0.90798	0.40445	-0.93861	0.56155	-0.92427	0.72188
-0.90632	0.12991	-0.90686	0.25399	-0.90681	0.40549	-0.93788	0.56186	-0.92326	0.72019
-0.90509	0.12969	-0.90568	0.25345	-0.90565	0.40431	-0.93706	0.56062	-0.92224	0.71993
-0.90379	0.13014	-0.90447	0.25511	-0.90448	0.40468	-0.93622	0.56194	-0.92127	0.71798
-0.90249	0.12928	-0.90328	0.25359	-0.9033	0.40526	-0.93546	0.56315	-0.92025	0.7198
-0.90129	0.1294	-0.90208	0.25599	-0.90208	0.40566	-0.93464	0.56023	-0.91927	0.71889
-0.90026	0.12914	-0.90085	0.25776	-0.90082	0.40734	-0.93386	0.56221	-0.91828	0.71909
-0.90006	0.09932	-0.90008	0.24572	-0.90003	0.36631	-0.93303	0.561	-0.91729	0.71803
-0.90065	-0.08423	-0.89985	0.3424	-0.89976	0.46706	-0.9322	0.55894	-0.91625	0.71833
-0.90184	-0.12763	-0.90049	-0.06407	-0.90048	0.00976	-0.93146	0.56005	-0.9153	0.71734
-0.90314	-0.13351	-0.90165	-0.21261	-0.90165	-0.27091	-0.93064	0.56075	-0.91427	0.71741
-0.90452	-0.13823	-0.90288	-0.23708	-0.90286	-0.34194	-0.92985	0.55874	-0.91327	0.71981
-0.90561	-0.14241	-0.90408	-0.24719	-0.90414	-0.36815	-0.92902	0.56107	-0.91228	0.71543
-0.9067	-0.14357	-0.90528	-0.25238	-0.90535	-0.38086	-0.92821	0.55874	-0.91127	0.71599
-0.90781	-0.14575	-0.90646	-0.2563	-0.90653	-0.38967	-0.92746	0.55925	-0.91026	0.71762
-0.90904	-0.14704	-0.90769	-0.26302	-0.90772	-0.39669	-0.92664	0.56072	-0.90932	0.71627
-0.91042	-0.15499	-0.90888	-0.26569	-0.90888	-0.40377	-0.92582	0.56116	-0.90827	0.71513
-0.91189	-0.14908	-0.91008	-0.2671	-0.91005	-0.4058	-0.92505	0.55927	-0.90733	0.7171
-0.91311	-0.14983	-0.91128	-0.27094	-0.91126	-0.41212	-0.92419	0.56099	-0.90627	0.71726
-0.9144	-0.15255	-0.91249	-0.27139	-0.91246	-0.41421	-0.92349	0.56054	-0.90527	0.71587
-0.91556	-0.15488	-0.91366	-0.27455	-0.9137	-0.42051	-0.92262	0.55909	-0.90431	0.71651
-0.91673	-0.15491	-0.91489	-0.27685	-0.91493	-0.42312	-0.92184	0.556	-0.90328	0.71728
-0.91776	-0.15543	-0.91604	-0.27821	-0.91604	-0.42441	-0.92106	0.55873	-0.90227	0.71587
-0.91911	-0.15767	-0.91729	-0.28109	-0.91728	-0.42771	-0.92021	0.56044	-0.90131	0.71703
-0.92024	-0.1592	-0.91849	-0.28291	-0.91855	-0.43016	-0.91947	0.55919	-0.9003	0.71766
-0.92145	-0.16088	-0.91966	-0.28342	-0.91971	-0.4326	-0.91862	0.55731	-0.89988	0.73852
-0.92263	-0.16173	-0.92086	-0.28748	-0.92087	-0.43487	-0.91781	0.55772	-0.90043	0.26282
-0.92386	-0.16461	-0.92207	-0.28835	-0.92201	-0.43786	-0.91707	0.5594	-0.90142	-0.1892
-0.92504	-0.16545	-0.92328	-0.29135	-0.92321	-0.44096	-0.91622	0.55987	-0.90241	-0.39353
-0.92612	-0.16519	-0.92444	-0.29261	-0.92446	-0.44333	-0.91548	0.55761	-0.90341	-0.49522
-0.9275	-0.1674	-0.92565	-0.2952	-0.9257	-0.44527	-0.91463	0.55843	-0.90444	-0.55461
-0.92863	-0.1681	-0.92684	-0.29696	-0.9269	-0.44769	-0.91388	0.56011	-0.90539	-0.58843
-0.92986	-0.16972	-0.92805	-0.29853	-0.92802	-0.44981	-0.91307	0.55894	-0.90644	-0.6103
-0.93097	-0.17139	-0.92927	-0.29805	-0.9292	-0.45127	-0.9122	0.55661	-0.90744	-0.62924
-0.93235	-0.17215	-0.93047	-0.30069	-0.93046	-0.453	-0.9115	0.55701	-0.90841	-0.64137
-0.93338	-0.17436	-0.93166	-0.30233	-0.93171	-0.45503	-0.91065	0.55667	-0.90943	-0.64826
-0.93474	-0.17505	-0.93286	-0.30523	-0.9329	-0.45711	-0.90985	0.55778	-0.91039	-0.65484
-0.93576	-0.17507	-0.93406	-0.30723	-0.93401	-0.4587	-0.90907	0.55601	-0.9114	-0.66051
-0.93707	-0.17683	-0.93528	-0.30844	-0.9352	-0.46125	-0.90824	0.55688	-0.91242	-0.66691
-0.93829	-0.17782	-0.93647	-0.31031	-0.93642	-0.46317	-0.90749	0.55756	-0.91336	-0.67141
-0.93947	-0.17967	-0.93764	-0.3128	-0.93766	-0.46446	-0.90667	0.55923	-0.91442	-0.67948
-0.94061	-0.18159	-0.93885	-0.31227	-0.93889	-0.46481	-0.90583	0.55904	-0.91539	-0.68286
-0.94188	-0.18208	-0.94007	-0.31658	-0.94011	-0.46944	-0.90509	0.5608	-0.91642	-0.68529
-0.94311	-0.18453	-0.94126	-0.31806	-0.94126	-0.47007	-0.90423	0.55797	-0.91739	-0.68998
-0.94419	-0.18452	-0.94248	-0.31927	-0.94244	-0.47167	-0.90345	0.55857	-0.91843	-0.69329
-0.94542	-0.18529	-0.94363	-0.32125	-0.94362	-0.4739	-0.90269	0.55791	-0.91937	-0.69694
-0.94667	-0.18739	-0.94487	-0.32142	-0.9449	-0.47356	-0.90184	0.5579	-0.92041	-0.70021
-0.94789	-0.18776	-0.94606	-0.32257	-0.94605	-0.47692	-0.90104	0.56003	-0.92144	-0.7059
-0.94907	-0.18974	-0.94728	-0.32508	-0.94723	-0.47783	-0.90025	0.55912	-0.92241	-0.70636
-0.95027	-0.19159	-0.94849	-0.32574	-0.9485	-0.47788	-0.89989	0.56263	-0.92343	-0.71029
-0.9514	-0.19229	-0.94964	-0.32804	-0.94969	-0.48181	-0.90028	0.20583	-0.92442	-0.71205
-0.95266	-0.19457	-0.95086	-0.32935	-0.95086	-0.48224	-0.90109	-0.15319	-0.92538	-0.71631
-0.95391	-0.1943	-0.95205	-0.33164	-0.952	-0.48503	-0.90184	-0.31617	-0.92641	-0.71917
-0.95506	-0.19548	-0.95327	-0.33403	-0.95324	-0.48818	-0.90269	-0.39743	-0.92742	-0.72095
-0.95628	-0.19671	-0.95446	-0.3323	-0.95451	-0.48701	-0.90349	-0.43865	-0.92839	-0.72523
-0.9575	-0.19747	-0.95565	-0.33616	-0.95569	-0.49028	-0.90427	-0.46632	-0.92942	-0.72444
-0.95868	-0.19978	-0.95685	-0.33779	-0.95682	-0.49072	-0.90515	-0.48393	-0.93038	-0.7287
-0.95985	-0.20067	-0.95804	-0.33825	-0.958	-0.49137	-0.90586	-0.49524	-0.93137	-0.73285
-0.96106	-0.20174	-0.95929	-0.34094	-0.95924	-0.49366	-0.9067	-0.50356	-0.93242	-0.73319
-0.96225	-0.20357	-0.96043	-0.34231	-0.96047	-0.495	-0.90753	-0.51084	-0.93339	-0.73661
-0.96345	-0.20316	-0.96167	-0.34399	-0.96172	-0.49741	-0.90825	-0.51485	-0.93439	-0.73862
-0.96466	-0.20448	-0.96285	-0.34472	-0.9629	-0.49919	-0.90907	-0.52066	-0.9354	-0.73928
-0.96586	-0.20577	-0.96405	-0.3461	-0.96408	-0.50137	-0.9099	-0.52555	-0.93639	-0.74343
-0.96712	-0.20653	-0.96527	-0.34881	-0.96526	-0.50299	-0.91064	-0.52971	-0.93737	-0.74683
-0.9684	-0.20809	-0.96649	-0.34967	-0.96643	-0.50623	-0.91149	-0.53407	-0.93841	-0.74828
-0.9695	-0.20992	-0.96765	-0.35013	-0.96758	-0.50513	-0.91227	-0.53686	-0.93937	-0.75148
-0.97075	-0.20953	-0.96885	-0.35411	-0.96884	-0.50736	-0.9131	-0.5388	-0.94039	-0.75491
-0.97197	-0.21161	-0.97003	-0.35376	-0.97008	-0.51058	-0.91383	-0.54245	-0.9414	-0.75475
-0.97313	-0.21192	-0.97128	-0.35645	-0.97131	-0.51172	-0.91466	-0.54767	-0.94234	-0.75781
-0.97437	-0.21306	-0.97247	-0.35822	-0.97242	-0.51337	-0.9155	-0.54995	-0.94341	-0.7605
-0.9755	-0.21441	-0.97371	-0.35773	-0.97367	-0.51511	-0.91624	-0.54984	-0.94439	-0.7632
-0.97676	-0.21522	-0.97488	-0.36107	-0.9749	-0.51638	-0.91706	-0.55348	-0.94539	-0.76286
-0.97792	-0.21528	-0.97608	-0.36229	-0.97607	-0.51852	-0.91789	-0.55695	-0.9464	-0.76669
-0.97916	-0.21807	-0.97727	-0.36104	-0.97721	-0.51917	-0.9187	-0.5587	-0.94738	-0.76966
-0.98032	-0.21702	-0.97845	-0.3643	-0.97844	-0.52321	-0.91947	-0.55865	-0.94837	-0.7701
-0.98156	-0.21891	-0.97967	-0.36371	-0.97969	-0.52404	-0.92026	-0.56363	-0.94939	-0.77178
-0.98277	-0.21922	-0.98088	-0.36505	-0.98087	-0.52596	-0.92109	-0.56634	-0.95036	-0.77727
-0.98391	-0.22015	-0.9821	-0.36796	-0.98203	-0.52804	-0.92186	-0.56893	-0.95139	-0.77724
-0.98511	-0.22095	-0.98325	-0.36844	-0.98326	-0.52966	-0.92267	-0.56806	-0.95238	-0.77744
-0.98631	-0.22113	-0.98447	-0.37034	-0.9845	-0.5316	-0.92351	-0.57107	-0.9534	-0.78782
-0.98751	-0.22281	-0.98566	-0.37069	-0.98567	-0.53438	-0.92425	-0.57375	-0.95441	-0.79001
-0.9887	-0.22357	-0.98686	-0.37101	-0.98678	-0.53451	-0.92512	-0.57658	-0.95536	-0.78911
-0.98987	-0.22411	-0.98805	-0.37284	-0.98801	-0.53792	-0.92588	-0.57672	-0.95638	-0.79272
-0.99109	-0.22576	-0.98922	-0.37339	-0.98926	-0.53908	-0.92662	-0.5803	-0.95739	-0.79302
-0.99232	-0.22656	-0.99042	-0.37423	-0.99049	-0.54213	-0.9275	-0.58156	-0.95838	-0.79501
-0.99351	-0.22685	-0.99162	-0.37608	-0.99169	-0.54616	-0.92827	-0.58371	-0.95941	-0.79859
-0.99469	-0.22741	-0.99283	-0.37707	-0.9928	-0.54739	-0.92909	-0.58404	-0.96038	-0.80071
-0.9959	-0.22804	-0.99405	-0.37718	-0.99397	-0.55095	-0.9299	-0.58697	-0.96138	-0.80184
-0.9971	-0.22901	-0.99524	-0.38078	-0.99522	-0.55314	-0.93064	-0.58566	-0.9624	-0.80469
-0.99829	-0.23068	-0.99643	-0.37994	-0.99651	-0.55529	-0.93148	-0.59027	-0.96336	-0.8082
-0.99939	-0.23071	-0.99762	-0.38184	-0.99769	-0.55642	-0.93225	-0.59192	-0.96441	-0.80951
-0.99976	-0.13663	-0.99883	-0.38301	-0.9988	-0.55955	-0.93308	-0.59301	-0.96536	-0.81167
--	--	-0.99966	-0.37197	-0.99962	-0.53987	-0.93388	-0.59459	-0.96636	-0.81705
--	--	-1.00007	-0.46762	-1	-0.59141	-0.93465	-0.59657	-0.96742	-0.81722
--	--	--	--	--	--	-0.93547	-0.5962	-0.96837	-0.82016
--	--	--	--	--	--	-0.93625	-0.59979	-0.96938	-0.82255
--	--	--	--	--	--	-0.93708	-0.6017	-0.97039	-0.82404
--	--	--	--	--	--	-0.93785	-0.60406	-0.97141	-0.82777
--	--	--	--	--	--	-0.93866	-0.60283	-0.97236	-0.82978
--	--	--	--	--	--	-0.9395	-0.60689	-0.97342	-0.83145
--	--	--	--	--	--	-0.94025	-0.60895	-0.97437	-0.83496
--	--	--	--	--	--	-0.94115	-0.61169	-0.9754	-0.83926
--	--	--	--	--	--	-0.94185	-0.61272	-0.9764	-0.8412
--	--	--	--	--	--	-0.94268	-0.61486	-0.97738	-0.84283
--	--	--	--	--	--	-0.94354	-0.6159	-0.97843	-0.84951
--	--	--	--	--	--	-0.94424	-0.61752	-0.97938	-0.8495
--	--	--	--	--	--	-0.94505	-0.61663	-0.98037	-0.85274
--	--	--	--	--	--	-0.94589	-0.61849	-0.98139	-0.8548
--	--	--	--	--	--	-0.94667	-0.62015	-0.98241	-0.85827
--	--	--	--	--	--	-0.94748	-0.62395	-0.98337	-0.85974
--	--	--	--	--	--	-0.94829	-0.62201	-0.98439	-0.86462
--	--	--	--	--	--	-0.94906	-0.62556	-0.98538	-0.86664
--	--	--	--	--	--	-0.94988	-0.62473	-0.98636	-0.86946
--	--	--	--	--	--	-0.95069	-0.62866	-0.9874	-0.87303
--	--	--	--	--	--	-0.95144	-0.62781	-0.98836	-0.87614
--	--	--	--	--	--	-0.95229	-0.6302	-0.98935	-0.87968
--	--	--	--	--	--	-0.95306	-0.63409	-0.99036	-0.88274
--	--	--	--	--	--	-0.95385	-0.63634	-0.99136	-0.88928
--	--	--	--	--	--	-0.9547	-0.63539	-0.99235	-0.89023
--	--	--	--	--	--	-0.95542	-0.6382	-0.99336	-0.89275
--	--	--	--	--	--	-0.95626	-0.63907	-0.99435	-0.89736
--	--	--	--	--	--	-0.95707	-0.64121	-0.99537	-0.90249
--	--	--	--	--	--	-0.95783	-0.64031	-0.99639	-0.90357
--	--	--	--	--	--	-0.95871	-0.64232	-0.99736	-0.90866
--	--	--	--	--	--	-0.95947	-0.64361	-0.99837	-0.91282
--	--	--	--	--	--	-0.96026	-0.64638	-0.9994	-0.91496
--	--	--	--	--	--	-0.96111	-0.64765	-0.99979	-0.98128
--	--	--	--	--	--	-0.96184	-0.64877	--	--
--	--	--	--	--	--	-0.96265	-0.65154	--	--
--	--	--	--	--	--	-0.96346	-0.65196	--	--
--	--	--	--	--	--	-0.96419	-0.65249	--	--
--	--	--	--	--	--	-0.96509	-0.655	--	--
--	--	--	--	--	--	-0.96585	-0.65833	--	--
--	--	--	--	--	--	-0.96664	-0.66099	--	--
--	--	--	--	--	--	-0.96751	-0.66071	--	--
--	--	--	--	--	--	-0.96827	-0.66323	--	--
--	--	--	--	--	--	-0.96913	-0.66278	--	--
--	--	--	--	--	--	-0.96987	-0.66533	--	--
--	--	--	--	--	--	-0.97068	-0.66631	--	--
--	--	--	--	--	--	-0.97151	-0.66936	--	--
--	--	--	--	--	--	-0.97222	-0.66974	--	--
--	--	--	--	--	--	-0.97312	-0.67132	--	--
--	--	--	--	--	--	-0.9738	-0.6728	--	--
--	--	--	--	--	--	-0.97468	-0.67421	--	--
--	--	--	--	--	--	-0.97549	-0.67688	--	--
--	--	--	--	--	--	-0.9762	-0.67751	--	--
--	--	--	--	--	--	-0.97711	-0.67746	--	--
--	--	--	--	--	--	-0.97783	-0.68434	--	--
--	--	--	--	--	--	-0.97867	-0.68389	--	--
--	--	--	--	--	--	-0.97951	-0.68583	--	--
--	--	--	--	--	--	-0.98023	-0.684	--	--
--	--	--	--	--	--	-0.98109	-0.68977	--	--
--	--	--	--	--	--	-0.98188	-0.69193	--	--
--	--	--	--	--	--	-0.98264	-0.69268	--	--
--	--	--	--	--	--	-0.98348	-0.69341	--	--
--	--	--	--	--	--	-0.98426	-0.69338	--	--
--	--	--	--	--	--	-0.98505	-0.69643	--	--
--	--	--	--	--	--	-0.98585	-0.7	--	--
--	--	--	--	--	--	-0.98665	-0.69893	--	--
--	--	--	--	--	--	-0.98743	-0.70343	--	--
--	--	--	--	--	--	-0.98827	-0.70438	--	--
--	--	--	--	--	--	-0.98904	-0.70697	--	--
--	--	--	--	--	--	-0.98987	-0.70859	--	--
--	--	--	--	--	--	-0.9907	-0.71084	--	--
--	--	--	--	--	--	-0.99145	-0.71378	--	--
--	--	--	--	--	--	-0.9923	-0.7152	--	--
--	--	--	--	--	--	-0.99306	-0.71701	--	--
--	--	--	--	--	--	-0.99384	-0.71941	--	--
--	--	--	--	--	--	-0.99466	-0.72228	--	--
--	--	--	--	--	--	-0.99545	-0.72511	--	--
--	--	--	--	--	--	-0.99627	-0.72531	--	--
--	--	--	--	--	--	-0.99705	-0.72892	--	--
--	--	--	--	--	--	-0.99783	-0.72911	--	--
--	--	--	--	--	--	-0.99864	-0.7339	--	--
--	--	--	--	--	--	-0.99946	-0.73269	--	--
--	--	--	--	--	--	-1.00002	-0.72663	--	--

## Sheet: Supplementary Figure 18d
Cyclic voltammetry curves at the non-Faradic potential region for np-Cr50Mo50
Ewe/V	10 mVs-1	Ewe/V	20 mVs-1	Ewe/V	30 mVs-1	Ewe/V	40 mVs-1	Ewe/V	50 mVs-1
-0.99904	-0.00456	-0.99912	0.01091	-0.99911	-0.00341	-0.99938	-0.13534	-0.9992	-0.15048
-0.99769	0.000794205	-0.99763	0.10776	-0.99751	0.12902	-0.99856	0.07185	-0.99827	0.11995
-0.99643	0.00815	-0.99613	0.09567	-0.99585	0.15639	-0.9977	0.14472	-0.99718	0.21664
-0.99522	0.01281	-0.9946	0.09992	-0.99462	0.17048	-0.99693	0.18178	-0.99623	0.26184
-0.994	0.01692	-0.9931	0.12723	-0.99341	0.17927	-0.99614	0.20344	-0.99523	0.29065
-0.99282	0.01976	-0.99191	0.13169	-0.99223	0.18604	-0.99535	0.21841	-0.99416	0.31084
-0.99164	0.02277	-0.9907	0.13689	-0.99105	0.19366	-0.99452	0.23116	-0.99327	0.32623
-0.99043	0.02679	-0.98949	0.13941	-0.98984	0.19964	-0.99372	0.24177	-0.99217	0.33751
-0.98923	0.02835	-0.9883	0.14349	-0.9886	0.20368	-0.99296	0.24894	-0.99126	0.34703
-0.98805	0.03216	-0.9871	0.14533	-0.98743	0.20926	-0.99211	0.25321	-0.99022	0.35462
-0.98683	0.03311	-0.98591	0.14803	-0.98622	0.21126	-0.99131	0.26026	-0.98918	0.36286
-0.98567	0.03538	-0.98471	0.14971	-0.98505	0.214	-0.99055	0.26704	-0.98825	0.36907
-0.98446	0.03717	-0.98354	0.15136	-0.98386	0.21562	-0.98971	0.27039	-0.98718	0.37509
-0.98306	0.05031	-0.98233	0.15415	-0.98264	0.21819	-0.98892	0.27248	-0.98627	0.37999
-0.98172	0.06004	-0.98114	0.15543	-0.98142	0.22103	-0.98811	0.27788	-0.98516	0.38463
-0.9805	0.06407	-0.97992	0.15575	-0.98025	0.2227	-0.98738	0.28133	-0.98429	0.38861
-0.9793	0.06509	-0.97872	0.15847	-0.97904	0.22523	-0.98652	0.28342	-0.98317	0.39261
-0.97809	0.06748	-0.9775	0.15966	-0.97783	0.22675	-0.98568	0.28689	-0.98229	0.39485
-0.9769	0.06928	-0.97631	0.16017	-0.9766	0.22797	-0.98495	0.28864	-0.98121	0.39823
-0.97572	0.071	-0.9751	0.16263	-0.97545	0.22858	-0.98415	0.29318	-0.98027	0.40065
-0.97451	0.07231	-0.97391	0.16373	-0.97426	0.23118	-0.98333	0.29591	-0.97919	0.40346
-0.97332	0.07378	-0.97271	0.16438	-0.97302	0.23113	-0.98251	0.29591	-0.97825	0.40711
-0.97212	0.07556	-0.9715	0.16535	-0.97182	0.23366	-0.98174	0.29618	-0.97722	0.40958
-0.97091	0.07804	-0.97031	0.16708	-0.97062	0.23387	-0.98091	0.30056	-0.97626	0.41068
-0.96972	0.07873	-0.9691	0.16756	-0.96945	0.23407	-0.98018	0.30154	-0.97524	0.41183
-0.96851	0.0804	-0.96789	0.16901	-0.96823	0.23668	-0.97934	0.30282	-0.97423	0.41564
-0.96731	0.08109	-0.96671	0.16894	-0.96703	0.2369	-0.9785	0.30355	-0.97323	0.41445
-0.9661	0.08233	-0.9655	0.16993	-0.96581	0.23826	-0.97776	0.30673	-0.97224	0.41837
-0.96491	0.0834	-0.9643	0.17082	-0.96416	0.24377	-0.97694	0.30763	-0.97125	0.41813
-0.96372	0.08365	-0.96308	0.17199	-0.96251	0.26518	-0.97612	0.30729	-0.97027	0.41932
-0.96255	0.08422	-0.9619	0.17221	-0.96132	0.26652	-0.97531	0.31051	-0.96928	0.42233
-0.96133	0.08463	-0.96069	0.17208	-0.96009	0.26625	-0.97461	0.30979	-0.96823	0.423
-0.96012	0.08465	-0.95949	0.17263	-0.9589	0.26664	-0.97374	0.31153	-0.96726	0.42246
-0.95891	0.08457	-0.95831	0.17413	-0.9577	0.26815	-0.97292	0.31271	-0.96621	0.42569
-0.95774	0.08433	-0.95712	0.17369	-0.95651	0.26892	-0.97218	0.31421	-0.96527	0.42706
-0.95651	0.08451	-0.95591	0.1748	-0.95531	0.26883	-0.97142	0.31209	-0.96419	0.42713
-0.9553	0.08404	-0.95469	0.17535	-0.95413	0.26951	-0.97054	0.31586	-0.96329	0.428
-0.95412	0.08296	-0.95348	0.17539	-0.95288	0.27173	-0.96977	0.31657	-0.96218	0.42805
-0.95294	0.0829	-0.9523	0.17656	-0.9517	0.27185	-0.96898	0.31812	-0.96129	0.4302
-0.95171	0.08094	-0.95108	0.17653	-0.95053	0.2712	-0.96818	0.31806	-0.96017	0.42942
-0.95052	0.07989	-0.94991	0.17707	-0.94934	0.27119	-0.96731	0.31866	-0.95929	0.43082
-0.94931	0.079	-0.94872	0.17803	-0.94809	0.27216	-0.96657	0.31762	-0.95817	0.43205
-0.94813	0.07824	-0.94753	0.1766	-0.9469	0.27241	-0.96577	0.31981	-0.95728	0.43192
-0.94697	0.07765	-0.94632	0.17787	-0.94573	0.27445	-0.96495	0.32227	-0.95619	0.43294
-0.94575	0.07699	-0.9451	0.17851	-0.94452	0.27378	-0.96411	0.3218	-0.9553	0.43464
-0.94451	0.07553	-0.94388	0.17829	-0.94328	0.27409	-0.96336	0.32128	-0.95419	0.43371
-0.9433	0.07525	-0.94272	0.17919	-0.9421	0.27672	-0.96257	0.32309	-0.9533	0.4348
-0.94217	0.0726	-0.94153	0.17919	-0.94089	0.27513	-0.96172	0.32346	-0.95224	0.44114
-0.94094	0.07082	-0.94029	0.17979	-0.93974	0.27694	-0.96097	0.3269	-0.9512	0.43855
-0.93971	0.07091	-0.93909	0.18069	-0.93852	0.27695	-0.96014	0.32355	-0.95029	0.43841
-0.93854	0.06922	-0.93788	0.18023	-0.93729	0.27772	-0.95934	0.32667	-0.94919	0.4402
-0.93737	0.06895	-0.93668	0.18053	-0.93611	0.27758	-0.95855	0.32737	-0.94831	0.43826
-0.93616	0.06817	-0.93547	0.18155	-0.93491	0.27721	-0.95782	0.32733	-0.94719	0.44012
-0.93495	0.06726	-0.93431	0.18046	-0.93372	0.27901	-0.95695	0.32736	-0.94631	0.44154
-0.93374	0.06661	-0.93311	0.18098	-0.93247	0.27897	-0.95614	0.32969	-0.94516	0.44167
-0.93258	0.06487	-0.93192	0.18064	-0.93129	0.27938	-0.95534	0.32898	-0.94432	0.43953
-0.93136	0.06427	-0.9307	0.1814	-0.93012	0.27964	-0.95459	0.33061	-0.9432	0.44105
-0.93017	0.06433	-0.92951	0.18153	-0.92892	0.28	-0.95373	0.33154	-0.94232	0.44254
-0.92898	0.06395	-0.92831	0.1815	-0.92768	0.28138	-0.95293	0.32977	-0.94119	0.44145
-0.92778	0.06351	-0.92712	0.18204	-0.9265	0.28197	-0.95214	0.33251	-0.9403	0.44264
-0.9266	0.06323	-0.92591	0.18188	-0.92534	0.28043	-0.95135	0.33352	-0.93921	0.44408
-0.92541	0.06306	-0.92472	0.18118	-0.92411	0.28226	-0.95056	0.33101	-0.93828	0.44392
-0.92421	0.06352	-0.92347	0.18329	-0.92293	0.2827	-0.94969	0.33353	-0.93723	0.44625
-0.92304	0.06286	-0.92231	0.1829	-0.92173	0.28248	-0.949	0.33438	-0.93627	0.44489
-0.92186	0.06299	-0.92109	0.18324	-0.92054	0.28434	-0.94819	0.33582	-0.93525	0.44266
-0.92064	0.06323	-0.91988	0.18377	-0.9193	0.28364	-0.94735	0.33606	-0.93423	0.44656
-0.91943	0.06441	-0.9187	0.18366	-0.9181	0.28396	-0.94656	0.33571	-0.93329	0.44524
-0.91822	0.06467	-0.91748	0.18385	-0.9169	0.28536	-0.94577	0.33669	-0.93222	0.44733
-0.91701	0.06588	-0.9163	0.18363	-0.91572	0.28467	-0.94498	0.33615	-0.93129	0.44643
-0.91579	0.06639	-0.91512	0.18321	-0.91453	0.28603	-0.94415	0.33697	-0.9302	0.44883
-0.91457	0.06818	-0.9139	0.1848	-0.91331	0.2879	-0.94337	0.33738	-0.9293	0.44807
-0.91333	0.07021	-0.91268	0.18323	-0.9121	0.28638	-0.94252	0.34043	-0.9282	0.44892
-0.91212	0.07089	-0.91148	0.1837	-0.91089	0.28664	-0.94175	0.33958	-0.92734	0.44993
-0.91092	0.07264	-0.91027	0.1844	-0.9097	0.28776	-0.94099	0.33778	-0.9262	0.45231
-0.90977	0.07368	-0.90914	0.18362	-0.90853	0.28836	-0.94014	0.34015	-0.92531	0.45058
-0.90853	0.07465	-0.90793	0.18466	-0.90733	0.28897	-0.93933	0.34184	-0.92422	0.45143
-0.90738	0.07633	-0.90672	0.18414	-0.90612	0.28907	-0.93853	0.34131	-0.92328	0.452
-0.90611	0.07771	-0.90554	0.18377	-0.90492	0.29019	-0.9378	0.34182	-0.92227	0.45195
-0.90495	0.07973	-0.90434	0.18535	-0.90371	0.29114	-0.93701	0.34265	-0.92127	0.45269
-0.90375	0.08291	-0.90309	0.18572	-0.9025	0.29008	-0.93616	0.3425	-0.92028	0.45401
-0.90253	0.08373	-0.90195	0.18628	-0.9013	0.29198	-0.93537	0.34373	-0.91926	0.45395
-0.90133	0.08568	-0.90073	0.18657	-0.90032	0.28523	-0.93454	0.34356	-0.91828	0.45609
-0.90032	0.08709	-0.8999	0.20007	-0.89959	0.37472	-0.93379	0.34414	-0.91722	0.45522
-0.89972	0.10586	-0.89992	0.18212	-0.90046	-0.03755	-0.93297	0.34617	-0.91628	0.45623
-0.90073	-0.04551	-0.9005	-0.05128	-0.9017	-0.14686	-0.93216	0.3443	-0.91521	0.45506
-0.90225	-0.05896	-0.90197	-0.08147	-0.90328	-0.15518	-0.93133	0.34545	-0.91431	0.45771
-0.90348	-0.06288	-0.90373	-0.14002	-0.90498	-0.18149	-0.93056	0.34507	-0.9132	0.45988
-0.90467	-0.06527	-0.90527	-0.14073	-0.90665	-0.21808	-0.92978	0.34643	-0.9123	0.45753
-0.90586	-0.06546	-0.9065	-0.14607	-0.90831	-0.21563	-0.92891	0.34673	-0.9112	0.45991
-0.90703	-0.06756	-0.9077	-0.1503	-0.90949	-0.22036	-0.92813	0.34776	-0.91029	0.46011
-0.90822	-0.06837	-0.90887	-0.15464	-0.91066	-0.22516	-0.92735	0.34825	-0.90919	0.45984
-0.90944	-0.06895	-0.91009	-0.15719	-0.91185	-0.22936	-0.9266	0.347	-0.90832	0.46169
-0.91063	-0.06975	-0.91128	-0.16127	-0.91309	-0.23295	-0.92576	0.35028	-0.90721	0.46263
-0.91183	-0.07053	-0.91249	-0.16339	-0.91428	-0.23779	-0.92494	0.3486	-0.90633	0.46278
-0.91303	-0.07074	-0.91367	-0.1664	-0.91551	-0.23984	-0.92418	0.34896	-0.90519	0.46276
-0.91425	-0.0711	-0.91487	-0.16925	-0.91668	-0.24294	-0.92331	0.35161	-0.90424	0.46576
-0.91546	-0.07079	-0.91608	-0.17014	-0.91786	-0.24527	-0.92257	0.35373	-0.90331	0.46327
-0.91666	-0.07095	-0.91723	-0.17308	-0.91908	-0.24907	-0.9218	0.35152	-0.9022	0.46345
-0.91786	-0.07125	-0.91849	-0.17524	-0.92027	-0.25129	-0.92094	0.35344	-0.90131	0.46653
-0.91905	-0.07177	-0.91965	-0.17633	-0.92149	-0.2548	-0.92015	0.35376	-0.90027	0.47604
-0.92023	-0.07303	-0.92089	-0.17874	-0.92268	-0.25508	-0.91934	0.35426	-0.90004	0.41649
-0.92143	-0.07293	-0.92208	-0.17931	-0.92389	-0.25928	-0.91857	0.35425	-0.90039	0.08704
-0.92263	-0.0735	-0.92327	-0.18115	-0.92509	-0.26104	-0.91776	0.35541	-0.90137	-0.14189
-0.9238	-0.07421	-0.92448	-0.18349	-0.9263	-0.26354	-0.91691	0.3558	-0.90241	-0.21535
-0.92506	-0.07443	-0.92567	-0.18402	-0.92749	-0.26485	-0.91615	0.35604	-0.90342	-0.25106
-0.92621	-0.07611	-0.92689	-0.18592	-0.92868	-0.2668	-0.91538	0.35534	-0.90439	-0.27383
-0.92744	-0.07719	-0.92809	-0.1878	-0.92986	-0.26899	-0.91459	0.3578	-0.9054	-0.29111
-0.92864	-0.07795	-0.92928	-0.18815	-0.93109	-0.27026	-0.91374	0.35838	-0.90634	-0.30276
-0.92985	-0.07967	-0.93049	-0.18926	-0.93231	-0.27165	-0.91295	0.3584	-0.9074	-0.31473
-0.93105	-0.08086	-0.93168	-0.19039	-0.93349	-0.27394	-0.91217	0.35799	-0.90837	-0.32258
-0.93225	-0.08261	-0.93291	-0.19213	-0.93469	-0.27556	-0.91133	0.35837	-0.90938	-0.33071
-0.93345	-0.08466	-0.93411	-0.19291	-0.93591	-0.27676	-0.91052	0.35957	-0.91042	-0.33791
-0.93463	-0.08781	-0.93527	-0.19322	-0.93709	-0.27825	-0.90976	0.35901	-0.91133	-0.34445
-0.93585	-0.08968	-0.93647	-0.19479	-0.93828	-0.28022	-0.90895	0.35916	-0.9124	-0.35034
-0.93702	-0.09165	-0.93767	-0.19655	-0.93948	-0.28303	-0.90814	0.35997	-0.91332	-0.35646
-0.93826	-0.09283	-0.93887	-0.19694	-0.94068	-0.28439	-0.90734	0.36034	-0.91446	-0.36241
-0.93943	-0.09497	-0.94005	-0.19845	-0.94188	-0.28446	-0.90657	0.36235	-0.91532	-0.36706
-0.94064	-0.09727	-0.94128	-0.19859	-0.94306	-0.28761	-0.90581	0.36227	-0.9164	-0.36997
-0.94184	-0.09835	-0.94248	-0.2004	-0.94426	-0.28861	-0.90492	0.3625	-0.91737	-0.3753
-0.94307	-0.10222	-0.94367	-0.20143	-0.94548	-0.29085	-0.90414	0.36392	-0.91835	-0.37979
-0.94425	-0.10453	-0.94487	-0.20262	-0.94671	-0.29144	-0.90335	0.36269	-0.91938	-0.38445
-0.94544	-0.1068	-0.94609	-0.20399	-0.94791	-0.29248	-0.90258	0.36404	-0.92034	-0.38696
-0.94667	-0.10789	-0.94728	-0.20482	-0.9491	-0.29475	-0.9018	0.36351	-0.92143	-0.39187
-0.94787	-0.10997	-0.94849	-0.20463	-0.9503	-0.29642	-0.90095	0.36534	-0.92235	-0.39479
-0.94906	-0.11217	-0.94971	-0.20624	-0.95147	-0.29693	-0.90016	0.36183	-0.92343	-0.39782
-0.95028	-0.1142	-0.95089	-0.20646	-0.95268	-0.29982	-0.89992	0.38164	-0.92432	-0.4017
-0.95146	-0.11505	-0.95209	-0.20763	-0.95392	-0.30168	-0.90032	0.06217	-0.92539	-0.40398
-0.95267	-0.11888	-0.95327	-0.20964	-0.9551	-0.30153	-0.90112	-0.11484	-0.92635	-0.40765
-0.9539	-0.12034	-0.95449	-0.20902	-0.95631	-0.30363	-0.90185	-0.16898	-0.92735	-0.41047
-0.95508	-0.12209	-0.95568	-0.2105	-0.9575	-0.30377	-0.9027	-0.1982	-0.92842	-0.41411
-0.9563	-0.12288	-0.95688	-0.21138	-0.95871	-0.30697	-0.90351	-0.21479	-0.92933	-0.4156
-0.95751	-0.12439	-0.95806	-0.21155	-0.95988	-0.30733	-0.90426	-0.22856	-0.93043	-0.41866
-0.9587	-0.12591	-0.95928	-0.21184	-0.96109	-0.30768	-0.90507	-0.23774	-0.93133	-0.42124
-0.95991	-0.12703	-0.96047	-0.21292	-0.9623	-0.31175	-0.90587	-0.24493	-0.93238	-0.424
-0.96111	-0.12822	-0.96171	-0.21465	-0.96352	-0.31259	-0.9067	-0.25198	-0.93334	-0.42684
-0.96232	-0.12967	-0.96286	-0.21671	-0.9647	-0.31448	-0.90751	-0.25836	-0.93441	-0.4297
-0.96352	-0.13132	-0.96405	-0.21647	-0.96591	-0.31599	-0.90829	-0.2628	-0.93538	-0.43164
-0.96473	-0.1312	-0.96525	-0.21806	-0.96713	-0.31655	-0.90906	-0.26845	-0.93635	-0.43383
-0.96597	-0.13227	-0.96646	-0.21901	-0.96832	-0.31765	-0.90988	-0.27115	-0.93738	-0.43666
-0.96716	-0.13214	-0.96766	-0.21848	-0.96954	-0.32092	-0.91069	-0.27784	-0.93832	-0.43843
-0.96838	-0.13244	-0.96884	-0.2208	-0.97072	-0.3186	-0.91149	-0.27911	-0.9394	-0.44228
-0.96955	-0.13282	-0.97003	-0.22069	-0.97191	-0.32265	-0.91221	-0.28434	-0.94032	-0.44435
-0.97072	-0.13243	-0.97123	-0.22281	-0.97309	-0.32356	-0.91307	-0.28878	-0.9414	-0.44662
-0.97187	-0.1311	-0.97245	-0.2232	-0.9743	-0.32553	-0.9139	-0.29056	-0.94233	-0.44745
-0.97305	-0.13024	-0.97365	-0.22361	-0.97548	-0.32705	-0.9147	-0.29509	-0.9434	-0.45058
-0.97424	-0.13083	-0.97484	-0.22489	-0.97669	-0.32823	-0.91545	-0.29783	-0.94432	-0.4534
-0.97544	-0.13015	-0.97605	-0.22637	-0.97787	-0.3304	-0.91626	-0.29822	-0.9454	-0.45339
-0.97666	-0.12971	-0.97726	-0.22651	-0.9791	-0.33228	-0.91712	-0.30275	-0.94638	-0.45865
-0.97786	-0.12955	-0.97843	-0.22869	-0.98026	-0.33276	-0.91785	-0.30557	-0.94734	-0.46078
-0.97908	-0.12906	-0.97963	-0.22921	-0.98149	-0.33516	-0.91866	-0.30863	-0.94838	-0.46188
-0.98026	-0.12855	-0.98087	-0.23028	-0.98272	-0.33533	-0.91952	-0.30811	-0.94933	-0.46442
-0.98148	-0.12662	-0.98205	-0.23158	-0.98391	-0.33708	-0.9203	-0.31154	-0.95043	-0.46532
-0.98267	-0.12588	-0.98324	-0.23247	-0.98512	-0.33899	-0.92106	-0.31456	-0.95132	-0.46772
-0.98385	-0.12549	-0.98445	-0.23399	-0.9863	-0.34069	-0.92186	-0.3176	-0.95237	-0.47121
-0.98505	-0.12523	-0.98567	-0.23429	-0.9875	-0.34215	-0.92269	-0.31782	-0.95342	-0.47198
-0.98623	-0.12434	-0.98681	-0.23506	-0.98869	-0.34337	-0.92347	-0.32073	-0.95432	-0.4718
-0.98746	-0.12466	-0.98805	-0.23697	-0.98987	-0.34475	-0.92429	-0.32339	-0.95539	-0.47491
-0.98864	-0.12487	-0.98925	-0.23783	-0.99106	-0.34879	-0.92506	-0.32565	-0.95632	-0.4776
-0.98983	-0.12353	-0.9904	-0.23938	-0.9923	-0.34882	-0.92585	-0.32636	-0.9574	-0.4774
-0.99103	-0.12276	-0.99163	-0.24085	-0.99347	-0.3506	-0.92669	-0.32938	-0.95833	-0.48079
-0.99226	-0.12196	-0.99288	-0.24068	-0.99468	-0.35276	-0.9275	-0.32948	-0.95942	-0.48333
-0.99344	-0.12176	-0.99402	-0.24303	-0.99591	-0.35306	-0.92825	-0.33479	-0.96035	-0.48522
-0.99463	-0.12145	-0.99524	-0.24425	-0.99711	-0.35662	-0.92903	-0.33277	-0.96137	-0.48603
-0.99582	-0.12135	-0.99649	-0.24499	-0.9983	-0.35736	-0.9299	-0.33593	-0.96235	-0.48739
-0.99702	-0.12208	-0.99764	-0.24722	-0.99936	-0.37307	-0.93068	-0.33557	-0.96336	-0.49203
-0.99825	-0.1222	-0.99886	-0.24737	-1.0001	-0.34137	-0.93148	-0.34194	-0.96437	-0.4926
-0.99927	-0.12165	-0.99957	-0.26688			-0.93224	-0.34127	-0.96535	-0.49338
-0.99991	-0.06123	-0.99964	-0.22941			-0.93308	-0.34273	-0.96641	-0.4992
						-0.93393	-0.34327	-0.96736	-0.49778
						-0.93469	-0.34524	-0.96838	-0.50212
						-0.93543	-0.34762	-0.96937	-0.50178
						-0.93625	-0.34956	-0.97038	-0.50252
						-0.93708	-0.351	-0.97136	-0.50676
						-0.93786	-0.35236	-0.97237	-0.50711
						-0.93861	-0.35233	-0.97335	-0.50868
						-0.93946	-0.35725	-0.97436	-0.51032
						-0.9403	-0.35877	-0.97536	-0.51167
						-0.9411	-0.36097	-0.97638	-0.51521
						-0.94185	-0.35927	-0.97736	-0.51506
						-0.94263	-0.3639	-0.97835	-0.51972
						-0.94344	-0.36485	-0.97938	-0.52305
						-0.94428	-0.36489	-0.98035	-0.52057
						-0.94511	-0.36478	-0.9814	-0.52515
						-0.9459	-0.36832	-0.98234	-0.52531
						-0.94668	-0.37025	-0.98341	-0.52935
						-0.94752	-0.37279	-0.98433	-0.53047
						-0.94832	-0.3706	-0.98541	-0.53063
						-0.94908	-0.37271	-0.98633	-0.53184
						-0.94984	-0.3755	-0.98739	-0.53637
						-0.95068	-0.37684	-0.98832	-0.53751
						-0.9515	-0.3755	-0.98938	-0.53834
						-0.95229	-0.37832	-0.99032	-0.54106
						-0.95306	-0.3807	-0.99137	-0.54486
						-0.95393	-0.38257	-0.99235	-0.54542
						-0.95471	-0.38234	-0.99335	-0.5459
						-0.95546	-0.38343	-0.99433	-0.5489
						-0.95623	-0.38558	-0.99533	-0.54976
						-0.9571	-0.38798	-0.99635	-0.55259
						-0.95795	-0.38605	-0.99731	-0.55666
						-0.95873	-0.38942	-0.99834	-0.55573
						-0.95947	-0.39006	-0.99926	-0.55248
						-0.96029	-0.39247	-0.99993	-0.57915
						-0.9611	-0.39131
						-0.96182	-0.39459
						-0.96267	-0.39675
						-0.96343	-0.39743
						-0.96423	-0.39732
						-0.96506	-0.3976
						-0.96593	-0.40137
						-0.96666	-0.40179
						-0.96742	-0.40153
						-0.96825	-0.40231
						-0.96913	-0.40525
						-0.96987	-0.40503
						-0.97065	-0.40535
						-0.97146	-0.40792
						-0.97227	-0.40892
						-0.97309	-0.41026
						-0.97387	-0.41128
						-0.97467	-0.41341
						-0.97549	-0.41307
						-0.97627	-0.41553
						-0.97702	-0.41501
						-0.97785	-0.41784
						-0.9787	-0.41775
						-0.97951	-0.42134
						-0.98023	-0.41933
						-0.98111	-0.42213
						-0.98179	-0.42091
						-0.98266	-0.42379
						-0.9835	-0.42274
						-0.98426	-0.42467
						-0.98501	-0.42625
						-0.98584	-0.42686
						-0.98668	-0.4268
						-0.98749	-0.42946
						-0.98824	-0.42971
						-0.98903	-0.43442
						-0.98984	-0.43106
						-0.99067	-0.43405
						-0.99147	-0.43561
						-0.99222	-0.43695
						-0.99304	-0.43655
						-0.99385	-0.43988
						-0.99462	-0.44015
						-0.99541	-0.44249
						-0.99627	-0.44361
						-0.99708	-0.44467
						-0.99784	-0.44588
						-0.99861	-0.44682
						-0.99943	-0.4464
						-0.99976	-0.43791

## Sheet: Supplementary Figure 18e
Cyclic voltammetry curves at the non-Faradic potential region for pure Carbon
Ewe/V	10 mVs-1	Ewe/V	20 mVs-1	Ewe/V	30 mVs-1	Ewe/V	40 mVs-1	Ewe/V	50 mVs-1
-0.99928	-0.03425	-0.99927	-0.03952	-0.99925	-0.03724	-0.99923	-0.03249	-0.99934	-0.02903
-0.99807	-0.03141	-0.99809	-0.03626	-0.99812	-0.03191	-0.99768	-0.02113	-0.99829	-0.02081
-0.99686	-0.03013	-0.99687	-0.03406	-0.99687	-0.02898	-0.99605	-0.01476	-0.99739	-0.01614
-0.99566	-0.02939	-0.99568	-0.0326	-0.99573	-0.02723	-0.99454	-0.01452	-0.99638	-0.01385
-0.99446	-0.02873	-0.99448	-0.03187	-0.99446	-0.02548	-0.9931	-0.01716	-0.99532	-0.01182
-0.99327	-0.02785	-0.99326	-0.03086	-0.99331	-0.02461	-0.99168	-0.01608	-0.99436	-0.00983
-0.99205	-0.02712	-0.99208	-0.03074	-0.99206	-0.02305	-0.99024	-0.01408	-0.99336	-0.00804
-0.99089	-0.0269	-0.99088	-0.02973	-0.99089	-0.02196	-0.98871	-0.01416	-0.99241	-0.00696
-0.98966	-0.02646	-0.98968	-0.02943	-0.98969	-0.02081	-0.98712	-0.01224	-0.99134	-0.00523
-0.98847	-0.02607	-0.98849	-0.02912	-0.9885	-0.02015	-0.98553	-0.00723	-0.99032	-0.0045
-0.98725	-0.02506	-0.98728	-0.02882	-0.98729	-0.01924	-0.98407	-0.00316	-0.98936	-0.00409
-0.98606	-0.0255	-0.98608	-0.02837	-0.98612	-0.01887	-0.98267	-0.00463	-0.98841	-0.00279
-0.98487	-0.02514	-0.98489	-0.02805	-0.98487	-0.018	-0.98116	-0.00798	-0.9874	-0.00169
-0.98365	-0.02479	-0.98373	-0.02795	-0.9837	-0.0176	-0.97975	-0.00797	-0.98636	-0.000981798
-0.98248	-0.02477	-0.98251	-0.02701	-0.98248	-0.01689	-0.97821	-0.00677	-0.98535	-0.000489889
-0.98126	-0.02472	-0.98131	-0.02622	-0.9813	-0.01611	-0.97656	-0.00768	-0.98442	0.000151717
-0.98003	-0.02426	-0.98007	-0.02597	-0.9801	-0.01602	-0.97506	-0.00572	-0.98342	0.00112
-0.97886	-0.02445	-0.9789	-0.02589	-0.97887	-0.01545	-0.97372	-0.00117	-0.98238	0.00179
-0.97767	-0.02432	-0.9777	-0.02517	-0.97771	-0.01494	-0.97224	0.00196	-0.98134	0.00264
-0.97646	-0.02426	-0.97649	-0.02501	-0.9765	-0.01495	-0.97065	0.000106595	-0.98042	0.00266
-0.97524	-0.02425	-0.97529	-0.02545	-0.97525	-0.01444	-0.96905	-0.00332	-0.97944	0.00311
-0.97403	-0.02418	-0.97409	-0.02509	-0.97411	-0.01379	-0.96762	-0.00405	-0.97838	0.00404
-0.97287	-0.02435	-0.97292	-0.02517	-0.97291	-0.01355	-0.96626	-0.00291	-0.97738	0.00454
-0.97166	-0.02527	-0.97169	-0.02534	-0.97168	-0.01355	-0.96472	-0.0037	-0.97639	0.00459
-0.97047	-0.02497	-0.97047	-0.02508	-0.97049	-0.01347	-0.96317	-0.0021	-0.97544	0.0052
-0.96925	-0.02514	-0.96932	-0.02517	-0.96933	-0.01254	-0.96152	0.00239	-0.97438	0.00595
-0.96807	-0.0253	-0.96812	-0.02506	-0.96807	-0.01256	-0.9601	0.0055	-0.97335	0.00539
-0.96687	-0.02509	-0.96686	-0.02477	-0.9669	-0.01248	-0.95874	0.00339	-0.97239	0.00672
-0.96568	-0.02564	-0.96573	-0.02481	-0.96574	-0.01195	-0.95721	-0.000814841	-0.97143	0.007
-0.96449	-0.02571	-0.96451	-0.02455	-0.96449	-0.01167	-0.9556	-0.00105	-0.97042	0.00714
-0.96328	-0.02699	-0.96333	-0.02343	-0.96333	-0.01084	-0.95402	-0.000309339	-0.96936	0.00743
-0.96207	-0.02675	-0.96206	-0.02347	-0.96208	-0.0105	-0.95254	-0.000705582	-0.96835	0.0079
-0.96086	-0.02705	-0.96089	-0.02316	-0.96088	-0.01027	-0.95114	0.000152302	-0.96744	0.00782
-0.95967	-0.02697	-0.9597	-0.02358	-0.95972	-0.01001	-0.9497	0.0045	-0.96644	0.00843
-0.95848	-0.02736	-0.95849	-0.02394	-0.9585	-0.00993	-0.94826	0.00743	-0.96538	0.0089
-0.95729	-0.02755	-0.95729	-0.02349	-0.95731	-0.00987	-0.94675	0.00588	-0.96439	0.0094
-0.95609	-0.02795	-0.95613	-0.02404	-0.95612	-0.00938	-0.94525	0.00199	-0.96339	0.00961
-0.95489	-0.02875	-0.9549	-0.02348	-0.95489	-0.0095	-0.94373	0.0016	-0.96243	0.00979
-0.95366	-0.02985	-0.95371	-0.02356	-0.9537	-0.00938	-0.94221	0.00223	-0.96137	0.00989
-0.95249	-0.03012	-0.95253	-0.02354	-0.95248	-0.00882	-0.94064	0.00154	-0.96037	0.00997
-0.95129	-0.03031	-0.95132	-0.02348	-0.95133	-0.00918	-0.93904	0.00232	-0.95942	0.01048
-0.95009	-0.03041	-0.95009	-0.03041	-0.95008	-0.00874	-0.93751	0.00698	-0.95842	0.01077
-0.94891	-0.03056	-0.94891	-0.02371	-0.94891	-0.00854	-0.93603	0.00971	-0.95735	0.01065
-0.94769	-0.03027	-0.94773	-0.0232	-0.9477	-0.00839	-0.93459	0.00739	-0.95634	0.01117
-0.94649	-0.03078	-0.94649	-0.02366	-0.94647	-0.00791	-0.93319	0.00391	-0.9554	0.01159
-0.94527	-0.03302	-0.94528	-0.02244	-0.9453	-0.00791	-0.93173	0.0033	-0.95442	0.01109
-0.94409	-0.03289	-0.94412	-0.02227	-0.94412	-0.00775	-0.93021	0.00407	-0.95343	0.01136
-0.94289	-0.03302	-0.94292	-0.02238	-0.94286	-0.00757	-0.92866	0.0028	-0.95239	0.0119
-0.94168	-0.03371	-0.94171	-0.02249	-0.94171	-0.00788	-0.92715	0.00406	-0.95136	0.01123
-0.94049	-0.03333	-0.94056	-0.02232	-0.94049	-0.00738	-0.92563	0.00829	-0.95041	0.01221
-0.93931	-0.03389	-0.93929	-0.02265	-0.93925	-0.00746	-0.92408	0.01155	-0.94944	0.01231
-0.93812	-0.03404	-0.93811	-0.02275	-0.93811	-0.00729	-0.92254	0.00909	-0.94837	0.01214
-0.93694	-0.03516	-0.93696	-0.02254	-0.93689	-0.00679	-0.92106	0.0052	-0.94738	0.01252
-0.93572	-0.03687	-0.9357	-0.02261	-0.93567	-0.0061	-0.91964	0.00434	-0.94638	0.01231
-0.93452	-0.03736	-0.93451	-0.02284	-0.93452	-0.00615	-0.91824	0.0054	-0.94545	0.01231
-0.93332	-0.03722	-0.93336	-0.02321	-0.93329	-0.00629	-0.91675	0.00447	-0.9444	0.0124
-0.93215	-0.03788	-0.93211	-0.02309	-0.93207	-0.00608	-0.91522	0.0054	-0.94334	0.01289
-0.93093	-0.03787	-0.93096	-0.02316	-0.93092	-0.00563	-0.91368	0.00973	-0.94238	0.01302
-0.92975	-0.03849	-0.92972	-0.02325	-0.9297	-0.00539	-0.91211	0.0124	-0.94142	0.01239
-0.92853	-0.03828	-0.92853	-0.02295	-0.92848	-0.00547	-0.9105	0.01072	-0.94042	0.01308
-0.92733	-0.04023	-0.92732	-0.02233	-0.92733	-0.00559	-0.90904	0.00639	-0.93938	0.01358
-0.92618	-0.04078	-0.92609	-0.02188	-0.92607	-0.0058	-0.9076	0.00609	-0.93835	0.01322
-0.92493	-0.04122	-0.92492	-0.02177	-0.92488	-0.00559	-0.90618	0.00682	-0.93736	0.01355
-0.92377	-0.04132	-0.9237	-0.02182	-0.92373	-0.00548	-0.90476	0.00599	-0.93643	0.01361
-0.92255	-0.04181	-0.92252	-0.02158	-0.9225	-0.00515	-0.90326	0.00703	-0.93542	0.01359
-0.92136	-0.04221	-0.92129	-0.02225	-0.92128	-0.00519	-0.90176	0.01157	-0.93439	0.01438
-0.92013	-0.04242	-0.92013	-0.02176	-0.9201	-0.00467	-0.90049	0.00895	-0.93336	0.01364
-0.91897	-0.04232	-0.91892	-0.02234	-0.91892	-0.00494	-0.90012	0.03331	-0.93242	0.01412
-0.91776	-0.04379	-0.91774	-0.02224	-0.91772	-0.00482	-0.90088	-0.06307	-0.93143	0.01388
-0.9166	-0.04431	-0.9165	-0.02199	-0.91645	-0.00484	-0.90227	-0.0651	-0.93038	0.01435
-0.91537	-0.04433	-0.91536	-0.02203	-0.91529	-0.00413	-0.90373	-0.06483	-0.92938	0.01457
-0.91416	-0.04469	-0.91412	-0.0221	-0.9141	-0.00421	-0.90526	-0.06818	-0.9284	0.01413
-0.91298	-0.04465	-0.91295	-0.02222	-0.9129	-0.00471	-0.9069	-0.07354	-0.92743	0.01462
-0.91177	-0.04506	-0.91173	-0.02212	-0.91166	-0.00404	-0.90844	-0.07663	-0.92641	0.01483
-0.91056	-0.04488	-0.91052	-0.02231	-0.91048	-0.00405	-0.90994	-0.078	-0.92538	0.0147
-0.90937	-0.04545	-0.90932	-0.02131	-0.90933	-0.0041	-0.91137	-0.07961	-0.92444	0.0149
-0.90814	-0.04621	-0.90815	-0.02061	-0.90808	-0.0034	-0.91276	-0.08023	-0.92347	0.01515
-0.90695	-0.04607	-0.90692	-0.02079	-0.9069	-0.00327	-0.91423	-0.07798	-0.9224	0.01511
-0.9057	-0.04601	-0.90574	-0.02105	-0.90573	-0.00274	-0.91573	-0.07524	-0.92138	0.01521
-0.90447	-0.04574	-0.90453	-0.021	-0.90451	-0.0033	-0.91725	-0.07723	-0.9204	0.01536
-0.90332	-0.04587	-0.90332	-0.02098	-0.90329	-0.00316	-0.91884	-0.08235	-0.91943	0.01543
-0.90213	-0.04584	-0.90216	-0.02073	-0.9021	-0.00288	-0.92041	-0.08453	-0.91844	0.01535
-0.90092	-0.04575	-0.90089	-0.02101	-0.90092	-0.00267	-0.92194	-0.08478	-0.91737	0.0154
-0.90015	-0.04578	-0.90033	-0.00985	-0.9002	-0.02055	-0.92341	-0.08624	-0.91639	0.01547
-0.89988	-0.06616	-0.90011	-0.04572	-0.89977	0.0133	-0.92483	-0.08647	-0.91545	0.01561
-0.90065	-0.04472	-0.90067	-0.04677	-0.90066	-0.05188	-0.92628	-0.08361	-0.91442	0.01614
-0.9018	-0.04637	-0.9019	-0.04963	-0.90185	-0.0558	-0.92781	-0.081	-0.9134	0.01606
-0.90304	-0.04792	-0.90307	-0.05099	-0.90307	-0.05813	-0.92933	-0.08284	-0.91238	0.01584
-0.90418	-0.04847	-0.90427	-0.05223	-0.90426	-0.05991	-0.93082	-0.08743	-0.91139	0.01613
-0.90544	-0.04934	-0.90551	-0.05353	-0.90548	-0.06112	-0.9323	-0.089	-0.91044	0.01613
-0.90663	-0.05019	-0.90665	-0.05397	-0.90665	-0.06206	-0.9338	-0.08922	-0.90944	0.01635
-0.90782	-0.05079	-0.90787	-0.05499	-0.90784	-0.06367	-0.93529	-0.09036	-0.90845	0.01622
-0.90898	-0.05078	-0.9091	-0.05583	-0.90908	-0.06424	-0.93677	-0.09089	-0.90743	0.0166
-0.91022	-0.05156	-0.91023	-0.05631	-0.91025	-0.06505	-0.93822	-0.0876	-0.9064	0.01681
-0.91141	-0.05208	-0.91146	-0.05693	-0.91141	-0.06533	-0.93976	-0.08469	-0.9054	0.01689
-0.91259	-0.05218	-0.9127	-0.05694	-0.91264	-0.06609	-0.94131	-0.08658	-0.90446	0.01683
-0.91379	-0.05227	-0.91384	-0.0577	-0.91385	-0.06723	-0.94285	-0.09131	-0.90345	0.01723
-0.91501	-0.05274	-0.91508	-0.05824	-0.91505	-0.06758	-0.94437	-0.09288	-0.90241	0.0173
-0.91621	-0.05323	-0.91626	-0.0584	-0.91623	-0.06775	-0.9459	-0.09344	-0.90138	0.0175
-0.9174	-0.05326	-0.91745	-0.05946	-0.91743	-0.06875	-0.94743	-0.09443	-0.90043	0.01671
-0.91859	-0.05347	-0.91865	-0.05969	-0.91863	-0.06937	-0.94893	-0.09453	-0.90006	0.04716
-0.91987	-0.05387	-0.91989	-0.06014	-0.91983	-0.06983	-0.95043	-0.09124	-0.90065	-0.06711
-0.921	-0.05381	-0.92106	-0.06036	-0.92106	-0.07027	-0.95193	-0.08849	-0.9016	-0.07331
-0.92222	-0.05387	-0.92223	-0.06017	-0.92227	-0.07072	-0.95342	-0.09044	-0.90257	-0.07657
-0.92343	-0.05429	-0.92348	-0.06073	-0.92346	-0.07115	-0.9549	-0.09476	-0.90359	-0.07835
-0.92462	-0.05497	-0.92467	-0.06152	-0.92463	-0.07167	-0.95637	-0.09664	-0.90464	-0.08082
-0.92581	-0.05508	-0.92582	-0.06159	-0.92585	-0.07209	-0.95784	-0.09669	-0.90562	-0.08191
-0.92699	-0.05451	-0.92711	-0.06232	-0.92706	-0.07284	-0.95932	-0.09781	-0.90658	-0.08309
-0.92821	-0.05408	-0.92824	-0.06229	-0.92826	-0.07223	-0.96083	-0.09779	-0.90756	-0.0846
-0.92944	-0.05379	-0.92944	-0.0627	-0.92943	-0.07312	-0.96236	-0.09437	-0.90861	-0.08555
-0.9306	-0.05375	-0.93069	-0.0625	-0.93065	-0.07308	-0.96383	-0.0917	-0.90961	-0.08749
-0.93183	-0.054	-0.93188	-0.06277	-0.93187	-0.07339	-0.96528	-0.09378	-0.91061	-0.08788
-0.93299	-0.05397	-0.93306	-0.06317	-0.93307	-0.07385	-0.96676	-0.09768	-0.91159	-0.08865
-0.93423	-0.05421	-0.93432	-0.06337	-0.93425	-0.07443	-0.96819	-0.09947	-0.91255	-0.08929
-0.93539	-0.05378	-0.93547	-0.06335	-0.93544	-0.07439	-0.96974	-0.09936	-0.91356	-0.09061
-0.93659	-0.05295	-0.93663	-0.06373	-0.93666	-0.07523	-0.97124	-0.10071	-0.9146	-0.09065
-0.93779	-0.05203	-0.93789	-0.06458	-0.93785	-0.07506	-0.97277	-0.10077	-0.91562	-0.09181
-0.93899	-0.05262	-0.9391	-0.06411	-0.93904	-0.07519	-0.97429	-0.09696	-0.91662	-0.09271
-0.94023	-0.05171	-0.94023	-0.06479	-0.94025	-0.0762	-0.97585	-0.09429	-0.91756	-0.09288
-0.94142	-0.05141	-0.94149	-0.06516	-0.94142	-0.07604	-0.97741	-0.09617	-0.91859	-0.09384
-0.94259	-0.05091	-0.94268	-0.06534	-0.94267	-0.07641	-0.97896	-0.10111	-0.91961	-0.09371
-0.94382	-0.05102	-0.94382	-0.0655	-0.94384	-0.07689	-0.98036	-0.10261	-0.92055	-0.09468
-0.94501	-0.05061	-0.94507	-0.06578	-0.94505	-0.07678	-0.98177	-0.10294	-0.92155	-0.09522
-0.94623	-0.04896	-0.9463	-0.06607	-0.94625	-0.07762	-0.98325	-0.10409	-0.92261	-0.09561
-0.94742	-0.04838	-0.94744	-0.06573	-0.94743	-0.07798	-0.98484	-0.10387	-0.92361	-0.09604
-0.94862	-0.0482	-0.94867	-0.06635	-0.94863	-0.07802	-0.98642	-0.1001	-0.92457	-0.09655
-0.9498	-0.04784	-0.94986	-0.06653	-0.94982	-0.07862	-0.98792	-0.09747	-0.92553	-0.09666
-0.951	-0.04698	-0.95109	-0.0667	-0.95104	-0.07888	-0.98934	-0.09954	-0.92659	-0.09772
-0.95221	-0.04728	-0.9523	-0.06679	-0.95224	-0.07886	-0.99078	-0.10454	-0.92763	-0.09793
-0.95343	-0.04638	-0.95344	-0.06719	-0.95345	-0.07961	-0.99223	-0.10597	-0.92857	-0.0981
-0.95458	-0.04565	-0.95466	-0.06723	-0.95465	-0.07965	-0.99368	-0.10623	-0.92953	-0.09907
-0.95581	-0.04412	-0.95584	-0.06743	-0.95585	-0.07982	-0.99524	-0.10717	-0.93054	-0.0993
-0.95701	-0.0435	-0.95707	-0.06722	-0.95704	-0.07983	-0.99683	-0.10718	-0.93158	-0.09965
-0.95822	-0.04341	-0.95826	-0.06852	-0.95824	-0.07999	-0.9984	-0.10373	-0.93258	-0.10017
-0.95937	-0.04289	-0.95947	-0.06812	-0.95945	-0.08004	-0.99963	-0.10531	-0.93354	-0.10044
-0.96059	-0.0424	-0.96065	-0.06814	-0.96064	-0.08048	-0.99991	-0.0711	-0.93455	-0.10087
-0.96178	-0.04188	-0.96188	-0.06822	-0.96184	-0.08084			-0.93552	-0.1008
-0.96302	-0.04143	-0.96305	-0.06895	-0.96306	-0.08108			-0.93657	-0.10155
-0.96421	-0.03948	-0.9643	-0.06909	-0.96423	-0.08127			-0.93759	-0.10172
-0.96539	-0.03857	-0.96546	-0.06905	-0.96543	-0.08178			-0.93855	-0.10205
-0.96659	-0.03828	-0.96665	-0.06935	-0.96662	-0.08208			-0.93952	-0.10229
-0.96778	-0.03747	-0.96783	-0.06928	-0.96783	-0.08249			-0.9405	-0.10259
-0.96901	-0.03717	-0.96908	-0.06941	-0.96904	-0.08274			-0.94156	-0.10308
-0.9702	-0.03683	-0.97025	-0.06978	-0.97023	-0.08253			-0.94256	-0.10382
-0.97138	-0.03688	-0.97148	-0.07022	-0.97145	-0.08306			-0.94357	-0.10381
-0.97257	-0.03566	-0.97267	-0.07029	-0.97262	-0.08318			-0.94456	-0.1038
-0.97377	-0.03405	-0.97389	-0.06994	-0.97382	-0.08354			-0.94552	-0.1046
-0.97501	-0.03379	-0.97504	-0.0706	-0.97504	-0.08411			-0.9465	-0.10444
-0.97617	-0.03342	-0.97628	-0.07061	-0.97624	-0.0838			-0.94757	-0.10493
-0.97738	-0.03288	-0.97741	-0.07101	-0.97742	-0.08419			-0.94858	-0.10522
-0.97856	-0.03301	-0.97864	-0.07102	-0.97867	-0.08482			-0.94956	-0.10553
-0.97976	-0.03283	-0.97985	-0.07118	-0.97984	-0.08438			-0.95054	-0.10567
-0.98099	-0.03289	-0.98106	-0.07163	-0.98105	-0.08549			-0.9515	-0.10607
-0.98217	-0.0317	-0.98225	-0.07196	-0.98221	-0.08534			-0.95256	-0.10646
-0.98337	-0.03186	-0.98348	-0.07174	-0.98341	-0.08515			-0.95359	-0.10686
-0.98457	-0.03158	-0.98467	-0.07216	-0.98462	-0.08544			-0.95456	-0.10689
-0.98577	-0.03126	-0.98586	-0.07278	-0.98582	-0.08567			-0.95559	-0.10698
-0.98696	-0.03159	-0.98702	-0.07252	-0.98703	-0.08575			-0.95659	-0.10686
-0.98816	-0.03185	-0.98824	-0.07285	-0.98821	-0.08645			-0.95754	-0.10675
-0.98936	-0.03199	-0.98944	-0.07259	-0.9894	-0.08646			-0.95851	-0.10771
-0.99054	-0.03179	-0.99065	-0.07325	-0.99061	-0.0871			-0.95955	-0.10772
-0.99171	-0.0319	-0.99186	-0.07338	-0.99184	-0.08715			-0.96059	-0.10795
-0.99293	-0.03195	-0.99308	-0.07329	-0.993	-0.08736			-0.96159	-0.10856
-0.99415	-0.03196	-0.99421	-0.07382	-0.99419	-0.08741			-0.96252	-0.10866
-0.99536	-0.03182	-0.99544	-0.07364	-0.99542	-0.08816			-0.96351	-0.10895
-0.99657	-0.03247	-0.99663	-0.07391	-0.9966	-0.08825			-0.96455	-0.10947
-0.99775	-0.03241	-0.99784	-0.07429	-0.99784	-0.08839			-0.9656	-0.10989
-0.99894	-0.03219	-0.99902	-0.07409	-0.99903	-0.08872			-0.96656	-0.10952
-0.99966	-0.03274	-0.99972	-0.06281	-0.99973	-0.07037			-0.96752	-0.10969
-0.99981	-0.05737	-0.99985	-0.11963	-0.9999	-0.13332			-0.96854	-0.11017
								-0.96956	-0.11056
								-0.9706	-0.11087
								-0.97154	-0.11134
								-0.97253	-0.11118
								-0.97352	-0.11139
								-0.97455	-0.1119
								-0.97561	-0.11209
								-0.97654	-0.11227
								-0.97753	-0.11286
								-0.97849	-0.11311
								-0.97954	-0.1133
								-0.98059	-0.11354
								-0.98158	-0.11403
								-0.98257	-0.11412
								-0.98351	-0.11417
								-0.98452	-0.11472
								-0.98554	-0.11493
								-0.98656	-0.1154
								-0.98757	-0.11566
								-0.98855	-0.11577
								-0.98948	-0.1158
								-0.9905	-0.11673
								-0.9915	-0.1168
								-0.99254	-0.11658
								-0.99353	-0.11737
								-0.99452	-0.11754
								-0.99554	-0.1181
								-0.99649	-0.11835
								-0.99748	-0.11873
								-0.9985	-0.1193
								-0.99947	-0.11683
								-0.99994	-0.1062

## Sheet: Supplementary Figure 18f
	current density difference at -0.95 V at different scanning rate
scan rate(mV s-1)	npCo7Mo6	npFe7Mo6	npCr50Mo50	npMo	Pure Carbon
10	0.54565	0.7665	0.09705	0.16144	0.00829
20	0.94107	1.3131	0.1915	0.29308	0.01815
30	1.30684	1.77517	0.28381	0.44791	0.03507
40	1.66937	2.20036	0.35393	0.5955	0.0457
50	2.02926	2.58395	0.45187	0.75203	0.05894
Cdl equivalent to the linear slope (mF cm-2)	37	45.2	8.7	14.7	1.3

## Sheet: Suppmlementary Figure18g 
samples	ECSA (m2g-1)
np-Co7Mo6	44.6
np-Fe7Mo6	54.9
np-Cr50Mo550	9.3
np-Mo	16.9

## Sheet: Supplementary Figure 18h
iR corrected polarization curves of prepared poweder samples normalized by ECSA
	Co7Mo6 700		Fe7Mo6 700		Cr50Mo50 700		Mo(Ni70) 700
-0.18399	-0.10008	-0.34691	-0.09185	-0.29072	-0.10061	-0.27934	-0.10046
-0.18354	-0.09939	-0.34641	-0.09109	-0.2901	-0.09911	-0.27879	-0.09951
-0.18309	-0.09871	-0.34591	-0.0904	-0.28948	-0.09775	-0.27824	-0.09861
-0.18264	-0.09803	-0.34541	-0.08978	-0.28886	-0.09638	-0.27769	-0.09747
-0.18219	-0.09735	-0.34491	-0.08923	-0.28824	-0.095	-0.27714	-0.09633
-0.18174	-0.09671	-0.34441	-0.08874	-0.28762	-0.09371	-0.27659	-0.0954
-0.18129	-0.09607	-0.34391	-0.08817	-0.287	-0.09245	-0.27604	-0.0946
-0.18084	-0.09543	-0.34341	-0.08747	-0.28638	-0.0911	-0.27549	-0.09376
-0.18039	-0.09479	-0.34291	-0.0868	-0.28576	-0.08981	-0.27494	-0.09267
-0.17993	-0.09412	-0.34241	-0.08618	-0.28514	-0.08859	-0.27439	-0.0915
-0.17948	-0.09343	-0.34191	-0.08565	-0.28452	-0.08735	-0.27384	-0.09032
-0.17903	-0.09276	-0.3414	-0.08524	-0.2839	-0.08609	-0.27329	-0.08911
-0.17858	-0.09212	-0.3409	-0.08486	-0.28328	-0.08473	-0.27274	-0.08802
-0.17813	-0.09153	-0.3404	-0.08438	-0.28266	-0.08351	-0.27219	-0.08696
-0.17768	-0.09092	-0.3399	-0.08374	-0.28204	-0.08237	-0.27164	-0.08593
-0.17723	-0.09025	-0.3394	-0.08309	-0.28142	-0.08123	-0.27109	-0.08497
-0.17678	-0.08963	-0.3389	-0.08253	-0.28079	-0.08006	-0.27054	-0.08406
-0.17633	-0.08903	-0.3384	-0.08194	-0.28017	-0.07887	-0.26999	-0.08304
-0.17588	-0.08846	-0.3379	-0.08127	-0.27955	-0.0777	-0.26944	-0.08196
-0.17543	-0.08787	-0.3374	-0.08068	-0.27893	-0.07655	-0.26889	-0.08088
-0.17498	-0.08727	-0.3369	-0.08014	-0.27831	-0.07534	-0.26834	-0.07979
-0.17453	-0.08669	-0.3364	-0.07958	-0.27769	-0.07423	-0.26779	-0.0789
-0.17408	-0.08612	-0.3359	-0.07921	-0.27707	-0.0732	-0.26724	-0.07808
-0.17363	-0.08558	-0.3354	-0.07881	-0.27645	-0.07208	-0.26669	-0.07719
-0.17318	-0.08491	-0.33489	-0.07826	-0.27583	-0.07098	-0.26614	-0.07612
-0.17273	-0.08426	-0.33439	-0.07781	-0.27521	-0.0699	-0.26559	-0.07474
-0.17228	-0.08367	-0.33389	-0.07735	-0.27459	-0.06888	-0.26504	-0.07373
-0.17183	-0.08311	-0.33339	-0.07683	-0.27397	-0.06789	-0.26449	-0.07306
-0.17138	-0.08254	-0.33289	-0.07649	-0.27335	-0.06692	-0.26394	-0.07227
-0.17093	-0.08191	-0.33239	-0.07627	-0.27273	-0.06594	-0.26339	-0.07151
-0.17048	-0.08131	-0.33189	-0.07598	-0.27211	-0.06493	-0.26284	-0.07076
-0.17003	-0.08074	-0.33139	-0.07561	-0.27149	-0.06399	-0.26229	-0.07005
-0.16958	-0.08014	-0.33089	-0.07506	-0.27087	-0.06304	-0.26174	-0.06914
-0.16912	-0.07952	-0.33039	-0.07441	-0.27025	-0.06206	-0.26119	-0.06816
-0.16867	-0.07893	-0.32989	-0.07395	-0.26963	-0.06109	-0.26064	-0.06714
-0.16822	-0.07837	-0.32939	-0.0736	-0.26901	-0.06014	-0.26009	-0.06612
-0.16777	-0.07787	-0.32889	-0.07319	-0.26839	-0.0592	-0.25954	-0.06516
-0.16732	-0.07733	-0.32839	-0.07278	-0.26777	-0.05829	-0.25899	-0.06424
-0.16687	-0.07672	-0.32788	-0.07236	-0.26715	-0.05743	-0.25844	-0.06358
-0.16642	-0.07614	-0.32738	-0.07191	-0.26653	-0.05654	-0.25789	-0.06295
-0.16597	-0.07557	-0.32688	-0.07138	-0.26591	-0.05565	-0.25734	-0.06214
-0.16552	-0.075	-0.32638	-0.07087	-0.26529	-0.05481	-0.25679	-0.06145
-0.16507	-0.07447	-0.32588	-0.07042	-0.26466	-0.05396	-0.25624	-0.06084
-0.16462	-0.07399	-0.32538	-0.06995	-0.26404	-0.05311	-0.25569	-0.05999
-0.16417	-0.07348	-0.32488	-0.06938	-0.26342	-0.05228	-0.25514	-0.05909
-0.16372	-0.07286	-0.32438	-0.06879	-0.2628	-0.05147	-0.25459	-0.05832
-0.16327	-0.07227	-0.32388	-0.06838	-0.26218	-0.05068	-0.25404	-0.05759
-0.16282	-0.07179	-0.32338	-0.06799	-0.26156	-0.04996	-0.25349	-0.05688
-0.16237	-0.07127	-0.32288	-0.06753	-0.26094	-0.04924	-0.25294	-0.05612
-0.16192	-0.07069	-0.32238	-0.0671	-0.26032	-0.04844	-0.25239	-0.05531
-0.16147	-0.07015	-0.32188	-0.06664	-0.2597	-0.04767	-0.25184	-0.05455
-0.16102	-0.06961	-0.32137	-0.06614	-0.25908	-0.04691	-0.25129	-0.05381
-0.16057	-0.06909	-0.32087	-0.06563	-0.25846	-0.04622	-0.25074	-0.0531
-0.16012	-0.0686	-0.32037	-0.06516	-0.25784	-0.04552	-0.25019	-0.05239
-0.15967	-0.06817	-0.31987	-0.0647	-0.25722	-0.04478	-0.24964	-0.05172
-0.15922	-0.06771	-0.31937	-0.06429	-0.2566	-0.04407	-0.24909	-0.05099
-0.15877	-0.06717	-0.31887	-0.06389	-0.25598	-0.04338	-0.24854	-0.05011
-0.15831	-0.0666	-0.31837	-0.06343	-0.25536	-0.04272	-0.24799	-0.04937
-0.15786	-0.06607	-0.31787	-0.06294	-0.25474	-0.04205	-0.24744	-0.04877
-0.15741	-0.06564	-0.31737	-0.06247	-0.25412	-0.04137	-0.24689	-0.04816
-0.15696	-0.06517	-0.31687	-0.06211	-0.2535	-0.04072	-0.24634	-0.04757
-0.15651	-0.06462	-0.31637	-0.06179	-0.25288	-0.04009	-0.24579	-0.04691
-0.15606	-0.06411	-0.31587	-0.06138	-0.25226	-0.03949	-0.24524	-0.04623
-0.15561	-0.06361	-0.31537	-0.06095	-0.25164	-0.03888	-0.24469	-0.04563
-0.15516	-0.06311	-0.31487	-0.06051	-0.25102	-0.03828	-0.24414	-0.04508
-0.15471	-0.06263	-0.31436	-0.06006	-0.2504	-0.0377	-0.24359	-0.04455
-0.15426	-0.06224	-0.31386	-0.0596	-0.24978	-0.03708	-0.24304	-0.04395
-0.15381	-0.06171	-0.31336	-0.05913	-0.24916	-0.0364	-0.24249	-0.04321
-0.15336	-0.0611	-0.31286	-0.05876	-0.24853	-0.03586	-0.24194	-0.04254
-0.15291	-0.06058	-0.31236	-0.05845	-0.24791	-0.03532	-0.24139	-0.04199
-0.15246	-0.0601	-0.31186	-0.05808	-0.24729	-0.03478	-0.24084	-0.0414
-0.15201	-0.05968	-0.31136	-0.0577	-0.24667	-0.03424	-0.24029	-0.04082
-0.15156	-0.05926	-0.31086	-0.05737	-0.24605	-0.03369	-0.23974	-0.04019
-0.15111	-0.05879	-0.31036	-0.05707	-0.24543	-0.03319	-0.23919	-0.03955
-0.15066	-0.05833	-0.30986	-0.05675	-0.24481	-0.03268	-0.23864	-0.03913
-0.15021	-0.05789	-0.30936	-0.05644	-0.24419	-0.03216	-0.23809	-0.03867
-0.14976	-0.05741	-0.30886	-0.05608	-0.24357	-0.03165	-0.23754	-0.03813
-0.14931	-0.0569	-0.30836	-0.05569	-0.24295	-0.03117	-0.23699	-0.0375
-0.14886	-0.05642	-0.30785	-0.05529	-0.24233	-0.0307	-0.23644	-0.03673
-0.14841	-0.05594	-0.30735	-0.05489	-0.24171	-0.03024	-0.23589	-0.0361
-0.14796	-0.05547	-0.30685	-0.0545	-0.24109	-0.02979	-0.23534	-0.03565
-0.1475	-0.05501	-0.30635	-0.05411	-0.24047	-0.02935	-0.23479	-0.0352
-0.14705	-0.05458	-0.30585	-0.05367	-0.23985	-0.02889	-0.23424	-0.03473
-0.1466	-0.05413	-0.30535	-0.05319	-0.23923	-0.02842	-0.23369	-0.03418
-0.14615	-0.05369	-0.30485	-0.05276	-0.23861	-0.02797	-0.23314	-0.03362
-0.1457	-0.05328	-0.30435	-0.05237	-0.23799	-0.02755	-0.23259	-0.03328
-0.14525	-0.05288	-0.30385	-0.05202	-0.23737	-0.02714	-0.23204	-0.0329
-0.1448	-0.05245	-0.30335	-0.0517	-0.23675	-0.02675	-0.23149	-0.03237
-0.14435	-0.05202	-0.30285	-0.05143	-0.23613	-0.02638	-0.23094	-0.03183
-0.1439	-0.05161	-0.30235	-0.05112	-0.23551	-0.02598	-0.23039	-0.03129
-0.14345	-0.05121	-0.30185	-0.05077	-0.23489	-0.02557	-0.22984	-0.03086
-0.143	-0.05079	-0.30135	-0.05042	-0.23427	-0.02516	-0.22929	-0.03047
-0.14255	-0.05036	-0.30084	-0.05006	-0.23365	-0.02477	-0.22874	-0.03012
-0.1421	-0.04992	-0.30034	-0.0497	-0.23303	-0.02438	-0.22819	-0.02976
-0.14165	-0.04948	-0.29984	-0.04935	-0.2324	-0.02399	-0.22764	-0.02934
-0.1412	-0.04905	-0.29934	-0.04899	-0.23178	-0.02363	-0.22709	-0.02891
-0.14075	-0.04865	-0.29884	-0.04867	-0.23116	-0.02327	-0.22654	-0.02848
-0.1403	-0.04824	-0.29834	-0.04836	-0.23054	-0.02292	-0.22599	-0.02807
-0.13985	-0.0478	-0.29784	-0.04803	-0.22992	-0.02257	-0.22544	-0.0277
-0.1394	-0.04736	-0.29734	-0.04769	-0.2293	-0.02222	-0.22489	-0.02729
-0.13895	-0.04696	-0.29684	-0.04732	-0.22868	-0.02189	-0.22434	-0.02684
-0.1385	-0.04655	-0.29634	-0.04695	-0.22806	-0.02156	-0.22379	-0.02649
-0.13805	-0.04614	-0.29584	-0.04661	-0.22744	-0.02123	-0.22324	-0.02617
-0.1376	-0.04574	-0.29534	-0.04629	-0.22682	-0.02091	-0.22269	-0.02579
-0.13715	-0.04534	-0.29484	-0.04599	-0.2262	-0.02064	-0.22214	-0.02541
-0.13669	-0.04496	-0.29433	-0.04568	-0.22558	-0.02034	-0.22159	-0.02492
-0.13624	-0.04458	-0.29383	-0.0453	-0.22496	-0.02004	-0.22104	-0.02448
-0.13579	-0.0442	-0.29333	-0.04491	-0.22434	-0.01974	-0.22049	-0.02408
-0.13534	-0.04383	-0.29283	-0.04458	-0.22372	-0.01943	-0.21994	-0.02372
-0.13489	-0.04348	-0.29233	-0.04426	-0.2231	-0.01909	-0.21939	-0.02344
-0.13444	-0.04309	-0.29183	-0.04399	-0.22248	-0.01884	-0.21884	-0.02312
-0.13399	-0.0427	-0.29133	-0.0437	-0.22186	-0.01861	-0.21829	-0.02278
-0.13354	-0.04234	-0.29083	-0.04337	-0.22124	-0.01835	-0.21774	-0.0225
-0.13309	-0.04197	-0.29033	-0.04305	-0.22062	-0.0181	-0.21719	-0.0222
-0.13264	-0.04155	-0.28983	-0.04274	-0.22	-0.01784	-0.21664	-0.02183
-0.13219	-0.04116	-0.28933	-0.04242	-0.21938	-0.01759	-0.21609	-0.02149
-0.13174	-0.04081	-0.28883	-0.0421	-0.21876	-0.01734	-0.21554	-0.0212
-0.13129	-0.04047	-0.28833	-0.04175	-0.21814	-0.01709	-0.21499	-0.02091
-0.13084	-0.04011	-0.28783	-0.0414	-0.21752	-0.01686	-0.21444	-0.02059
-0.13039	-0.03973	-0.28732	-0.04108	-0.2169	-0.01664	-0.21389	-0.02029
-0.12994	-0.03936	-0.28682	-0.04074	-0.21627	-0.01641	-0.21334	-0.01998
-0.12949	-0.039	-0.28632	-0.04042	-0.21565	-0.01619	-0.21279	-0.01968
-0.12904	-0.03865	-0.28582	-0.04021	-0.21503	-0.01598	-0.21224	-0.01937
-0.12859	-0.03833	-0.28532	-0.03998	-0.21441	-0.01577	-0.21169	-0.01906
-0.12814	-0.03798	-0.28482	-0.0397	-0.21379	-0.01556	-0.21114	-0.0188
-0.12769	-0.03762	-0.28432	-0.0394	-0.21317	-0.01537	-0.21059	-0.01859
-0.12724	-0.03726	-0.28382	-0.03912	-0.21255	-0.01517	-0.21004	-0.01835
-0.12679	-0.03693	-0.28332	-0.03884	-0.21193	-0.01497	-0.20949	-0.0181
-0.12634	-0.03661	-0.28282	-0.03853	-0.21131	-0.01478	-0.20894	-0.01781
-0.12588	-0.03629	-0.28232	-0.03822	-0.21069	-0.01461	-0.20839	-0.01746
-0.12543	-0.03596	-0.28182	-0.03793	-0.21007	-0.01444	-0.20784	-0.01723
-0.12498	-0.03566	-0.28132	-0.03765	-0.20945	-0.01426	-0.20729	-0.01709
-0.12453	-0.03537	-0.28081	-0.03732	-0.20883	-0.01408	-0.20674	-0.01683
-0.12408	-0.03503	-0.28031	-0.03697	-0.20821	-0.01389	-0.20619	-0.01657
-0.12363	-0.03464	-0.27981	-0.0367	-0.20759	-0.01371	-0.20564	-0.0164
-0.12318	-0.03426	-0.27931	-0.03644	-0.20697	-0.01355	-0.20509	-0.01621
-0.12273	-0.03389	-0.27881	-0.03618	-0.20635	-0.0134	-0.20454	-0.01595
-0.12228	-0.03357	-0.27831	-0.03593	-0.20573	-0.01324	-0.20399	-0.01571
-0.12183	-0.03332	-0.27781	-0.03568	-0.20511	-0.01307	-0.20344	-0.01549
-0.12138	-0.03306	-0.27731	-0.03542	-0.20449	-0.01293	-0.20289	-0.01531
-0.12093	-0.03274	-0.27681	-0.03515	-0.20387	-0.01273	-0.20234	-0.01514
-0.12048	-0.03241	-0.27631	-0.03489	-0.20325	-0.01246	-0.20179	-0.01496
-0.12003	-0.0321	-0.27581	-0.03463	-0.20263	-0.01235	-0.20124	-0.01477
-0.11958	-0.0318	-0.27531	-0.03435	-0.20201	-0.01239	-0.20069	-0.01453
-0.11913	-0.03151	-0.27481	-0.03406	-0.20139	-0.01228	-0.20014	-0.01431
-0.11868	-0.03121	-0.27431	-0.03377	-0.20077	-0.01212	-0.19959	-0.01417
-0.11823	-0.03091	-0.2738	-0.03354	-0.20015	-0.01199	-0.19904	-0.01403
-0.11778	-0.03059	-0.2733	-0.03329	-0.19952	-0.01185	-0.19849	-0.01383
-0.11733	-0.03029	-0.2728	-0.03304	-0.1989	-0.01171	-0.19794	-0.01369
-0.11688	-0.02999	-0.2723	-0.03279	-0.19828	-0.01159	-0.19739	-0.01361
-0.11643	-0.02971	-0.2718	-0.03253	-0.19766	-0.01147	-0.19684	-0.01339
-0.11598	-0.02941	-0.2713	-0.03229	-0.19704	-0.01135	-0.19629	-0.01312
-0.11553	-0.02911	-0.2708	-0.03209	-0.19642	-0.01125	-0.19574	-0.01291
-0.11507	-0.02882	-0.2703	-0.0319	-0.1958	-0.01115	-0.19519	-0.0127
-0.11462	-0.02856	-0.2698	-0.03164	-0.19518	-0.01103	-0.19464	-0.01254
-0.11417	-0.02829	-0.2693	-0.03136	-0.19456	-0.01092	-0.19409	-0.01248
-0.11372	-0.02802	-0.2688	-0.03109	-0.19394	-0.01082	-0.19354	-0.01248
-0.11327	-0.02774	-0.2683	-0.03084	-0.19332	-0.01071	-0.19299	-0.01232
-0.11282	-0.02747	-0.2678	-0.03062	-0.1927	-0.0106	-0.19244	-0.01206
-0.11237	-0.02719	-0.26729	-0.03039	-0.19208	-0.0105	-0.19189	-0.01189
-0.11192	-0.02691	-0.26679	-0.03017	-0.19146	-0.01041	-0.19134	-0.01179
-0.11147	-0.02663	-0.26629	-0.02996	-0.19084	-0.01031	-0.19079	-0.01172
-0.11102	-0.02635	-0.26579	-0.02975	-0.19022	-0.01023	-0.19024	-0.01159
-0.11057	-0.02609	-0.26529	-0.02954	-0.1896	-0.01014	-0.18969	-0.01146
-0.11012	-0.02585	-0.26479	-0.02929	-0.18898	-0.01005	-0.18914	-0.01133
-0.10967	-0.0256	-0.26429	-0.02902	-0.18836	-0.00996	-0.18859	-0.01116
-0.10922	-0.02535	-0.26379	-0.02878	-0.18774	-0.00987	-0.18804	-0.011
-0.10877	-0.02509	-0.26329	-0.02855	-0.18712	-0.00979	-0.18749	-0.01083
-0.10832	-0.02483	-0.26279	-0.02831	-0.1865	-0.0097	-0.18694	-0.01066
-0.10787	-0.02458	-0.26229	-0.02807	-0.18588	-0.00962	-0.18639	-0.0105
-0.10742	-0.02434	-0.26179	-0.02784	-0.18526	-0.00955	-0.18584	-0.01042
-0.10697	-0.0241	-0.26129	-0.02762	-0.18464	-0.00948	-0.18529	-0.01035
-0.10652	-0.02384	-0.26079	-0.02742	-0.18402	-0.00941	-0.18474	-0.01028
-0.10607	-0.02358	-0.26028	-0.02722	-0.18339	-0.00933	-0.18419	-0.01021
-0.10562	-0.02333	-0.25978	-0.02701	-0.18277	-0.00925	-0.18364	-0.01009
-0.10517	-0.02308	-0.25928	-0.02681	-0.18215	-0.00919	-0.18309	-0.00997
-0.10472	-0.02284	-0.25878	-0.0266	-0.18153	-0.00913	-0.18254	-0.00987
-0.10426	-0.02261	-0.25828	-0.0264	-0.18091	-0.00905	-0.18199	-0.00977
-0.10381	-0.02237	-0.25778	-0.02618	-0.18029	-0.00898	-0.18144	-0.00968
-0.10336	-0.02212	-0.25728	-0.02596	-0.17967	-0.00892	-0.18089	-0.00958
-0.10291	-0.02188	-0.25678	-0.02573	-0.17905	-0.00886	-0.18034	-0.00947
-0.10246	-0.02165	-0.25628	-0.02551	-0.17843	-0.00879	-0.17979	-0.00936
-0.10201	-0.02143	-0.25578	-0.02529	-0.17781	-0.00873	-0.17924	-0.00927
-0.10156	-0.0212	-0.25528	-0.02508	-0.17719	-0.00867	-0.17869	-0.00918
-0.10111	-0.02096	-0.25478	-0.02491	-0.17657	-0.00861	-0.17814	-0.00909
-0.10066	-0.02074	-0.25428	-0.02474	-0.17595	-0.00856	-0.17759	-0.00902
-0.10021	-0.02051	-0.25377	-0.02454	-0.17533	-0.00851	-0.17704	-0.00895
-0.09976	-0.02029	-0.25327	-0.02434	-0.17471	-0.00845	-0.17649	-0.00887
-0.09931	-0.02007	-0.25277	-0.02415	-0.17409	-0.0084	-0.17594	-0.00877
-0.09886	-0.01985	-0.25227	-0.02396	-0.17347	-0.00833	-0.17539	-0.00869
-0.09841	-0.01964	-0.25177	-0.02376	-0.17285	-0.00827	-0.17484	-0.00863
-0.09796	-0.01943	-0.25127	-0.02356	-0.17223	-0.00823	-0.17429	-0.00859
-0.09751	-0.01923	-0.25077	-0.02337	-0.17161	-0.00818	-0.17374	-0.00848
-0.09706	-0.01903	-0.25027	-0.02317	-0.17099	-0.00813	-0.17319	-0.00836
-0.09661	-0.01884	-0.24977	-0.02297	-0.17037	-0.00808	-0.17264	-0.0083
-0.09616	-0.01865	-0.24927	-0.02276	-0.16975	-0.00804	-0.17209	-0.00823
-0.09571	-0.01844	-0.24877	-0.02257	-0.16913	-0.008	-0.17154	-0.00816
-0.09526	-0.01823	-0.24827	-0.02239	-0.16851	-0.00795	-0.17099	-0.00809
-0.09481	-0.01803	-0.24777	-0.02221	-0.16789	-0.0079	-0.17044	-0.00802
-0.09436	-0.01783	-0.24727	-0.02205	-0.16726	-0.00786	-0.16989	-0.00797
-0.09391	-0.01762	-0.24676	-0.02188	-0.16664	-0.00782	-0.16934	-0.00793
-0.09345	-0.01741	-0.24626	-0.02171	-0.16602	-0.00778	-0.16879	-0.00783
-0.093	-0.01722	-0.24576	-0.02151	-0.1654	-0.00773	-0.16824	-0.00774
-0.09255	-0.01701	-0.24526	-0.02133	-0.16478	-0.00769	-0.16769	-0.00773
-0.0921	-0.01682	-0.24476	-0.02116	-0.16416	-0.00765	-0.16714	-0.00769
-0.09165	-0.01664	-0.24426	-0.02098	-0.16354	-0.00761	-0.16659	-0.00763
-0.0912	-0.01646	-0.24376	-0.02079	-0.16292	-0.00758	-0.16604	-0.00756
-0.09075	-0.01627	-0.24326	-0.0206	-0.1623	-0.00754	-0.16549	-0.00748
-0.0903	-0.01608	-0.24276	-0.02043	-0.16168	-0.0075	-0.16494	-0.00741
-0.08985	-0.01591	-0.24226	-0.02026	-0.16106	-0.00746	-0.16439	-0.00736
-0.0894	-0.01574	-0.24176	-0.0201	-0.16044	-0.00742	-0.16384	-0.00731
-0.08895	-0.01555	-0.24126	-0.01994	-0.15982	-0.0074	-0.16329	-0.00725
-0.0885	-0.01535	-0.24076	-0.01977	-0.1592	-0.00737	-0.16274	-0.0072
-0.08805	-0.0152	-0.24025	-0.0196	-0.15858	-0.00733	-0.16219	-0.00716
-0.0876	-0.01504	-0.23975	-0.01943	-0.15796	-0.0073	-0.16164	-0.00711
-0.08715	-0.01487	-0.23925	-0.01927	-0.15734	-0.00727	-0.16109	-0.00706
-0.0867	-0.01469	-0.23875	-0.01911	-0.15672	-0.00724	-0.16054	-0.007
-0.08625	-0.01451	-0.23825	-0.01896	-0.1561	-0.00721	-0.15999	-0.00698
-0.0858	-0.01435	-0.23775	-0.01879	-0.15548	-0.00718	-0.15944	-0.00693
-0.08535	-0.0142	-0.23725	-0.01862	-0.15486	-0.00715	-0.15889	-0.00686
-0.0849	-0.01403	-0.23675	-0.01846	-0.15424	-0.00712	-0.15834	-0.00681
-0.08445	-0.01386	-0.23625	-0.01831	-0.15362	-0.0071	-0.15779	-0.00677
-0.084	-0.0137	-0.23575	-0.01817	-0.153	-0.00707	-0.15724	-0.00673
-0.08355	-0.01355	-0.23525	-0.01802	-0.15238	-0.00705	-0.15669	-0.00671
-0.0831	-0.01339	-0.23475	-0.01787	-0.15176	-0.00702	-0.15614	-0.00667
-0.08264	-0.01323	-0.23425	-0.01771	-0.15113	-0.00699	-0.15559	-0.00663
-0.08219	-0.01308	-0.23375	-0.01756	-0.15051	-0.00697	-0.15504	-0.00659
-0.08174	-0.01293	-0.23324	-0.0174	-0.14989	-0.00694	-0.15449	-0.00655
-0.08129	-0.01278	-0.23274	-0.01724	-0.14927	-0.00692	-0.15394	-0.00651
-0.08084	-0.01264	-0.23224	-0.01709	-0.14865	-0.00689	-0.15339	-0.00645
-0.08039	-0.01249	-0.23174	-0.01694	-0.14803	-0.00687	-0.15284	-0.0064
-0.07994	-0.01234	-0.23124	-0.01678	-0.14741	-0.00685	-0.15229	-0.00636
-0.07949	-0.01218	-0.23074	-0.01664	-0.14679	-0.00683	-0.15174	-0.00635
-0.07904	-0.01204	-0.23024	-0.01651	-0.14617	-0.00681	-0.15119	-0.00635
-0.07859	-0.0119	-0.22974	-0.01638	-0.14555	-0.00678	-0.15064	-0.00631
-0.07814	-0.01176	-0.22924	-0.01625	-0.14493	-0.00676	-0.15009	-0.00627
-0.07769	-0.01162	-0.22874	-0.01612	-0.14431	-0.00674	-0.14954	-0.00623
-0.07724	-0.01147	-0.22824	-0.01599	-0.14369	-0.00673	-0.14899	-0.00619
-0.07679	-0.01134	-0.22774	-0.01585	-0.14307	-0.0067	-0.14844	-0.00617
-0.07634	-0.01122	-0.22724	-0.0157	-0.14245	-0.00669	-0.14789	-0.00615
-0.07589	-0.0111	-0.22673	-0.01557	-0.14183	-0.00667	-0.14734	-0.00615
-0.07544	-0.01095	-0.22623	-0.01543	-0.14121	-0.00665	-0.14679	-0.00611
-0.07499	-0.01081	-0.22573	-0.01529	-0.14059	-0.00663	-0.14624	-0.00606
-0.07454	-0.01067	-0.22523	-0.01514	-0.13997	-0.00661	-0.14569	-0.00603
-0.07409	-0.01054	-0.22473	-0.015	-0.13935	-0.0066	-0.14514	-0.00601
-0.07364	-0.01042	-0.22423	-0.01485	-0.13873	-0.00658	-0.14459	-0.00599
-0.07319	-0.0103	-0.22373	-0.01474	-0.13811	-0.00656	-0.14404	-0.00598
-0.07274	-0.01018	-0.22323	-0.01462	-0.13749	-0.00654	-0.14349	-0.00597
-0.07229	-0.01005	-0.22273	-0.0145	-0.13687	-0.00653	-0.14294	-0.00593
-0.07183	-0.00993	-0.22223	-0.01438	-0.13625	-0.00651	-0.14239	-0.00584
-0.07138	-0.0098	-0.22173	-0.01426	-0.13563	-0.00649	-0.14184	-0.00575
-0.07093	-0.00968	-0.22123	-0.01414	-0.135	-0.00648	-0.14129	-0.00567
-0.07048	-0.00955	-0.22073	-0.01402	-0.13438	-0.00646	-0.14074	-0.00567
-0.07003	-0.00943	-0.22023	-0.01389	-0.13376	-0.00645	-0.14019	-0.00569
-0.06958	-0.00932	-0.21972	-0.01376	-0.13314	-0.00644	-0.13964	-0.00568
-0.06913	-0.00922	-0.21922	-0.01361	-0.13252	-0.00643	-0.13909	-0.00568
-0.06868	-0.00911	-0.21872	-0.01348	-0.1319	-0.00641	-0.13854	-0.00567
-0.06823	-0.009	-0.21822	-0.01336	-0.13128	-0.0064	-0.13799	-0.00565
-0.06778	-0.00887	-0.21772	-0.01325	-0.13066	-0.00639	-0.13744	-0.00563
-0.06733	-0.00875	-0.21722	-0.01314	-0.13004	-0.00638	-0.13689	-0.0056
-0.06688	-0.00863	-0.21672	-0.01302	-0.12942	-0.00637	-0.13634	-0.00557
-0.06643	-0.00852	-0.21622	-0.01291	-0.1288	-0.00635	-0.13579	-0.00555
-0.06598	-0.00842	-0.21572	-0.0128	-0.12818	-0.00633	-0.13524	-0.00553
-0.06553	-0.00832	-0.21522	-0.0127	-0.12756	-0.00632	-0.13469	-0.00549
-0.06508	-0.00822	-0.21472	-0.01258	-0.12694	-0.00632	-0.13414	-0.00546
-0.06463	-0.00812	-0.21422	-0.01246	-0.12632	-0.00631	-0.13359	-0.00546
-0.06418	-0.00801	-0.21372	-0.01235	-0.1257	-0.0063	-0.13304	-0.00545
-0.06373	-0.00791	-0.21322	-0.01224	-0.12508	-0.00628	-0.13249	-0.00542
-0.06328	-0.0078	-0.21271	-0.01213	-0.12446	-0.00627	-0.13194	-0.00541
-0.06283	-0.0077	-0.21221	-0.01201	-0.12384	-0.00626	-0.13139	-0.0054
-0.06238	-0.0076	-0.21171	-0.0119	-0.12322	-0.00625	-0.13084	-0.0054
-0.06193	-0.0075	-0.21121	-0.01179	-0.1226	-0.00624	-0.13029	-0.0054
-0.06148	-0.0074	-0.21071	-0.01169	-0.12198	-0.00623	-0.12974	-0.0054
-0.06102	-0.00732	-0.21021	-0.01158	-0.12136	-0.00622	-0.12919	-0.00539
-0.06057	-0.00724	-0.20971	-0.01148	-0.12074	-0.00621	-0.12864	-0.00534
-0.06012	-0.00714	-0.20921	-0.01137	-0.12012	-0.0062	-0.12809	-0.00531
-0.05967	-0.00705	-0.20871	-0.01128	-0.1195	-0.00619	-0.12754	-0.00539
-0.05922	-0.00697	-0.20821	-0.01118	-0.11887	-0.00618	-0.12699	-0.00539
-0.05877	-0.00688	-0.20771	-0.01107	-0.11825	-0.00617	-0.12644	-0.00527
-0.05832	-0.00678	-0.20721	-0.01097	-0.11763	-0.00616	-0.12589	-0.00519
-0.05787	-0.00669	-0.20671	-0.01086	-0.11701	-0.00615	-0.12534	-0.00513
-0.05742	-0.0066	-0.2062	-0.01075	-0.11639	-0.00614	-0.12479	-0.00515
-0.05697	-0.00651	-0.2057	-0.01067	-0.11577	-0.00613	-0.12424	-0.0052
-0.05652	-0.00644	-0.2052	-0.01058	-0.11515	-0.00612	-0.12369	-0.00521
-0.05607	-0.00637	-0.2047	-0.01048	-0.11453	-0.00611	-0.12314	-0.0052
-0.05562	-0.00627	-0.2042	-0.01038	-0.11391	-0.00611	-0.12259	-0.00517
-0.05517	-0.00619	-0.2037	-0.01029	-0.11329	-0.0061	-0.12204	-0.00515
-0.05472	-0.00612	-0.2032	-0.0102	-0.11267	-0.00609	-0.12149	-0.00515
-0.05427	-0.00604	-0.2027	-0.0101	-0.11205	-0.00608	-0.12094	-0.00517
-0.05382	-0.00596	-0.2022	-0.00999	-0.11143	-0.00607	-0.12039	-0.00519
-0.05337	-0.00588	-0.2017	-0.00991	-0.11081	-0.00606	-0.11984	-0.00514
-0.05292	-0.0058	-0.2012	-0.00983	-0.11019	-0.00604	-0.11929	-0.00508
-0.05247	-0.00572	-0.2007	-0.00974	-0.10957	-0.00603	-0.11874	-0.00507
-0.05202	-0.00565	-0.2002	-0.00964	-0.10895	-0.00603	-0.11819	-0.00508
-0.05157	-0.00558	-0.1997	-0.00955	-0.10833	-0.00602	-0.11764	-0.00506
-0.05112	-0.00552	-0.19919	-0.00945	-0.10771	-0.00602	-0.11709	-0.00504
-0.05067	-0.00545	-0.19869	-0.00938	-0.10709	-0.00601	-0.11654	-0.00502
-0.05021	-0.00538	-0.19819	-0.0093	-0.10647	-0.006	-0.11599	-0.00502
-0.04976	-0.00531	-0.19769	-0.00921	-0.10585	-0.00599	-0.11544	-0.00503
-0.04931	-0.00525	-0.19719	-0.00912	-0.10523	-0.00599	-0.11489	-0.00502
-0.04886	-0.00518	-0.19669	-0.00904	-0.10461	-0.00598	-0.11434	-0.005
-0.04841	-0.00511	-0.19619	-0.00895	-0.10399	-0.00597	-0.11379	-0.00501
-0.04796	-0.00504	-0.19569	-0.00887	-0.10337	-0.00597	-0.11324	-0.00503
-0.04751	-0.00497	-0.19519	-0.00879	-0.10275	-0.00597	-0.11269	-0.00499
-0.04706	-0.00491	-0.19469	-0.00871	-0.10212	-0.00597	-0.11214	-0.00496
-0.04661	-0.00485	-0.19419	-0.00863	-0.1015	-0.00596	-0.11159	-0.00495
-0.04616	-0.00478	-0.19369	-0.00854	-0.10088	-0.00596	-0.11104	-0.00494
-0.04571	-0.00472	-0.19319	-0.00846	-0.10026	-0.00595	-0.11049	-0.00494
-0.04526	-0.00466	-0.19268	-0.00839	-0.09964	-0.00595	-0.10994	-0.00494
-0.04481	-0.0046	-0.19218	-0.00831	-0.09902	-0.00594	-0.10939	-0.00494
-0.04436	-0.00454	-0.19168	-0.00823	-0.0984	-0.00594	-0.10884	-0.00493
-0.04391	-0.00448	-0.19118	-0.00815	-0.09778	-0.00593	-0.10829	-0.00493
-0.04346	-0.00442	-0.19068	-0.00808	-0.09716	-0.00591	-0.10774	-0.00493
-0.04301	-0.00437	-0.19018	-0.00801	-0.09654	-0.00591	-0.10719	-0.00491
-0.04256	-0.00431	-0.18968	-0.00793	-0.09592	-0.00591	-0.10664	-0.00488
-0.04211	-0.00425	-0.18918	-0.00786	-0.0953	-0.00591	-0.10609	-0.00487
-0.04166	-0.0042	-0.18868	-0.00779	-0.09468	-0.0059	-0.10554	-0.00488
-0.04121	-0.00414	-0.18818	-0.00772	-0.09406	-0.0059	-0.10499	-0.00488
-0.04076	-0.00409	-0.18768	-0.00765	-0.09344	-0.00589	-0.10444	-0.00487
-0.04031	-0.00404	-0.18718	-0.00757	-0.09282	-0.00588	-0.10389	-0.00486
-0.03986	-0.00399	-0.18668	-0.0075	-0.0922	-0.00587	-0.10334	-0.00486
-0.0394	-0.00394	-0.18618	-0.00743	-0.09158	-0.00587	-0.10279	-0.00486
-0.03895	-0.0039	-0.18567	-0.00736	-0.09096	-0.00587	-0.10224	-0.00485
-0.0385	-0.00385	-0.18517	-0.00729	-0.09034	-0.00587	-0.10169	-0.00483
-0.03805	-0.00379	-0.18467	-0.00723	-0.08972	-0.00586	-0.10114	-0.00482
-0.0376	-0.00374	-0.18417	-0.00716	-0.0891	-0.00586	-0.10059	-0.00479
-0.03715	-0.00369	-0.18367	-0.00709	-0.08848	-0.00586	-0.10004	-0.00478
-0.0367	-0.00364	-0.18317	-0.00702	-0.08786	-0.00585	-0.09949	-0.00479
-0.03625	-0.0036	-0.18267	-0.00695	-0.08724	-0.00586	-0.09894	-0.0048
-0.0358	-0.00355	-0.18217	-0.00688	-0.08662	-0.00585	-0.09839	-0.0048
-0.03535	-0.00351	-0.18167	-0.00682	-0.08599	-0.00584	-0.09784	-0.00478
-0.0349	-0.00347	-0.18117	-0.00676	-0.08537	-0.00584	-0.09729	-0.00475
-0.03445	-0.00343	-0.18067	-0.0067	-0.08475	-0.00583	-0.09674	-0.00473
-0.034	-0.00339	-0.18017	-0.00663	-0.08413	-0.00582	-0.09619	-0.00472
-0.03355	-0.00334	-0.17967	-0.00657	-0.08351	-0.00583	-0.09564	-0.00473
-0.0331	-0.0033	-0.17916	-0.00651	-0.08289	-0.00582	-0.09509	-0.00474
-0.03265	-0.00326	-0.17866	-0.00645	-0.08227	-0.00582	-0.09454	-0.00475
-0.0322	-0.00322	-0.17816	-0.00639	-0.08165	-0.00581	-0.09399	-0.00479
-0.03175	-0.00318	-0.17766	-0.00633	-0.08103	-0.00581	-0.09344	-0.00479
-0.0313	-0.00314	-0.17716	-0.00627	-0.08041	-0.00581	-0.09289	-0.00478
-0.03085	-0.0031	-0.17666	-0.00621	-0.07979	-0.0058	-0.09234	-0.00479
-0.0304	-0.00306	-0.17616	-0.00615	-0.07917	-0.0058	-0.09179	-0.00474
-0.02995	-0.00302	-0.17566	-0.0061	-0.07855	-0.0058	-0.09124	-0.00467
-0.0295	-0.00299	-0.17516	-0.00604	-0.07793	-0.00579	-0.09069	-0.00469
-0.02905	-0.00295	-0.17466	-0.00598	-0.07731	-0.00578	-0.09014	-0.0047
-0.02859	-0.00292	-0.17416	-0.00592	-0.07669	-0.00578	-0.08959	-0.0047
-0.02814	-0.00288	-0.17366	-0.00587	-0.07607	-0.00578	-0.08904	-0.00469
-0.02769	-0.00284	-0.17316	-0.00581	-0.07545	-0.00578	-0.08849	-0.00468
-0.02724	-0.00281	-0.17266	-0.00576	-0.07483	-0.00578	-0.08794	-0.00468
-0.02679	-0.00278	-0.17215	-0.0057	-0.07421	-0.00577	-0.08739	-0.00469
-0.02634	-0.00274	-0.17165	-0.00565	-0.07359	-0.00576	-0.08684	-0.00469
-0.02589	-0.00271	-0.17115	-0.00561	-0.07297	-0.00577	-0.08629	-0.00468
-0.02544	-0.00268	-0.17065	-0.00556	-0.07235	-0.00577	-0.08574	-0.00467
-0.02499	-0.00265	-0.17015	-0.0055	-0.07173	-0.00577	-0.08519	-0.00467
-0.02454	-0.00262	-0.16965	-0.00545	-0.07111	-0.00577	-0.08464	-0.00466
-0.02409	-0.00258	-0.16915	-0.00539	-0.07049	-0.00577	-0.08409	-0.00465
-0.02364	-0.00256	-0.16865	-0.00535	-0.06986	-0.00577	-0.08354	-0.00465
-0.02319	-0.00253	-0.16815	-0.0053	-0.06924	-0.00577	-0.08299	-0.00464
-0.02274	-0.00251	-0.16765	-0.00525	-0.06862	-0.00577	-0.08244	-0.00464
-0.02229	-0.00248	-0.16715	-0.0052	-0.068	-0.00576	-0.08189	-0.00464
-0.02184	-0.00245	-0.16665	-0.00516	-0.06738	-0.00575	-0.08134	-0.00464
-0.02139	-0.00242	-0.16615	-0.00511	-0.06676	-0.00574	-0.08079	-0.00469
-0.02094	-0.00239	-0.16564	-0.00506	-0.06614	-0.00574	-0.08024	-0.00476
-0.02049	-0.00236	-0.16514	-0.00501	-0.06552	-0.00575	-0.07969	-0.00462
-0.02004	-0.00233	-0.16464	-0.00497	-0.0649	-0.00574	-0.07914	-0.00451
-0.01959	-0.00231	-0.16414	-0.00492	-0.06428	-0.00574	-0.07859	-0.00449
-0.01914	-0.00228	-0.16364	-0.00488	-0.06366	-0.00573	-0.07804	-0.00453
-0.01869	-0.00226	-0.16314	-0.00483	-0.06304	-0.00573	-0.07749	-0.00463
-0.01823	-0.00223	-0.16264	-0.00479	-0.06242	-0.00572	-0.07694	-0.00462
-0.01778	-0.0022	-0.16214	-0.00475	-0.0618	-0.00572	-0.07639	-0.00457
-0.01733	-0.00218	-0.16164	-0.00471	-0.06118	-0.00572	-0.07584	-0.00456
-0.01688	-0.00216	-0.16114	-0.00466	-0.06056	-0.00572	-0.07529	-0.00458
-0.01643	-0.00214	-0.16064	-0.00462	-0.05994	-0.00571	-0.07474	-0.00459
-0.01598	-0.00212	-0.16014	-0.00458	-0.05932	-0.00571	-0.07419	-0.0046
-0.01553	-0.00209	-0.15964	-0.00455	-0.0587	-0.00572	-0.07364	-0.0046
-0.01508	-0.00207	-0.15914	-0.00451	-0.05808	-0.00572	-0.07309	-0.0046
-0.01463	-0.00205	-0.15863	-0.00446	-0.05746	-0.00572	-0.07254	-0.00459
-0.01418	-0.00204	-0.15813	-0.00442	-0.05684	-0.00572	-0.07199	-0.00459
-0.01373	-0.00201	-0.15763	-0.00439	-0.05622	-0.00572	-0.07144	-0.00458
-0.01328	-0.00199	-0.15713	-0.00435	-0.0556	-0.00572	-0.07089	-0.00457
-0.01283	-0.00197	-0.15663	-0.00432	-0.05498	-0.00573	-0.07034	-0.00457
-0.01238	-0.00195	-0.15613	-0.00428	-0.05436	-0.00573	-0.06979	-0.00456
-0.01193	-0.00193	-0.15563	-0.00424	-0.05373	-0.00573	-0.06924	-0.00456
-0.01148	-0.00192	-0.15513	-0.0042	-0.05311	-0.00573	-0.06869	-0.00457
-0.01103	-0.0019	-0.15463	-0.00416	-0.05249	-0.00573	-0.06814	-0.00457
-0.01058	-0.00188	-0.15413	-0.00413	-0.05187	-0.00572	-0.06759	-0.00457
-0.01013	-0.00186	-0.15363	-0.00409	-0.05125	-0.00572	-0.06704	-0.00456
-0.00968	-0.00184	-0.15313	-0.00405	-0.05063	-0.00571	-0.06649	-0.00455
-0.00923	-0.00183	-0.15263	-0.00401	-0.05001	-0.0057	-0.06594	-0.00454
-0.00878	-0.00181	-0.15212	-0.00398	-0.04939	-0.0057	-0.06539	-0.00454
-0.00833	-0.00179	-0.15162	-0.00394	-0.04877	-0.00569	-0.06484	-0.00454
-0.00788	-0.00177	-0.15112	-0.0039	-0.04815	-0.00569	-0.06429	-0.00454
-0.00742	-0.00175	-0.15062	-0.00387	-0.04753	-0.00568	-0.06374	-0.00453
-0.00697	-0.00174	-0.15012	-0.00384	-0.04691	-0.00568	-0.06319	-0.00453
-0.00652	-0.00172	-0.14962	-0.0038	-0.04629	-0.00568	-0.06264	-0.00452
-0.00607	-0.00171	-0.14912	-0.00377	-0.04567	-0.00568	-0.06209	-0.0045
-0.00562	-0.0017	-0.14862	-0.00373	-0.04505	-0.00569	-0.06154	-0.00447
-0.00517	-0.00168	-0.14812	-0.00369	-0.04443	-0.00569	-0.06099	-0.00452
-0.00472	-0.00166	-0.14762	-0.00366	-0.04381	-0.00569	-0.06044	-0.00461
-0.00427	-0.00165	-0.14712	-0.00363	-0.04319	-0.0057	-0.05989	-0.00452
-0.00382	-0.00164	-0.14662	-0.00359	-0.04257	-0.0057	-0.05934	-0.00448
-0.00337	-0.00163	-0.14612	-0.00356	-0.04195	-0.00569	-0.05879	-0.00448
-0.00292	-0.00161	-0.14562	-0.00353	-0.04133	-0.00569	-0.05824	-0.00449
-0.00247	-0.0016	-0.14511	-0.00349	-0.04071	-0.00569	-0.05769	-0.00449
-0.00202	-0.00158	-0.14461	-0.00346	-0.04009	-0.00569	-0.05714	-0.00455
-0.00157	-0.00157	-0.14411	-0.00343	-0.03947	-0.00569	-0.05659	-0.00457
-0.00112	-0.00156	-0.14361	-0.00339	-0.03885	-0.00569	-0.05604	-0.00451
-0.000668696	-0.00155	-0.14311	-0.00336	-0.03823	-0.00569	-0.05549	-0.00448
-0.000218279	-0.00154	-0.14261	-0.00333	-0.0376	-0.00568	-0.05494	-0.00448
0.000232139	-0.00152	-0.14211	-0.00329	-0.03698	-0.00568	-0.05439	-0.00449
0.000682557	-0.00151	-0.14161	-0.00326	-0.03636	-0.00567	-0.05384	-0.0045
0.00113	-0.0015	-0.14111	-0.00323	-0.03574	-0.00567	-0.05329	-0.00449
0.00158	-0.00149	-0.14061	-0.0032	-0.03512	-0.00567	-0.05274	-0.00447
0.00203	-0.00148	-0.14011	-0.00317	-0.0345	-0.00566	-0.05219	-0.00445
0.00248	-0.00146	-0.13961	-0.00314	-0.03388	-0.00567	-0.05164	-0.00445
0.00293	-0.00145	-0.13911	-0.00311	-0.03326	-0.00567	-0.05109	-0.00445
0.00339	-0.00144	-0.1386	-0.00308	-0.03264	-0.00567	-0.05054	-0.00445
0.00384	-0.00143	-0.1381	-0.00305	-0.03202	-0.00567	-0.04999	-0.00444
0.00429	-0.00142	-0.1376	-0.00302	-0.0314	-0.00567	-0.04944	-0.00444
0.00474	-0.00141	-0.1371	-0.00299	-0.03078	-0.00567	-0.04889	-0.00444
0.00519	-0.0014	-0.1366	-0.00297	-0.03016	-0.00567	-0.04834	-0.00443
0.00564	-0.00139	-0.1361	-0.00294	-0.02954	-0.00567	-0.04779	-0.00444
0.00609	-0.00138	-0.1356	-0.00291	-0.02892	-0.00567	-0.04724	-0.00445
0.00654	-0.00137	-0.1351	-0.00288	-0.0283	-0.00566	-0.04669	-0.00443
0.00699	-0.00136	-0.1346	-0.00285	-0.02768	-0.00567	-0.04614	-0.00442
0.00744	-0.00135	-0.1341	-0.00282	-0.02706	-0.00567	-0.04559	-0.00443
0.00789	-0.00134	-0.1336	-0.00279	-0.02644	-0.00566	-0.04504	-0.00443
0.00834	-0.00133	-0.1331	-0.00276	-0.02582	-0.00565	-0.04449	-0.00443
0.00879	-0.00133	-0.1326	-0.00274	-0.0252	-0.00565	-0.04394	-0.00444
0.00924	-0.00132	-0.1321	-0.00271	-0.02458	-0.00566	-0.04339	-0.00444
0.00969	-0.00131	-0.13159	-0.00269	-0.02396	-0.00566	-0.04284	-0.00443
0.01014	-0.0013	-0.13109	-0.00266	-0.02334	-0.00566	-0.04229	-0.00442
0.01059	-0.00129	-0.13059	-0.00264	-0.02272	-0.00566	-0.04174	-0.00442
0.01104	-0.00128	-0.13009	-0.00261	-0.0221	-0.00566	-0.04119	-0.00442
0.01149	-0.00127	-0.12959	-0.00259	-0.02148	-0.00566	-0.04064	-0.00441
0.01194	-0.00126	-0.12909	-0.00257	-0.02085	-0.00566	-0.04009	-0.0044
0.01239	-0.00126	-0.12859	-0.00254	-0.02023	-0.00567	-0.03954	-0.00441
0.01284	-0.00125	-0.12809	-0.00252	-0.01961	-0.00567	-0.03899	-0.00441
0.01329	-0.00124	-0.12759	-0.0025	-0.01899	-0.00567	-0.03844	-0.00441
0.01374	-0.00123	-0.12709	-0.00247	-0.01837	-0.00567	-0.03789	-0.0044
0.0142	-0.00123	-0.12659	-0.00245	-0.01775	-0.00567	-0.03734	-0.00441
0.01465	-0.00122	-0.12609	-0.00243	-0.01713	-0.00567	-0.03679	-0.0044
0.0151	-0.00121	-0.12559	-0.00241	-0.01651	-0.00567	-0.03624	-0.00438
0.01555	-0.00121	-0.12508	-0.00239	-0.01589	-0.00566	-0.03569	-0.00438
0.016	-0.0012	-0.12458	-0.00237	-0.01527	-0.00566	-0.03514	-0.00438
0.01645	-0.0012	-0.12408	-0.00234	-0.01465	-0.00565	-0.03459	-0.00437
0.0169	-0.00119	-0.12358	-0.00232	-0.01403	-0.00564	-0.03404	-0.00438
0.01735	-0.00118	-0.12308	-0.0023	-0.01341	-0.00564	-0.03349	-0.0044
0.0178	-0.00117	-0.12258	-0.00228	-0.01279	-0.00565	-0.03294	-0.0044
0.01825	-0.00116	-0.12208	-0.00226	-0.01217	-0.00565	-0.03239	-0.00439
0.0187	-0.00116	-0.12158	-0.00224	-0.01155	-0.00564	-0.03184	-0.00439
0.01915	-0.00115	-0.12108	-0.00222	-0.01093	-0.00564	-0.03129	-0.00438
0.0196	-0.00115	-0.12058	-0.0022	-0.01031	-0.00564	-0.03074	-0.00437
0.02005	-0.00114	-0.12008	-0.00218	-0.00969	-0.00564	-0.03019	-0.00438
0.0205	-0.00113	-0.11958	-0.00216	-0.00907	-0.00564	-0.02964	-0.00437
0.02095	-0.00112	-0.11908	-0.00214	-0.00845	-0.00564	-0.02909	-0.00436
0.0214	-0.00112	-0.11858	-0.00212	-0.00783	-0.00564	-0.02854	-0.00437
0.02185	-0.00112	-0.11807	-0.0021	-0.00721	-0.00565	-0.02799	-0.00438
0.0223	-0.00111	-0.11757	-0.00208	-0.00659	-0.00565	-0.02744	-0.00438
0.02275	-0.00111	-0.11707	-0.00207	-0.00597	-0.00566	-0.02689	-0.00437
0.0232	-0.0011	-0.11657	-0.00205	-0.00535	-0.00566	-0.02634	-0.00437
0.02365	-0.00109	-0.11607	-0.00203	-0.00472	-0.00566	-0.02579	-0.00437
0.0241	-0.00108	-0.11557	-0.00201	-0.0041	-0.00566	-0.02524	-0.00437
0.02455	-0.00108	-0.11507	-0.00199	-0.00348	-0.00565	-0.02469	-0.00438
0.02501	-0.00107	-0.11457	-0.00197	-0.00286	-0.00565	-0.02414	-0.00439
0.02546	-0.00106	-0.11407	-0.00196	-0.00224	-0.00565	-0.02359	-0.00439
0.02591	-0.00106	-0.11357	-0.00194	-0.00162	-0.00565	-0.02304	-0.00437
0.02636	-0.00106	-0.11307	-0.00193	-0.001	-0.00565	-0.02249	-0.00433
0.02681	-0.00105	-0.11257	-0.00191	-0.000382054	-0.00565	-0.02194	-0.00437
0.02726	-0.00105	-0.11207	-0.0019	0.000238328	-0.00564	-0.02139	-0.00445
0.02771	-0.00104	-0.11156	-0.00188	0.000858709	-0.00564	-0.02084	-0.00442
0.02816	-0.00104	-0.11106	-0.00186	0.00148	-0.00564	-0.02029	-0.00436
0.02861	-0.00103	-0.11056	-0.00184	0.0021	-0.00564	-0.01974	-0.00433
0.02906	-0.00102	-0.11006	-0.00183	0.00272	-0.00564	-0.01919	-0.00433
0.02951	-0.00102	-0.10956	-0.00181	0.00334	-0.00564	-0.01864	-0.00434
0.02996	-0.00102	-0.10906	-0.0018	0.00396	-0.00564	-0.01809	-0.00434
0.03041	-0.00101	-0.10856	-0.00179	0.00458	-0.00563	-0.01754	-0.00434
0.03086	-0.001	-0.10806	-0.00177	0.0052	-0.00564	-0.01699	-0.00434
0.03131	-0.000998384	-0.10756	-0.00175	0.00582	-0.00565	-0.01644	-0.00433
0.03176	-0.000997964	-0.10706	-0.00174	0.00644	-0.00565	-0.01589	-0.00433
0.03221	-0.00099425	-0.10656	-0.00172	0.00706	-0.00565	-0.01534	-0.00432
0.03266	-0.000989427	-0.10606	-0.00171	0.00768	-0.00565	-0.01479	-0.00431
0.03311	-0.00098521	-0.10556	-0.0017	0.0083	-0.00565	-0.01424	-0.0043
0.03356	-0.000979915	-0.10506	-0.00169	0.00892	-0.00565	-0.01369	-0.00429
0.03401	-0.000973887	-0.10455	-0.00167	0.00954	-0.00564	-0.01314	-0.00429
0.03446	-0.00096887	-0.10405	-0.00166	0.01016	-0.00564	-0.01259	-0.00436
0.03491	-0.000965106	-0.10355	-0.00164	0.01078	-0.00563	-0.01204	-0.0044
0.03536	-0.000961908	-0.10305	-0.00163	0.01141	-0.00562	-0.01149	-0.00433
0.03582	-0.000958057	-0.10255	-0.00162	0.01203	-0.00562	-0.01094	-0.00432
0.03627	-0.000953981	-0.10205	-0.0016	0.01265	-0.00562	-0.01039	-0.00433
0.03672	-0.000949523	-0.10155	-0.00159	0.01327	-0.00562	-0.00984	-0.00433
0.03717	-0.000944611	-0.10105	-0.00158	0.01389	-0.00562	-0.00929	-0.00432
0.03762	-0.000939989	-0.10055	-0.00157	0.01451	-0.00562	-0.00874	-0.00431
0.03807	-0.000935852	-0.10005	-0.00155	0.01513	-0.00561	-0.00819	-0.00431
0.03852	-0.000932364	-0.09955	-0.00154	0.01575	-0.00561	-0.00764	-0.00431
0.03897	-0.000927091	-0.09905	-0.00153	0.01637	-0.00561	-0.00709	-0.0043
0.03942	-0.000916763	-0.09855	-0.00152	0.01699	-0.00561	-0.00654	-0.0043
0.03987	-0.000910198	-0.09804	-0.00151	0.01761	-0.00561	-0.00599	-0.0043
0.04032	-0.000911181	-0.09754	-0.00149	0.01823	-0.0056	-0.00544	-0.00431
0.04077	-0.000909178	-0.09704	-0.00148	0.01885	-0.0056	-0.00489	-0.00431
0.04122	-0.00090466	-0.09654	-0.00147	0.01947	-0.00561	-0.00434	-0.00431
0.04167	-0.000899836	-0.09604	-0.00146	0.02009	-0.00561	-0.00379	-0.00431
0.04212	-0.000895693	-0.09554	-0.00144	0.02071	-0.00562	-0.00324	-0.00431
0.04257	-0.000892405	-0.09504	-0.00143	0.02133	-0.00562	-0.00269	-0.00431
0.04302	-0.000889875	-0.09454	-0.00142	0.02195	-0.00561	-0.00214	-0.00428
0.04347	-0.000887688	-0.09404	-0.00141	0.02257	-0.00561	-0.00159	-0.0042
0.04392	-0.000884055	-0.09354	-0.0014	0.02319	-0.00562	-0.00104	-0.00419
0.04437	-0.000876264	-0.09304	-0.00139	0.02381	-0.00562	-0.000488807	-0.00419
0.04482	-0.000869629	-0.09254	-0.00138	0.02443	-0.00562	6.11953e-05	-0.00417
0.04527	-0.000867948	-0.09204	-0.00137	0.02505	-0.00561	0.000611197	-0.00417
0.04572	-0.000865229	-0.09154	-0.00135	0.02567	-0.00561	0.00116	-0.00422
0.04617	-0.000860117	-0.09103	-0.00134	0.02629	-0.00561	0.00171	-0.00422
0.04663	-0.00085717	-0.09053	-0.00133	0.02691	-0.00561	0.00226	-0.00418
0.04708	-0.000854904	-0.09003	-0.00132	0.02754	-0.0056	0.00281	-0.00418
0.04753	-0.000850217	-0.08953	-0.00131	0.02816	-0.0056	0.00336	-0.00419
0.04798	-0.000845408	-0.08903	-0.0013	0.02878	-0.00559	0.00391	-0.00419
0.04843	-0.000842458	-0.08853	-0.00129	0.0294	-0.00558	0.00446	-0.0042
0.04888	-0.000839263	-0.08803	-0.00128	0.03002	-0.00558	0.00501	-0.00419
0.04933	-0.000836041	-0.08753	-0.00127	0.03064	-0.00558	0.00556	-0.00418
0.04978	-0.00083333	-0.08703	-0.00126	0.03126	-0.00559	0.00611	-0.00419
0.05023	-0.000829847	-0.08653	-0.00125	0.03188	-0.00558	0.00666	-0.00419
0.05068	-0.000826132	-0.08603	-0.00124	0.0325	-0.00558	0.00721	-0.00419
0.05113	-0.000822867	-0.08553	-0.00124	0.03312	-0.00558	0.00776	-0.00418
0.05158	-0.000820132	-0.08503	-0.00123	0.03374	-0.00558	0.00831	-0.00416
0.05203	-0.000817033	-0.08452	-0.00121	0.03436	-0.00558	0.00886	-0.00414
0.05248	-0.000812492	-0.08402	-0.0012	0.03498	-0.00558	0.00941	-0.00424
0.05293	-0.000807534	-0.08352	-0.00119	0.0356	-0.00558	0.00996	-0.00431
0.05338	-0.00080402	-0.08302	-0.00119	0.03622	-0.00558	0.01051	-0.00423
0.05383	-0.000800615	-0.08252	-0.00118	0.03684	-0.00557	0.01106	-0.00417
0.05428	-0.000795844	-0.08202	-0.00117	0.03746	-0.00557	0.01161	-0.00415
0.05473	-0.000792532	-0.08152	-0.00116	0.03808	-0.00557	0.01216	-0.00418
0.05518	-0.000792882	-0.08102	-0.00115	0.0387	-0.00557	0.01271	-0.00423
0.05563	-0.000792187	-0.08052	-0.00114	0.03932	-0.00557	0.01326	-0.00421
0.05608	-0.000789141	-0.08002	-0.00113	0.03994	-0.00557	0.01381	-0.00419
0.05653	-0.000784954	-0.07952	-0.00113	0.04056	-0.00556	0.01436	-0.00421
0.05698	-0.000780276	-0.07902	-0.00112	0.04118	-0.00556	0.01491	-0.00421
0.05744	-0.000774111	-0.07852	-0.00111	0.0418	-0.00555	0.01546	-0.0042
0.05789	-0.000770063	-0.07802	-0.0011	0.04242	-0.00555	0.01601	-0.0042
0.05834	-0.000768567	-0.07751	-0.00109	0.04304	-0.00555	0.01656	-0.00422
0.05879	-0.000759811	-0.07701	-0.00108	0.04367	-0.00555	0.01711	-0.00423
0.05924	-0.000751889	-0.07651	-0.00107	0.04429	-0.00555	0.01766	-0.00421
0.05969	-0.000749618	-0.07601	-0.00107	0.04491	-0.00555	0.01821	-0.0042
0.06014	-0.000747211	-0.07551	-0.00106	0.04553	-0.00555	0.01876	-0.0042
0.06059	-0.000744913	-0.07501	-0.00105	0.04615	-0.00554	0.01931	-0.0042
0.06104	-0.000742664	-0.07451	-0.00104	0.04677	-0.00553	0.01986	-0.0042
0.06149	-0.000740026	-0.07401	-0.00103	0.04739	-0.00553	0.02041	-0.00419
0.06194	-0.00073738	-0.07351	-0.00103	0.04801	-0.00552	0.02096	-0.00418
0.06239	-0.000734359	-0.07301	-0.00102	0.04863	-0.00553	0.02151	-0.00418
0.06284	-0.000729623	-0.07251	-0.00101	0.04925	-0.00553	0.02206	-0.00419
0.06329	-0.00072429	-0.07201	-0.00099824	0.04987	-0.00552	0.02261	-0.0042
0.06374	-0.000720449	-0.07151	-0.000992836	0.05049	-0.00552	0.02316	-0.0042
0.06419	-0.000717145	-0.071	-0.000986745	0.05111	-0.00552	0.02371	-0.00419
0.06464	-0.000711666	-0.0705	-0.00097932	0.05173	-0.0055	0.02426	-0.00419
0.06509	-0.000708147	-0.07	-0.000972126	0.05235	-0.00549	0.02481	-0.00419
0.06554	-0.000707851	-0.0695	-0.000963684	0.05297	-0.0055	0.02536	-0.00419
0.06599	-0.000706928	-0.069	-0.000955586	0.05359	-0.00549	0.02591	-0.0042
0.06644	-0.000701318	-0.0685	-0.000948862	0.05421	-0.00549	0.02646	-0.0042
0.06689	-0.00069375	-0.068	-0.000943459	0.05483	-0.00549	0.02701	-0.00419
0.06734	-0.000688662	-0.0675	-0.000938623	0.05545	-0.00549	0.02756	-0.00419
0.06779	-0.000684373	-0.067	-0.000930648	0.05607	-0.00549	0.02811	-0.00419
0.06825	-0.000680546	-0.0665	-0.000922684	0.05669	-0.00549	0.02866	-0.00418
0.0687	-0.000678496	-0.066	-0.000916777	0.05731	-0.00549	0.02921	-0.00418
0.06915	-0.000677123	-0.0655	-0.000911106	0.05793	-0.00548	0.02976	-0.0042
0.0696	-0.000675273	-0.065	-0.000904465	0.05855	-0.00548	0.03031	-0.00419
0.07005	-0.000670137	-0.0645	-0.000895586	0.05917	-0.00547	0.03086	-0.00419
0.0705	-0.000661542	-0.06399	-0.000887857	0.05979	-0.00547	0.03141	-0.0042
0.07095	-0.000654401	-0.06349	-0.000884037	0.06042	-0.00547	0.03196	-0.00419
0.0714	-0.000649908	-0.06299	-0.00088025	0.06104	-0.00546	0.03251	-0.00418
0.07185	-0.000646354	-0.06249	-0.00087561	0.06166	-0.00546	0.03306	-0.00417
0.0723	-0.000642857	-0.06199	-0.000870929	0.06228	-0.00546	0.03361	-0.00416
0.07275	-0.000639616	-0.06149	-0.000866158	0.0629	-0.00546	0.03416	-0.00421
0.0732	-0.000636686	-0.06099	-0.000861834	0.06352	-0.00546	0.03471	-0.00426
0.07365	-0.00063453	-0.06049	-0.00085779	0.06414	-0.00545	0.03526	-0.00419
0.0741	-0.000632816	-0.05999	-0.000853538	0.06476	-0.00545	0.03581	-0.00421
0.07455	-0.000629989	-0.05949	-0.000848924	0.06538	-0.00544	0.03636	-0.00428
0.075	-0.000624629	-0.05899	-0.000845465	0.066	-0.00544	0.03691	-0.00427
0.07545	-0.000617129	-0.05849	-0.000842875	0.06662	-0.00544	0.03746	-0.00425
0.0759	-0.000609735	-0.05799	-0.000836635	0.06724	-0.00544	0.03801	-0.00421
0.07635	-0.00060508	-0.05748	-0.000830827	0.06786	-0.00544	0.03856	-0.00418
0.0768	-0.000602657	-0.05698	-0.000828421	0.06848	-0.00544	0.03911	-0.00419
0.07725	-0.000597735	-0.05648	-0.000825554	0.0691	-0.00544	0.03966	-0.0042
0.0777	-0.000595496	-0.05598	-0.000822784	0.06972	-0.00543	0.04021	-0.0042
0.07815	-0.000590441	-0.05548	-0.000820661	0.07034	-0.00542	0.04076	-0.00419
0.0786	-0.000579168	-0.05498	-0.000818636	0.07096	-0.00541	0.04131	-0.00419
0.07906	-0.00057552	-0.05448	-0.000816299	0.07158	-0.00541	0.04186	-0.0042
0.07951	-0.000574503	-0.05398	-0.000814464	0.0722	-0.00542	0.04241	-0.00419
0.07996	-0.000570326	-0.05348	-0.000812963	0.07282	-0.00541	0.04296	-0.00419
0.08041	-0.000567349	-0.05298	-0.00081206	0.07344	-0.00541	0.04351	-0.0042
0.08086	-0.000560718	-0.05248	-0.000811427	0.07406	-0.0054	0.04406	-0.00419
0.08131	-0.000551948	-0.05198	-0.000810024	0.07468	-0.00539	0.04461	-0.00418
0.08176	-0.000547919	-0.05148	-0.000808331	0.0753	-0.00539	0.04516	-0.00418
0.08221	-0.000543579	-0.05098	-0.000807792	0.07592	-0.00538	0.04571	-0.00418
0.08266	-0.000537678	-0.05047	-0.000807539	0.07655	-0.00539	0.04626	-0.00419
0.08311	-0.000532221	-0.04997	-0.000807086	0.07717	-0.00539	0.04681	-0.00419
0.08356	-0.000526633	-0.04947	-0.00080687	0.07779	-0.00539	0.04736	-0.00419
0.08401	-0.000522284	-0.04897	-0.000806473	0.07841	-0.0054	0.04791	-0.0042
0.08446	-0.000519973	-0.04847	-0.000806132	0.07903	-0.00539	0.04846	-0.0042
0.08491	-0.000518817	-0.04797	-0.00080639	0.07965	-0.00538	0.04901	-0.00419
0.08536	-0.000515362	-0.04747	-0.000806871	0.08027	-0.00538	0.04956	-0.00418
0.08581	-0.000509564	-0.04697	-0.000807329	0.08089	-0.00537	0.05011	-0.00419
0.08626	-0.000502433	-0.04647	-0.000807474	0.08151	-0.00538	0.05066	-0.0042
0.08671	-0.000495634	-0.04597	-0.000807247	0.08213	-0.00538	0.05121	-0.00418
0.08716	-0.000490451	-0.04547	-0.000807147	0.08275	-0.00538	0.05176	-0.00416
0.08761	-0.000482469	-0.04497	-0.000807882	0.08337	-0.00537	0.05231	-0.00417
0.08806	-0.000474978	-0.04447	-0.000808551	0.08399	-0.00537	0.05286	-0.00425
0.08851	-0.000468991	-0.04396	-0.000807468	0.08461	-0.00537	0.05341	-0.00425
0.08896	-0.000464242	-0.04346	-0.000806446	0.08523	-0.00537	0.05396	-0.00421
0.08941	-0.000457828	-0.04296	-0.000806234	0.08585	-0.00536	0.05451	-0.0042
0.08987	-0.000450898	-0.04246	-0.000806453	0.08647	-0.00536	0.05506	-0.00419
0.09032	-0.000446409	-0.04196	-0.000806714	0.08709	-0.00536	0.05561	-0.00419
0.09077	-0.000442227	-0.04146	-0.000806586	0.08771	-0.00535	0.05616	-0.0042
0.09122	-0.000437133	-0.04096	-0.000806356	0.08833	-0.00535	0.05671	-0.0042
0.09167	-0.000431897	-0.04046	-0.00080626	0.08895	-0.00535	0.05726	-0.00419
0.09212	-0.000426793	-0.03996	-0.000807	0.08957	-0.00534	0.05781	-0.00418
0.09257	-0.000420726	-0.03946	-0.000807978	0.09019	-0.00534	0.05836	-0.00418
0.09302	-0.000412732	-0.03896	-0.000808068	0.09081	-0.00534	0.05891	-0.00418
0.09347	-0.000404743	-0.03846	-0.000807814	0.09143	-0.00534	0.05946	-0.0042
0.09392	-0.000397546	-0.03796	-0.000808292	0.09205	-0.00533	0.06001	-0.00424
0.09437	-0.000391195	-0.03746	-0.000809962	0.09268	-0.00533	0.06056	-0.00425
0.09482	-0.000385065	-0.03695	-0.000809981	0.0933	-0.00533	0.06111	-0.0042
0.09527	-0.000376384	-0.03645	-0.000806645	0.09392	-0.00532	0.06166	-0.00419
0.09572	-0.000366817	-0.03595	-0.00080528	0.09454	-0.00532	0.06221	-0.00419
0.09617	-0.00035975	-0.03545	-0.000805568	0.09516	-0.00532	0.06276	-0.00418
0.09662	-0.000353907	-0.03495	-0.000805393	0.09578	-0.00531	0.06331	-0.00417
0.09707	-0.000348166	-0.03445	-0.000804502	0.0964	-0.00531	0.06386	-0.00417
0.09752	-0.000341026	-0.03395	-0.000803999	0.09702	-0.0053	0.06441	-0.00417
0.09797	-0.000332141	-0.03345	-0.000803702	0.09764	-0.00529	0.06496	-0.00419
0.09842	-0.000320849	-0.03295	-0.000803194	0.09826	-0.00528	0.06551	-0.0042
0.09887	-0.000310084	-0.03245	-0.000802298	0.09888	-0.00528	0.06606	-0.00421
0.09932	-0.000301787	-0.03195	-0.000801566	0.0995	-0.00527	0.06661	-0.0042
0.09977	-0.000284027	-0.03145	-0.000800786	0.10012	-0.00527	0.06716	-0.00419
0.10022	-0.000274038	-0.03095	-0.00080007	0.10074	-0.00527	0.06771	-0.00418
0.10068	-0.000272236	-0.03044	-0.00079964	0.10136	-0.00526	0.06826	-0.00419
0.10113	-0.000263427	-0.02994	-0.000798731	0.10198	-0.00525	0.06881	-0.0042
0.10158	-0.000250858	-0.02944	-0.000797391	0.1026	-0.00525	0.06936	-0.0042
0.10203	-0.000238128	-0.02894	-0.000796274	0.10322	-0.00525	0.06991	-0.0042
0.10248	-0.000225328	-0.02844	-0.000795476	0.10384	-0.00525	0.07046	-0.0042
0.10293	-0.000213877	-0.02794	-0.000794789	0.10446	-0.00524	0.07101	-0.00419
0.10338	-0.000203229	-0.02744	-0.000793889	0.10508	-0.00524	0.07156	-0.0042
0.10383	-0.000192458	-0.02694	-0.000792932	0.1057	-0.00523	0.07211	-0.00422
0.10428	-0.00018211	-0.02644	-0.000791873	0.10632	-0.00521	0.07266	-0.00422
0.10473	-0.000172324	-0.02594	-0.000791055	0.10694	-0.00521	0.07321	-0.00421
0.10518	-0.000163218	-0.02544	-0.000790703	0.10756	-0.0052	0.07376	-0.00421
0.10563	-0.000150371	-0.02494	-0.000791598	0.10818	-0.0052	0.07431	-0.00421
0.10608	-0.00013287	-0.02444	-0.000792412	0.10881	-0.00519	0.07486	-0.00421
0.10653	-0.000117875	-0.02394	-0.000789326	0.10943	-0.00519	0.07541	-0.00421
0.10698	-0.000105885	-0.02343	-0.000785508	0.11005	-0.00519	0.07596	-0.00421
0.10743	-9.58532e-05	-0.02293	-0.000783564	0.11067	-0.00519	0.07651	-0.0042
0.10788	-8.51934e-05	-0.02243	-0.000781807	0.11129	-0.00518	0.07706	-0.0042
0.10833	-7.16073e-05	-0.02193	-0.000779348	0.11191	-0.00517	0.07761	-0.00421
0.10878	-5.11807e-05	-0.02143	-0.000776867	0.11253	-0.00516	0.07816	-0.00422
0.10923	-2.447e-05	-0.02093	-0.000778458	0.11315	-0.00515	0.07871	-0.00422
0.10968	-1.04197e-05	-0.02043	-0.000780879	0.11377	-0.00514	0.07926	-0.00422
0.11013	-1.35713e-06	-0.01993	-0.000778485	0.11439	-0.00514	0.07981	-0.00421
0.11058	1.34452e-05	-0.01943	-0.000775125	0.11501	-0.00512	0.08036	-0.00421
0.11103	3.01e-05	-0.01893	-0.000773569	0.11563	-0.00512	0.08091	-0.00421
0.11149	4.62112e-05	-0.01843	-0.000772927	0.11625	-0.00511	0.08146	-0.00422
0.11194	6.16796e-05	-0.01793	-0.000771927	0.11687	-0.00511	0.08201	-0.00422
0.11239	7.55992e-05	-0.01743	-0.000770899	0.11749	-0.0051	0.08256	-0.00422
0.11284	8.93171e-05	-0.01693	-0.000769924	0.11811	-0.0051	0.08311	-0.0042
0.11329	0.000107799	-0.01642	-0.000768747	0.11873	-0.0051	0.08366	-0.00421
0.11374	0.000130027	-0.01592	-0.000767357	0.11935	-0.00509	0.08421	-0.00423
0.11419	0.000154219	-0.01542	-0.000765948	0.11997	-0.00508	0.08476	-0.00423
0.11464	0.000176753	-0.01492	-0.000764413	0.12059	-0.00507	0.08531	-0.00421
0.11509	0.000196968	-0.01442	-0.000762519	0.12121	-0.00506	0.08586	-0.0042
0.11554	0.000217281	-0.01392	-0.000760595	0.12183	-0.00505	0.08641	-0.0042
0.11599	0.000240072	-0.01342	-0.000758773	0.12245	-0.00503	0.08696	-0.00421
0.11644	0.000266059	-0.01292	-0.000757271	0.12307	-0.00499	0.08751	-0.00425
0.11689	0.000292947	-0.01242	-0.000755696			0.08806	-0.00428
0.11734	0.000319991	-0.01192	-0.000753223			0.08861	-0.00425
0.11779	0.000347046	-0.01142	-0.000749953			0.08916	-0.00422
0.11824	0.000373821	-0.01092	-0.000747621			0.08971	-0.00422
0.11869	0.000403071	-0.01042	-0.000746138			0.09026	-0.00421
0.11914	0.000436331	-0.00991	-0.000744599			0.09081	-0.00419
0.11959	0.00047362	-0.00941	-0.000742683			0.09136	-0.00418
0.12004	0.00051102	-0.00891	-0.000741664			0.09191	-0.00419
0.12049	0.00054928	-0.00841	-0.000741628			0.09246	-0.00423
0.12094	0.000589664	-0.00791	-0.000740588			0.09301	-0.00427
0.12139	0.000631944	-0.00741	-0.000736028			0.09356	-0.00426
0.12184	0.00067633	-0.00691	-0.000733454			0.09411	-0.00429
0.1223	0.000723374	-0.00641	-0.000732641			0.09466	-0.00428
0.12275	0.000835803	-0.00591	-0.000731833			0.09521	-0.00422
0.1232	0.000904049	-0.00541	-0.000730468			0.09576	-0.00422
		-0.00491	-0.000728606			0.09631	-0.00422
		-0.00441	-0.000726503			0.09686	-0.00421
		-0.00391	-0.000724409			0.09741	-0.00421
		-0.00341	-0.000722286			0.09796	-0.00421
		-0.0029	-0.000720328			0.09851	-0.0042
		-0.0024	-0.000718534			0.09906	-0.0042
		-0.0019	-0.00071697			0.09961	-0.00421
		-0.0014	-0.000715302			0.10016	-0.00421
		-0.000901341	-0.000713819			0.10071	-0.0042
		-0.000400601	-0.000712468			0.10126	-0.0042
		0.000100138	-0.000711355			0.10181	-0.0042
		0.000600878	-0.000710162			0.10236	-0.00419
		0.0011	-0.000708403			0.10291	-0.00419
		0.0016	-0.00070637			0.10346	-0.0042
		0.0021	-0.000703159			0.10401	-0.0042
		0.0026	-0.000700126			0.10456	-0.0042
		0.0031	-0.00069809			0.10511	-0.0042
		0.00361	-0.000696006			0.10566	-0.0042
		0.00411	-0.000694306			0.10621	-0.0042
		0.00461	-0.000692584			0.10676	-0.0042
		0.00511	-0.000690272			0.10731	-0.0042
		0.00561	-0.000687985			0.10786	-0.00421
		0.00611	-0.000685787			0.10841	-0.00421
		0.00661	-0.000683336			0.10896	-0.00421
		0.00711	-0.000680964			0.10951	-0.00421
		0.00761	-0.000678774			0.11006	-0.00421
		0.00811	-0.000676152			0.11061	-0.00421
		0.00861	-0.000673206			0.11116	-0.00421
		0.00911	-0.000670826			0.11171	-0.00421
		0.00961	-0.000668988			0.11226	-0.0042
		0.01011	-0.000666946			0.11281	-0.00419
		0.01062	-0.000664565			0.11336	-0.00418
		0.01112	-0.000662145			0.11391	-0.00419
		0.01162	-0.000659848			0.11446	-0.0042
		0.01212	-0.000657391			0.11501	-0.00419
		0.01262	-0.000654385			0.11556	-0.00419
		0.01312	-0.000651794			0.11611	-0.00419
		0.01362	-0.000650428			0.11666	-0.00419
		0.01412	-0.000648649			0.11721	-0.00419
		0.01462	-0.000645647			0.11776	-0.00419
		0.01512	-0.000642654			0.11831	-0.00418
		0.01562	-0.000640188			0.11886	-0.00418
		0.01612	-0.000638179			0.11941	-0.00419
		0.01662	-0.000636135			0.11996	-0.00419
		0.01713	-0.000634308			0.12051	-0.00418
		0.01763	-0.000632243			0.12106	-0.00417
		0.01813	-0.000627891			0.12161	-0.00417
		0.01863	-0.000623642			0.12216	-0.00416
		0.01913	-0.000621365			0.12271	-0.00416
		0.01963	-0.000619463
		0.02013	-0.000616885
		0.02063	-0.00061356
		0.02113	-0.000610197
		0.02163	-0.000607154
		0.02213	-0.000604416
		0.02263	-0.000601734
		0.02313	-0.00059948
		0.02363	-0.000596547
		0.02414	-0.000590676
		0.02464	-0.000586832
		0.02514	-0.000583903
		0.02564	-0.000576734
		0.02614	-0.000571529
		0.02664	-0.000567866
		0.02714	-0.00056532
		0.02764	-0.000563115
		0.02814	-0.000559742
		0.02864	-0.000557084
		0.02914	-0.000555672
		0.02964	-0.000552244
		0.03014	-0.000544887
		0.03065	-0.000540116
		0.03115	-0.000539877
		0.03165	-0.000535937
		0.03215	-0.000530827
		0.03265	-0.000529846
		0.03315	-0.000524866
		0.03365	-0.000523256
		0.03415	-0.000520955
		0.03465	-0.000514709
		0.03515	-0.000506246
		0.03565	-0.000508427
		0.03615	-0.000506481
		0.03665	-0.000503741
		0.03715	-0.000500238
		0.03766	-0.000495983
		0.03816	-0.000492823
		0.03866	-0.000487259
		0.03916	-0.000483249
		0.03966	-0.000479104
		0.04016	-0.000475335
		0.04066	-0.000472074
		0.04116	-0.000468598
		0.04166	-0.000466155
		0.04216	-0.000463855
		0.04266	-0.000458178
		0.04316	-0.000453838
		0.04366	-0.000451194
		0.04417	-0.000448622
		0.04467	-0.000446721
		0.04517	-0.000444625
		0.04567	-0.000436881
		0.04617	-0.000428489
		0.04667	-0.000426451
		0.04717	-0.000425398
		0.04767	-0.000420562
		0.04817	-0.000413459
		0.04867	-0.000409204
		0.04917	-0.000407101
		0.04967	-0.00040485
		0.05017	-0.000398883
		0.05067	-0.000394375
		0.05118	-0.000389769
		0.05168	-0.00038588
		0.05218	-0.00038189
		0.05268	-0.000377089
		0.05318	-0.00037156
		0.05368	-0.000365246
		0.05418	-0.000362376
		0.05468	-0.00036183
		0.05518	-0.000360106
		0.05568	-0.00035678
		0.05618	-0.000351391
		0.05668	-0.000345242
		0.05718	-0.000341557
		0.05769	-0.000337715
		0.05819	-0.00033043
		0.05869	-0.00032319
		0.05919	-0.000319337
		0.05969	-0.000316591
		0.06019	-0.000313276
		0.06069	-0.000309804
		0.06119	-0.000305221
		0.06169	-0.00030055
		0.06219	-0.000298254
		0.06269	-0.00029375
		0.06319	-0.000286794
		0.06369	-0.000281932
		0.06419	-0.000277417
		0.0647	-0.000273572
		0.0652	-0.000270767
		0.0657	-0.000266256
		0.0662	-0.000260484
		0.0667	-0.000257141
		0.0672	-0.000253381
		0.0677	-0.000248535
		0.0682	-0.000244061
		0.0687	-0.000239848
		0.0692	-0.000235382
		0.0697	-0.000230938
		0.0702	-0.000225059
		0.0707	-0.000218025
		0.07121	-0.00021382
		0.07171	-0.000211444
		0.07221	-0.000208288
		0.07271	-0.000203555
		0.07321	-0.00019722
		0.07371	-0.000192125
		0.07421	-0.000188761
		0.07471	-0.000185855
		0.07521	-0.000182275
		0.07571	-0.000178156
		0.07621	-0.000173287
		0.07671	-0.000168132
		0.07721	-0.000161848
		0.07771	-0.000156516
		0.07822	-0.000152355
		0.07872	-0.000148395
		0.07922	-0.000144581
		0.07972	-0.000140761
		0.08022	-0.000136508
		0.08072	-0.000131867
		0.08122	-0.000126737
		0.08172	-0.000121751
		0.08222	-0.000117361
		0.08272	-0.000112682
		0.08322	-0.000105946
		0.08372	-9.9148e-05
		0.08422	-9.5295e-05
		0.08473	-8.84799e-05
		0.08523	-8.20991e-05
		0.08573	-8.08429e-05
		0.08623	-7.58881e-05
		0.08673	-7.1069e-05
		0.08723	-6.67158e-05
		0.08773	-6.2465e-05
		0.08823	-5.76256e-05
		0.08873	-5.23838e-05
		0.08923	-4.75714e-05
		0.08973	-4.29686e-05
		0.09023	-3.76655e-05
		0.09073	-3.21673e-05
		0.09123	-2.75331e-05
		0.09174	-2.34398e-05
		0.09224	-1.74852e-05
		0.09274	-1.06859e-05
		0.09324	-4.32249e-06
		0.09374	2.6243e-06
		0.09424	9.30794e-06
		0.09474	1.5277e-05
		0.09524	2.04363e-05
		0.09574	2.52037e-05
		0.09624	3.07849e-05
		0.09674	3.66127e-05
		0.09724	4.20125e-05
		0.09774	4.77514e-05
		0.09825	5.43565e-05
		0.09875	6.10068e-05
		0.09925	7.08728e-05
		0.09975	8.13271e-05
		0.10025	8.65783e-05
		0.10075	9.17568e-05
		0.10125	9.88525e-05
		0.10175	0.000105656
		0.10225	0.000110906
		0.10275	0.00011882
		0.10325	0.000127698
		0.10375	0.000135541
		0.10425	0.000143534
		0.10475	0.000151818
		0.10526	0.000163188
		0.10576	0.000175431
		0.10626	0.000183238
		0.10676	0.000190761
		0.10726	0.00019933
		0.10776	0.000208501
		0.10826	0.000219946
		0.10876	0.000229198
		0.10926	0.000236419
		0.10976	0.000247931
		0.11026	0.000258857
		0.11076	0.000269075
		0.11126	0.00028093
		0.11177	0.000293403
		0.11227	0.000307791
		0.11277	0.000324213
		0.11327	0.000336394
		0.11377	0.000345727
		0.11427	0.000359194
		0.11477	0.000375009
		0.11527	0.000390383
		0.11577	0.000405251
		0.11627	0.000420894
		0.11677	0.000436434
		0.11727	0.000451424
		0.11777	0.000467417
		0.11827	0.000486931
		0.11878	0.00050716
		0.11928	0.000529734
		0.11978	0.000552206
		0.12028	0.0005714
		0.12078	0.00059455
		0.12128	0.00061314
		0.12178	0.000638332
		0.12228	0.000670972
		0.12278	0.000721162
		0.12328	0.000755115
