# Supplementary material for: Ultrafine nanoporous intermetallic catalysts by high-temperature liquid metal dealloying for electrochemical hydrogen production
Source: Nat Commun. 2022 Sep 2;13:5157. doi: 10.1038/s41467-022-32768-1 (PMC9440032; doi:10.1038/s41467-022-32768-1)
Supplement: Supplementary file 5 — Source Data [file 41467_2022_32768_MOESM5_ESM.zip › Source Data/Supplementary Figure 19.xlsx]

## Sheet: Supplementary Figure 19
log(j)	Co7Mo6-600 linear	log(j)	Co7Mo6-600 fitted	log(j)	Co7Mo6-700 linear	log(j)	Co7Mo6-700 fitted	log(j)	Co7Mo6-800 linear	log(j)	Co7Mo6-800 fitted
0.90441	0.05668	0.3053	0.00411	0.90465	0.06823	0.30386	0.01937	0.9023	0.09592	0.3012	0.03514
0.89946	0.05623	0.3059	0.00416	0.89864	0.06778	0.30446	0.01942	0.89753	0.09544	0.30181	0.03521
0.89452	0.05578	0.3065	0.00421	0.89244	0.06733	0.30507	0.01947	0.89296	0.09496	0.30241	0.03527
0.88952	0.05533	0.3071	0.00427	0.88662	0.06688	0.30567	0.01952	0.88828	0.09448	0.30301	0.03533
0.88448	0.05488	0.3077	0.00432	0.88107	0.06643	0.30627	0.01957	0.88312	0.094	0.30361	0.03539
0.8794	0.05443	0.3083	0.00437	0.87574	0.06598	0.30687	0.01962	0.87791	0.09352	0.30421	0.03545
0.87433	0.05398	0.3089	0.00443	0.87067	0.06553	0.30747	0.01967	0.87296	0.09304	0.30481	0.03551
0.86926	0.05353	0.3095	0.00448	0.86562	0.06508	0.30807	0.01972	0.86811	0.09256	0.30542	0.03558
0.86423	0.05308	0.3101	0.00453	0.86011	0.06463	0.30867	0.01976	0.86317	0.09208	0.30602	0.03564
0.85929	0.05263	0.3107	0.00458	0.8545	0.06418	0.30927	0.01981	0.85804	0.0916	0.30662	0.0357
0.85428	0.05218	0.3113	0.00464	0.84858	0.06373	0.30988	0.01986	0.85291	0.09112	0.30722	0.03576
0.8491	0.05173	0.3119	0.00469	0.84246	0.06328	0.31048	0.01991	0.84811	0.09064	0.30782	0.03582
0.84385	0.05128	0.3125	0.00474	0.83701	0.06283	0.31108	0.01996	0.84332	0.09016	0.30842	0.03588
0.83864	0.05083	0.3131	0.00479	0.83158	0.06238	0.31168	0.02001	0.8386	0.08967	0.30903	0.03594
0.83342	0.05038	0.3137	0.00485	0.82588	0.06193	0.31228	0.02006	0.83389	0.08919	0.30963	0.03601
0.82839	0.04993	0.3143	0.0049	0.82008	0.06148	0.31288	0.02011	0.82872	0.08871	0.31023	0.03607
0.82371	0.04948	0.31489	0.00495	0.81485	0.06102	0.31348	0.02016	0.82339	0.08823	0.31083	0.03613
0.81891	0.04903	0.31549	0.005	0.81021	0.06057	0.31409	0.02021	0.8187	0.08775	0.31143	0.03619
0.81361	0.04857	0.31609	0.00506	0.80459	0.06012	0.31469	0.02026	0.81423	0.08727	0.31203	0.03625
0.80826	0.04812	0.31669	0.00511	0.79884	0.05967	0.31529	0.0203	0.80963	0.08679	0.31264	0.03631
0.80329	0.04767	0.31729	0.00516	0.79355	0.05922	0.31589	0.02035	0.8049	0.08631	0.31324	0.03638
0.79846	0.04722	0.31789	0.00522	0.78803	0.05877	0.31649	0.0204	0.7999	0.08583	0.31384	0.03644
0.79319	0.04677	0.31849	0.00527	0.78199	0.05832	0.31709	0.02045	0.79478	0.08535	0.31444	0.0365
0.78762	0.04632	0.31909	0.00532	0.77588	0.05787	0.31769	0.0205	0.78996	0.08487	0.31504	0.03656
0.78256	0.04587	0.31969	0.00537	0.76995	0.05742	0.3183	0.02055	0.78518	0.08439	0.31564	0.03662
0.77796	0.04542	0.32029	0.00543	0.76446	0.05697	0.3189	0.0206	0.78001	0.08391	0.31625	0.03668
0.77306	0.04497	0.32089	0.00548	0.75974	0.05652	0.3195	0.02065	0.77482	0.08343	0.31685	0.03675
0.76731	0.04452	0.32149	0.00553	0.75444	0.05607	0.3201	0.0207	0.77013	0.08294	0.31745	0.03681
0.76152	0.04407	0.32209	0.00558	0.74816	0.05562	0.3207	0.02075	0.76555	0.08246	0.31805	0.03687
0.7566	0.04362	0.32269	0.00564	0.74225	0.05517	0.3213	0.0208	0.76077	0.08198	0.31865	0.03693
0.75166	0.04317	0.32329	0.00569	0.73732	0.05472	0.3219	0.02085	0.75589	0.0815	0.31925	0.03699
0.74639	0.04272	0.32389	0.00574	0.7319	0.05427	0.32251	0.02089	0.75084	0.08102	0.31986	0.03705
0.74095	0.04227	0.32449	0.0058	0.72572	0.05382	0.32311	0.02094	0.74566	0.08054	0.32046	0.03711
0.73569	0.04182	0.32509	0.00585	0.71998	0.05337	0.32371	0.02099	0.74062	0.08006	0.32106	0.03718
0.73041	0.04137	0.32569	0.0059	0.71436	0.05292	0.32431	0.02104	0.73558	0.07958	0.32166	0.03724
0.72514	0.04092	0.32629	0.00595	0.70832	0.05247	0.32491	0.02109	0.73054	0.0791	0.32226	0.0373
0.71999	0.04047	0.32689	0.00601	0.70251	0.05202	0.32551	0.02114	0.7257	0.07862	0.32286	0.03736
0.71483	0.04002	0.32749	0.00606	0.69761	0.05157	0.32611	0.02119	0.72075	0.07814	0.32347	0.03742
0.70969	0.03957	0.32809	0.00611	0.6927	0.05112	0.32672	0.02124	0.71568	0.07766	0.32407	0.03748
0.70443	0.03912	0.32869	0.00616	0.68721	0.05067	0.32732	0.02129	0.71063	0.07718	0.32467	0.03755
0.699	0.03867	0.32929	0.00622	0.68149	0.05021	0.32792	0.02134	0.70539	0.07669	0.32527	0.03761
0.69353	0.03822	0.32989	0.00627	0.67601	0.04976	0.32852	0.02139	0.7002	0.07621	0.32587	0.03767
0.68805	0.03777	0.33049	0.00632	0.67055	0.04931	0.32912	0.02144	0.69548	0.07573	0.32647	0.03773
0.68253	0.03732	0.33109	0.00637	0.66481	0.04886	0.32972	0.02148	0.69082	0.07525	0.32708	0.03779
0.67755	0.03687	0.33169	0.00643	0.65864	0.04841	0.33032	0.02153	0.68598	0.07477	0.32768	0.03785
0.67291	0.03642	0.33229	0.00648	0.65272	0.04796	0.33092	0.02158	0.68107	0.07429	0.32828	0.03792
0.66798	0.03597	0.33289	0.00653	0.64725	0.04751	0.33153	0.02163	0.67607	0.07381	0.32888	0.03798
0.66254	0.03552	0.33349	0.00659	0.64183	0.04706	0.33213	0.02168	0.67064	0.07333	0.32948	0.03804
0.65703	0.03507	0.33409	0.00664	0.63608	0.04661	0.33273	0.02173	0.66542	0.07285	0.33009	0.0381
0.65144	0.03462	0.33469	0.00669	0.62997	0.04616	0.33333	0.02178	0.66073	0.07237	0.33069	0.03816
0.64586	0.03417	0.33528	0.00674	0.62427	0.04571	0.33393	0.02183	0.65624	0.07189	0.33129	0.03822
0.64095	0.03372	0.33588	0.0068	0.61882	0.04526	0.33453	0.02188	0.6513	0.07141	0.33189	0.03829
0.63629	0.03327	0.33648	0.00685	0.61304	0.04481	0.33513	0.02193	0.64635	0.07093	0.33249	0.03835
0.63112	0.03282	0.33708	0.0069	0.60728	0.04436	0.33574	0.02198	0.64176	0.07045	0.33309	0.03841
0.62522	0.03237	0.33768	0.00695	0.60189	0.04391	0.33634	0.02202	0.63688	0.06996	0.3337	0.03847
0.61966	0.03192	0.33828	0.00701	0.5963	0.04346	0.33694	0.02207	0.63175	0.06948	0.3343	0.03853
0.61442	0.03147	0.33888	0.00706	0.59088	0.04301	0.33754	0.02212	0.62673	0.069	0.3349	0.03859
0.60909	0.03102	0.33948	0.00711	0.58506	0.04256	0.33814	0.02217	0.62177	0.06852	0.3355	0.03865
0.60357	0.03057	0.34008	0.00717	0.57926	0.04211	0.33874	0.02222	0.61695	0.06804	0.3361	0.03872
0.59811	0.03012	0.34068	0.00722	0.57384	0.04166	0.33934	0.02227	0.61227	0.06756	0.3367	0.03878
0.59349	0.02967	0.34128	0.00727	0.56812	0.04121	0.33995	0.02232	0.60773	0.06708	0.33731	0.03884
0.5889	0.02922	0.34188	0.00732	0.56216	0.04076	0.34055	0.02237	0.60309	0.0666	0.33791	0.0389
0.58384	0.02876	0.34248	0.00738	0.55661	0.04031	0.34115	0.02242	0.59851	0.06612	0.33851	0.03896
0.57838	0.02831	0.34308	0.00743	0.55153	0.03986	0.34175	0.02247	0.59391	0.06564	0.33911	0.03902
0.57238	0.02786	0.34368	0.00748	0.54644	0.0394	0.34235	0.02252	0.58887	0.06516	0.33971	0.03909
0.56599	0.02741	0.34428	0.00753	0.54119	0.03895	0.34295	0.02257	0.58373	0.06468	0.34031	0.03915
0.56065	0.02696	0.34488	0.00759	0.53563	0.0385	0.34355	0.02261	0.57901	0.0642	0.34092	0.03921
0.55625	0.02651	0.34548	0.00764	0.52981	0.03805	0.34416	0.02266	0.57441	0.06372	0.34152	0.03927
0.55164	0.02606	0.34608	0.00769	0.52371	0.0376	0.34476	0.02271	0.56982	0.06323	0.34212	0.03933
0.54634	0.02561	0.34668	0.00774	0.51772	0.03715	0.34536	0.02276	0.56494	0.06275	0.34272	0.03939
0.54095	0.02516	0.34728	0.0078	0.51225	0.0367	0.34596	0.02281	0.55985	0.06227	0.34332	0.03946
0.5357	0.02471	0.34788	0.00785	0.50665	0.03625	0.34656	0.02286	0.55497	0.06179	0.34392	0.03952
0.53052	0.02426	0.34848	0.0079	0.50142	0.0358	0.34716	0.02291	0.55004	0.06131	0.34453	0.03958
0.52513	0.02381	0.34908	0.00796	0.49646	0.03535	0.34776	0.02296	0.5454	0.06083	0.34513	0.03964
0.51957	0.02336	0.34968	0.00801	0.49142	0.0349	0.34836	0.02301	0.54078	0.06035	0.34573	0.0397
0.51437	0.02291	0.35028	0.00806	0.48614	0.03445	0.34897	0.02306	0.53583	0.05987	0.34633	0.03976
0.50954	0.02246	0.35088	0.00811	0.48068	0.034	0.34957	0.02311	0.53079	0.05939	0.34693	0.03982
0.50462	0.02201	0.35148	0.00817	0.47462	0.03355	0.35017	0.02315	0.5262	0.05891	0.34753	0.03989
0.49944	0.02156	0.35208	0.00822	0.46878	0.0331	0.35077	0.0232	0.52197	0.05843	0.34814	0.03995
0.4942	0.02111	0.35268	0.00827	0.46358	0.03265	0.35137	0.02325	0.51733	0.05795	0.34874	0.04001
0.4893	0.02066	0.35328	0.00832	0.45836	0.0322	0.35197	0.0233	0.51229	0.05747	0.34934	0.04007
0.48444	0.02021	0.35388	0.00838	0.45273	0.03175	0.35257	0.02335	0.50758	0.05698	0.34994	0.04013
0.47934	0.01976	0.35448	0.00843	0.44709	0.0313	0.35318	0.0234	0.50321	0.0565	0.35054	0.04019
0.47417	0.01931	0.35508	0.00848	0.44171	0.03085	0.35378	0.02345	0.49875	0.05602	0.35114	0.04026
0.4689	0.01886	0.35568	0.00854	0.4363	0.0304	0.35438	0.0235	0.49411	0.05554	0.35175	0.04032
0.46331	0.01841	0.35627	0.00859	0.43078	0.02995	0.35498	0.02355	0.48956	0.05506	0.35235	0.04038
0.45802	0.01796	0.35687	0.00864	0.42565	0.0295	0.35558	0.0236	0.48542	0.05458	0.35295	0.04044
0.45325	0.01751	0.35747	0.00869	0.42099	0.02905	0.35618	0.02365	0.48098	0.0541	0.35355	0.0405
0.44852	0.01706	0.35807	0.00875	0.41562	0.02859	0.35678	0.0237	0.47545	0.05362	0.35415	0.04056
0.44361	0.01661	0.35867	0.0088	0.4094	0.02814	0.35739	0.02374	0.47035	0.05314	0.35475	0.04063
0.4387	0.01616	0.35927	0.00885	0.40394	0.02769	0.35799	0.02379	0.46584	0.05266	0.35536	0.04069
0.43412	0.01571	0.35987	0.0089	0.39951	0.02724	0.35859	0.02384	0.4615	0.05218	0.35596	0.04075
0.42959	0.01526	0.36047	0.00896	0.39439	0.02679	0.35919	0.02389	0.45718	0.0517	0.35656	0.04081
0.42457	0.01481	0.36107	0.00901	0.38805	0.02634	0.35979	0.02394	0.45269	0.05122	0.35716	0.04087
0.41914	0.01436	0.36167	0.00906	0.38284	0.02589	0.36039	0.02399	0.44815	0.05074	0.35776	0.04093
0.41388	0.01391	0.36227	0.00911	0.37869	0.02544	0.36099	0.02404	0.44384	0.05025	0.35836	0.04099
0.40919	0.01346	0.36287	0.00917	0.37389	0.02499	0.3616	0.02409	0.43975	0.04977	0.35897	0.04106
0.40458	0.01301	0.36347	0.00922	0.3684	0.02454	0.3622	0.02414	0.43559	0.04929	0.35957	0.04112
0.39978	0.01256	0.36407	0.00927	0.36304	0.02409	0.3628	0.02419	0.43137	0.04881	0.36017	0.04118
0.39515	0.01211	0.36467	0.00933	0.35824	0.02364	0.3634	0.02424	0.42733	0.04833	0.36077	0.04124
0.39106	0.01166	0.36527	0.00938	0.35378	0.02319	0.364	0.02428	0.42268	0.04785	0.36137	0.0413
0.38701	0.01121	0.36587	0.00943	0.34953	0.02274	0.3646	0.02433	0.41778	0.04737	0.36197	0.04136
0.38237	0.01076	0.36647	0.00948	0.34458	0.02229	0.3652	0.02438	0.41363	0.04689	0.36258	0.04143
0.37732	0.01031	0.36707	0.00954	0.339	0.02184	0.36581	0.02443	0.40972	0.04641	0.36318	0.04149
0.37241	0.00986	0.36767	0.00959	0.3339	0.02139	0.36641	0.02448	0.40559	0.04593	0.36378	0.04155
0.36763	0.0094	0.36827	0.00964	0.32918	0.02094	0.36701	0.02453	0.40128	0.04545	0.36438	0.04161
0.3629	0.00895	0.36887	0.00969	0.32391	0.02049	0.36761	0.02458	0.39698	0.04497	0.36498	0.04167
0.35829	0.0085	0.36947	0.00975	0.31848	0.02004	0.36821	0.02463	0.39277	0.04449	0.36559	0.04173
0.35388	0.00805	0.37007	0.0098	0.31389	0.01959	0.36881	0.02468	0.38859	0.04401	0.36619	0.0418
0.34982	0.0076	0.37067	0.00985	0.30937	0.01914	0.36941	0.02473	0.38437	0.04352	0.36679	0.04186
0.3458	0.00715	0.37127	0.00991	0.30386	0.01869	0.37001	0.02478	0.38009	0.04304	0.36739	0.04192
0.3409	0.0067	0.37187	0.00996	--	--	0.37062	0.02483	0.3759	0.04256	0.36799	0.04198
0.33576	0.00625	0.37247	0.01001	--	--	0.37122	0.02487	0.37173	0.04208	0.36859	0.04204
0.33141	0.0058	0.37307	0.01006	--	--	0.37182	0.02492	0.36754	0.0416	0.3692	0.0421
0.32757	0.00535	0.37367	0.01012	--	--	0.37242	0.02497	0.36343	0.04112	0.3698	0.04217
0.3233	0.0049	0.37427	0.01017	--	--	0.37302	0.02502	0.35955	0.04064	0.3704	0.04223
0.31836	0.00445	0.37487	0.01022	--	--	0.37362	0.02507	0.35557	0.04016	0.371	0.04229
0.31359	0.004	0.37547	0.01027	--	--	0.37422	0.02512	0.35155	0.03968	0.3716	0.04235
0.30948	0.00355	0.37607	0.01033	--	--	0.37483	0.02517	0.34766	0.0392	0.3722	0.04241
0.3053	0.0031	0.37667	0.01038	--	--	0.37543	0.02522	0.34376	0.03872	0.37281	0.04247
--	--	0.37726	0.01043	--	--	0.37603	0.02527	0.3397	0.03824	0.37341	0.04253
--	--	0.37786	0.01048	--	--	0.37663	0.02532	0.33604	0.03776	0.37401	0.0426
--	--	0.37846	0.01054	--	--	0.37723	0.02537	0.33226	0.03727	0.37461	0.04266
--	--	0.37906	0.01059	--	--	0.37783	0.02541	0.32839	0.03679	0.37521	0.04272
--	--	0.37966	0.01064	--	--	0.37843	0.02546	0.32456	0.03631	0.37581	0.04278
--	--	0.38026	0.0107	--	--	0.37904	0.02551	0.32037	0.03583	0.37642	0.04284
--	--	0.38086	0.01075	--	--	0.37964	0.02556	0.31587	0.03535	0.37702	0.0429
--	--	0.38146	0.0108	--	--	0.38024	0.02561	0.31315	0.03487	0.37762	0.04297
--	--	0.38206	0.01085	--	--	0.38084	0.02566	0.31074	0.03439	0.37822	0.04303
--	--	0.38266	0.01091	--	--	0.38144	0.02571	0.30634	0.03391	0.37882	0.04309
--	--	0.38326	0.01096	--	--	0.38204	0.02576	0.3012	0.03343	0.37942	0.04315
--	--	0.38386	0.01101	--	--	0.38264	0.02581	0.34766	0.0392	0.38003	0.04321
--	--	0.38446	0.01106	--	--	0.38325	0.02586	0.34376	0.03872	0.38063	0.04327
--	--	0.38506	0.01112	--	--	0.38385	0.02591	0.3397	0.03824	0.38123	0.04334
--	--	0.38566	0.01117	--	--	0.38445	0.02596	0.33604	0.03776	0.38183	0.0434
--	--	0.38626	0.01122	--	--	0.38505	0.026	0.33226	0.03727	0.38243	0.04346
--	--	0.38686	0.01128	--	--	0.38565	0.02605	0.32839	0.03679	0.38303	0.04352
--	--	0.38746	0.01133	--	--	0.38625	0.0261	0.32456	0.03631	0.38364	0.04358
--	--	0.38806	0.01138	--	--	0.38685	0.02615	0.32037	0.03583	0.38424	0.04364
--	--	0.38866	0.01143	--	--	0.38746	0.0262	0.31587	0.03535	0.38484	0.0437
--	--	0.38926	0.01149	--	--	0.38806	0.02625	0.31315	0.03487	0.38544	0.04377
--	--	0.38986	0.01154	--	--	0.38866	0.0263	0.31074	0.03439	0.38604	0.04383
--	--	0.39046	0.01159	--	--	0.38926	0.02635	0.30634	0.03391	0.38664	0.04389
--	--	0.39106	0.01164	--	--	0.38986	0.0264	0.3012	0.03343	0.38725	0.04395
--	--	0.39166	0.0117	--	--	0.39046	0.02645	--	--	0.38785	0.04401
--	--	0.39226	0.01175	--	--	0.39106	0.0265	--	--	0.38845	0.04407
--	--	0.39286	0.0118	--	--	0.39166	0.02654	--	--	0.38905	0.04414
--	--	0.39346	0.01185	--	--	0.39227	0.02659	--	--	0.38965	0.0442
--	--	0.39406	0.01191	--	--	0.39287	0.02664	--	--	0.39025	0.04426
--	--	0.39466	0.01196	--	--	0.39347	0.02669	--	--	0.39086	0.04432
--	--	0.39526	0.01201	--	--	0.39407	0.02674	--	--	0.39146	0.04438
--	--	0.39586	0.01207	--	--	0.39467	0.02679	--	--	0.39206	0.04444
--	--	0.39646	0.01212	--	--	0.39527	0.02684	--	--	0.39266	0.04451
--	--	0.39706	0.01217	--	--	0.39587	0.02689	--	--	0.39326	0.04457
--	--	0.39765	0.01222	--	--	0.39648	0.02694	--	--	0.39386	0.04463
--	--	0.39825	0.01228	--	--	0.39708	0.02699	--	--	0.39447	0.04469
--	--	0.39885	0.01233	--	--	0.39768	0.02704	--	--	0.39507	0.04475
--	--	0.39945	0.01238	--	--	0.39828	0.02709	--	--	0.39567	0.04481
--	--	0.40005	0.01243	--	--	0.39888	0.02713	--	--	0.39627	0.04487
--	--	0.40065	0.01249	--	--	0.39948	0.02718	--	--	0.39687	0.04494
--	--	0.40125	0.01254	--	--	0.40008	0.02723	--	--	0.39748	0.045
--	--	0.40185	0.01259	--	--	0.40069	0.02728	--	--	0.39808	0.04506
--	--	0.40245	0.01265	--	--	0.40129	0.02733	--	--	0.39868	0.04512
--	--	0.40305	0.0127	--	--	0.40189	0.02738	--	--	0.39928	0.04518
--	--	0.40365	0.01275	--	--	0.40249	0.02743	--	--	0.39988	0.04524
--	--	0.40425	0.0128	--	--	0.40309	0.02748	--	--	0.40048	0.04531
--	--	0.40485	0.01286	--	--	0.40369	0.02753	--	--	0.40109	0.04537
--	--	0.40545	0.01291	--	--	0.40429	0.02758	--	--	0.40169	0.04543
--	--	0.40605	0.01296	--	--	0.4049	0.02763	--	--	0.40229	0.04549
--	--	0.40665	0.01301	--	--	0.4055	0.02767	--	--	0.40289	0.04555
--	--	0.40725	0.01307	--	--	0.4061	0.02772	--	--	0.40349	0.04561
--	--	0.40785	0.01312	--	--	0.4067	0.02777	--	--	0.40409	0.04568
--	--	0.40845	0.01317	--	--	0.4073	0.02782	--	--	0.4047	0.04574
--	--	0.40905	0.01322	--	--	0.4079	0.02787	--	--	0.4053	0.0458
--	--	0.40965	0.01328	--	--	0.4085	0.02792	--	--	0.4059	0.04586
--	--	0.41025	0.01333	--	--	0.4091	0.02797	--	--	0.4065	0.04592
--	--	0.41085	0.01338	--	--	0.40971	0.02802	--	--	0.4071	0.04598
--	--	0.41145	0.01344	--	--	0.41031	0.02807	--	--	0.4077	0.04605
--	--	0.41205	0.01349	--	--	0.41091	0.02812	--	--	0.40831	0.04611
--	--	0.41265	0.01354	--	--	0.41151	0.02817	--	--	0.40891	0.04617
--	--	0.41325	0.01359	--	--	0.41211	0.02822	--	--	0.40951	0.04623
--	--	0.41385	0.01365	--	--	0.41271	0.02826	--	--	0.41011	0.04629
--	--	0.41445	0.0137	--	--	0.41331	0.02831	--	--	0.41071	0.04635
--	--	0.41505	0.01375	--	--	0.41392	0.02836	--	--	0.41131	0.04641
--	--	0.41565	0.0138	--	--	0.41452	0.02841	--	--	0.41192	0.04648
--	--	0.41625	0.01386	--	--	0.41512	0.02846	--	--	0.41252	0.04654
--	--	0.41685	0.01391	--	--	0.41572	0.02851	--	--	0.41312	0.0466
--	--	0.41745	0.01396	--	--	0.41632	0.02856	--	--	0.41372	0.04666
--	--	0.41805	0.01402	--	--	0.41692	0.02861	--	--	0.41432	0.04672
--	--	0.41864	0.01407	--	--	0.41752	0.02866	--	--	0.41492	0.04678
--	--	0.41924	0.01412	--	--	0.41813	0.02871	--	--	0.41553	0.04685
--	--	0.41984	0.01417	--	--	0.41873	0.02876	--	--	0.41613	0.04691
--	--	0.42044	0.01423	--	--	0.41933	0.0288	--	--	0.41673	0.04697
--	--	0.42104	0.01428	--	--	0.41993	0.02885	--	--	0.41733	0.04703
--	--	0.42164	0.01433	--	--	0.42053	0.0289	--	--	0.41793	0.04709
--	--	0.42224	0.01438	--	--	0.42113	0.02895	--	--	0.41853	0.04715
--	--	0.42284	0.01444	--	--	0.42173	0.029	--	--	0.41914	0.04722
--	--	0.42344	0.01449	--	--	0.42234	0.02905	--	--	0.41974	0.04728
--	--	0.42404	0.01454	--	--	0.42294	0.0291	--	--	0.42034	0.04734
--	--	0.42464	0.0146	--	--	0.42354	0.02915	--	--	0.42094	0.0474
--	--	0.42524	0.01465	--	--	0.42414	0.0292	--	--	0.42154	0.04746
--	--	0.42584	0.0147	--	--	0.42474	0.02925	--	--	0.42214	0.04752
--	--	0.42644	0.01475	--	--	0.42534	0.0293	--	--	0.42275	0.04758
--	--	0.42704	0.01481	--	--	0.42594	0.02935	--	--	0.42335	0.04765
--	--	0.42764	0.01486	--	--	0.42655	0.02939	--	--	0.42395	0.04771
--	--	0.42824	0.01491	--	--	0.42715	0.02944	--	--	0.42455	0.04777
--	--	0.42884	0.01496	--	--	0.42775	0.02949	--	--	0.42515	0.04783
--	--	0.42944	0.01502	--	--	0.42835	0.02954	--	--	0.42575	0.04789
--	--	0.43004	0.01507	--	--	0.42895	0.02959	--	--	0.42636	0.04795
--	--	0.43064	0.01512	--	--	0.42955	0.02964	--	--	0.42696	0.04802
--	--	0.43124	0.01517	--	--	0.43015	0.02969	--	--	0.42756	0.04808
--	--	0.43184	0.01523	--	--	0.43075	0.02974	--	--	0.42816	0.04814
--	--	0.43244	0.01528	--	--	0.43136	0.02979	--	--	0.42876	0.0482
--	--	0.43304	0.01533	--	--	0.43196	0.02984	--	--	0.42936	0.04826
--	--	0.43364	0.01539	--	--	0.43256	0.02989	--	--	0.42997	0.04832
--	--	0.43424	0.01544	--	--	0.43316	0.02994	--	--	0.43057	0.04839
--	--	0.43484	0.01549	--	--	0.43376	0.02998	--	--	0.43117	0.04845
--	--	0.43544	0.01554	--	--	0.43436	0.03003	--	--	0.43177	0.04851
--	--	0.43604	0.0156	--	--	0.43496	0.03008	--	--	0.43237	0.04857
--	--	0.43664	0.01565	--	--	0.43557	0.03013	--	--	0.43298	0.04863
--	--	0.43724	0.0157	--	--	0.43617	0.03018	--	--	0.43358	0.04869
--	--	0.43784	0.01575	--	--	0.43677	0.03023	--	--	0.43418	0.04875
--	--	0.43844	0.01581	--	--	0.43737	0.03028	--	--	0.43478	0.04882
--	--	0.43903	0.01586	--	--	0.43797	0.03033	--	--	0.43538	0.04888
--	--	0.43963	0.01591	--	--	0.43857	0.03038	--	--	0.43598	0.04894
--	--	0.44023	0.01597	--	--	0.43917	0.03043	--	--	0.43659	0.049
--	--	0.44083	0.01602	--	--	0.43978	0.03048	--	--	0.43719	0.04906
--	--	0.44143	0.01607	--	--	0.44038	0.03052	--	--	0.43779	0.04912
--	--	0.44203	0.01612	--	--	0.44098	0.03057	--	--	0.43839	0.04919
--	--	0.44263	0.01618	--	--	0.44158	0.03062	--	--	0.43899	0.04925
--	--	0.44323	0.01623	--	--	0.44218	0.03067	--	--	0.43959	0.04931
--	--	0.44383	0.01628	--	--	0.44278	0.03072	--	--	0.4402	0.04937
--	--	0.44443	0.01633	--	--	0.44338	0.03077	--	--	0.4408	0.04943
--	--	0.44503	0.01639	--	--	0.44399	0.03082	--	--	0.4414	0.04949
--	--	0.44563	0.01644	--	--	0.44459	0.03087	--	--	0.442	0.04956
--	--	0.44623	0.01649	--	--	0.44519	0.03092	--	--	0.4426	0.04962
--	--	0.44683	0.01654	--	--	0.44579	0.03097	--	--	0.4432	0.04968
--	--	0.44743	0.0166	--	--	0.44639	0.03102	--	--	0.44381	0.04974
--	--	0.44803	0.01665	--	--	0.44699	0.03107	--	--	0.44441	0.0498
--	--	0.44863	0.0167	--	--	0.44759	0.03111	--	--	0.44501	0.04986
--	--	0.44923	0.01676	--	--	0.4482	0.03116	--	--	0.44561	0.04993
--	--	0.44983	0.01681	--	--	0.4488	0.03121	--	--	0.44621	0.04999
--	--	0.45043	0.01686	--	--	0.4494	0.03126	--	--	0.44681	0.05005
--	--	0.45103	0.01691	--	--	0.45	0.03131	--	--	0.44742	0.05011
--	--	0.45163	0.01697	--	--	0.4506	0.03136	--	--	0.44802	0.05017
--	--	0.45223	0.01702	--	--	0.4512	0.03141	--	--	0.44862	0.05023
--	--	0.45283	0.01707	--	--	0.4518	0.03146	--	--	0.44922	0.05029
--	--	0.45343	0.01712	--	--	0.4524	0.03151	--	--	0.44982	0.05036
--	--	0.45403	0.01718	--	--	0.45301	0.03156	--	--	0.45042	0.05042
--	--	0.45463	0.01723	--	--	0.45361	0.03161	--	--	0.45103	0.05048
--	--	0.45523	0.01728	--	--	0.45421	0.03165	--	--	0.45163	0.05054
--	--	0.45583	0.01734	--	--	0.45481	0.0317	--	--	0.45223	0.0506
--	--	0.45643	0.01739	--	--	0.45541	0.03175	--	--	0.45283	0.05066
--	--	0.45703	0.01744	--	--	0.45601	0.0318	--	--	0.45343	0.05073
--	--	0.45763	0.01749	--	--	0.45661	0.03185	--	--	0.45403	0.05079
--	--	0.45823	0.01755	--	--	0.45722	0.0319	--	--	0.45464	0.05085
--	--	0.45883	0.0176	--	--	0.45782	0.03195	--	--	0.45524	0.05091
--	--	0.45943	0.01765	--	--	0.45842	0.032	--	--	0.45584	0.05097
--	--	0.46002	0.0177	--	--	0.45902	0.03205	--	--	0.45644	0.05103
--	--	0.46062	0.01776	--	--	0.45962	0.0321	--	--	0.45704	0.0511
--	--	0.46122	0.01781	--	--	0.46022	0.03215	--	--	0.45764	0.05116
--	--	0.46182	0.01786	--	--	0.46082	0.0322	--	--	0.45825	0.05122
--	--	0.46242	0.01791	--	--	0.46143	0.03224	--	--	0.45885	0.05128
--	--	0.46302	0.01797	--	--	0.46203	0.03229	--	--	0.45945	0.05134
--	--	0.46362	0.01802	--	--	0.46263	0.03234	--	--	0.46005	0.0514
--	--	0.46422	0.01807	--	--	0.46323	0.03239	--	--	0.46065	0.05146
--	--	0.46482	0.01813	--	--	0.46383	0.03244	--	--	0.46125	0.05153
--	--	0.46542	0.01818	--	--	0.46443	0.03249	--	--	0.46186	0.05159
--	--	0.46602	0.01823	--	--	0.46503	0.03254	--	--	0.46246	0.05165
--	--	0.46662	0.01828	--	--	0.46564	0.03259	--	--	0.46306	0.05171
--	--	0.46722	0.01834	--	--	0.46624	0.03264	--	--	0.46366	0.05177
--	--	0.46782	0.01839	--	--	0.46684	0.03269	--	--	0.46426	0.05183
--	--	0.46842	0.01844	--	--	0.46744	0.03274	--	--	0.46487	0.0519
--	--	0.46902	0.01849	--	--	0.46804	0.03278	--	--	0.46547	0.05196
--	--	0.46962	0.01855	--	--	0.46864	0.03283	--	--	0.46607	0.05202
--	--	0.47022	0.0186	--	--	0.46924	0.03288	--	--	0.46667	0.05208
--	--	0.47082	0.01865	--	--	0.46984	0.03293	--	--	0.46727	0.05214
--	--	0.47142	0.01871	--	--	0.47045	0.03298	--	--	0.46787	0.0522
--	--	0.47202	0.01876	--	--	0.47105	0.03303	--	--	0.46848	0.05227
--	--	0.47262	0.01881	--	--	0.47165	0.03308	--	--	0.46908	0.05233
--	--	0.47322	0.01886	--	--	0.47225	0.03313	--	--	0.46968	0.05239
--	--	0.47382	0.01892	--	--	0.47285	0.03318	--	--	0.47028	0.05245
--	--	0.47442	0.01897	--	--	0.47345	0.03323	--	--	0.47088	0.05251
--	--	0.47502	0.01902	--	--	0.47405	0.03328	--	--	0.47148	0.05257
--	--	0.47562	0.01907	--	--	0.47466	0.03333	--	--	0.47209	0.05263
--	--	0.47622	0.01913	--	--	0.47526	0.03337	--	--	0.47269	0.0527
--	--	0.47682	0.01918	--	--	0.47586	0.03342	--	--	0.47329	0.05276
--	--	0.47742	0.01923	--	--	0.47646	0.03347	--	--	0.47389	0.05282
--	--	0.47802	0.01928	--	--	0.47706	0.03352	--	--	0.47449	0.05288
--	--	0.47862	0.01934	--	--	0.47766	0.03357	--	--	0.47509	0.05294
--	--	0.47922	0.01939	--	--	0.47826	0.03362	--	--	0.4757	0.053
--	--	0.47982	0.01944	--	--	0.47887	0.03367	--	--	0.4763	0.05307
--	--	0.48042	0.0195	--	--	0.47947	0.03372	--	--	0.4769	0.05313
--	--	0.48101	0.01955	--	--	0.48007	0.03377	--	--	0.4775	0.05319
--	--	0.48161	0.0196	--	--	0.48067	0.03382	--	--	0.4781	0.05325
--	--	0.48221	0.01965	--	--	0.48127	0.03387	--	--	0.4787	0.05331
--	--	0.48281	0.01971	--	--	0.48187	0.03391	--	--	0.47931	0.05337
--	--	0.48341	0.01976	--	--	0.48247	0.03396	--	--	0.47991	0.05344
--	--	0.48401	0.01981	--	--	0.48308	0.03401	--	--	0.48051	0.0535
--	--	0.48461	0.01986	--	--	0.48368	0.03406	--	--	0.48111	0.05356
--	--	0.48521	0.01992	--	--	0.48428	0.03411	--	--	0.48171	0.05362
--	--	0.48581	0.01997	--	--	0.48488	0.03416	--	--	0.48231	0.05368
--	--	0.48641	0.02002	--	--	0.48548	0.03421	--	--	0.48292	0.05374
--	--	0.48701	0.02008	--	--	0.48608	0.03426	--	--	0.48352	0.05381
--	--	0.48761	0.02013	--	--	0.48668	0.03431	--	--	0.48412	0.05387
--	--	0.48821	0.02018	--	--	0.48729	0.03436	--	--	0.48472	0.05393
--	--	0.48881	0.02023	--	--	0.48789	0.03441	--	--	0.48532	0.05399
--	--	0.48941	0.02029	--	--	0.48849	0.03446	--	--	0.48592	0.05405
--	--	0.49001	0.02034	--	--	0.48909	0.0345	--	--	0.48653	0.05411
--	--	0.49061	0.02039	--	--	0.48969	0.03455	--	--	0.48713	0.05417
--	--	0.49121	0.02044	--	--	0.49029	0.0346	--	--	0.48773	0.05424
--	--	0.49181	0.0205	--	--	0.49089	0.03465	--	--	0.48833	0.0543
--	--	0.49241	0.02055	--	--	0.49149	0.0347	--	--	0.48893	0.05436
--	--	0.49301	0.0206	--	--	0.4921	0.03475	--	--	0.48953	0.05442
--	--	0.49361	0.02065	--	--	0.4927	0.0348	--	--	0.49014	0.05448
--	--	0.49421	0.02071	--	--	0.4933	0.03485	--	--	0.49074	0.05454
--	--	0.49481	0.02076	--	--	0.4939	0.0349	--	--	0.49134	0.05461
--	--	0.49541	0.02081	--	--	0.4945	0.03495	--	--	0.49194	0.05467
--	--	0.49601	0.02087	--	--	0.4951	0.035	--	--	0.49254	0.05473
--	--	0.49661	0.02092	--	--	0.4957	0.03504	--	--	0.49314	0.05479
--	--	0.49721	0.02097	--	--	0.49631	0.03509	--	--	0.49375	0.05485
--	--	0.49781	0.02102	--	--	0.49691	0.03514	--	--	0.49435	0.05491
--	--	0.49841	0.02108	--	--	0.49751	0.03519	--	--	0.49495	0.05498
--	--	0.49901	0.02113	--	--	0.49811	0.03524	--	--	0.49555	0.05504
--	--	0.49961	0.02118	--	--	0.49871	0.03529	--	--	0.49615	0.0551
--	--	0.50021	0.02123	--	--	0.49931	0.03534	--	--	0.49675	0.05516
--	--	0.50081	0.02129	--	--	0.49991	0.03539	--	--	0.49736	0.05522
--	--	0.5014	0.02134	--	--	0.50052	0.03544	--	--	0.49796	0.05528
--	--	0.502	0.02139	--	--	0.50112	0.03549	--	--	0.49856	0.05534
--	--	0.5026	0.02145	--	--	0.50172	0.03554	--	--	0.49916	0.05541
--	--	0.5032	0.0215	--	--	0.50232	0.03559	--	--	0.49976	0.05547
--	--	0.5038	0.02155	--	--	0.50292	0.03563	--	--	0.50037	0.05553
--	--	0.5044	0.0216	--	--	0.50352	0.03568	--	--	0.50097	0.05559
--	--	0.505	0.02166	--	--	0.50412	0.03573	--	--	0.50157	0.05565
--	--	0.5056	0.02171	--	--	0.50473	0.03578	--	--	0.50217	0.05571
--	--	0.5062	0.02176	--	--	0.50533	0.03583	--	--	0.50277	0.05578
--	--	0.5068	0.02181	--	--	0.50593	0.03588	--	--	0.50337	0.05584
--	--	0.5074	0.02187	--	--	0.50653	0.03593	--	--	0.50398	0.0559
--	--	0.508	0.02192	--	--	0.50713	0.03598	--	--	0.50458	0.05596
--	--	0.5086	0.02197	--	--	0.50773	0.03603	--	--	0.50518	0.05602
--	--	0.5092	0.02202	--	--	0.50833	0.03608	--	--	0.50578	0.05608
--	--	0.5098	0.02208	--	--	0.50893	0.03613	--	--	0.50638	0.05615
--	--	0.5104	0.02213	--	--	0.50954	0.03617	--	--	0.50698	0.05621
--	--	0.511	0.02218	--	--	0.51014	0.03622	--	--	0.50759	0.05627
--	--	0.5116	0.02224	--	--	0.51074	0.03627	--	--	0.50819	0.05633
--	--	0.5122	0.02229	--	--	0.51134	0.03632	--	--	0.50879	0.05639
--	--	0.5128	0.02234	--	--	0.51194	0.03637	--	--	0.50939	0.05645
--	--	0.5134	0.02239	--	--	0.51254	0.03642	--	--	0.50999	0.05652
--	--	0.514	0.02245	--	--	0.51314	0.03647	--	--	0.51059	0.05658
--	--	0.5146	0.0225	--	--	0.51375	0.03652	--	--	0.5112	0.05664
--	--	0.5152	0.02255	--	--	0.51435	0.03657	--	--	0.5118	0.0567
--	--	0.5158	0.0226	--	--	0.51495	0.03662	--	--	0.5124	0.05676
--	--	0.5164	0.02266	--	--	0.51555	0.03667	--	--	0.513	0.05682
--	--	0.517	0.02271	--	--	0.51615	0.03672	--	--	0.5136	0.05688
--	--	0.5176	0.02276	--	--	0.51675	0.03676	--	--	0.5142	0.05695
--	--	0.5182	0.02282	--	--	0.51735	0.03681	--	--	0.51481	0.05701
--	--	0.5188	0.02287	--	--	0.51796	0.03686	--	--	0.51541	0.05707
--	--	0.5194	0.02292	--	--	0.51856	0.03691	--	--	0.51601	0.05713
--	--	0.52	0.02297	--	--	0.51916	0.03696	--	--	0.51661	0.05719
--	--	0.5206	0.02303	--	--	0.51976	0.03701	--	--	0.51721	0.05725
--	--	0.5212	0.02308	--	--	0.52036	0.03706	--	--	0.51781	0.05732
--	--	0.5218	0.02313	--	--	0.52096	0.03711	--	--	0.51842	0.05738
--	--	0.52239	0.02318	--	--	0.52156	0.03716	--	--	0.51902	0.05744
--	--	0.52299	0.02324	--	--	0.52217	0.03721	--	--	0.51962	0.0575
--	--	0.52359	0.02329	--	--	0.52277	0.03726	--	--	0.52022	0.05756
--	--	0.52419	0.02334	--	--	0.52337	0.0373	--	--	0.52082	0.05762
--	--	0.52479	0.02339	--	--	0.52397	0.03735	--	--	0.52142	0.05769
--	--	0.52539	0.02345	--	--	0.52457	0.0374	--	--	0.52203	0.05775
--	--	0.52599	0.0235	--	--	0.52517	0.03745	--	--	0.52263	0.05781
--	--	0.52659	0.02355	--	--	0.52577	0.0375	--	--	0.52323	0.05787
--	--	0.52719	0.02361	--	--	0.52638	0.03755	--	--	0.52383	0.05793
--	--	0.52779	0.02366	--	--	0.52698	0.0376	--	--	0.52443	0.05799
--	--	0.52839	0.02371	--	--	0.52758	0.03765	--	--	0.52503	0.05805
--	--	0.52899	0.02376	--	--	0.52818	0.0377	--	--	0.52564	0.05812
--	--	0.52959	0.02382	--	--	0.52878	0.03775	--	--	0.52624	0.05818
--	--	0.53019	0.02387	--	--	0.52938	0.0378	--	--	0.52684	0.05824
--	--	0.53079	0.02392	--	--	0.52998	0.03785	--	--	0.52744	0.0583
--	--	0.53139	0.02397	--	--	0.53058	0.03789	--	--	0.52804	0.05836
--	--	0.53199	0.02403	--	--	0.53119	0.03794	--	--	0.52864	0.05842
--	--	0.53259	0.02408	--	--	0.53179	0.03799	--	--	0.52925	0.05849
--	--	0.53319	0.02413	--	--	0.53239	0.03804	--	--	0.52985	0.05855
--	--	0.53379	0.02419	--	--	0.53299	0.03809	--	--	0.53045	0.05861
--	--	0.53439	0.02424	--	--	0.53359	0.03814	--	--	0.53105	0.05867
--	--	0.53499	0.02429	--	--	0.53419	0.03819	--	--	0.53165	0.05873
--	--	0.53559	0.02434	--	--	0.53479	0.03824	--	--	0.53226	0.05879
--	--	0.53619	0.0244	--	--	0.5354	0.03829	--	--	0.53286	0.05886
--	--	0.53679	0.02445	--	--	0.536	0.03834	--	--	0.53346	0.05892
--	--	0.53739	0.0245	--	--	0.5366	0.03839	--	--	0.53406	0.05898
--	--	0.53799	0.02455	--	--	0.5372	0.03843	--	--	0.53466	0.05904
--	--	0.53859	0.02461	--	--	0.5378	0.03848	--	--	0.53526	0.0591
--	--	0.53919	0.02466	--	--	0.5384	0.03853	--	--	0.53587	0.05916
--	--	0.53979	0.02471	--	--	0.539	0.03858	--	--	0.53647	0.05922
--	--	0.54039	0.02476	--	--	0.53961	0.03863	--	--	0.53707	0.05929
--	--	0.54099	0.02482	--	--	0.54021	0.03868	--	--	0.53767	0.05935
--	--	0.54159	0.02487	--	--	0.54081	0.03873	--	--	0.53827	0.05941
--	--	0.54219	0.02492	--	--	0.54141	0.03878	--	--	0.53887	0.05947
--	--	0.54279	0.02498	--	--	0.54201	0.03883	--	--	0.53948	0.05953
--	--	0.54338	0.02503	--	--	0.54261	0.03888	--	--	0.54008	0.05959
--	--	0.54398	0.02508	--	--	0.54321	0.03893	--	--	0.54068	0.05966
--	--	0.54458	0.02513	--	--	0.54382	0.03898	--	--	0.54128	0.05972
--	--	0.54518	0.02519	--	--	0.54442	0.03902	--	--	0.54188	0.05978
--	--	0.54578	0.02524	--	--	0.54502	0.03907	--	--	0.54248	0.05984
--	--	0.54638	0.02529	--	--	0.54562	0.03912	--	--	0.54309	0.0599
--	--	0.54698	0.02534	--	--	0.54622	0.03917	--	--	0.54369	0.05996
--	--	0.54758	0.0254	--	--	0.54682	0.03922	--	--	0.54429	0.06003
--	--	0.54818	0.02545	--	--	0.54742	0.03927	--	--	0.54489	0.06009
--	--	0.54878	0.0255	--	--	0.54803	0.03932	--	--	0.54549	0.06015
--	--	0.54938	0.02556	--	--	0.54863	0.03937	--	--	0.54609	0.06021
--	--	0.54998	0.02561	--	--	0.54923	0.03942	--	--	0.5467	0.06027
--	--	0.55058	0.02566	--	--	0.54983	0.03947	--	--	0.5473	0.06033
--	--	0.55118	0.02571	--	--	0.55043	0.03952	--	--	0.5479	0.0604
--	--	0.55178	0.02577	--	--	0.55103	0.03957	--	--	0.5485	0.06046
--	--	0.55238	0.02582	--	--	0.55163	0.03961	--	--	0.5491	0.06052
--	--	0.55298	0.02587	--	--	0.55223	0.03966	--	--	0.5497	0.06058
--	--	0.55358	0.02592	--	--	0.55284	0.03971	--	--	0.55031	0.06064
--	--	0.55418	0.02598	--	--	0.55344	0.03976	--	--	0.55091	0.0607
--	--	0.55478	0.02603	--	--	0.55404	0.03981	--	--	0.55151	0.06076
--	--	0.55538	0.02608	--	--	0.55464	0.03986	--	--	0.55211	0.06083
--	--	0.55598	0.02614	--	--	0.55524	0.03991	--	--	0.55271	0.06089
--	--	0.55658	0.02619	--	--	0.55584	0.03996	--	--	0.55331	0.06095
--	--	0.55718	0.02624	--	--	0.55644	0.04001	--	--	0.55392	0.06101
--	--	0.55778	0.02629	--	--	0.55705	0.04006	--	--	0.55452	0.06107
--	--	0.55838	0.02635	--	--	0.55765	0.04011	--	--	0.55512	0.06113
--	--	0.55898	0.0264	--	--	0.55825	0.04015	--	--	0.55572	0.0612
--	--	0.55958	0.02645	--	--	0.55885	0.0402	--	--	0.55632	0.06126
--	--	0.56018	0.0265	--	--	0.55945	0.04025	--	--	0.55692	0.06132
--	--	0.56078	0.02656	--	--	0.56005	0.0403	--	--	0.55753	0.06138
--	--	0.56138	0.02661	--	--	0.56065	0.04035	--	--	0.55813	0.06144
--	--	0.56198	0.02666	--	--	0.56126	0.0404	--	--	0.55873	0.0615
--	--	0.56258	0.02671	--	--	0.56186	0.04045	--	--	0.55933	0.06157
--	--	0.56318	0.02677	--	--	0.56246	0.0405	--	--	0.55993	0.06163
--	--	0.56377	0.02682	--	--	0.56306	0.04055	--	--	0.56053	0.06169
--	--	0.56437	0.02687	--	--	0.56366	0.0406	--	--	0.56114	0.06175
--	--	0.56497	0.02693	--	--	0.56426	0.04065	--	--	0.56174	0.06181
--	--	0.56557	0.02698	--	--	0.56486	0.0407	--	--	0.56234	0.06187
--	--	0.56617	0.02703	--	--	0.56547	0.04074	--	--	0.56294	0.06193
--	--	0.56677	0.02708	--	--	0.56607	0.04079	--	--	0.56354	0.062
--	--	0.56737	0.02714	--	--	0.56667	0.04084	--	--	0.56414	0.06206
--	--	0.56797	0.02719	--	--	0.56727	0.04089	--	--	0.56475	0.06212
--	--	0.56857	0.02724	--	--	0.56787	0.04094	--	--	0.56535	0.06218
--	--	0.56917	0.02729	--	--	0.56847	0.04099	--	--	0.56595	0.06224
--	--	0.56977	0.02735	--	--	0.56907	0.04104	--	--	0.56655	0.0623
--	--	0.57037	0.0274	--	--	0.56967	0.04109	--	--	0.56715	0.06237
--	--	0.57097	0.02745	--	--	0.57028	0.04114	--	--	0.56776	0.06243
--	--	0.57157	0.02751	--	--	0.57088	0.04119	--	--	0.56836	0.06249
--	--	0.57217	0.02756	--	--	0.57148	0.04124	--	--	0.56896	0.06255
--	--	0.57277	0.02761	--	--	0.57208	0.04128	--	--	0.56956	0.06261
--	--	0.57337	0.02766	--	--	0.57268	0.04133	--	--	0.57016	0.06267
--	--	0.57397	0.02772	--	--	0.57328	0.04138	--	--	0.57076	0.06274
--	--	0.57457	0.02777	--	--	0.57388	0.04143	--	--	0.57137	0.0628
--	--	0.57517	0.02782	--	--	0.57449	0.04148	--	--	0.57197	0.06286
--	--	0.57577	0.02787	--	--	0.57509	0.04153	--	--	0.57257	0.06292
--	--	0.57637	0.02793	--	--	0.57569	0.04158	--	--	0.57317	0.06298
--	--	0.57697	0.02798	--	--	0.57629	0.04163	--	--	0.57377	0.06304
--	--	0.57757	0.02803	--	--	0.57689	0.04168	--	--	0.57437	0.0631
--	--	0.57817	0.02808	--	--	0.57749	0.04173	--	--	0.57498	0.06317
--	--	0.57877	0.02814	--	--	0.57809	0.04178	--	--	0.57558	0.06323
--	--	0.57937	0.02819	--	--	0.5787	0.04183	--	--	0.57618	0.06329
--	--	0.57997	0.02824	--	--	0.5793	0.04187	--	--	0.57678	0.06335
--	--	0.58057	0.0283	--	--	0.5799	0.04192	--	--	0.57738	0.06341
--	--	0.58117	0.02835	--	--	0.5805	0.04197	--	--	0.57798	0.06347
--	--	0.58177	0.0284	--	--	0.5811	0.04202	--	--	0.57859	0.06354
--	--	0.58237	0.02845	--	--	0.5817	0.04207	--	--	0.57919	0.0636
--	--	0.58297	0.02851	--	--	0.5823	0.04212	--	--	0.57979	0.06366
--	--	0.58357	0.02856	--	--	0.58291	0.04217	--	--	0.58039	0.06372
--	--	0.58417	0.02861	--	--	0.58351	0.04222	--	--	0.58099	0.06378
--	--	0.58476	0.02866	--	--	0.58411	0.04227	--	--	0.58159	0.06384
--	--	0.58536	0.02872	--	--	0.58471	0.04232	--	--	0.5822	0.06391
--	--	0.58596	0.02877	--	--	0.58531	0.04237	--	--	0.5828	0.06397
--	--	0.58656	0.02882	--	--	0.58591	0.04241	--	--	0.5834	0.06403
--	--	0.58716	0.02888	--	--	0.58651	0.04246	--	--	0.584	0.06409
--	--	0.58776	0.02893	--	--	0.58712	0.04251	--	--	0.5846	0.06415
--	--	0.58836	0.02898	--	--	0.58772	0.04256	--	--	0.5852	0.06421
--	--	0.58896	0.02903	--	--	0.58832	0.04261	--	--	0.58581	0.06428
--	--	0.58956	0.02909	--	--	0.58892	0.04266	--	--	0.58641	0.06434
--	--	0.59016	0.02914	--	--	0.58952	0.04271	--	--	0.58701	0.0644
--	--	0.59076	0.02919	--	--	0.59012	0.04276	--	--	0.58761	0.06446
--	--	0.59136	0.02924	--	--	0.59072	0.04281	--	--	0.58821	0.06452
--	--	0.59196	0.0293	--	--	0.59132	0.04286	--	--	0.58881	0.06458
--	--	0.59256	0.02935	--	--	0.59193	0.04291	--	--	0.58942	0.06464
--	--	0.59316	0.0294	--	--	0.59253	0.04296	--	--	0.59002	0.06471
--	--	0.59376	0.02945	--	--	0.59313	0.043	--	--	0.59062	0.06477
--	--	0.59436	0.02951	--	--	0.59373	0.04305	--	--	0.59122	0.06483
--	--	0.59496	0.02956	--	--	0.59433	0.0431	--	--	0.59182	0.06489
--	--	0.59556	0.02961	--	--	0.59493	0.04315	--	--	0.59242	0.06495
--	--	0.59616	0.02967	--	--	0.59553	0.0432	--	--	0.59303	0.06501
--	--	0.59676	0.02972	--	--	0.59614	0.04325	--	--	0.59363	0.06508
--	--	0.59736	0.02977	--	--	0.59674	0.0433	--	--	0.59423	0.06514
--	--	0.59796	0.02982	--	--	0.59734	0.04335	--	--	0.59483	0.0652
--	--	0.59856	0.02988	--	--	0.59794	0.0434	--	--	0.59543	0.06526
--	--	0.59916	0.02993	--	--	0.59854	0.04345	--	--	0.59603	0.06532
--	--	0.59976	0.02998	--	--	0.59914	0.0435	--	--	0.59664	0.06538
--	--	0.60036	0.03003	--	--	0.59974	0.04354	--	--	0.59724	0.06545
--	--	0.60096	0.03009	--	--	0.60035	0.04359	--	--	0.59784	0.06551
--	--	0.60156	0.03014	--	--	0.60095	0.04364	--	--	0.59844	0.06557
--	--	0.60216	0.03019	--	--	0.60155	0.04369	--	--	0.59904	0.06563
--	--	0.60276	0.03025	--	--	0.60215	0.04374	--	--	0.59965	0.06569
--	--	0.60336	0.0303	--	--	0.60275	0.04379	--	--	0.60025	0.06575
--	--	0.60396	0.03035	--	--	0.60335	0.04384	--	--	0.60085	0.06581
--	--	0.60456	0.0304	--	--	0.60395	0.04389	--	--	0.60145	0.06588
--	--	0.60515	0.03046	--	--	0.60456	0.04394	--	--	0.60205	0.06594
--	--	0.60575	0.03051	--	--	0.60516	0.04399	--	--	0.60265	0.066
--	--	0.60635	0.03056	--	--	0.60576	0.04404	--	--	0.60326	0.06606
--	--	0.60695	0.03061	--	--	0.60636	0.04409	--	--	0.60386	0.06612
--	--	0.60755	0.03067	--	--	0.60696	0.04413	--	--	0.60446	0.06618
--	--	0.60815	0.03072	--	--	0.60756	0.04418	--	--	0.60506	0.06625
--	--	0.60875	0.03077	--	--	0.60816	0.04423	--	--	0.60566	0.06631
--	--	0.60935	0.03082	--	--	0.60877	0.04428	--	--	0.60626	0.06637
--	--	0.60995	0.03088	--	--	0.60937	0.04433	--	--	0.60687	0.06643
--	--	0.61055	0.03093	--	--	0.60997	0.04438	--	--	0.60747	0.06649
--	--	0.61115	0.03098	--	--	0.61057	0.04443	--	--	0.60807	0.06655
--	--	0.61175	0.03104	--	--	0.61117	0.04448	--	--	0.60867	0.06662
--	--	0.61235	0.03109	--	--	0.61177	0.04453	--	--	0.60927	0.06668
--	--	0.61295	0.03114	--	--	0.61237	0.04458	--	--	0.60987	0.06674
--	--	0.61355	0.03119	--	--	0.61297	0.04463	--	--	0.61048	0.0668
--	--	0.61415	0.03125	--	--	0.61358	0.04467	--	--	0.61108	0.06686
--	--	0.61475	0.0313	--	--	0.61418	0.04472	--	--	0.61168	0.06692
--	--	0.61535	0.03135	--	--	0.61478	0.04477	--	--	0.61228	0.06698
--	--	0.61595	0.0314	--	--	0.61538	0.04482	--	--	0.61288	0.06705
--	--	0.61655	0.03146	--	--	0.61598	0.04487	--	--	0.61348	0.06711
--	--	0.61715	0.03151	--	--	0.61658	0.04492	--	--	0.61409	0.06717
--	--	0.61775	0.03156	--	--	0.61718	0.04497	--	--	0.61469	0.06723
--	--	0.61835	0.03162	--	--	0.61779	0.04502	--	--	0.61529	0.06729
--	--	0.61895	0.03167	--	--	0.61839	0.04507	--	--	0.61589	0.06735
--	--	0.61955	0.03172	--	--	0.61899	0.04512	--	--	0.61649	0.06742
--	--	0.62015	0.03177	--	--	0.61959	0.04517	--	--	0.61709	0.06748
--	--	0.62075	0.03183	--	--	0.62019	0.04522	--	--	0.6177	0.06754
--	--	0.62135	0.03188	--	--	0.62079	0.04526	--	--	0.6183	0.0676
--	--	0.62195	0.03193	--	--	0.62139	0.04531	--	--	0.6189	0.06766
--	--	0.62255	0.03198	--	--	0.622	0.04536	--	--	0.6195	0.06772
--	--	0.62315	0.03204	--	--	0.6226	0.04541	--	--	0.6201	0.06779
--	--	0.62375	0.03209	--	--	0.6232	0.04546	--	--	0.6207	0.06785
--	--	0.62435	0.03214	--	--	0.6238	0.04551	--	--	0.62131	0.06791
--	--	0.62495	0.03219	--	--	0.6244	0.04556	--	--	0.62191	0.06797
--	--	0.62555	0.03225	--	--	0.625	0.04561	--	--	0.62251	0.06803
--	--	0.62614	0.0323	--	--	0.6256	0.04566	--	--	0.62311	0.06809
--	--	0.62674	0.03235	--	--	0.62621	0.04571	--	--	0.62371	0.06816
--	--	0.62734	0.03241	--	--	0.62681	0.04576	--	--	0.62431	0.06822
--	--	0.62794	0.03246	--	--	0.62741	0.0458	--	--	0.62492	0.06828
--	--	0.62854	0.03251	--	--	0.62801	0.04585	--	--	0.62552	0.06834
--	--	0.62914	0.03256	--	--	0.62861	0.0459	--	--	0.62612	0.0684
--	--	0.62974	0.03262	--	--	0.62921	0.04595	--	--	0.62672	0.06846
--	--	0.63034	0.03267	--	--	0.62981	0.046	--	--	0.62732	0.06852
--	--	0.63094	0.03272	--	--	0.63041	0.04605	--	--	0.62792	0.06859
--	--	0.63154	0.03277	--	--	0.63102	0.0461	--	--	0.62853	0.06865
--	--	0.63214	0.03283	--	--	0.63162	0.04615	--	--	0.62913	0.06871
--	--	0.63274	0.03288	--	--	0.63222	0.0462	--	--	0.62973	0.06877
--	--	0.63334	0.03293	--	--	0.63282	0.04625	--	--	0.63033	0.06883
--	--	0.63394	0.03299	--	--	0.63342	0.0463	--	--	0.63093	0.06889
--	--	0.63454	0.03304	--	--	0.63402	0.04635	--	--	0.63153	0.06896
--	--	0.63514	0.03309	--	--	0.63462	0.04639	--	--	0.63214	0.06902
--	--	0.63574	0.03314	--	--	0.63523	0.04644	--	--	0.63274	0.06908
--	--	0.63634	0.0332	--	--	0.63583	0.04649	--	--	0.63334	0.06914
--	--	0.63694	0.03325	--	--	0.63643	0.04654	--	--	0.63394	0.0692
--	--	0.63754	0.0333	--	--	0.63703	0.04659	--	--	0.63454	0.06926
--	--	0.63814	0.03335	--	--	0.63763	0.04664	--	--	0.63515	0.06933
--	--	0.63874	0.03341	--	--	0.63823	0.04669	--	--	0.63575	0.06939
--	--	0.63934	0.03346	--	--	0.63883	0.04674	--	--	0.63635	0.06945
--	--	0.63994	0.03351	--	--	0.63944	0.04679	--	--	0.63695	0.06951
--	--	0.64054	0.03356	--	--	0.64004	0.04684	--	--	0.63755	0.06957
--	--	0.64114	0.03362	--	--	0.64064	0.04689	--	--	0.63815	0.06963
--	--	0.64174	0.03367	--	--	0.64124	0.04693	--	--	0.63876	0.06969
--	--	0.64234	0.03372	--	--	0.64184	0.04698	--	--	0.63936	0.06976
--	--	0.64294	0.03378	--	--	0.64244	0.04703	--	--	0.63996	0.06982
--	--	0.64354	0.03383	--	--	0.64304	0.04708	--	--	0.64056	0.06988
--	--	0.64414	0.03388	--	--	0.64365	0.04713	--	--	0.64116	0.06994
--	--	0.64474	0.03393	--	--	0.64425	0.04718	--	--	0.64176	0.07
--	--	0.64534	0.03399	--	--	0.64485	0.04723	--	--	0.64237	0.07006
--	--	0.64594	0.03404	--	--	0.64545	0.04728	--	--	0.64297	0.07013
--	--	0.64654	0.03409	--	--	0.64605	0.04733	--	--	0.64357	0.07019
--	--	0.64713	0.03414	--	--	0.64665	0.04738	--	--	0.64417	0.07025
--	--	0.64773	0.0342	--	--	0.64725	0.04743	--	--	0.64477	0.07031
--	--	0.64833	0.03425	--	--	0.64786	0.04748	--	--	0.64537	0.07037
--	--	0.64893	0.0343	--	--	0.64846	0.04752	--	--	0.64598	0.07043
--	--	0.64953	0.03436	--	--	0.64906	0.04757	--	--	0.64658	0.0705
--	--	0.65013	0.03441	--	--	0.64966	0.04762	--	--	0.64718	0.07056
--	--	0.65073	0.03446	--	--	0.65026	0.04767	--	--	0.64778	0.07062
--	--	0.65133	0.03451	--	--	0.65086	0.04772	--	--	0.64838	0.07068
--	--	0.65193	0.03457	--	--	0.65146	0.04777	--	--	0.64898	0.07074
--	--	0.65253	0.03462	--	--	0.65206	0.04782	--	--	0.64959	0.0708
--	--	0.65313	0.03467	--	--	0.65267	0.04787	--	--	0.65019	0.07086
--	--	0.65373	0.03472	--	--	0.65327	0.04792	--	--	0.65079	0.07093
--	--	0.65433	0.03478	--	--	0.65387	0.04797	--	--	0.65139	0.07099
--	--	0.65493	0.03483	--	--	0.65447	0.04802	--	--	0.65199	0.07105
--	--	0.65553	0.03488	--	--	0.65507	0.04806	--	--	0.65259	0.07111
--	--	0.65613	0.03493	--	--	0.65567	0.04811	--	--	0.6532	0.07117
--	--	0.65673	0.03499	--	--	0.65627	0.04816	--	--	0.6538	0.07123
--	--	0.65733	0.03504	--	--	0.65688	0.04821	--	--	0.6544	0.0713
--	--	0.65793	0.03509	--	--	0.65748	0.04826	--	--	0.655	0.07136
--	--	0.65853	0.03515	--	--	0.65808	0.04831	--	--	0.6556	0.07142
--	--	0.65913	0.0352	--	--	0.65868	0.04836	--	--	0.6562	0.07148
--	--	0.65973	0.03525	--	--	0.65928	0.04841	--	--	0.65681	0.07154
--	--	0.66033	0.0353	--	--	0.65988	0.04846	--	--	0.65741	0.0716
--	--	0.66093	0.03536	--	--	0.66048	0.04851	--	--	0.65801	0.07167
--	--	0.66153	0.03541	--	--	0.66109	0.04856	--	--	0.65861	0.07173
--	--	0.66213	0.03546	--	--	0.66169	0.04861	--	--	0.65921	0.07179
--	--	0.66273	0.03551	--	--	0.66229	0.04865	--	--	0.65981	0.07185
--	--	0.66333	0.03557	--	--	0.66289	0.0487	--	--	0.66042	0.07191
--	--	0.66393	0.03562	--	--	0.66349	0.04875	--	--	0.66102	0.07197
--	--	0.66453	0.03567	--	--	0.66409	0.0488	--	--	0.66162	0.07204
--	--	0.66513	0.03573	--	--	0.66469	0.04885	--	--	0.66222	0.0721
--	--	0.66573	0.03578	--	--	0.6653	0.0489	--	--	0.66282	0.07216
--	--	0.66633	0.03583	--	--	0.6659	0.04895	--	--	0.66342	0.07222
--	--	0.66693	0.03588	--	--	0.6665	0.049	--	--	0.66403	0.07228
--	--	0.66752	0.03594	--	--	0.6671	0.04905	--	--	0.66463	0.07234
--	--	0.66812	0.03599	--	--	0.6677	0.0491	--	--	0.66523	0.0724
--	--	0.66872	0.03604	--	--	0.6683	0.04915	--	--	0.66583	0.07247
--	--	0.66932	0.03609	--	--	0.6689	0.0492	--	--	0.66643	0.07253
--	--	0.66992	0.03615	--	--	0.66951	0.04924	--	--	0.66704	0.07259
--	--	0.67052	0.0362	--	--	0.67011	0.04929	--	--	0.66764	0.07265
--	--	0.67112	0.03625	--	--	0.67071	0.04934	--	--	0.66824	0.07271
--	--	0.67172	0.0363	--	--	0.67131	0.04939	--	--	0.66884	0.07277
--	--	0.67232	0.03636	--	--	0.67191	0.04944	--	--	0.66944	0.07284
--	--	0.67292	0.03641	--	--	0.67251	0.04949	--	--	0.67004	0.0729
--	--	0.67352	0.03646	--	--	0.67311	0.04954	--	--	0.67065	0.07296
--	--	0.67412	0.03652	--	--	0.67371	0.04959	--	--	0.67125	0.07302
--	--	0.67472	0.03657	--	--	0.67432	0.04964	--	--	0.67185	0.07308
--	--	0.67532	0.03662	--	--	0.67492	0.04969	--	--	0.67245	0.07314
--	--	0.67592	0.03667	--	--	0.67552	0.04974	--	--	0.67305	0.07321
--	--	0.67652	0.03673	--	--	0.67612	0.04978	--	--	0.67365	0.07327
--	--	0.67712	0.03678	--	--	0.67672	0.04983	--	--	0.67426	0.07333
--	--	0.67772	0.03683	--	--	0.67732	0.04988	--	--	0.67486	0.07339
--	--	0.67832	0.03688	--	--	0.67792	0.04993	--	--	0.67546	0.07345
--	--	0.67892	0.03694	--	--	0.67853	0.04998	--	--	0.67606	0.07351
--	--	0.67952	0.03699	--	--	0.67913	0.05003	--	--	0.67666	0.07357
--	--	0.68012	0.03704	--	--	0.67973	0.05008	--	--	0.67726	0.07364
--	--	0.68072	0.0371	--	--	0.68033	0.05013	--	--	0.67787	0.0737
--	--	0.68132	0.03715	--	--	0.68093	0.05018	--	--	0.67847	0.07376
--	--	0.68192	0.0372	--	--	0.68153	0.05023	--	--	0.67907	0.07382
--	--	0.68252	0.03725	--	--	0.68213	0.05028	--	--	0.67967	0.07388
--	--	0.68312	0.03731	--	--	0.68274	0.05033	--	--	0.68027	0.07394
--	--	0.68372	0.03736	--	--	0.68334	0.05037	--	--	0.68087	0.07401
--	--	0.68432	0.03741	--	--	0.68394	0.05042	--	--	0.68148	0.07407
--	--	0.68492	0.03746	--	--	0.68454	0.05047	--	--	0.68208	0.07413
--	--	0.68552	0.03752	--	--	0.68514	0.05052	--	--	0.68268	0.07419
--	--	0.68612	0.03757	--	--	0.68574	0.05057	--	--	0.68328	0.07425
--	--	0.68672	0.03762	--	--	0.68634	0.05062	--	--	0.68388	0.07431
--	--	0.68732	0.03768	--	--	0.68695	0.05067	--	--	0.68448	0.07438
--	--	0.68792	0.03773	--	--	0.68755	0.05072	--	--	0.68509	0.07444
--	--	0.68851	0.03778	--	--	0.68815	0.05077	--	--	0.68569	0.0745
--	--	0.68911	0.03783	--	--	0.68875	0.05082	--	--	0.68629	0.07456
--	--	0.68971	0.03789	--	--	0.68935	0.05087	--	--	0.68689	0.07462
--	--	0.69031	0.03794	--	--	0.68995	0.05091	--	--	0.68749	0.07468
--	--	0.69091	0.03799	--	--	0.69055	0.05096	--	--	0.68809	0.07474
--	--	0.69151	0.03804	--	--	0.69115	0.05101	--	--	0.6887	0.07481
--	--	0.69211	0.0381	--	--	0.69176	0.05106	--	--	0.6893	0.07487
--	--	0.69271	0.03815	--	--	0.69236	0.05111	--	--	0.6899	0.07493
--	--	0.69331	0.0382	--	--	0.69296	0.05116	--	--	0.6905	0.07499
--	--	0.69391	0.03825	--	--	0.69356	0.05121	--	--	0.6911	0.07505
--	--	0.69451	0.03831	--	--	0.69416	0.05126	--	--	0.6917	0.07511
--	--	0.69511	0.03836	--	--	0.69476	0.05131	--	--	0.69231	0.07518
--	--	0.69571	0.03841	--	--	0.69536	0.05136	--	--	0.69291	0.07524
--	--	0.69631	0.03847	--	--	0.69597	0.05141	--	--	0.69351	0.0753
--	--	0.69691	0.03852	--	--	0.69657	0.05146	--	--	0.69411	0.07536
--	--	0.69751	0.03857	--	--	0.69717	0.0515	--	--	0.69471	0.07542
--	--	0.69811	0.03862	--	--	0.69777	0.05155	--	--	0.69531	0.07548
--	--	0.69871	0.03868	--	--	0.69837	0.0516	--	--	0.69592	0.07555
--	--	0.69931	0.03873	--	--	0.69897	0.05165	--	--	0.69652	0.07561
--	--	0.69991	0.03878	--	--	0.69957	0.0517	--	--	0.69712	0.07567
--	--	0.70051	0.03883	--	--	0.70018	0.05175	--	--	0.69772	0.07573
--	--	0.70111	0.03889	--	--	0.70078	0.0518	--	--	0.69832	0.07579
--	--	0.70171	0.03894	--	--	0.70138	0.05185	--	--	0.69892	0.07585
--	--	0.70231	0.03899	--	--	0.70198	0.0519	--	--	0.69953	0.07592
--	--	0.70291	0.03905	--	--	0.70258	0.05195	--	--	0.70013	0.07598
--	--	0.70351	0.0391	--	--	0.70318	0.052	--	--	0.70073	0.07604
--	--	0.70411	0.03915	--	--	0.70378	0.05204	--	--	0.70133	0.0761
--	--	0.70471	0.0392	--	--	0.70439	0.05209	--	--	0.70193	0.07616
--	--	0.70531	0.03926	--	--	0.70499	0.05214	--	--	0.70254	0.07622
--	--	0.70591	0.03931	--	--	0.70559	0.05219	--	--	0.70314	0.07628
--	--	0.70651	0.03936	--	--	0.70619	0.05224	--	--	0.70374	0.07635
--	--	0.70711	0.03941	--	--	0.70679	0.05229	--	--	0.70434	0.07641
--	--	0.70771	0.03947	--	--	0.70739	0.05234	--	--	0.70494	0.07647
--	--	0.70831	0.03952	--	--	0.70799	0.05239	--	--	0.70554	0.07653
--	--	0.70891	0.03957	--	--	0.7086	0.05244	--	--	0.70615	0.07659
--	--	0.7095	0.03962	--	--	0.7092	0.05249	--	--	0.70675	0.07665
--	--	0.7101	0.03968	--	--	0.7098	0.05254	--	--	0.70735	0.07672
--	--	0.7107	0.03973	--	--	0.7104	0.05259	--	--	0.70795	0.07678
--	--	0.7113	0.03978	--	--	0.711	0.05263	--	--	0.70855	0.07684
--	--	0.7119	0.03984	--	--	0.7116	0.05268	--	--	0.70915	0.0769
--	--	0.7125	0.03989	--	--	0.7122	0.05273	--	--	0.70976	0.07696
--	--	0.7131	0.03994	--	--	0.7128	0.05278	--	--	0.71036	0.07702
--	--	0.7137	0.03999	--	--	0.71341	0.05283	--	--	0.71096	0.07709
--	--	0.7143	0.04005	--	--	0.71401	0.05288	--	--	0.71156	0.07715
--	--	0.7149	0.0401	--	--	0.71461	0.05293	--	--	0.71216	0.07721
--	--	0.7155	0.04015	--	--	0.71521	0.05298	--	--	0.71276	0.07727
--	--	0.7161	0.0402	--	--	0.71581	0.05303	--	--	0.71337	0.07733
--	--	0.7167	0.04026	--	--	0.71641	0.05308	--	--	0.71397	0.07739
--	--	0.7173	0.04031	--	--	0.71701	0.05313	--	--	0.71457	0.07745
--	--	0.7179	0.04036	--	--	0.71762	0.05317	--	--	0.71517	0.07752
--	--	0.7185	0.04042	--	--	0.71822	0.05322	--	--	0.71577	0.07758
--	--	0.7191	0.04047	--	--	0.71882	0.05327	--	--	0.71637	0.07764
--	--	0.7197	0.04052	--	--	0.71942	0.05332	--	--	0.71698	0.0777
--	--	0.7203	0.04057	--	--	0.72002	0.05337	--	--	0.71758	0.07776
--	--	0.7209	0.04063	--	--	0.72062	0.05342	--	--	0.71818	0.07782
--	--	0.7215	0.04068	--	--	0.72122	0.05347	--	--	0.71878	0.07789
--	--	0.7221	0.04073	--	--	0.72183	0.05352	--	--	0.71938	0.07795
--	--	0.7227	0.04078	--	--	0.72243	0.05357	--	--	0.71998	0.07801
--	--	0.7233	0.04084	--	--	0.72303	0.05362	--	--	0.72059	0.07807
--	--	0.7239	0.04089	--	--	0.72363	0.05367	--	--	0.72119	0.07813
--	--	0.7245	0.04094	--	--	0.72423	0.05372	--	--	0.72179	0.07819
--	--	0.7251	0.04099	--	--	0.72483	0.05376	--	--	0.72239	0.07826
--	--	0.7257	0.04105	--	--	0.72543	0.05381	--	--	0.72299	0.07832
--	--	0.7263	0.0411	--	--	0.72604	0.05386	--	--	0.72359	0.07838
--	--	0.7269	0.04115	--	--	0.72664	0.05391	--	--	0.7242	0.07844
--	--	0.7275	0.04121	--	--	0.72724	0.05396	--	--	0.7248	0.0785
--	--	0.7281	0.04126	--	--	0.72784	0.05401	--	--	0.7254	0.07856
--	--	0.7287	0.04131	--	--	0.72844	0.05406	--	--	0.726	0.07862
--	--	0.7293	0.04136	--	--	0.72904	0.05411	--	--	0.7266	0.07869
--	--	0.72989	0.04142	--	--	0.72964	0.05416	--	--	0.7272	0.07875
--	--	0.73049	0.04147	--	--	0.73025	0.05421	--	--	0.72781	0.07881
--	--	0.73109	0.04152	--	--	0.73085	0.05426	--	--	0.72841	0.07887
--	--	0.73169	0.04157	--	--	0.73145	0.0543	--	--	0.72901	0.07893
--	--	0.73229	0.04163	--	--	0.73205	0.05435	--	--	0.72961	0.07899
--	--	0.73289	0.04168	--	--	0.73265	0.0544	--	--	0.73021	0.07906
--	--	0.73349	0.04173	--	--	0.73325	0.05445	--	--	0.73081	0.07912
--	--	0.73409	0.04179	--	--	0.73385	0.0545	--	--	0.73142	0.07918
--	--	0.73469	0.04184	--	--	0.73445	0.05455	--	--	0.73202	0.07924
--	--	0.73529	0.04189	--	--	0.73506	0.0546	--	--	0.73262	0.0793
--	--	0.73589	0.04194	--	--	0.73566	0.05465	--	--	0.73322	0.07936
--	--	0.73649	0.042	--	--	0.73626	0.0547	--	--	0.73382	0.07943
--	--	0.73709	0.04205	--	--	0.73686	0.05475	--	--	0.73443	0.07949
--	--	0.73769	0.0421	--	--	0.73746	0.0548	--	--	0.73503	0.07955
--	--	0.73829	0.04215	--	--	0.73806	0.05485	--	--	0.73563	0.07961
--	--	0.73889	0.04221	--	--	0.73866	0.05489	--	--	0.73623	0.07967
--	--	0.73949	0.04226	--	--	0.73927	0.05494	--	--	0.73683	0.07973
--	--	0.74009	0.04231	--	--	0.73987	0.05499	--	--	0.73743	0.0798
--	--	0.74069	0.04236	--	--	0.74047	0.05504	--	--	0.73804	0.07986
--	--	0.74129	0.04242	--	--	0.74107	0.05509	--	--	0.73864	0.07992
--	--	0.74189	0.04247	--	--	0.74167	0.05514	--	--	0.73924	0.07998
--	--	0.74249	0.04252	--	--	0.74227	0.05519	--	--	0.73984	0.08004
--	--	0.74309	0.04258	--	--	0.74287	0.05524	--	--	0.74044	0.0801
--	--	0.74369	0.04263	--	--	0.74348	0.05529	--	--	0.74104	0.08016
--	--	0.74429	0.04268	--	--	0.74408	0.05534	--	--	0.74165	0.08023
--	--	0.74489	0.04273	--	--	0.74468	0.05539	--	--	0.74225	0.08029
--	--	0.74549	0.04279	--	--	0.74528	0.05543	--	--	0.74285	0.08035
--	--	0.74609	0.04284	--	--	0.74588	0.05548	--	--	0.74345	0.08041
--	--	0.74669	0.04289	--	--	0.74648	0.05553	--	--	0.74405	0.08047
--	--	0.74729	0.04294	--	--	0.74708	0.05558	--	--	0.74465	0.08053
--	--	0.74789	0.043	--	--	0.74769	0.05563	--	--	0.74526	0.0806
--	--	0.74849	0.04305	--	--	0.74829	0.05568	--	--	0.74586	0.08066
--	--	0.74909	0.0431	--	--	0.74889	0.05573	--	--	0.74646	0.08072
--	--	0.74969	0.04316	--	--	0.74949	0.05578	--	--	0.74706	0.08078
--	--	0.75029	0.04321	--	--	0.75009	0.05583	--	--	0.74766	0.08084
--	--	0.75088	0.04326	--	--	0.75069	0.05588	--	--	0.74826	0.0809
--	--	0.75148	0.04331	--	--	0.75129	0.05593	--	--	0.74887	0.08097
--	--	0.75208	0.04337	--	--	0.75189	0.05598	--	--	0.74947	0.08103
--	--	0.75268	0.04342	--	--	0.7525	0.05602	--	--	0.75007	0.08109
--	--	0.75328	0.04347	--	--	0.7531	0.05607	--	--	0.75067	0.08115
--	--	0.75388	0.04352	--	--	0.7537	0.05612	--	--	0.75127	0.08121
--	--	0.75448	0.04358	--	--	0.7543	0.05617	--	--	0.75187	0.08127
--	--	0.75508	0.04363	--	--	0.7549	0.05622	--	--	0.75248	0.08133
--	--	0.75568	0.04368	--	--	0.7555	0.05627	--	--	0.75308	0.0814
--	--	0.75628	0.04373	--	--	0.7561	0.05632	--	--	0.75368	0.08146
--	--	0.75688	0.04379	--	--	0.75671	0.05637	--	--	0.75428	0.08152
--	--	0.75748	0.04384	--	--	0.75731	0.05642	--	--	0.75488	0.08158
--	--	0.75808	0.04389	--	--	0.75791	0.05647	--	--	0.75548	0.08164
--	--	0.75868	0.04395	--	--	0.75851	0.05652	--	--	0.75609	0.0817
--	--	0.75928	0.044	--	--	0.75911	0.05656	--	--	0.75669	0.08177
--	--	0.75988	0.04405	--	--	0.75971	0.05661	--	--	0.75729	0.08183
--	--	0.76048	0.0441	--	--	0.76031	0.05666	--	--	0.75789	0.08189
--	--	0.76108	0.04416	--	--	0.76092	0.05671	--	--	0.75849	0.08195
--	--	0.76168	0.04421	--	--	0.76152	0.05676	--	--	0.75909	0.08201
--	--	0.76228	0.04426	--	--	0.76212	0.05681	--	--	0.7597	0.08207
--	--	0.76288	0.04431	--	--	0.76272	0.05686	--	--	0.7603	0.08214
--	--	0.76348	0.04437	--	--	0.76332	0.05691	--	--	0.7609	0.0822
--	--	0.76408	0.04442	--	--	0.76392	0.05696	--	--	0.7615	0.08226
--	--	0.76468	0.04447	--	--	0.76452	0.05701	--	--	0.7621	0.08232
--	--	0.76528	0.04453	--	--	0.76513	0.05706	--	--	0.7627	0.08238
--	--	0.76588	0.04458	--	--	0.76573	0.05711	--	--	0.76331	0.08244
--	--	0.76648	0.04463	--	--	0.76633	0.05715	--	--	0.76391	0.08251
--	--	0.76708	0.04468	--	--	0.76693	0.0572	--	--	0.76451	0.08257
--	--	0.76768	0.04474	--	--	0.76753	0.05725	--	--	0.76511	0.08263
--	--	0.76828	0.04479	--	--	0.76813	0.0573	--	--	0.76571	0.08269
--	--	0.76888	0.04484	--	--	0.76873	0.05735	--	--	0.76631	0.08275
--	--	0.76948	0.04489	--	--	0.76934	0.0574	--	--	0.76692	0.08281
--	--	0.77008	0.04495	--	--	0.76994	0.05745	--	--	0.76752	0.08287
--	--	0.77068	0.045	--	--	0.77054	0.0575	--	--	0.76812	0.08294
--	--	0.77127	0.04505	--	--	0.77114	0.05755	--	--	0.76872	0.083
--	--	0.77187	0.0451	--	--	0.77174	0.0576	--	--	0.76932	0.08306
--	--	0.77247	0.04516	--	--	0.77234	0.05765	--	--	0.76993	0.08312
--	--	0.77307	0.04521	--	--	0.77294	0.05769	--	--	0.77053	0.08318
--	--	0.77367	0.04526	--	--	0.77354	0.05774	--	--	0.77113	0.08324
--	--	0.77427	0.04532	--	--	0.77415	0.05779	--	--	0.77173	0.08331
--	--	0.77487	0.04537	--	--	0.77475	0.05784	--	--	0.77233	0.08337
--	--	0.77547	0.04542	--	--	0.77535	0.05789	--	--	0.77293	0.08343
--	--	0.77607	0.04547	--	--	0.77595	0.05794	--	--	0.77354	0.08349
--	--	0.77667	0.04553	--	--	0.77655	0.05799	--	--	0.77414	0.08355
--	--	0.77727	0.04558	--	--	0.77715	0.05804	--	--	0.77474	0.08361
--	--	0.77787	0.04563	--	--	0.77775	0.05809	--	--	0.77534	0.08368
--	--	0.77847	0.04568	--	--	0.77836	0.05814	--	--	0.77594	0.08374
--	--	0.77907	0.04574	--	--	0.77896	0.05819	--	--	0.77654	0.0838
--	--	0.77967	0.04579	--	--	0.77956	0.05824	--	--	0.77715	0.08386
--	--	0.78027	0.04584	--	--	0.78016	0.05828	--	--	0.77775	0.08392
--	--	0.78087	0.0459	--	--	0.78076	0.05833	--	--	0.77835	0.08398
--	--	0.78147	0.04595	--	--	0.78136	0.05838	--	--	0.77895	0.08404
--	--	0.78207	0.046	--	--	0.78196	0.05843	--	--	0.77955	0.08411
--	--	0.78267	0.04605	--	--	0.78257	0.05848	--	--	0.78015	0.08417
--	--	0.78327	0.04611	--	--	0.78317	0.05853	--	--	0.78076	0.08423
--	--	0.78387	0.04616	--	--	0.78377	0.05858	--	--	0.78136	0.08429
--	--	0.78447	0.04621	--	--	0.78437	0.05863	--	--	0.78196	0.08435
--	--	0.78507	0.04626	--	--	0.78497	0.05868	--	--	0.78256	0.08441
--	--	0.78567	0.04632	--	--	0.78557	0.05873	--	--	0.78316	0.08448
--	--	0.78627	0.04637	--	--	0.78617	0.05878	--	--	0.78376	0.08454
--	--	0.78687	0.04642	--	--	0.78678	0.05883	--	--	0.78437	0.0846
--	--	0.78747	0.04647	--	--	0.78738	0.05887	--	--	0.78497	0.08466
--	--	0.78807	0.04653	--	--	0.78798	0.05892	--	--	0.78557	0.08472
--	--	0.78867	0.04658	--	--	0.78858	0.05897	--	--	0.78617	0.08478
--	--	0.78927	0.04663	--	--	0.78918	0.05902	--	--	0.78677	0.08485
--	--	0.78987	0.04669	--	--	0.78978	0.05907	--	--	0.78737	0.08491
--	--	0.79047	0.04674	--	--	0.79038	0.05912	--	--	0.78798	0.08497
--	--	0.79107	0.04679	--	--	0.79099	0.05917	--	--	0.78858	0.08503
--	--	0.79167	0.04684	--	--	0.79159	0.05922	--	--	0.78918	0.08509
--	--	0.79226	0.0469	--	--	0.79219	0.05927	--	--	0.78978	0.08515
--	--	0.79286	0.04695	--	--	0.79279	0.05932	--	--	0.79038	0.08521
--	--	0.79346	0.047	--	--	0.79339	0.05937	--	--	0.79098	0.08528
--	--	0.79406	0.04705	--	--	0.79399	0.05941	--	--	0.79159	0.08534
--	--	0.79466	0.04711	--	--	0.79459	0.05946	--	--	0.79219	0.0854
--	--	0.79526	0.04716	--	--	0.79519	0.05951	--	--	0.79279	0.08546
--	--	0.79586	0.04721	--	--	0.7958	0.05956	--	--	0.79339	0.08552
--	--	0.79646	0.04727	--	--	0.7964	0.05961	--	--	0.79399	0.08558
--	--	0.79706	0.04732	--	--	0.797	0.05966	--	--	0.79459	0.08565
--	--	0.79766	0.04737	--	--	0.7976	0.05971	--	--	0.7952	0.08571
--	--	0.79826	0.04742	--	--	0.7982	0.05976	--	--	0.7958	0.08577
--	--	0.79886	0.04748	--	--	0.7988	0.05981	--	--	0.7964	0.08583
--	--	0.79946	0.04753	--	--	0.7994	0.05986	--	--	0.797	0.08589
--	--	0.80006	0.04758	--	--	0.80001	0.05991	--	--	0.7976	0.08595
--	--	0.80066	0.04763	--	--	0.80061	0.05996	--	--	0.7982	0.08602
--	--	0.80126	0.04769	--	--	0.80121	0.06	--	--	0.79881	0.08608
--	--	0.80186	0.04774	--	--	0.80181	0.06005	--	--	0.79941	0.08614
--	--	0.80246	0.04779	--	--	0.80241	0.0601	--	--	0.80001	0.0862
--	--	0.80306	0.04784	--	--	0.80301	0.06015	--	--	0.80061	0.08626
--	--	0.80366	0.0479	--	--	0.80361	0.0602	--	--	0.80121	0.08632
--	--	0.80426	0.04795	--	--	0.80422	0.06025	--	--	0.80182	0.08639
--	--	0.80486	0.048	--	--	0.80482	0.0603	--	--	0.80242	0.08645
--	--	0.80546	0.04806	--	--	0.80542	0.06035	--	--	0.80302	0.08651
--	--	0.80606	0.04811	--	--	0.80602	0.0604	--	--	0.80362	0.08657
--	--	0.80666	0.04816	--	--	0.80662	0.06045	--	--	0.80422	0.08663
--	--	0.80726	0.04821	--	--	0.80722	0.0605	--	--	0.80482	0.08669
--	--	0.80786	0.04827	--	--	0.80782	0.06054	--	--	0.80543	0.08675
--	--	0.80846	0.04832	--	--	0.80843	0.06059	--	--	0.80603	0.08682
--	--	0.80906	0.04837	--	--	0.80903	0.06064	--	--	0.80663	0.08688
--	--	0.80966	0.04842	--	--	0.80963	0.06069	--	--	0.80723	0.08694
--	--	0.81026	0.04848	--	--	0.81023	0.06074	--	--	0.80783	0.087
--	--	0.81086	0.04853	--	--	0.81083	0.06079	--	--	0.80843	0.08706
--	--	0.81146	0.04858	--	--	0.81143	0.06084	--	--	0.80904	0.08712
--	--	0.81206	0.04864	--	--	0.81203	0.06089	--	--	0.80964	0.08719
--	--	0.81266	0.04869	--	--	0.81263	0.06094	--	--	0.81024	0.08725
--	--	0.81325	0.04874	--	--	0.81324	0.06099	--	--	0.81084	0.08731
--	--	0.81385	0.04879	--	--	0.81384	0.06104	--	--	0.81144	0.08737
--	--	0.81445	0.04885	--	--	0.81444	0.06109	--	--	0.81204	0.08743
--	--	0.81505	0.0489	--	--	0.81504	0.06113	--	--	0.81265	0.08749
--	--	0.81565	0.04895	--	--	0.81564	0.06118	--	--	0.81325	0.08756
--	--	0.81625	0.049	--	--	0.81624	0.06123	--	--	0.81385	0.08762
--	--	0.81685	0.04906	--	--	0.81684	0.06128	--	--	0.81445	0.08768
--	--	0.81745	0.04911	--	--	0.81745	0.06133	--	--	0.81505	0.08774
--	--	0.81805	0.04916	--	--	0.81805	0.06138	--	--	0.81565	0.0878
--	--	0.81865	0.04921	--	--	0.81865	0.06143	--	--	0.81626	0.08786
--	--	0.81925	0.04927	--	--	0.81925	0.06148	--	--	0.81686	0.08792
--	--	0.81985	0.04932	--	--	0.81985	0.06153	--	--	0.81746	0.08799
--	--	0.82045	0.04937	--	--	0.82045	0.06158	--	--	0.81806	0.08805
--	--	0.82105	0.04943	--	--	0.82105	0.06163	--	--	0.81866	0.08811
--	--	0.82165	0.04948	--	--	0.82166	0.06167	--	--	0.81926	0.08817
--	--	0.82225	0.04953	--	--	0.82226	0.06172	--	--	0.81987	0.08823
--	--	0.82285	0.04958	--	--	0.82286	0.06177	--	--	0.82047	0.08829
--	--	0.82345	0.04964	--	--	0.82346	0.06182	--	--	0.82107	0.08836
--	--	0.82405	0.04969	--	--	0.82406	0.06187	--	--	0.82167	0.08842
--	--	0.82465	0.04974	--	--	0.82466	0.06192	--	--	0.82227	0.08848
--	--	0.82525	0.04979	--	--	0.82526	0.06197	--	--	0.82287	0.08854
--	--	0.82585	0.04985	--	--	0.82587	0.06202	--	--	0.82348	0.0886
--	--	0.82645	0.0499	--	--	0.82647	0.06207	--	--	0.82408	0.08866
--	--	0.82705	0.04995	--	--	0.82707	0.06212	--	--	0.82468	0.08873
--	--	0.82765	0.05001	--	--	0.82767	0.06217	--	--	0.82528	0.08879
--	--	0.82825	0.05006	--	--	0.82827	0.06222	--	--	0.82588	0.08885
--	--	0.82885	0.05011	--	--	0.82887	0.06226	--	--	0.82648	0.08891
--	--	0.82945	0.05016	--	--	0.82947	0.06231	--	--	0.82709	0.08897
--	--	0.83005	0.05022	--	--	0.83008	0.06236	--	--	0.82769	0.08903
--	--	0.83065	0.05027	--	--	0.83068	0.06241	--	--	0.82829	0.08909
--	--	0.83125	0.05032	--	--	0.83128	0.06246	--	--	0.82889	0.08916
--	--	0.83185	0.05037	--	--	0.83188	0.06251	--	--	0.82949	0.08922
--	--	0.83245	0.05043	--	--	0.83248	0.06256	--	--	0.83009	0.08928
--	--	0.83305	0.05048	--	--	0.83308	0.06261	--	--	0.8307	0.08934
--	--	0.83364	0.05053	--	--	0.83368	0.06266	--	--	0.8313	0.0894
--	--	0.83424	0.05059	--	--	0.83428	0.06271	--	--	0.8319	0.08946
--	--	0.83484	0.05064	--	--	0.83489	0.06276	--	--	0.8325	0.08953
--	--	0.83544	0.05069	--	--	0.83549	0.0628	--	--	0.8331	0.08959
--	--	0.83604	0.05074	--	--	0.83609	0.06285	--	--	0.8337	0.08965
--	--	0.83664	0.0508	--	--	0.83669	0.0629	--	--	0.83431	0.08971
--	--	0.83724	0.05085	--	--	0.83729	0.06295	--	--	0.83491	0.08977
--	--	0.83784	0.0509	--	--	0.83789	0.063	--	--	0.83551	0.08983
--	--	0.83844	0.05095	--	--	0.83849	0.06305	--	--	0.83611	0.0899
--	--	0.83904	0.05101	--	--	0.8391	0.0631	--	--	0.83671	0.08996
--	--	0.83964	0.05106	--	--	0.8397	0.06315	--	--	0.83732	0.09002
--	--	0.84024	0.05111	--	--	0.8403	0.0632	--	--	0.83792	0.09008
--	--	0.84084	0.05116	--	--	0.8409	0.06325	--	--	0.83852	0.09014
--	--	0.84144	0.05122	--	--	0.8415	0.0633	--	--	0.83912	0.0902
--	--	0.84204	0.05127	--	--	0.8421	0.06335	--	--	0.83972	0.09027
--	--	0.84264	0.05132	--	--	0.8427	0.06339	--	--	0.84032	0.09033
--	--	0.84324	0.05138	--	--	0.84331	0.06344	--	--	0.84093	0.09039
--	--	0.84384	0.05143	--	--	0.84391	0.06349	--	--	0.84153	0.09045
--	--	0.84444	0.05148	--	--	0.84451	0.06354	--	--	0.84213	0.09051
--	--	0.84504	0.05153	--	--	0.84511	0.06359	--	--	0.84273	0.09057
--	--	0.84564	0.05159	--	--	0.84571	0.06364	--	--	0.84333	0.09063
--	--	0.84624	0.05164	--	--	0.84631	0.06369	--	--	0.84393	0.0907
--	--	0.84684	0.05169	--	--	0.84691	0.06374	--	--	0.84454	0.09076
--	--	0.84744	0.05174	--	--	0.84752	0.06379	--	--	0.84514	0.09082
--	--	0.84804	0.0518	--	--	0.84812	0.06384	--	--	0.84574	0.09088
--	--	0.84864	0.05185	--	--	0.84872	0.06389	--	--	0.84634	0.09094
--	--	0.84924	0.0519	--	--	0.84932	0.06393	--	--	0.84694	0.091
--	--	0.84984	0.05196	--	--	0.84992	0.06398	--	--	0.84754	0.09107
--	--	0.85044	0.05201	--	--	0.85052	0.06403	--	--	0.84815	0.09113
--	--	0.85104	0.05206	--	--	0.85112	0.06408	--	--	0.84875	0.09119
--	--	0.85164	0.05211	--	--	0.85173	0.06413	--	--	0.84935	0.09125
--	--	0.85224	0.05217	--	--	0.85233	0.06418	--	--	0.84995	0.09131
--	--	0.85284	0.05222	--	--	0.85293	0.06423	--	--	0.85055	0.09137
--	--	0.85344	0.05227	--	--	0.85353	0.06428	--	--	0.85115	0.09144
--	--	0.85404	0.05232	--	--	0.85413	0.06433	--	--	0.85176	0.0915
--	--	0.85463	0.05238	--	--	0.85473	0.06438	--	--	0.85236	0.09156
--	--	0.85523	0.05243	--	--	0.85533	0.06443	--	--	0.85296	0.09162
--	--	0.85583	0.05248	--	--	0.85593	0.06448	--	--	0.85356	0.09168
--	--	0.85643	0.05253	--	--	0.85654	0.06452	--	--	0.85416	0.09174
--	--	0.85703	0.05259	--	--	0.85714	0.06457	--	--	0.85476	0.0918
--	--	0.85763	0.05264	--	--	0.85774	0.06462	--	--	0.85537	0.09187
--	--	0.85823	0.05269	--	--	0.85834	0.06467	--	--	0.85597	0.09193
--	--	0.85883	0.05275	--	--	0.85894	0.06472	--	--	0.85657	0.09199
--	--	0.85943	0.0528	--	--	0.85954	0.06477	--	--	0.85717	0.09205
--	--	0.86003	0.05285	--	--	0.86014	0.06482	--	--	0.85777	0.09211
--	--	0.86063	0.0529	--	--	0.86075	0.06487	--	--	0.85837	0.09217
--	--	0.86123	0.05296	--	--	0.86135	0.06492	--	--	0.85898	0.09224
--	--	0.86183	0.05301	--	--	0.86195	0.06497	--	--	0.85958	0.0923
--	--	0.86243	0.05306	--	--	0.86255	0.06502	--	--	0.86018	0.09236
--	--	0.86303	0.05311	--	--	0.86315	0.06506	--	--	0.86078	0.09242
--	--	0.86363	0.05317	--	--	0.86375	0.06511	--	--	0.86138	0.09248
--	--	0.86423	0.05322	--	--	0.86435	0.06516	--	--	0.86198	0.09254
--	--	0.86483	0.05327	--	--	0.86496	0.06521	--	--	0.86259	0.09261
--	--	0.86543	0.05333	--	--	0.86556	0.06526	--	--	0.86319	0.09267
--	--	0.86603	0.05338	--	--	0.86616	0.06531	--	--	0.86379	0.09273
--	--	0.86663	0.05343	--	--	0.86676	0.06536	--	--	0.86439	0.09279
--	--	0.86723	0.05348	--	--	0.86736	0.06541	--	--	0.86499	0.09285
--	--	0.86783	0.05354	--	--	0.86796	0.06546	--	--	0.86559	0.09291
--	--	0.86843	0.05359	--	--	0.86856	0.06551	--	--	0.8662	0.09297
--	--	0.86903	0.05364	--	--	0.86917	0.06556	--	--	0.8668	0.09304
--	--	0.86963	0.05369	--	--	0.86977	0.06561	--	--	0.8674	0.0931
--	--	0.87023	0.05375	--	--	0.87037	0.06565	--	--	0.868	0.09316
--	--	0.87083	0.0538	--	--	0.87097	0.0657	--	--	0.8686	0.09322
--	--	0.87143	0.05385	--	--	0.87157	0.06575	--	--	0.86921	0.09328
--	--	0.87203	0.0539	--	--	0.87217	0.0658	--	--	0.86981	0.09334
--	--	0.87263	0.05396	--	--	0.87277	0.06585	--	--	0.87041	0.09341
--	--	0.87323	0.05401	--	--	0.87337	0.0659	--	--	0.87101	0.09347
--	--	0.87383	0.05406	--	--	0.87398	0.06595	--	--	0.87161	0.09353
--	--	0.87443	0.05412	--	--	0.87458	0.066	--	--	0.87221	0.09359
--	--	0.87503	0.05417	--	--	0.87518	0.06605	--	--	0.87282	0.09365
--	--	0.87562	0.05422	--	--	0.87578	0.0661	--	--	0.87342	0.09371
--	--	0.87622	0.05427	--	--	0.87638	0.06615	--	--	0.87402	0.09378
--	--	0.87682	0.05433	--	--	0.87698	0.06619	--	--	0.87462	0.09384
--	--	0.87742	0.05438	--	--	0.87758	0.06624	--	--	0.87522	0.0939
--	--	0.87802	0.05443	--	--	0.87819	0.06629	--	--	0.87582	0.09396
--	--	0.87862	0.05448	--	--	0.87879	0.06634	--	--	0.87643	0.09402
--	--	0.87922	0.05454	--	--	0.87939	0.06639	--	--	0.87703	0.09408
--	--	0.87982	0.05459	--	--	0.87999	0.06644	--	--	0.87763	0.09415
--	--	0.88042	0.05464	--	--	0.88059	0.06649	--	--	0.87823	0.09421
--	--	0.88102	0.0547	--	--	0.88119	0.06654	--	--	0.87883	0.09427
--	--	0.88162	0.05475	--	--	0.88179	0.06659	--	--	0.87943	0.09433
--	--	0.88222	0.0548	--	--	0.8824	0.06664	--	--	0.88004	0.09439
--	--	0.88282	0.05485	--	--	0.883	0.06669	--	--	0.88064	0.09445
--	--	0.88342	0.05491	--	--	0.8836	0.06674	--	--	0.88124	0.09451
--	--	0.88402	0.05496	--	--	0.8842	0.06678	--	--	0.88184	0.09458
--	--	0.88462	0.05501	--	--	0.8848	0.06683	--	--	0.88244	0.09464
--	--	0.88522	0.05506	--	--	0.8854	0.06688	--	--	0.88304	0.0947
--	--	0.88582	0.05512	--	--	0.886	0.06693	--	--	0.88365	0.09476
--	--	0.88642	0.05517	--	--	0.88661	0.06698	--	--	0.88425	0.09482
--	--	0.88702	0.05522	--	--	0.88721	0.06703	--	--	0.88485	0.09488
--	--	0.88762	0.05527	--	--	0.88781	0.06708	--	--	0.88545	0.09495
--	--	0.88822	0.05533	--	--	0.88841	0.06713	--	--	0.88605	0.09501
--	--	0.88882	0.05538	--	--	0.88901	0.06718	--	--	0.88665	0.09507
--	--	0.88942	0.05543	--	--	0.88961	0.06723	--	--	0.88726	0.09513
--	--	0.89002	0.05549	--	--	0.89021	0.06728	--	--	0.88786	0.09519
--	--	0.89062	0.05554	--	--	0.89082	0.06732	--	--	0.88846	0.09525
--	--	0.89122	0.05559	--	--	0.89142	0.06737	--	--	0.88906	0.09532
--	--	0.89182	0.05564	--	--	0.89202	0.06742	--	--	0.88966	0.09538
--	--	0.89242	0.0557	--	--	0.89262	0.06747	--	--	0.89026	0.09544
--	--	0.89302	0.05575	--	--	0.89322	0.06752	--	--	0.89087	0.0955
--	--	0.89362	0.0558	--	--	0.89382	0.06757	--	--	0.89147	0.09556
--	--	0.89422	0.05585	--	--	0.89442	0.06762	--	--	0.89207	0.09562
--	--	0.89482	0.05591	--	--	0.89502	0.06767	--	--	0.89267	0.09568
--	--	0.89542	0.05596	--	--	0.89563	0.06772	--	--	0.89327	0.09575
--	--	0.89601	0.05601	--	--	0.89623	0.06777	--	--	0.89387	0.09581
--	--	0.89661	0.05607	--	--	0.89683	0.06782	--	--	0.89448	0.09587
--	--	0.89721	0.05612	--	--	0.89743	0.06787	--	--	0.89508	0.09593
--	--	0.89781	0.05617	--	--	0.89803	0.06791	--	--	0.89568	0.09599
--	--	0.89841	0.05622	--	--	0.89863	0.06796	--	--	0.89628	0.09605
--	--	0.89901	0.05628	--	--	0.89923	0.06801	--	--	0.89688	0.09612
--	--	0.89961	0.05633	--	--	0.89984	0.06806	--	--	0.89748	0.09618
--	--	0.90021	0.05638	--	--	0.90044	0.06811	--	--	0.89809	0.09624
--	--	0.90081	0.05643	--	--	0.90104	0.06816	--	--	0.89869	0.0963
--	--	0.90141	0.05649	--	--	0.90164	0.06821	--	--	0.89929	0.09636
--	--	0.90201	0.05654	--	--	0.90224	0.06826	--	--	0.89989	0.09642
--	--	0.90261	0.05659	--	--	0.90284	0.06831	--	--	0.90049	0.09649
--	--	0.90321	0.05664	--	--	0.90344	0.06836	--	--	0.90109	0.09655
--	--	0.90381	0.0567	--	--	0.90405	0.06841	--	--	0.9017	0.09661
--	--	0.90441	0.05675	--	--	0.90465	0.06846	--	--	0.9023	0.09667
