# Supplementary material for: Ultrafine nanoporous intermetallic catalysts by high-temperature liquid metal dealloying for electrochemical hydrogen production
Source: Nat Commun. 2022 Sep 2;13:5157. doi: 10.1038/s41467-022-32768-1 (PMC9440032; doi:10.1038/s41467-022-32768-1)
Supplement: Supplementary file 5 — Source Data [file 41467_2022_32768_MOESM5_ESM.zip › Source Data/Supplementary Figure 2.xlsx]

## Sheet: Supplementary Figure 2
Length/μm	Ncrystal	crystal size/μm
106.67	6	17.7783
108.68	7	15.5257
109.42	7	15.6314
86.96	6	14.4933
128.67	10	12.867
129.29	8	16.1612
64.12	6	10.6867
64.01	8	8.00125
52.9	6	8.81667
116.21	6	19.3683
116.36	6	19.3933
116.36	4	29.09
116.21	8	14.5262
80.15	7	11.45
80.15	5	16.03
	average crystal size	15.3213
	standard deviation	5.13824
