# Supplementary material for: Ultrafine nanoporous intermetallic catalysts by high-temperature liquid metal dealloying for electrochemical hydrogen production
Source: Nat Commun. 2022 Sep 2;13:5157. doi: 10.1038/s41467-022-32768-1 (PMC9440032; doi:10.1038/s41467-022-32768-1)
Supplement: Supplementary file 5 — Source Data [file 41467_2022_32768_MOESM5_ESM.zip › Source Data/Supplementary Figure 20.xlsx]

## Sheet: Supplementary Figure 20a
Cyclic voltammetry curves at the non-Faradic potential region for np-Co7Mo6 fabricated at 873 K for 30 mins
Ewe/V	10 mVs-1	Ewe/V	20 mVs-1	Ewe/V	30 mVs-1	Ewe/V	40 mVs-1	Ewe/V	50 mVs-1
-0.99925	-1.29642	-0.99925	-1.94987	-0.99928	-2.52596	-0.99943	-3.2739	-0.99924	-3.76385
-0.99804	-0.92203	-0.99802	-1.35723	-0.998	-1.78764	-0.99859	-2.63283	-0.99822	-2.95596
-0.99682	-0.71283	-0.99681	-0.99826	-0.99688	-1.3112	-0.99786	-2.15334	-0.99738	-2.35573
-0.99563	-0.56441	-0.9956	-0.74286	-0.99561	-0.95892	-0.99699	-1.77174	-0.99645	-1.87621
-0.99441	-0.43872	-0.99441	-0.53826	-0.99445	-0.68046	-0.99624	-1.45375	-0.99536	-1.482
-0.99323	-0.33316	-0.99323	-0.37024	-0.99322	-0.45035	-0.99533	-1.18794	-0.9943	-1.14501
-0.99203	-0.24295	-0.992	-0.22612	-0.99201	-0.25347	-0.99465	-0.95407	-0.99317	-0.85008
-0.99082	-0.15409	-0.99078	-0.09853	-0.99083	-0.07956	-0.99378	-0.74562	-0.99224	-0.59213
-0.98962	-0.08106	-0.98962	0.01533	-0.98959	0.07217	-0.99306	-0.56043	-0.99138	-0.36392
-0.98844	-0.01624	-0.98843	0.11466	-0.98846	0.20598	-0.99213	-0.39647	-0.99043	-0.15281
-0.98724	0.04742	-0.98721	0.20753	-0.98718	0.32661	-0.99145	-0.24414	-0.98937	0.03581
-0.98605	0.1018	-0.98601	0.29093	-0.98605	0.4363	-0.99055	-0.10095	-0.98823	0.20814
-0.98484	0.15534	-0.98482	0.36806	-0.98481	0.53836	-0.98985	0.0275	-0.98718	0.36266
-0.98364	0.20282	-0.98363	0.43982	-0.98361	0.63322	-0.98895	0.14203	-0.9863	0.50829
-0.98244	0.24452	-0.98243	0.50374	-0.98245	0.71724	-0.98827	0.25387	-0.98541	0.6426
-0.98123	0.2898	-0.9812	0.56607	-0.98121	0.79901	-0.98739	0.35615	-0.98444	0.76855
-0.98002	0.32809	-0.98003	0.62173	-0.98003	0.87188	-0.98661	0.45455	-0.98336	0.88532
-0.97884	0.36446	-0.97886	0.67459	-0.97882	0.93982	-0.98583	0.54326	-0.98221	0.99422
-0.97764	0.39824	-0.97762	0.72841	-0.97765	1.00635	-0.98502	0.62885	-0.98122	1.09805
-0.97644	0.42835	-0.97641	0.77128	-0.97638	1.06491	-0.98425	0.70913	-0.98028	1.19489
-0.97525	0.45812	-0.97523	0.81554	-0.97524	1.1197	-0.98338	0.78797	-0.97945	1.28047
-0.97404	0.48705	-0.97401	0.85929	-0.97403	1.17663	-0.98263	0.85817	-0.97843	1.36669
-0.97283	0.51365	-0.97282	0.89642	-0.97286	1.2249	-0.98179	0.92664	-0.97726	1.45029
-0.97164	0.53883	-0.97164	0.93218	-0.97165	1.27421	-0.98106	0.99465	-0.97623	1.52329
-0.97045	0.56494	-0.97039	0.96655	-0.97041	1.31702	-0.98016	1.05565	-0.97536	1.59485
-0.96925	0.58759	-0.96926	1.00181	-0.96926	1.3582	-0.97944	1.11132	-0.97445	1.66303
-0.96803	0.61153	-0.96802	1.03425	-0.96803	1.40043	-0.97861	1.16636	-0.97334	1.7269
-0.96684	0.63076	-0.96686	1.06292	-0.96682	1.43911	-0.9778	1.2231	-0.97218	1.78964
-0.96562	0.65208	-0.96564	1.09556	-0.96563	1.47697	-0.97702	1.27401	-0.97131	1.84613
-0.96443	0.67299	-0.96443	1.12488	-0.96442	1.51384	-0.97616	1.31981	-0.97045	1.90103
-0.96325	0.69189	-0.96322	1.1514	-0.96324	1.54828	-0.97545	1.36995	-0.96941	1.95375
-0.96204	0.71093	-0.962	1.17737	-0.96204	1.58078	-0.97458	1.41494	-0.96826	2.00673
-0.96084	0.7296	-0.96084	1.20483	-0.96084	1.61489	-0.97386	1.45588	-0.96719	2.05684
-0.95965	0.74658	-0.9596	1.22936	-0.9596	1.64293	-0.97299	1.49798	-0.9664	2.1035
-0.95843	0.76465	-0.95844	1.2552	-0.95843	1.67629	-0.97223	1.53537	-0.96543	2.14954
-0.95723	0.78124	-0.95721	1.27978	-0.95721	1.70447	-0.97142	1.57363	-0.96436	2.19338
-0.95602	0.79906	-0.95604	1.30455	-0.95604	1.73626	-0.97063	1.61098	-0.96319	2.23449
-0.95487	0.81623	-0.95481	1.3286	-0.9548	1.76412	-0.96983	1.64471	-0.96223	2.27553
-0.95368	0.8323	-0.95364	1.35071	-0.95363	1.7923	-0.96898	1.68002	-0.96141	2.31805
-0.95249	0.85109	-0.95246	1.37575	-0.95245	1.82458	-0.96825	1.7153	-0.96039	2.35002
-0.95128	0.86817	-0.9512	1.39863	-0.95122	1.85112	-0.96739	1.74796	-0.95926	2.38879
-0.95011	0.88472	-0.95007	1.42238	-0.95002	1.87923	-0.96666	1.7735	-0.95823	2.42591
-0.94888	0.9039	-0.9488	1.44643	-0.94883	1.90878	-0.96577	1.80844	-0.95739	2.45898
-0.94768	0.92201	-0.94764	1.46633	-0.9476	1.93269	-0.96506	1.83947	-0.95641	2.4948
-0.94645	0.94122	-0.94644	1.4902	-0.94644	1.96278	-0.96416	1.86658	-0.95523	2.52837
-0.94525	0.95897	-0.94522	1.51548	-0.94522	1.99189	-0.96343	1.89399	-0.95421	2.56074
-0.94405	0.97507	-0.94406	1.53524	-0.944	2.01931	-0.96265	1.92257	-0.95319	2.60178
-0.94285	0.99556	-0.94279	1.55923	-0.94285	2.04734	-0.96179	1.94884	-0.95225	2.63382
-0.94164	1.01369	-0.94165	1.58201	-0.94162	2.07337	-0.96104	1.9776	-0.95146	2.66172
-0.94044	1.03295	-0.94043	1.60546	-0.94042	2.10162	-0.96021	2.0004	-0.95037	2.68965
-0.93926	1.0549	-0.93923	1.63189	-0.93926	2.13371	-0.95944	2.02606	-0.9492	2.72341
-0.93806	1.07271	-0.93806	1.65333	-0.93803	2.15942	-0.9586	2.04994	-0.94822	2.75267
-0.93685	1.09166	-0.9368	1.67904	-0.93681	2.18999	-0.95785	2.07119	-0.94738	2.78037
-0.93567	1.11381	-0.93563	1.70464	-0.93566	2.21976	-0.95701	2.09715	-0.94642	2.81506
-0.93447	1.1307	-0.93445	1.7288	-0.93443	2.24925	-0.95625	2.11894	-0.94522	2.84751
-0.93325	1.153	-0.93323	1.75343	-0.93321	2.27905	-0.95541	2.1409	-0.94415	2.87278
-0.93205	1.17365	-0.93207	1.77934	-0.93207	2.30953	-0.95462	2.16295	-0.9434	2.90361
-0.93086	1.19664	-0.93082	1.80784	-0.93085	2.34108	-0.95381	2.18436	-0.94237	2.93408
-0.92964	1.21933	-0.92963	1.83584	-0.92961	2.37581	-0.95303	2.20922	-0.94125	2.96226
-0.92843	1.243	-0.92846	1.86053	-0.92844	2.40522	-0.95223	2.23403	-0.94021	2.99283
-0.92723	1.26823	-0.92722	1.8904	-0.92725	2.44043	-0.95139	2.25527	-0.93937	3.02422
-0.92602	1.29243	-0.92609	1.92078	-0.92605	2.47722	-0.95064	2.27326	-0.93836	3.05392
-0.92484	1.315	-0.92484	1.94854	-0.92482	2.51081	-0.9498	2.29483	-0.93716	3.08222
-0.92363	1.34344	-0.92368	1.97959	-0.92362	2.54801	-0.94904	2.31651	-0.93628	3.11333
-0.92244	1.37154	-0.92246	2.01124	-0.92245	2.58592	-0.94819	2.34018	-0.93542	3.14393
-0.92123	1.40061	-0.92122	2.04494	-0.92122	2.62207	-0.94748	2.35896	-0.93425	3.17449
-0.92004	1.43106	-0.92007	2.0802	-0.92001	2.66246	-0.94663	2.38235	-0.93321	3.20737
-0.91883	1.45994	-0.91888	2.11362	-0.91883	2.70261	-0.9458	2.40431	-0.93235	3.23975
-0.91761	1.49267	-0.91763	2.15019	-0.91764	2.74478	-0.94499	2.42588	-0.93139	3.26776
-0.91644	1.52502	-0.91646	2.18949	-0.91639	2.78995	-0.94423	2.44623	-0.93023	3.30025
-0.91523	1.55822	-0.91528	2.22859	-0.91523	2.83327	-0.94345	2.46691	-0.92928	3.33678
-0.91401	1.59622	-0.91406	2.27391	-0.91403	2.88294	-0.94255	2.48646	-0.92847	3.36788
-0.91282	1.63455	-0.91282	2.31847	-0.91285	2.92982	-0.94185	2.5095	-0.92724	3.40242
-0.91163	1.67486	-0.91165	2.36182	-0.91159	2.97971	-0.94097	2.52428	-0.92624	3.43809
-0.91045	1.71887	-0.91048	2.41078	-0.91041	3.03398	-0.94025	2.5481	-0.92545	3.47363
-0.90927	1.7616	-0.90928	2.45902	-0.90926	3.08797	-0.9394	2.57116	-0.92429	3.50678
-0.90805	1.80888	-0.90803	2.51462	-0.90804	3.14769	-0.93863	2.59284	-0.92322	3.54388
-0.90686	1.85835	-0.90684	2.56967	-0.90681	3.20909	-0.93782	2.61149	-0.92238	3.57957
-0.90566	1.90892	-0.90566	2.62799	-0.90561	3.27373	-0.93703	2.6352	-0.92137	3.61862
-0.90444	1.96369	-0.90444	2.69023	-0.90443	3.34348	-0.93626	2.65976	-0.92023	3.65933
-0.90322	2.0221	-0.90325	2.75682	-0.90325	3.41357	-0.9354	2.68015	-0.91926	3.70008
-0.90204	2.08247	-0.902	2.82461	-0.90203	3.48764	-0.93465	2.69952	-0.91845	3.73596
-0.90083	2.14889	-0.90085	2.89858	-0.90077	3.56928	-0.93381	2.72535	-0.91723	3.77781
-0.90007	2.19038	-0.90017	2.91436	-0.90006	3.65574	-0.93305	2.74556	-0.91626	3.82286
-0.89985	2.21961	-0.90001	3.0176	-0.89984	3.64234	-0.93219	2.76957	-0.91546	3.86323
-0.90052	1.77876	-0.9005	2.41405	-0.90052	3.02411	-0.93146	2.79065	-0.91428	3.90822
-0.90174	1.408	-0.90173	1.83654	-0.90174	2.31008	-0.93061	2.81534	-0.91318	3.9581
-0.90295	1.18721	-0.90298	1.47966	-0.90293	1.83706	-0.92984	2.84052	-0.91243	4.00333
-0.90415	1.01312	-0.90417	1.20811	-0.90413	1.47625	-0.92901	2.86718	-0.91134	4.05075
-0.90537	0.86771	-0.90536	0.98779	-0.90535	1.18247	-0.92825	2.88892	-0.91021	4.10455
-0.90655	0.74188	-0.90654	0.80101	-0.90657	0.93632	-0.9274	2.91641	-0.90926	4.15303
-0.90776	0.63123	-0.90778	0.63767	-0.90776	0.72086	-0.92667	2.9436	-0.90841	4.20673
-0.90896	0.53198	-0.90898	0.49322	-0.90893	0.53171	-0.92585	2.97079	-0.90741	4.26812
-0.91013	0.43966	-0.91018	0.36465	-0.91014	0.36604	-0.92501	2.9943	-0.9064	4.32477
-0.91132	0.35708	-0.91134	0.24894	-0.91134	0.21356	-0.92421	3.02081	-0.90517	4.38423
-0.91252	0.2803	-0.91253	0.14546	-0.91257	0.07712	-0.9234	3.04573	-0.90439	4.44496
-0.91373	0.21099	-0.91373	0.04764	-0.91373	-0.04806	-0.92259	3.07504	-0.90343	4.51206
-0.91495	0.1466	-0.91493	-0.04203	-0.91493	-0.16347	-0.92183	3.10095	-0.90225	4.57707
-0.91612	0.08763	-0.91614	-0.12114	-0.91616	-0.26641	-0.92099	3.13188	-0.90128	4.64717
-0.91732	0.03419	-0.91734	-0.1952	-0.91738	-0.36669	-0.92021	3.16089	-0.90047	4.71383
-0.91854	-0.01613	-0.91855	-0.26465	-0.91858	-0.45458	-0.9194	3.19222	-0.89998	4.77316
-0.91973	-0.06226	-0.91976	-0.32775	-0.91975	-0.53517	-0.91861	3.21991	-0.90047	4.13414
-0.92095	-0.10956	-0.92094	-0.3886	-0.92093	-0.61329	-0.9178	3.25034	-0.90134	3.3497
-0.92216	-0.14963	-0.92212	-0.44299	-0.92213	-0.68537	-0.91701	3.28297	-0.90239	2.76464
-0.92332	-0.18869	-0.92331	-0.49392	-0.92332	-0.75195	-0.91623	3.316	-0.90354	2.29618
-0.92454	-0.2254	-0.92452	-0.54503	-0.92455	-0.81545	-0.91539	3.34668	-0.90445	1.90055
-0.92574	-0.26101	-0.92574	-0.5884	-0.92575	-0.87168	-0.91464	3.381	-0.90534	1.5644
-0.92694	-0.29386	-0.9269	-0.63385	-0.92696	-0.92844	-0.9138	3.41701	-0.90652	1.26565
-0.92815	-0.32369	-0.92811	-0.67577	-0.92814	-0.98226	-0.91301	3.45443	-0.90752	0.99926
-0.92932	-0.35289	-0.92932	-0.71428	-0.92933	-1.02899	-0.91219	3.4877	-0.90848	0.76249
-0.93055	-0.3825	-0.9305	-0.75271	-0.93054	-1.07737	-0.91141	3.5252	-0.90931	0.55039
-0.93174	-0.4082	-0.93172	-0.78685	-0.93174	-1.1228	-0.91059	3.56551	-0.9105	0.35402
-0.933	-0.43446	-0.93291	-0.82021	-0.93293	-1.16463	-0.90982	3.60437	-0.91153	0.17274
-0.93419	-0.45929	-0.93413	-0.85361	-0.93412	-1.20742	-0.909	3.64169	-0.91236	0.00649
-0.93534	-0.4808	-0.9353	-0.88643	-0.93531	-1.24643	-0.90822	3.68503	-0.91337	-0.14386
-0.93658	-0.50473	-0.93654	-0.918	-0.93654	-1.28673	-0.90743	3.72765	-0.91452	-0.28914
-0.93776	-0.52517	-0.93773	-0.94749	-0.93775	-1.32404	-0.90658	3.77295	-0.91552	-0.4225
-0.93894	-0.5449	-0.93893	-0.97465	-0.93893	-1.35734	-0.90583	3.81568	-0.91633	-0.54146
-0.94011	-0.56464	-0.94013	-1.00563	-0.94015	-1.3949	-0.90501	3.86425	-0.91748	-0.65742
-0.94134	-0.58365	-0.94136	-1.03034	-0.94135	-1.42757	-0.90422	3.91328	-0.91858	-0.76457
-0.94253	-0.60115	-0.94254	-1.05781	-0.94255	-1.46089	-0.90341	3.963	-0.91933	-0.86479
-0.94373	-0.61966	-0.94374	-1.08386	-0.94375	-1.49287	-0.90265	4.01099	-0.92043	-0.95888
-0.94493	-0.63855	-0.94495	-1.11025	-0.94493	-1.52454	-0.9018	4.06554	-0.92156	-1.05117
-0.94614	-0.65647	-0.94612	-1.13555	-0.94613	-1.55825	-0.90102	4.12326	-0.92242	-1.13278
-0.94733	-0.67291	-0.94731	-1.16206	-0.94735	-1.58817	-0.90025	4.16312	-0.92334	-1.21251
-0.94852	-0.68983	-0.94852	-1.18394	-0.94855	-1.61877	-0.89969	4.24629	-0.92452	-1.28753
-0.94972	-0.70751	-0.94971	-1.21105	-0.94975	-1.65141	-0.90029	3.71367	-0.92553	-1.35773
-0.95093	-0.72186	-0.95092	-1.23564	-0.95096	-1.68047	-0.90114	3.08745	-0.9263	-1.42491
-0.95215	-0.74045	-0.95211	-1.26133	-0.95214	-1.70897	-0.90193	2.62375	-0.92742	-1.48985
-0.95333	-0.75622	-0.95332	-1.28596	-0.95334	-1.74068	-0.90275	2.24838	-0.92855	-1.55163
-0.95451	-0.77465	-0.95454	-1.31098	-0.95454	-1.76941	-0.90352	1.93587	-0.9294	-1.60772
-0.95572	-0.79038	-0.95572	-1.33549	-0.95573	-1.79759	-0.90435	1.66412	-0.93036	-1.66518
-0.95693	-0.80732	-0.95695	-1.35803	-0.95694	-1.82722	-0.90512	1.42463	-0.93151	-1.71794
-0.95811	-0.82164	-0.95814	-1.38169	-0.95815	-1.85534	-0.90596	1.21164	-0.9325	-1.76516
-0.95931	-0.83838	-0.95935	-1.40621	-0.95933	-1.88236	-0.90674	1.02011	-0.93332	-1.81708
-0.96053	-0.85516	-0.96054	-1.43115	-0.96056	-1.91346	-0.90753	0.8443	-0.93443	-1.86311
-0.96175	-0.87198	-0.96172	-1.45406	-0.96176	-1.94122	-0.90835	0.68236	-0.93557	-1.90852
-0.96288	-0.88954	-0.96293	-1.48031	-0.96297	-1.97195	-0.90915	0.53618	-0.93638	-1.95499
-0.96414	-0.90938	-0.96412	-1.50424	-0.96414	-1.99989	-0.90994	0.39915	-0.93734	-1.99797
-0.96535	-0.92788	-0.96532	-1.52759	-0.96532	-2.03012	-0.91075	0.26931	-0.93854	-2.03751
-0.96653	-0.94639	-0.96656	-1.55478	-0.96653	-2.06067	-0.91155	0.15119	-0.93947	-2.07858
-0.96772	-0.96216	-0.9677	-1.57968	-0.96774	-2.08975	-0.91233	0.03916	-0.94035	-2.12031
-0.96892	-0.98168	-0.96893	-1.60583	-0.96894	-2.11969	-0.91318	-0.06515	-0.94151	-2.1586
-0.97014	-1.00028	-0.97011	-1.63208	-0.97011	-2.14914	-0.9139	-0.16177	-0.9425	-2.19484
-0.97133	-1.01861	-0.97133	-1.65859	-0.9713	-2.18129	-0.91474	-0.25927	-0.94331	-2.23223
-0.97251	-1.03916	-0.97253	-1.68555	-0.97257	-2.21257	-0.91549	-0.34347	-0.94445	-2.26819
-0.97371	-1.06095	-0.97372	-1.71277	-0.97373	-2.24305	-0.91635	-0.42711	-0.94555	-2.30083
-0.97496	-1.08281	-0.97493	-1.74175	-0.97495	-2.27722	-0.91714	-0.50496	-0.94629	-2.33775
-0.97613	-1.10475	-0.97612	-1.77003	-0.97613	-2.30999	-0.91796	-0.58217	-0.94753	-2.37503
-0.97734	-1.12751	-0.97733	-1.79659	-0.97736	-2.34273	-0.9187	-0.65003	-0.94848	-2.40568
-0.97852	-1.15592	-0.97855	-1.8302	-0.97852	-2.37844	-0.91956	-0.71684	-0.94931	-2.43883
-0.97975	-1.17915	-0.97973	-1.85873	-0.97975	-2.41132	-0.92033	-0.78285	-0.95045	-2.47389
-0.98091	-1.20399	-0.98092	-1.88984	-0.98092	-2.44759	-0.92114	-0.8453	-0.95154	-2.50421
-0.98217	-1.231	-0.98214	-1.92271	-0.98215	-2.48636	-0.92194	-0.90027	-0.95246	-2.54039
-0.98332	-1.25799	-0.98335	-1.95552	-0.98332	-2.5213	-0.92271	-0.9547	-0.95331	-2.57216
-0.98455	-1.28696	-0.98453	-1.98864	-0.98454	-2.55988	-0.92354	-1.00532	-0.95431	-2.60686
-0.98573	-1.31823	-0.98574	-2.02517	-0.98573	-2.60063	-0.92433	-1.05858	-0.95552	-2.6364
-0.98697	-1.35005	-0.98692	-2.06085	-0.98693	-2.63891	-0.92516	-1.10539	-0.9565	-2.66972
-0.98809	-1.38277	-0.98813	-2.09678	-0.98814	-2.68145	-0.92594	-1.15146	-0.95734	-2.69848
-0.98933	-1.41675	-0.98932	-2.13394	-0.98931	-2.72579	-0.92673	-1.19928	-0.95847	-2.73082
-0.99048	-1.45254	-0.99054	-2.17628	-0.99052	-2.76977	-0.92757	-1.24228	-0.9595	-2.76148
-0.99171	-1.48806	-0.99171	-2.21881	-0.99174	-2.82023	-0.92833	-1.28311	-0.96035	-2.79412
-0.99291	-1.52355	-0.99293	-2.25924	-0.99291	-2.8664	-0.92914	-1.3213	-0.96144	-2.82526
-0.99412	-1.56239	-0.99411	-2.30588	-0.99413	-2.91573	-0.92993	-1.35937	-0.96256	-2.85847
-0.9953	-1.6039	-0.99531	-2.35014	-0.99532	-2.96817	-0.93074	-1.39773	-0.96337	-2.88975
-0.99653	-1.64497	-0.99651	-2.39906	-0.99652	-3.02017	-0.93154	-1.43238	-0.96432	-2.9206
-0.99773	-1.69195	-0.99772	-2.44953	-0.99772	-3.07768	-0.93233	-1.4657	-0.96558	-2.9554
-0.99893	-1.73678	-0.99893	-2.50057	-0.99892	-3.13443	-0.93312	-1.4992	-0.96643	-2.98879
-0.99961	-1.76376	-0.99977	-2.55851	-0.99951	-3.23406	-0.93393	-1.53369	-0.96733	-3.01985
-0.99982	-1.77319	-0.99995	-2.52523	-1	-3.17519	-0.93478	-1.56523	-0.96857	-3.05336
						-0.93553	-1.59505	-0.96945	-3.08671
						-0.93634	-1.62586	-0.97035	-3.11747
						-0.93712	-1.65593	-0.97151	-3.15197
						-0.93795	-1.68615	-0.97251	-3.18687
						-0.93874	-1.71123	-0.97334	-3.21862
						-0.93959	-1.73826	-0.9745	-3.25174
						-0.94032	-1.77052	-0.97549	-3.28765
						-0.94117	-1.79489	-0.97635	-3.32464
						-0.94194	-1.82073	-0.97752	-3.35779
						-0.94277	-1.8486	-0.97846	-3.39864
						-0.94356	-1.8711	-0.97933	-3.4371
						-0.94436	-1.89388	-0.98057	-3.47305
						-0.9452	-1.91943	-0.98145	-3.51188
						-0.94594	-1.94495	-0.98232	-3.55028
						-0.94679	-1.97215	-0.98359	-3.58859
						-0.94756	-1.99473	-0.98445	-3.62914
						-0.94836	-2.01464	-0.98535	-3.67182
						-0.94916	-2.03905	-0.98654	-3.71228
						-0.94995	-2.06547	-0.98741	-3.75653
						-0.95079	-2.08558	-0.98838	-3.79911
						-0.95154	-2.10746	-0.98952	-3.84248
						-0.95235	-2.13068	-0.9904	-3.8905
						-0.95316	-2.15471	-0.9913	-3.93899
						-0.95395	-2.17691	-0.99257	-3.9869
						-0.95474	-2.19659	-0.99335	-4.03562
						-0.95555	-2.22101	-0.99434	-4.08765
						-0.95637	-2.24198	-0.99555	-4.14123
						-0.95715	-2.26512	-0.99634	-4.19187
						-0.95795	-2.28222	-0.99738	-4.24654
						-0.95873	-2.30723	-0.99852	-4.30825
						-0.95953	-2.32924	-0.99935	-4.36253
						-0.96033	-2.35203	-0.99974	-4.36317
						-0.96118	-2.37122
						-0.96191	-2.3915
						-0.96276	-2.41689
						-0.96355	-2.44041
						-0.96429	-2.46043
						-0.96515	-2.48183
						-0.96592	-2.51181
						-0.96677	-2.53204
						-0.96752	-2.55223
						-0.96834	-2.57499
						-0.96915	-2.59806
						-0.96989	-2.62206
						-0.97079	-2.64434
						-0.97151	-2.66759
						-0.97235	-2.69008
						-0.97315	-2.71468
						-0.97391	-2.7376
						-0.97475	-2.76399
						-0.9755	-2.78726
						-0.97638	-2.8129
						-0.97712	-2.83522
						-0.97795	-2.86341
						-0.97877	-2.88924
						-0.97954	-2.9168
						-0.98036	-2.94102
						-0.98112	-2.96877
						-0.98193	-2.99474
						-0.98277	-3.02781
						-0.98353	-3.05445
						-0.98432	-3.08364
						-0.98519	-3.11365
						-0.98593	-3.14338
						-0.98675	-3.17344
						-0.98754	-3.20292
						-0.98832	-3.23474
						-0.98914	-3.26767
						-0.98992	-3.29774
						-0.99073	-3.33318
						-0.99152	-3.36836
						-0.99232	-3.40438
						-0.99316	-3.43918
						-0.99392	-3.47458
						-0.99473	-3.51259
						-0.99554	-3.55196
						-0.99634	-3.58892
						-0.99714	-3.63164
						-0.99795	-3.67229
						-0.99875	-3.71474
						-0.99947	-3.75064
						-1.00001	-3.8239

## Sheet: SupplementaryFigure 20b       
Cyclic voltammetry curves at the non-Faradic potential region for np-Co7Mo6 fabricated at 973 K for 120s
Ewe/V	10 mVs-1	Ewe/V	20 mVs-1	Ewe/V	30 mVs-1	Ewe/V	40 mVs-1	Ewe/V	50 mVs-1
-0.99912	-0.71422	-0.99915	-1.1963	-0.99913	-1.66036	-0.99935	-2.33096	-0.99926	-2.80977
-0.99793	-0.44121	-0.99795	-0.6941	-0.99795	-0.98312	-0.99856	-1.68303	-0.99826	-1.98933
-0.99673	-0.30577	-0.99674	-0.43636	-0.99672	-0.60657	-0.99779	-1.24309	-0.99727	-1.42897
-0.99552	-0.20807	-0.99554	-0.2651	-0.99559	-0.35284	-0.99691	-0.92082	-0.9962	-1.01625
-0.99432	-0.13083	-0.99433	-0.12974	-0.99435	-0.15967	-0.99614	-0.67049	-0.99518	-0.69635
-0.99312	-0.06554	-0.99313	-0.0201	-0.99314	-0.00399	-0.99533	-0.46637	-0.9942	-0.42957
-0.99188	-0.01041	-0.99195	0.07145	-0.99202	0.1276	-0.9945	-0.29609	-0.99326	-0.20692
-0.99071	0.03986	-0.99073	0.15318	-0.99077	0.23986	-0.99375	-0.1468	-0.99227	-0.01976
-0.98952	0.08372	-0.98953	0.22318	-0.98954	0.33803	-0.99292	-0.01694	-0.99123	0.15219
-0.98832	0.12207	-0.98836	0.28433	-0.9884	0.42483	-0.99216	0.09685	-0.9902	0.30367
-0.98713	0.15577	-0.98714	0.33922	-0.98715	0.50061	-0.99137	0.20242	-0.98919	0.43286
-0.98594	0.18452	-0.98596	0.38755	-0.98597	0.56722	-0.9905	0.29802	-0.98823	0.55274
-0.98459	0.22287	-0.98475	0.43305	-0.98482	0.62948	-0.98976	0.3837	-0.98726	0.66375
-0.98318	0.2643	-0.98358	0.47378	-0.98355	0.68718	-0.9889	0.45956	-0.98625	0.76276
-0.98199	0.28489	-0.98235	0.51055	-0.98242	0.73626	-0.98812	0.53394	-0.98522	0.85498
-0.98077	0.30629	-0.98117	0.54381	-0.9812	0.78529	-0.98735	0.60357	-0.98421	0.93662
-0.97957	0.32619	-0.97995	0.57554	-0.97997	0.82521	-0.98649	0.66675	-0.98322	1.01563
-0.97838	0.34424	-0.97878	0.60142	-0.97881	0.86421	-0.98577	0.72361	-0.98227	1.0854
-0.97717	0.36218	-0.97755	0.63218	-0.97758	0.90349	-0.98497	0.77739	-0.98128	1.15041
-0.97597	0.37572	-0.97635	0.65371	-0.97639	0.93531	-0.98409	0.82758	-0.98027	1.21662
-0.97476	0.39309	-0.97516	0.67734	-0.9752	0.96613	-0.98339	0.87583	-0.97921	1.27022
-0.97358	0.40415	-0.97395	0.69863	-0.97398	0.99739	-0.98249	0.91946	-0.97819	1.32793
-0.97223	0.41024	-0.97275	0.71933	-0.9728	1.02105	-0.98172	0.96395	-0.97721	1.37803
-0.97092	0.41122	-0.97155	0.73777	-0.9716	1.04688	-0.98097	1.00231	-0.97624	1.42113
-0.96973	0.42487	-0.97034	0.75411	-0.97035	1.07078	-0.98007	1.04127	-0.97526	1.46921
-0.96853	0.43398	-0.96915	0.77128	-0.96919	1.09379	-0.9794	1.07353	-0.97425	1.51115
-0.9673	0.44593	-0.96796	0.79006	-0.968	1.1156	-0.9785	1.10958	-0.97321	1.54902
-0.96612	0.45541	-0.96675	0.80284	-0.96678	1.13514	-0.97774	1.1429	-0.97219	1.5845
-0.96491	0.46605	-0.96554	0.82024	-0.96562	1.15663	-0.97704	1.17158	-0.9712	1.62224
-0.96372	0.47273	-0.96436	0.83562	-0.96435	1.17613	-0.97611	1.19792	-0.97022	1.65401
-0.96251	0.48301	-0.96315	0.84624	-0.96317	1.19101	-0.97537	1.22462	-0.96926	1.68601
-0.96132	0.49243	-0.96196	0.85991	-0.96197	1.21061	-0.97463	1.25009	-0.96824	1.71829
-0.96012	0.50086	-0.96077	0.87309	-0.96076	1.22781	-0.97365	1.27888	-0.96725	1.74647
-0.9589	0.50985	-0.95957	0.8866	-0.95961	1.2444	-0.97297	1.29939	-0.9662	1.77386
-0.9577	0.51763	-0.95836	0.89863	-0.95836	1.26113	-0.97213	1.32371	-0.96518	1.80112
-0.95651	0.52612	-0.95715	0.90994	-0.9572	1.2743	-0.97129	1.34333	-0.9642	1.82769
-0.95532	0.53313	-0.95596	0.92268	-0.95597	1.28954	-0.97062	1.36557	-0.96323	1.84942
-0.95411	0.54104	-0.95476	0.93704	-0.95475	1.30738	-0.96971	1.3835	-0.96228	1.87427
-0.95293	0.54991	-0.95358	0.94548	-0.9536	1.31952	-0.96894	1.40314	-0.96122	1.89718
-0.95172	0.55799	-0.95237	0.95984	-0.95236	1.3368	-0.96821	1.42409	-0.96019	1.91615
-0.95052	0.56605	-0.95118	0.96992	-0.9512	1.35044	-0.96724	1.44223	-0.95923	1.93831
-0.94933	0.57394	-0.94998	0.98029	-0.94995	1.36368	-0.96657	1.45634	-0.95829	1.95919
-0.94812	0.58132	-0.94875	0.99296	-0.94874	1.37977	-0.96571	1.47262	-0.95727	1.98089
-0.94691	0.58915	-0.94758	1.00381	-0.94758	1.3933	-0.96487	1.49112	-0.95621	2.00181
-0.94573	0.59663	-0.94637	1.01536	-0.94635	1.40932	-0.96423	1.5072	-0.95521	2.02224
-0.94454	0.60271	-0.94516	1.02813	-0.94515	1.42395	-0.96333	1.52045	-0.95428	2.03941
-0.94333	0.61239	-0.94399	1.03916	-0.944	1.43646	-0.9625	1.53697	-0.95329	2.05717
-0.94213	0.62085	-0.94278	1.05149	-0.94278	1.45228	-0.96181	1.55257	-0.95225	2.08046
-0.94092	0.62963	-0.94158	1.06214	-0.94154	1.4687	-0.96089	1.56751	-0.95114	2.10195
-0.93974	0.63969	-0.94037	1.07443	-0.94036	1.48185	-0.96017	1.57972	-0.95023	2.11882
-0.93853	0.64675	-0.93917	1.08654	-0.93912	1.49608	-0.95934	1.59397	-0.94928	2.1335
-0.93733	0.65454	-0.93797	1.0963	-0.9379	1.51037	-0.95851	1.60582	-0.94825	2.15112
-0.93612	0.66448	-0.93678	1.11047	-0.93674	1.52648	-0.95778	1.61947	-0.94725	2.16676
-0.93494	0.67196	-0.93556	1.12317	-0.93553	1.54313	-0.95697	1.62964	-0.9462	2.18865
-0.93374	0.68121	-0.93435	1.13505	-0.93432	1.55887	-0.95615	1.6445	-0.94524	2.20492
-0.93253	0.69057	-0.93317	1.14766	-0.93319	1.57329	-0.95535	1.65986	-0.94427	2.22025
-0.93133	0.70247	-0.93198	1.16232	-0.93197	1.59051	-0.95449	1.67175	-0.9433	2.23944
-0.93013	0.71252	-0.93077	1.17522	-0.93068	1.60903	-0.95372	1.6802	-0.94228	2.2566
-0.92893	0.72313	-0.92958	1.19087	-0.92953	1.62754	-0.95298	1.69686	-0.94122	2.27286
-0.92772	0.73339	-0.92838	1.20478	-0.92835	1.64567	-0.95211	1.70818	-0.94023	2.29106
-0.92651	0.74605	-0.92719	1.22104	-0.92708	1.66448	-0.9514	1.72262	-0.93923	2.31221
-0.92533	0.757	-0.92598	1.23683	-0.92591	1.68283	-0.95053	1.73153	-0.93829	2.32762
-0.92414	0.77	-0.92479	1.25083	-0.92475	1.70035	-0.94971	1.74341	-0.93729	2.34523
-0.92295	0.78227	-0.92358	1.26904	-0.92352	1.72263	-0.94895	1.75377	-0.93625	2.36556
-0.92174	0.79662	-0.92233	1.28664	-0.92237	1.74272	-0.94813	1.76768	-0.93522	2.38184
-0.92053	0.81353	-0.92115	1.3037	-0.92116	1.76431	-0.94736	1.77657	-0.9342	2.40013
-0.91933	0.82797	-0.91998	1.32306	-0.91993	1.78914	-0.94658	1.79074	-0.93325	2.41859
-0.91813	0.8437	-0.91877	1.34127	-0.91875	1.80934	-0.9457	1.80201	-0.93227	2.4396
-0.91692	0.86028	-0.91758	1.36357	-0.91757	1.8367	-0.94496	1.81551	-0.93127	2.45633
-0.91573	0.87824	-0.91638	1.38675	-0.91634	1.86373	-0.94414	1.82445	-0.93026	2.47608
-0.91452	0.89887	-0.91518	1.40775	-0.91517	1.88749	-0.94335	1.83763	-0.92925	2.49902
-0.91332	0.91811	-0.91396	1.43416	-0.91396	1.91692	-0.94262	1.84609	-0.92822	2.51763
-0.91215	0.94036	-0.91276	1.45908	-0.91275	1.94729	-0.94171	1.85988	-0.92721	2.54113
-0.91094	0.96372	-0.91158	1.48476	-0.91156	1.98073	-0.941	1.86959	-0.92619	2.56356
-0.90975	0.98769	-0.91038	1.51707	-0.91038	2.01336	-0.9401	1.88552	-0.92525	2.58224
-0.90855	1.01398	-0.90919	1.54462	-0.90916	2.04691	-0.93929	1.89695	-0.92424	2.60487
-0.90734	1.04199	-0.90798	1.57832	-0.90802	2.08578	-0.93862	1.90824	-0.92324	2.62772
-0.90616	1.07079	-0.90677	1.61341	-0.90675	2.1252	-0.93775	1.91822	-0.92227	2.64796
-0.90498	1.10299	-0.90558	1.64982	-0.90557	2.16565	-0.93691	1.92927	-0.92128	2.66905
-0.90376	1.13867	-0.90437	1.6898	-0.90441	2.2113	-0.9362	1.94245	-0.92027	2.69809
-0.90254	1.17341	-0.90319	1.73077	-0.90315	2.25871	-0.93531	1.95489	-0.91924	2.72421
-0.90136	1.21497	-0.90197	1.77554	-0.90202	2.30804	-0.93452	1.96738	-0.91823	2.74924
-0.9003	1.2508	-0.9008	1.82387	-0.9008	2.36436	-0.93383	1.98019	-0.91722	2.77544
-0.89999	1.2279	-0.90009	1.81713	-0.89994	2.36194	-0.93292	1.99357	-0.91623	2.80214
-0.90044	0.88978	-0.89967	1.93351	-0.89987	2.40205	-0.93209	2.00788	-0.9152	2.83139
-0.90166	0.64268	-0.90048	1.332	-0.9005	1.78987	-0.93143	2.01807	-0.91422	2.86062
-0.90288	0.51254	-0.9017	0.87953	-0.90169	1.17316	-0.93056	2.03435	-0.91323	2.89412
-0.90406	0.41	-0.9029	0.64304	-0.90293	0.83301	-0.92973	2.04503	-0.91226	2.92438
-0.90524	0.3258	-0.90409	0.47758	-0.90413	0.59531	-0.92902	2.05962	-0.91124	2.95758
-0.90646	0.25507	-0.9053	0.3459	-0.90534	0.40889	-0.92811	2.07379	-0.91024	2.99044
-0.90763	0.19088	-0.90651	0.23495	-0.90653	0.25524	-0.9273	2.08851	-0.90925	3.02551
-0.90886	0.13527	-0.90769	0.13931	-0.90772	0.12506	-0.92664	2.10393	-0.90825	3.06257
-0.91005	0.08651	-0.90888	0.05457	-0.90893	0.01133	-0.92571	2.11882	-0.90724	3.10064
-0.9112	0.04094	-0.91009	-0.01801	-0.91011	-0.08804	-0.92489	2.1331	-0.90626	3.139
-0.91245	0.00137	-0.91128	-0.08689	-0.91133	-0.17764	-0.92419	2.14938	-0.90523	3.18186
-0.91365	-0.03494	-0.91248	-0.1439	-0.9125	-0.25902	-0.92333	2.1659	-0.90424	3.22471
-0.91485	-0.06894	-0.91369	-0.19846	-0.91367	-0.33078	-0.92251	2.18188	-0.90323	3.27141
-0.91607	-0.09793	-0.91488	-0.24917	-0.91492	-0.39778	-0.92182	2.19582	-0.90221	3.32419
-0.91725	-0.12685	-0.91609	-0.29132	-0.91611	-0.4565	-0.92091	2.21606	-0.90125	3.37564
-0.91845	-0.15243	-0.91728	-0.33275	-0.91728	-0.51156	-0.92013	2.23365	-0.90034	3.43831
-0.9197	-0.17561	-0.91849	-0.37144	-0.91852	-0.56151	-0.91939	2.25001	-0.89968	3.31971
-0.9208	-0.19934	-0.9197	-0.40575	-0.91966	-0.60511	-0.91852	2.26558	-0.90038	2.80164
-0.92208	-0.21918	-0.92091	-0.4379	-0.92089	-0.65055	-0.91774	2.2864	-0.90139	2.03409
-0.92327	-0.23791	-0.92208	-0.46971	-0.92212	-0.6905	-0.91699	2.30572	-0.9023	1.53046
-0.92447	-0.25702	-0.92328	-0.49773	-0.92328	-0.72615	-0.91611	2.32625	-0.90335	1.16035
-0.92564	-0.27294	-0.92447	-0.52471	-0.9245	-0.7616	-0.91536	2.34462	-0.90437	0.86444
-0.92688	-0.2906	-0.92567	-0.54639	-0.92573	-0.79015	-0.91461	2.36646	-0.90542	0.62352
-0.92813	-0.30519	-0.92687	-0.57147	-0.92693	-0.82446	-0.91369	2.3915	-0.9064	0.41965
-0.92924	-0.32024	-0.92806	-0.59564	-0.92809	-0.85559	-0.91292	2.4129	-0.9074	0.24028
-0.93053	-0.33429	-0.92928	-0.61486	-0.92931	-0.87995	-0.91218	2.433	-0.90837	0.08085
-0.93157	-0.34671	-0.93048	-0.63609	-0.93054	-0.90652	-0.91133	2.45742	-0.90936	-0.05547
-0.9327	-0.36006	-0.93168	-0.65302	-0.9317	-0.93278	-0.91052	2.48414	-0.91035	-0.18307
-0.93394	-0.37235	-0.9329	-0.67333	-0.93289	-0.95718	-0.90978	2.50831	-0.91133	-0.30019
-0.9353	-0.38415	-0.93407	-0.69161	-0.93408	-0.98026	-0.90893	2.53299	-0.91233	-0.40136
-0.93659	-0.39752	-0.93528	-0.70759	-0.9353	-1.00292	-0.90815	2.56034	-0.91331	-0.49539
-0.9377	-0.40915	-0.93648	-0.728	-0.93649	-1.02565	-0.90738	2.59097	-0.91432	-0.58691
-0.93875	-0.41991	-0.93767	-0.74244	-0.93768	-1.04728	-0.9065	2.62037	-0.91535	-0.66955
-0.93994	-0.43228	-0.93887	-0.75735	-0.93886	-1.06847	-0.90577	2.64812	-0.91635	-0.74076
-0.94118	-0.44237	-0.94007	-0.77694	-0.94007	-1.08812	-0.90498	2.67885	-0.91735	-0.80984
-0.94259	-0.45181	-0.94127	-0.79272	-0.94126	-1.10998	-0.90411	2.71412	-0.91835	-0.87658
-0.94363	-0.46193	-0.94247	-0.8089	-0.94241	-1.131	-0.90339	2.74845	-0.91936	-0.93493
-0.9449	-0.47114	-0.94368	-0.82147	-0.94365	-1.15092	-0.90253	2.78144	-0.92037	-0.99173
-0.94607	-0.48485	-0.94488	-0.83765	-0.94485	-1.16785	-0.90176	2.81927	-0.9214	-1.04934
-0.94719	-0.49426	-0.94608	-0.85412	-0.946	-1.18963	-0.90103	2.85904	-0.92238	-1.0946
-0.94846	-0.50225	-0.94729	-0.8687	-0.94729	-1.20766	-0.90015	2.88228	-0.92341	-1.14384
-0.94959	-0.51572	-0.94848	-0.88258	-0.94847	-1.2255	-0.8997	2.97286	-0.92438	-1.18757
-0.95089	-0.52524	-0.94968	-0.89824	-0.94962	-1.24587	-0.9002	2.4001	-0.92541	-1.2292
-0.95205	-0.53377	-0.95088	-0.91221	-0.95086	-1.26324	-0.90114	1.79244	-0.92637	-1.26707
-0.95323	-0.54464	-0.95205	-0.9263	-0.95206	-1.2807	-0.9018	1.3955	-0.92741	-1.31067
-0.95447	-0.55376	-0.95327	-0.9424	-0.95326	-1.30384	-0.9027	1.10283	-0.9284	-1.34392
-0.95568	-0.5654	-0.95448	-0.95561	-0.9544	-1.32048	-0.90349	0.87929	-0.92941	-1.37621
-0.95688	-0.57649	-0.95569	-0.96979	-0.95564	-1.33797	-0.90423	0.69219	-0.93037	-1.41222
-0.95803	-0.58607	-0.9569	-0.98564	-0.95683	-1.35764	-0.90509	0.52963	-0.93138	-1.44506
-0.9593	-0.59644	-0.95808	-0.99951	-0.95803	-1.37445	-0.90589	0.39145	-0.93239	-1.47401
-0.96044	-0.60562	-0.95926	-1.01473	-0.95927	-1.39409	-0.90666	0.27026	-0.93337	-1.50577
-0.96163	-0.61617	-0.96045	-1.03089	-0.96044	-1.41426	-0.90748	0.15548	-0.93436	-1.53734
-0.96287	-0.62836	-0.96168	-1.04643	-0.96164	-1.43394	-0.90829	0.05371	-0.93534	-1.56462
-0.96406	-0.63777	-0.96287	-1.0614	-0.96285	-1.45275	-0.90905	-0.04063	-0.93636	-1.59128
-0.96523	-0.65054	-0.96407	-1.07693	-0.96409	-1.47315	-0.90983	-0.12037	-0.93737	-1.61882
-0.96651	-0.6619	-0.96527	-1.09422	-0.96529	-1.49502	-0.91071	-0.20124	-0.93832	-1.64471
-0.96765	-0.67347	-0.96647	-1.10936	-0.96646	-1.51399	-0.91141	-0.27332	-0.93936	-1.67084
-0.96886	-0.68556	-0.96767	-1.12537	-0.96769	-1.53078	-0.91224	-0.34139	-0.94037	-1.69923
-0.97007	-0.69718	-0.96887	-1.1439	-0.9689	-1.55351	-0.91312	-0.40105	-0.94135	-1.72261
-0.97126	-0.70893	-0.9701	-1.1588	-0.9701	-1.57765	-0.91385	-0.46445	-0.94234	-1.74655
-0.97245	-0.72007	-0.97126	-1.17645	-0.97129	-1.59691	-0.91465	-0.51948	-0.94338	-1.77036
-0.97363	-0.73364	-0.97247	-1.1913	-0.97252	-1.61771	-0.91549	-0.57019	-0.94437	-1.79638
-0.97484	-0.74662	-0.9737	-1.20932	-0.97373	-1.63957	-0.91623	-0.61452	-0.94536	-1.8182
-0.97606	-0.76066	-0.97487	-1.22822	-0.97491	-1.66365	-0.91705	-0.66301	-0.94637	-1.84302
-0.97729	-0.77334	-0.97609	-1.24685	-0.9761	-1.68695	-0.91788	-0.70465	-0.94739	-1.86857
-0.97844	-0.78995	-0.97726	-1.26474	-0.97728	-1.70889	-0.91863	-0.74912	-0.94837	-1.89055
-0.97966	-0.80304	-0.97848	-1.28838	-0.97852	-1.73432	-0.91953	-0.78293	-0.94937	-1.9146
-0.98089	-0.81789	-0.97968	-1.30608	-0.97974	-1.76076	-0.92027	-0.82127	-0.95039	-1.9397
-0.98209	-0.83263	-0.98088	-1.32933	-0.98088	-1.78399	-0.92101	-0.85678	-0.95142	-1.96089
-0.98327	-0.84862	-0.98208	-1.34989	-0.98207	-1.80974	-0.92184	-0.89145	-0.95235	-1.98509
-0.98447	-0.86591	-0.98329	-1.37063	-0.98327	-1.83703	-0.92261	-0.92472	-0.95337	-2.00676
-0.98566	-0.88494	-0.98449	-1.3932	-0.9845	-1.86477	-0.92352	-0.95265	-0.95438	-2.02963
-0.98685	-0.90219	-0.98566	-1.41685	-0.98573	-1.89386	-0.92427	-0.98307	-0.95536	-2.05295
-0.98806	-0.92102	-0.98687	-1.44005	-0.98691	-1.92203	-0.92498	-1.00989	-0.95636	-2.07637
-0.98925	-0.94043	-0.98808	-1.46653	-0.98809	-1.95429	-0.92595	-1.03432	-0.95737	-2.09985
-0.99044	-0.95958	-0.9893	-1.49134	-0.98932	-1.98448	-0.92667	-1.06197	-0.9584	-2.12291
-0.99165	-0.98107	-0.99049	-1.5185	-0.99049	-2.0193	-0.92742	-1.08963	-0.95939	-2.14643
-0.99286	-1.00327	-0.9917	-1.54933	-0.99169	-2.05381	-0.92833	-1.112	-0.9604	-2.16939
-0.99407	-1.02653	-0.99287	-1.57612	-0.99289	-2.08818	-0.92902	-1.13406	-0.96139	-2.19317
-0.99525	-1.05069	-0.99411	-1.60716	-0.9941	-2.12411	-0.92987	-1.15579	-0.96239	-2.21687
-0.99645	-1.0763	-0.99531	-1.63937	-0.99531	-2.16162	-0.93073	-1.17843	-0.96337	-2.24301
-0.99765	-1.10459	-0.99652	-1.67139	-0.9965	-2.20292	-0.93146	-1.20085	-0.96437	-2.2634
-0.99886	-1.13099	-0.99767	-1.7066	-0.99771	-2.24544	-0.9322	-1.21984	-0.9654	-2.28973
-0.99961	-1.14721	-0.99887	-1.74313	-0.99891	-2.28846	-0.93316	-1.23904	-0.96639	-2.31822
-0.9996	-1.14937	-0.99974	-1.80172	-0.99959	-2.25487	-0.93388	-1.25594	-0.96738	-2.33764
		-0.99968	-1.72767	-0.9999	-2.37701	-0.93462	-1.27697	-0.96841	-2.36644
						-0.93549	-1.29388	-0.9694	-2.39161
						-0.93636	-1.31346	-0.9704	-2.41432
						-0.93699	-1.32993	-0.97139	-2.44331
						-0.93786	-1.35073	-0.97237	-2.46918
						-0.93875	-1.36299	-0.97335	-2.4942
						-0.93944	-1.38229	-0.9744	-2.52285
						-0.9402	-1.40344	-0.97541	-2.55225
						-0.94114	-1.41831	-0.97638	-2.58005
						-0.94185	-1.4329	-0.97738	-2.60693
						-0.94267	-1.44956	-0.97837	-2.63625
						-0.9435	-1.46451	-0.97936	-2.66968
						-0.94426	-1.48318	-0.98036	-2.69513
						-0.94507	-1.49514	-0.98138	-2.72742
						-0.9459	-1.50955	-0.98236	-2.76132
						-0.94666	-1.52776	-0.98337	-2.78829
						-0.94748	-1.54521	-0.98435	-2.82175
						-0.9483	-1.55764	-0.98532	-2.85726
						-0.94904	-1.57528	-0.98632	-2.88992
						-0.94983	-1.58851	-0.98732	-2.92412
						-0.95073	-1.6072	-0.98835	-2.96199
						-0.95147	-1.61827	-0.98932	-2.99708
						-0.95221	-1.63824	-0.99033	-3.03658
						-0.95311	-1.65165	-0.99134	-3.07733
						-0.9539	-1.66943	-0.99231	-3.11811
						-0.9546	-1.6813	-0.99335	-3.15655
						-0.95553	-1.69775	-0.99434	-3.19895
						-0.9563	-1.71225	-0.99534	-3.24232
						-0.95704	-1.72775	-0.99637	-3.28494
						-0.95789	-1.74225	-0.99737	-3.33508
						-0.95869	-1.75567	-0.99839	-3.38279
						-0.95942	-1.7701	-0.99933	-3.41411
						-0.96026	-1.78702	-0.99994	-3.56731
						-0.96107	-1.80343
						-0.96186	-1.82344
						-0.96272	-1.83877
						-0.96347	-1.85349
						-0.96419	-1.8681
						-0.96507	-1.88522
						-0.96593	-1.90376
						-0.96663	-1.91837
						-0.9674	-1.93294
						-0.96831	-1.95173
						-0.96912	-1.96762
						-0.96983	-1.98745
						-0.97065	-2.00163
						-0.9715	-2.0198
						-0.97229	-2.03546
						-0.97304	-2.05353
						-0.97385	-2.07032
						-0.97472	-2.08842
						-0.97546	-2.10706
						-0.97623	-2.13037
						-0.97706	-2.14461
						-0.9779	-2.16455
						-0.9786	-2.18439
						-0.97946	-2.20941
						-0.98032	-2.22386
						-0.98104	-2.24864
						-0.98187	-2.26833
						-0.98271	-2.28984
						-0.98346	-2.30662
						-0.98424	-2.33246
						-0.98509	-2.3523
						-0.98588	-2.37908
						-0.98663	-2.39573
						-0.98751	-2.42253
						-0.98827	-2.44714
						-0.98904	-2.47257
						-0.98986	-2.49579
						-0.99067	-2.52267
						-0.99144	-2.55235
						-0.99226	-2.5806
						-0.9931	-2.60317
						-0.99387	-2.63272
						-0.99461	-2.66245
						-0.99547	-2.6934
						-0.9963	-2.72286
						-0.99704	-2.75545
						-0.99786	-2.78886
						-0.99871	-2.82089
						-0.99941	-2.86547
						-0.99996	-2.78456

## Sheet: Supplementary Figure 20c
Cyclic voltammetry curves at the non-Faradic potential region for np-Co7Mo6 fabricated at 1073 K for 120s
Ewe/V	10 mVs-1	Ewe/V	20 mVs-1	Ewe/V	30 mVs-1	Ewe/V	40 mVs-1	Ewe/V	50 mVs-1
-0.9991	-0.30979	-0.9992	-0.50738	-0.99927	-0.7232	-0.99937	-1.08972	-0.99929	-1.30411
-0.99804	-0.17118	-0.998	-0.22898	-0.99807	-0.32136	-0.99858	-0.66413	-0.99827	-0.76365
-0.99659	-0.09257	-0.99681	-0.10634	-0.99676	-0.13057	-0.99778	-0.40894	-0.99726	-0.43683
-0.99526	-0.06247	-0.9956	-0.02904	-0.99551	-0.01255	-0.99697	-0.23621	-0.99628	-0.21649
-0.99409	-0.02838	-0.99438	0.03089	-0.99435	0.0754	-0.99616	-0.11021	-0.99527	-0.05549
-0.99279	-0.00165	-0.99323	0.07821	-0.9932	0.1429	-0.99534	-0.01087	-0.99426	0.07251
-0.99168	0.02173	-0.99199	0.11706	-0.99204	0.19739	-0.99459	0.07064	-0.99326	0.17628
-0.99045	0.04092	-0.99081	0.15107	-0.99087	0.24594	-0.99379	0.13671	-0.99225	0.26186
-0.98932	0.05694	-0.98959	0.18197	-0.98963	0.28381	-0.99296	0.19764	-0.99127	0.33552
-0.98806	0.07376	-0.98802	0.23361	-0.98849	0.31977	-0.99215	0.24687	-0.99028	0.4019
-0.98683	0.08738	-0.98657	0.25628	-0.98728	0.35029	-0.99132	0.29307	-0.98924	0.45777
-0.98573	0.10005	-0.98538	0.27577	-0.98611	0.37733	-0.99055	0.33373	-0.98827	0.50705
-0.98452	0.11297	-0.9842	0.29324	-0.98487	0.40461	-0.98976	0.37028	-0.98728	0.55263
-0.98329	0.12316	-0.98295	0.30924	-0.98364	0.42691	-0.98897	0.40296	-0.98626	0.59252
-0.98212	0.13254	-0.9818	0.32484	-0.98237	0.44684	-0.98816	0.4343	-0.98527	0.62934
-0.98085	0.14088	-0.98057	0.3387	-0.98117	0.46738	-0.98736	0.46399	-0.9843	0.66359
-0.97969	0.1483	-0.97936	0.34971	-0.98004	0.48374	-0.98656	0.48692	-0.98329	0.69714
-0.97853	0.15719	-0.97816	0.36254	-0.97882	0.50026	-0.98574	0.51316	-0.98228	0.72578
-0.9773	0.16469	-0.97695	0.37205	-0.97762	0.51579	-0.98496	0.53489	-0.98131	0.75209
-0.97609	0.17062	-0.97574	0.38209	-0.97644	0.52805	-0.9842	0.55703	-0.98028	0.77757
-0.97489	0.17688	-0.97458	0.39215	-0.97522	0.54087	-0.98338	0.57635	-0.97929	0.80018
-0.97365	0.1823	-0.97335	0.39988	-0.97402	0.55291	-0.98258	0.59228	-0.97828	0.82262
-0.97248	0.18802	-0.97215	0.4092	-0.97283	0.56311	-0.98178	0.61278	-0.97729	0.84371
-0.97125	0.193	-0.97097	0.41652	-0.97163	0.5735	-0.98096	0.62895	-0.97625	0.86009
-0.97011	0.19834	-0.96973	0.42355	-0.97045	0.58421	-0.98015	0.64625	-0.9753	0.87831
-0.96888	0.20291	-0.96857	0.43205	-0.9693	0.59324	-0.97937	0.66007	-0.97429	0.89438
-0.96768	0.20815	-0.96733	0.43816	-0.9681	0.60344	-0.9786	0.67396	-0.97328	0.91001
-0.96652	0.21236	-0.96595	0.42967	-0.96689	0.60908	-0.97776	0.68777	-0.97229	0.92348
-0.96529	0.21822	-0.96435	0.43764	-0.96564	0.6194	-0.97696	0.69933	-0.97129	0.93973
-0.9641	0.22166	-0.96319	0.44344	-0.96434	0.62684	-0.97616	0.70761	-0.97029	0.95025
-0.96289	0.22568	-0.96197	0.45025	-0.96311	0.63315	-0.97535	0.72034	-0.96928	0.9637
-0.96175	0.22982	-0.96083	0.45599	-0.96192	0.64076	-0.97458	0.73289	-0.9683	0.97665
-0.96049	0.23393	-0.95955	0.46079	-0.96075	0.64623	-0.97379	0.74431	-0.96728	0.98792
-0.95932	0.23786	-0.95838	0.46692	-0.95958	0.6535	-0.97296	0.75271	-0.96627	0.99842
-0.9581	0.24139	-0.95717	0.47197	-0.95846	0.65855	-0.97217	0.75893	-0.96527	1.01084
-0.95695	0.2451	-0.95599	0.47765	-0.95728	0.66423	-0.97136	0.7688	-0.96429	1.02134
-0.9557	0.24998	-0.95476	0.48166	-0.95608	0.67153	-0.97056	0.77904	-0.96329	1.02684
-0.95449	0.25363	-0.95357	0.48602	-0.95487	0.6775	-0.9698	0.78561	-0.96228	1.04066
-0.95333	0.25755	-0.95237	0.49208	-0.95363	0.68393	-0.969	0.79406	-0.9613	1.0499
-0.95206	0.26234	-0.9512	0.49598	-0.95241	0.6923	-0.96817	0.80471	-0.96027	1.05683
-0.95092	0.26548	-0.94999	0.5008	-0.95122	0.69556	-0.96738	0.80883	-0.95928	1.06722
-0.94971	0.27041	-0.94877	0.50584	-0.95004	0.70144	-0.96654	0.81388	-0.95828	1.07351
-0.94853	0.27436	-0.9476	0.5105	-0.94883	0.70904	-0.96578	0.82376	-0.9573	1.08186
-0.94729	0.27884	-0.9464	0.51622	-0.94763	0.71366	-0.96496	0.83274	-0.95626	1.09044
-0.94612	0.28242	-0.94522	0.52177	-0.94643	0.7201	-0.96417	0.83926	-0.95529	1.09842
-0.94488	0.28723	-0.94398	0.52583	-0.94523	0.72688	-0.9634	0.84285	-0.9543	1.1036
-0.94374	0.29236	-0.94284	0.53321	-0.94405	0.73176	-0.96258	0.85073	-0.95329	1.1116
-0.94246	0.29737	-0.94158	0.53901	-0.94281	0.73994	-0.96174	0.85905	-0.95227	1.12405
-0.94133	0.30209	-0.94038	0.54603	-0.94163	0.74621	-0.96094	0.86181	-0.95127	1.13009
-0.94007	0.30811	-0.93919	0.55261	-0.94051	0.7531	-0.96018	0.86638	-0.9503	1.13303
-0.93891	0.31349	-0.93799	0.55735	-0.93929	0.76124	-0.9594	0.87353	-0.94929	1.14305
-0.93766	0.31722	-0.93677	0.56446	-0.9381	0.76724	-0.95858	0.87835	-0.94827	1.15012
-0.93653	0.32401	-0.93558	0.57089	-0.9368	0.77629	-0.9578	0.88496	-0.94731	1.1555
-0.93523	0.32893	-0.93438	0.57713	-0.93554	0.78381	-0.95697	0.88874	-0.94631	1.16504
-0.93406	0.33622	-0.93317	0.58518	-0.93434	0.79174	-0.95615	0.89562	-0.94529	1.1718
-0.93284	0.3436	-0.93197	0.59164	-0.93315	0.79973	-0.95537	0.89869	-0.94431	1.17825
-0.93162	0.34946	-0.93079	0.6012	-0.93198	0.80601	-0.95455	0.90481	-0.94331	1.18754
-0.93044	0.35811	-0.9296	0.60804	-0.9308	0.8164	-0.9538	0.90885	-0.94229	1.19406
-0.92925	0.36508	-0.9284	0.61542	-0.92965	0.82734	-0.953	0.91613	-0.94129	1.20235
-0.92802	0.37233	-0.92719	0.62672	-0.9285	0.83489	-0.95218	0.92479	-0.9403	1.2109
-0.92681	0.38122	-0.92599	0.63555	-0.9273	0.84856	-0.95139	0.92824	-0.93927	1.21796
-0.92564	0.38959	-0.9248	0.64504	-0.92603	0.85891	-0.95054	0.93074	-0.93828	1.22501
-0.92444	0.39956	-0.92359	0.65695	-0.92478	0.86898	-0.94977	0.93826	-0.93733	1.23254
-0.92312	0.41001	-0.92239	0.66919	-0.92362	0.88336	-0.94898	0.94096	-0.93627	1.24522
-0.92179	0.40707	-0.92118	0.68119	-0.9224	0.89489	-0.94818	0.94705	-0.93529	1.25102
-0.92054	0.4182	-0.91997	0.69434	-0.9212	0.90747	-0.94741	0.95187	-0.93429	1.25887
-0.91937	0.4296	-0.91878	0.70702	-0.92001	0.92352	-0.9466	0.95722	-0.9333	1.26843
-0.91818	0.44292	-0.91759	0.72113	-0.91881	0.93761	-0.94582	0.96283	-0.93228	1.27843
-0.91693	0.45639	-0.91639	0.73724	-0.91763	0.95503	-0.94499	0.96861	-0.93127	1.28858
-0.91573	0.47098	-0.91519	0.75317	-0.91642	0.97041	-0.94419	0.97051	-0.93031	1.29645
-0.91456	0.48612	-0.91399	0.77216	-0.91523	0.98851	-0.94336	0.9775	-0.92928	1.30858
-0.91337	0.50394	-0.91278	0.78906	-0.91406	1.01099	-0.94258	0.98504	-0.92826	1.3174
-0.91214	0.52103	-0.91159	0.80975	-0.9129	1.03038	-0.94177	0.98968	-0.92729	1.32745
-0.91093	0.54062	-0.91039	0.83244	-0.91172	1.05381	-0.94098	0.99387	-0.9263	1.34152
-0.90978	0.55994	-0.9092	0.854	-0.9105	1.07837	-0.94018	1.0007	-0.9253	1.35185
-0.9086	0.58167	-0.90801	0.87784	-0.90932	1.10269	-0.93937	1.00692	-0.92427	1.36542
-0.90737	0.60492	-0.90678	0.90558	-0.90811	1.13034	-0.93858	1.01135	-0.92328	1.37731
-0.90618	0.62926	-0.90562	0.93346	-0.90688	1.16179	-0.93782	1.01506	-0.92229	1.38762
-0.90496	0.65606	-0.90438	0.96521	-0.90563	1.19176	-0.93699	1.02271	-0.92126	1.40455
-0.90378	0.68753	-0.90321	0.99895	-0.90446	1.22594	-0.93623	1.02784	-0.92028	1.41911
-0.90256	0.71749	-0.90199	1.03298	-0.90327	1.25911	-0.93541	1.03606	-0.91928	1.43235
-0.90137	0.75099	-0.90081	1.07132	-0.90206	1.2972	-0.9346	1.03775	-0.9183	1.44637
-0.90033	0.78147	-0.90002	1.06944	-0.90084	1.33892	-0.93383	1.04689	-0.91727	1.46168
-0.89994	0.81936	-0.89997	1.13795	-0.90009	1.33635	-0.93299	1.053	-0.91628	1.47955
-0.90048	0.56323	-0.90049	0.74616	-0.90007	1.42071	-0.93219	1.05911	-0.91529	1.4969
-0.90167	0.43587	-0.9017	0.50183	-0.8999	1.50531	-0.93138	1.06671	-0.91431	1.51716
-0.90289	0.36431	-0.90291	0.38532	-0.90036	0.96314	-0.93055	1.075	-0.91328	1.53718
-0.90407	0.30623	-0.90412	0.29815	-0.90158	0.59943	-0.92979	1.07981	-0.9123	1.55607
-0.90529	0.25816	-0.9053	0.22765	-0.90282	0.42541	-0.92898	1.08721	-0.9113	1.57661
-0.90662	0.20184	-0.9065	0.16873	-0.90405	0.30692	-0.9282	1.09249	-0.91031	1.60074
-0.90795	0.17127	-0.90774	0.11339	-0.90521	0.21132	-0.9274	1.10247	-0.90931	1.62478
-0.90915	0.13739	-0.90893	0.06621	-0.9064	0.13283	-0.92657	1.111	-0.9083	1.64897
-0.91036	0.10665	-0.91012	0.02373	-0.90762	0.06509	-0.92583	1.1214	-0.90733	1.67627
-0.91159	0.0789	-0.91132	-0.01542	-0.90884	0.00547	-0.92502	1.12799	-0.90635	1.70255
-0.91278	0.05362	-0.91275	-0.05663	-0.91007	-0.04628	-0.9242	1.13735	-0.90531	1.73381
-0.91396	0.02962	-0.9143	-0.0954	-0.91128	-0.09531	-0.92338	1.14586	-0.90427	1.76856
-0.91516	0.00912	-0.91554	-0.12325	-0.91244	-0.13925	-0.92258	1.1562	-0.90329	1.79715
-0.91637	-0.00845	-0.9167	-0.14901	-0.91364	-0.17774	-0.92174	1.16158	-0.90229	1.83293
-0.9176	-0.02719	-0.91792	-0.17297	-0.91479	-0.21753	-0.92096	1.17221	-0.90129	1.86766
-0.91876	-0.04459	-0.91913	-0.19437	-0.91601	-0.24819	-0.92018	1.18557	-0.90033	1.91333
-0.91994	-0.05929	-0.92033	-0.21554	-0.91721	-0.27973	-0.91937	1.19703	-0.89997	1.81722
-0.9212	-0.07406	-0.92155	-0.23528	-0.91842	-0.30784	-0.9186	1.20653	-0.89969	1.82664
-0.92238	-0.08726	-0.92277	-0.25202	-0.91959	-0.33276	-0.91782	1.21807	-0.90029	1.4869
-0.92354	-0.09954	-0.92394	-0.27042	-0.92082	-0.35773	-0.91698	1.22994	-0.9013	0.98963
-0.92478	-0.11043	-0.92515	-0.28475	-0.92203	-0.38125	-0.91619	1.24192	-0.90231	0.7074
-0.92593	-0.11984	-0.92633	-0.29865	-0.92323	-0.40092	-0.91537	1.25438	-0.90333	0.51698
-0.92718	-0.13193	-0.92756	-0.31439	-0.92439	-0.41977	-0.91455	1.26918	-0.9043	0.3688
-0.92839	-0.13984	-0.92879	-0.32626	-0.92559	-0.43792	-0.91375	1.28297	-0.90533	0.24644
-0.92957	-0.15056	-0.92998	-0.33978	-0.92678	-0.45521	-0.91295	1.29705	-0.90628	0.15103
-0.93075	-0.15903	-0.93116	-0.3514	-0.92797	-0.47224	-0.91216	1.3118	-0.90734	0.06032
-0.93201	-0.16685	-0.93236	-0.36217	-0.92917	-0.48631	-0.91137	1.32737	-0.90833	-0.01637
-0.93314	-0.17426	-0.93356	-0.37388	-0.93037	-0.50181	-0.91055	1.34413	-0.90931	-0.0848
-0.93435	-0.18165	-0.93477	-0.38378	-0.93155	-0.51507	-0.9098	1.36211	-0.91029	-0.14768
-0.93555	-0.18782	-0.93596	-0.39397	-0.93276	-0.52993	-0.90896	1.38046	-0.91129	-0.20625
-0.93676	-0.19566	-0.93715	-0.40299	-0.93402	-0.54262	-0.90822	1.39815	-0.91233	-0.25899
-0.93797	-0.20275	-0.93836	-0.4119	-0.93524	-0.5557	-0.90741	1.41718	-0.91331	-0.30415
-0.93921	-0.20918	-0.93957	-0.42219	-0.93645	-0.56608	-0.90657	1.43805	-0.91431	-0.35341
-0.94035	-0.21592	-0.94098	-0.39704	-0.93765	-0.57868	-0.90583	1.45767	-0.91533	-0.39304
-0.94157	-0.2216	-0.94251	-0.44035	-0.93884	-0.58849	-0.90499	1.48227	-0.91632	-0.42876
-0.94285	-0.22727	-0.94371	-0.44948	-0.94002	-0.59987	-0.90415	1.5089	-0.91732	-0.46637
-0.94399	-0.23351	-0.94489	-0.45591	-0.94121	-0.60965	-0.90338	1.53321	-0.9183	-0.49938
-0.94519	-0.23934	-0.94609	-0.46504	-0.94242	-0.62011	-0.90258	1.55682	-0.91932	-0.53032
-0.94639	-0.24506	-0.9473	-0.47235	-0.94363	-0.63099	-0.90177	1.58195	-0.92033	-0.56186
-0.94759	-0.25051	-0.94849	-0.47853	-0.94484	-0.64015	-0.901	1.61309	-0.92135	-0.59144
-0.94877	-0.25669	-0.94969	-0.486	-0.94602	-0.65134	-0.90025	1.65455	-0.92233	-0.61388
-0.94998	-0.2628	-0.95088	-0.49243	-0.94722	-0.66102	-0.89984	1.52665	-0.92332	-0.64136
-0.95117	-0.26701	-0.95209	-0.49991	-0.94842	-0.66902	-0.89955	1.54963	-0.92433	-0.66398
-0.95244	-0.27374	-0.95331	-0.5079	-0.94964	-0.67852	-0.9002	1.30489	-0.92533	-0.68828
-0.95357	-0.27998	-0.95447	-0.51421	-0.95082	-0.68822	-0.90103	0.90882	-0.92632	-0.7061
-0.95475	-0.28515	-0.95571	-0.52153	-0.952	-0.69783	-0.90185	0.6854	-0.92733	-0.72944
-0.95592	-0.29133	-0.9569	-0.5283	-0.95316	-0.70805	-0.90262	0.53426	-0.92833	-0.74748
-0.95723	-0.29663	-0.95808	-0.5346	-0.95434	-0.71406	-0.90346	0.42016	-0.92934	-0.76536
-0.95838	-0.30363	-0.95931	-0.54236	-0.95553	-0.72524	-0.90426	0.32739	-0.93033	-0.78384
-0.95951	-0.31005	-0.9605	-0.54853	-0.95676	-0.73328	-0.90501	0.24737	-0.93134	-0.80285
-0.96086	-0.31394	-0.96166	-0.55621	-0.95796	-0.74071	-0.90581	0.17833	-0.93234	-0.81774
-0.96198	-0.32189	-0.9629	-0.56596	-0.95918	-0.75098	-0.90662	0.11827	-0.93335	-0.83504
-0.96322	-0.32904	-0.96408	-0.57267	-0.96041	-0.76064	-0.90742	0.0599	-0.93433	-0.84962
-0.96433	-0.33358	-0.9653	-0.58118	-0.96163	-0.77114	-0.9082	0.01082	-0.93529	-0.86186
-0.96555	-0.34097	-0.96652	-0.58867	-0.96285	-0.78061	-0.90901	-0.0352	-0.93632	-0.87901
-0.96686	-0.34648	-0.96771	-0.59469	-0.96403	-0.78915	-0.90981	-0.07789	-0.93733	-0.89243
-0.96796	-0.35228	-0.96892	-0.60233	-0.96525	-0.79993	-0.91058	-0.1209	-0.93834	-0.90458
-0.9691	-0.35936	-0.9701	-0.61087	-0.96644	-0.81133	-0.91141	-0.15783	-0.93931	-0.9201
-0.97046	-0.36494	-0.97131	-0.6184	-0.96762	-0.82047	-0.91219	-0.19461	-0.9403	-0.93474
-0.9716	-0.37267	-0.97251	-0.62608	-0.96881	-0.83035	-0.913	-0.22252	-0.94129	-0.9463
-0.97271	-0.38079	-0.97368	-0.6341	-0.97002	-0.83991	-0.9138	-0.25593	-0.94231	-0.95813
-0.97404	-0.38624	-0.97491	-0.6427	-0.97126	-0.85102	-0.91457	-0.28721	-0.94332	-0.97224
-0.97507	-0.39397	-0.97611	-0.65393	-0.97244	-0.86286	-0.91538	-0.31401	-0.94434	-0.98475
-0.97647	-0.40085	-0.97728	-0.66202	-0.97363	-0.87358	-0.91616	-0.33885	-0.94531	-0.99563
-0.97745	-0.4079	-0.9785	-0.67268	-0.97483	-0.88445	-0.91699	-0.3647	-0.94631	-1.00898
-0.97888	-0.41609	-0.97973	-0.6813	-0.97602	-0.8968	-0.91779	-0.38825	-0.94728	-1.02077
-0.9801	-0.42235	-0.9809	-0.69128	-0.97723	-0.90825	-0.9186	-0.41107	-0.9483	-1.02953
-0.98137	-0.41413	-0.98206	-0.70334	-0.97844	-0.92219	-0.91942	-0.43035	-0.94932	-1.04294
-0.98251	-0.42402	-0.98328	-0.71241	-0.97963	-0.93429	-0.92015	-0.45214	-0.9503	-1.0562
-0.98372	-0.43244	-0.98449	-0.72418	-0.98082	-0.94531	-0.92099	-0.47054	-0.9513	-1.06526
-0.98491	-0.44046	-0.98572	-0.73572	-0.98208	-0.95913	-0.9218	-0.49063	-0.95228	-1.07857
-0.98611	-0.44942	-0.98687	-0.74497	-0.98328	-0.97081	-0.92258	-0.5043	-0.95331	-1.09173
-0.98732	-0.45916	-0.98811	-0.7581	-0.98447	-0.98624	-0.92342	-0.52323	-0.95429	-1.10005
-0.98852	-0.46803	-0.98929	-0.76909	-0.98569	-0.99977	-0.9242	-0.53978	-0.95531	-1.11114
-0.98977	-0.47725	-0.99049	-0.78255	-0.98688	-1.01239	-0.92503	-0.55474	-0.95628	-1.12291
-0.99091	-0.4908	-0.99166	-0.79562	-0.98808	-1.02935	-0.92581	-0.56811	-0.95732	-1.13513
-0.99219	-0.50146	-0.9929	-0.80888	-0.98924	-1.04518	-0.92662	-0.5836	-0.95829	-1.14462
-0.99341	-0.5126	-0.99407	-0.82349	-0.99046	-1.06161	-0.92741	-0.59809	-0.95929	-1.15745
-0.99469	-0.52406	-0.99528	-0.83868	-0.99169	-1.08036	-0.92823	-0.61132	-0.96033	-1.16978
-0.99596	-0.5352	-0.9965	-0.8541	-0.99283	-1.09573	-0.92903	-0.61991	-0.9613	-1.18038
-0.99722	-0.54685	-0.99767	-0.86954	-0.99402	-1.11528	-0.92982	-0.63507	-0.96229	-1.19313
-0.99826	-0.56035	-0.9989	-0.88416	-0.99519	-1.13339	-0.93061	-0.64702	-0.96328	-1.20449
-0.99916	-0.57006	-0.99958	-0.92595	-0.99634	-1.14895	-0.93145	-0.65898	-0.9643	-1.21517
-0.99973	-0.6824	-1.00004	-0.81932	-0.99752	-1.17065	-0.93221	-0.66785	-0.96528	-1.22986
				-0.99875	-1.19187	-0.93301	-0.67975	-0.96633	-1.24236
				-0.99953	-1.23699	-0.93381	-0.68931	-0.9673	-1.2531
				-1.00004	-1.17545	-0.93459	-0.70073	-0.96828	-1.26434
						-0.9354	-0.70721	-0.96929	-1.27982
						-0.93622	-0.71984	-0.9703	-1.29095
						-0.93705	-0.73039	-0.97132	-1.30571
						-0.93781	-0.74013	-0.97229	-1.31758
						-0.93863	-0.74611	-0.97328	-1.3306
						-0.93941	-0.7587	-0.97428	-1.34389
						-0.94021	-0.76715	-0.97529	-1.35834
						-0.94106	-0.77741	-0.97629	-1.37383
						-0.94182	-0.78116	-0.97729	-1.38701
						-0.94265	-0.79059	-0.97829	-1.40227
						-0.94339	-0.79869	-0.97929	-1.41787
						-0.94423	-0.80844	-0.98031	-1.43059
						-0.945	-0.81473	-0.98133	-1.44824
						-0.94582	-0.82378	-0.98232	-1.46421
						-0.94662	-0.83354	-0.98327	-1.47854
						-0.9474	-0.8396	-0.98431	-1.49465
						-0.94822	-0.84526	-0.9853	-1.51167
						-0.94904	-0.85503	-0.98632	-1.52991
						-0.94982	-0.86316	-0.98732	-1.54576
						-0.95061	-0.87118	-0.98832	-1.56484
						-0.95141	-0.87783	-0.98931	-1.58243
						-0.95218	-0.88553	-0.9903	-1.60132
						-0.953	-0.8945	-0.99133	-1.62126
						-0.95382	-0.90237	-0.9923	-1.6419
						-0.95461	-0.90841	-0.99332	-1.65868
						-0.9554	-0.91831	-0.99428	-1.6832
						-0.95624	-0.92567	-0.9953	-1.70346
						-0.95701	-0.93317	-0.99632	-1.72507
						-0.9578	-0.93987	-0.9973	-1.74692
						-0.95861	-0.94623	-0.99832	-1.77122
						-0.95939	-0.95498	-0.99928	-1.79175
						-0.96021	-0.96309	-0.9999	-1.92885
						-0.96099	-0.97011
						-0.96178	-0.97951
						-0.96258	-0.98767
						-0.96338	-0.99712
						-0.9642	-1.00086
						-0.96495	-1.0101
						-0.96579	-1.02156
						-0.96659	-1.03013
						-0.96739	-1.03577
						-0.96821	-1.04516
						-0.96899	-1.05437
						-0.96983	-1.06292
						-0.97065	-1.06782
						-0.97142	-1.07966
						-0.97222	-1.08639
						-0.97301	-1.0967
						-0.97382	-1.10482
						-0.97463	-1.11547
						-0.9754	-1.12294
						-0.97621	-1.13291
						-0.97703	-1.14229
						-0.97784	-1.15207
						-0.97863	-1.1635
						-0.9794	-1.17259
						-0.98025	-1.18168
						-0.98101	-1.19218
						-0.98185	-1.20449
						-0.98265	-1.21648
						-0.98338	-1.22349
						-0.98424	-1.23627
						-0.98501	-1.24694
						-0.98582	-1.25815
						-0.98662	-1.26838
						-0.98738	-1.28019
						-0.9882	-1.29372
						-0.98895	-1.30555
						-0.98981	-1.31672
						-0.9906	-1.33029
						-0.9914	-1.34585
						-0.99223	-1.35971
						-0.99298	-1.36996
						-0.9938	-1.38721
						-0.99458	-1.40028
						-0.9954	-1.41659
						-0.9962	-1.43061
						-0.99701	-1.44563
						-0.99782	-1.46131
						-0.99857	-1.47669
						-0.99938	-1.49033
						-0.99967	-1.52618

## Sheet: Supplementary Figure 20d
	Current density difference at -0.95 V versus the scan rates
scan rate	npCo7Mo6-600	npCo7Mo6-700	npCo7Mo6-800
10	0.80329	0.54565	0.26625
20	1.32901	0.94107	0.49421
30	1.77985	1.30684	0.69483
40	2.17942	1.66937	0.90096
50	2.58177	2.02926	1.09462
Cdl equivalent to the linear slope (mF cm-2)	41.1	37	20.6

## Sheet: Supplementary Figure 20e
samples	ECSA(m2g-1)
np-Co7Mo6@873 K for 30 min	53.5
np-Co7Mo6@973 K for 120s	44.6
np-Co7Mo6@1073 K for 120s	24.1
