# Supplementary material for: Ultrafine nanoporous intermetallic catalysts by high-temperature liquid metal dealloying for electrochemical hydrogen production
Source: Nat Commun. 2022 Sep 2;13:5157. doi: 10.1038/s41467-022-32768-1 (PMC9440032; doi:10.1038/s41467-022-32768-1)
Supplement: Supplementary file 5 — Source Data [file 41467_2022_32768_MOESM5_ESM.zip › Source Data/Supplementary Figure 22.xlsx]

## Sheet: Supplementary Figure 22a
Reproducibility tests for three np-Co7Mo6 sheet electrodes in iR-corrected HER polarization curves
Potential (V/RHE)	700C120s-large	Potential (V/RHE)	700C120s-large-2	Potential (V/RHE)	700C120s-large-3
-0.2187	-401.451	-0.20292	-400.089	-0.20803	-400.787
-0.21825	-399.969	-0.20247	-398.764	-0.20757	-399.532
-0.2178	-398.663	-0.20201	-397.42	-0.20712	-398.226
-0.21735	-397.436	-0.20156	-396.033	-0.20667	-396.866
-0.2169	-396.167	-0.20111	-394.579	-0.20622	-395.521
-0.21644	-394.861	-0.20066	-393.05	-0.20577	-394.108
-0.21599	-393.581	-0.20021	-391.528	-0.20532	-392.699
-0.21554	-392.371	-0.19976	-390.127	-0.20487	-391.437
-0.21509	-391.161	-0.19931	-388.816	-0.20442	-390.199
-0.21464	-389.851	-0.19886	-387.441	-0.20397	-388.917
-0.21419	-388.472	-0.19841	-385.959	-0.20352	-387.6
-0.21374	-387.101	-0.19796	-384.52	-0.20307	-386.343
-0.21329	-385.812	-0.19751	-383.088	-0.20262	-385.157
-0.21284	-384.531	-0.19705	-381.477	-0.20217	-383.964
-0.21239	-383.192	-0.1966	-379.863	-0.20172	-382.392
-0.21194	-381.842	-0.19615	-378.421	-0.20127	-380.81
-0.21148	-380.522	-0.1957	-377.053	-0.20082	-379.301
-0.21103	-379.214	-0.19525	-375.717	-0.20036	-377.823
-0.21058	-377.935	-0.1948	-374.35	-0.19991	-376.586
-0.21013	-376.664	-0.19435	-372.942	-0.19946	-375.345
-0.20968	-375.462	-0.1939	-371.551	-0.19901	-374.154
-0.20923	-374.294	-0.19345	-370.146	-0.19856	-372.738
-0.20878	-373.133	-0.193	-368.62	-0.19811	-371.41
-0.20833	-371.858	-0.19255	-367.119	-0.19766	-370.163
-0.20788	-370.526	-0.19209	-365.793	-0.19721	-368.947
-0.20743	-369.243	-0.19164	-364.445	-0.19676	-367.631
-0.20698	-368.005	-0.19119	-363.128	-0.19631	-366.19
-0.20652	-366.696	-0.19074	-361.857	-0.19586	-364.639
-0.20607	-365.326	-0.19029	-360.488	-0.19541	-363.017
-0.20562	-363.995	-0.18984	-358.899	-0.19496	-361.324
-0.20517	-362.729	-0.18939	-357.315	-0.19451	-359.708
-0.20472	-361.484	-0.18894	-355.968	-0.19406	-358.262
-0.20427	-360.202	-0.18849	-354.703	-0.1936	-356.923
-0.20382	-358.917	-0.18804	-353.364	-0.19315	-355.724
-0.20337	-357.677	-0.18759	-351.851	-0.1927	-354.938
-0.20292	-356.484	-0.18713	-350.341	-0.19225	-354.141
-0.20247	-355.225	-0.18668	-349.036	-0.1918	-352.797
-0.20201	-353.927	-0.18623	-347.798	-0.19135	-351.409
-0.20156	-352.722	-0.18578	-346.528	-0.1909	-350.144
-0.20111	-351.572	-0.18533	-345.182	-0.19045	-348.936
-0.20066	-350.303	-0.18488	-343.797	-0.19	-347.703
-0.20021	-348.964	-0.18443	-342.307	-0.18955	-346.434
-0.19976	-347.705	-0.18398	-340.721	-0.1891	-345.19
-0.19931	-346.479	-0.18353	-339.177	-0.18865	-343.984
-0.19886	-345.177	-0.18308	-337.668	-0.1882	-342.759
-0.19841	-343.858	-0.18263	-336.18	-0.18775	-341.43
-0.19796	-342.615	-0.18217	-334.764	-0.1873	-340.105
-0.19751	-341.417	-0.18172	-333.45	-0.18684	-338.784
-0.19705	-340.207	-0.18127	-332.152	-0.18639	-337.454
-0.1966	-338.911	-0.18082	-330.828	-0.18594	-336.132
-0.19615	-337.601	-0.18037	-329.514	-0.18549	-334.834
-0.1957	-336.354	-0.17992	-328.241	-0.18504	-333.517
-0.19525	-335.148	-0.17947	-326.961	-0.18459	-331.968
-0.1948	-333.918	-0.17902	-325.665	-0.18414	-330.609
-0.19435	-332.694	-0.17857	-324.336	-0.18369	-329.488
-0.1939	-331.52	-0.17812	-322.944	-0.18324	-328.365
-0.19345	-330.313	-0.17767	-321.617	-0.18279	-327.089
-0.193	-329.074	-0.17721	-320.341	-0.18234	-325.814
-0.19255	-327.814	-0.17676	-319.049	-0.18189	-324.377
-0.19209	-326.566	-0.17631	-317.74	-0.18144	-322.855
-0.19164	-325.272	-0.17586	-316.38	-0.18099	-321.673
-0.19119	-323.971	-0.17541	-314.928	-0.18054	-320.558
-0.19074	-322.725	-0.17496	-313.496	-0.18008	-319.366
-0.19029	-321.501	-0.17451	-312.171	-0.17963	-318.024
-0.18984	-320.192	-0.17406	-310.894	-0.17918	-316.734
-0.18939	-318.811	-0.17361	-309.624	-0.17873	-315.576
-0.18894	-317.568	-0.17316	-308.36	-0.17828	-314.408
-0.18849	-316.451	-0.17271	-306.967	-0.17783	-312.993
-0.18804	-315.33	-0.17225	-305.448	-0.17738	-311.543
-0.18759	-314.028	-0.1718	-303.871	-0.17693	-310.435
-0.18713	-312.708	-0.17135	-302.37	-0.17648	-309.306
-0.18668	-311.561	-0.1709	-301.038	-0.17603	-308.266
-0.18623	-310.443	-0.17045	-299.753	-0.17558	-307.165
-0.18578	-309.279	-0.17	-298.496	-0.17513	-306.008
-0.18533	-308.053	-0.16955	-297.296	-0.17468	-304.642
-0.18488	-306.813	-0.1691	-296.149	-0.17423	-303.347
-0.18443	-305.516	-0.16865	-294.925	-0.17378	-302.271
-0.18398	-304.221	-0.1682	-293.59	-0.17332	-301.167
-0.18353	-303.033	-0.16774	-292.21	-0.17287	-299.842
-0.18308	-301.87	-0.16729	-290.91	-0.17242	-298.333
-0.18263	-300.642	-0.16684	-289.627	-0.17197	-296.945
-0.18217	-299.365	-0.16639	-288.317	-0.17152	-295.635
-0.18172	-298.185	-0.16594	-287.027	-0.17107	-294.399
-0.18127	-297.058	-0.16549	-285.735	-0.17062	-293.261
-0.18082	-295.896	-0.16504	-284.408	-0.17017	-292.102
-0.18037	-294.639	-0.16459	-283.089	-0.16972	-290.84
-0.17992	-293.375	-0.16414	-281.769	-0.16927	-289.551
-0.17947	-292.274	-0.16369	-280.456	-0.16882	-288.165
-0.17902	-291.191	-0.16324	-279.175	-0.16837	-286.783
-0.17857	-289.959	-0.16278	-277.895	-0.16792	-285.564
-0.17812	-288.511	-0.16233	-276.613	-0.16747	-284.404
-0.17767	-287.29	-0.16188	-275.363	-0.16702	-283.136
-0.17721	-286.2	-0.16143	-274.127	-0.16656	-281.765
-0.17676	-285.078	-0.16098	-272.867	-0.16611	-280.462
-0.17631	-283.912	-0.16053	-271.543	-0.16566	-279.26
-0.17586	-282.703	-0.16008	-270.177	-0.16521	-278.038
-0.17541	-281.421	-0.15963	-268.83	-0.16476	-276.794
-0.17496	-280.191	-0.15918	-267.47	-0.16431	-275.503
-0.17451	-279.104	-0.15873	-266.148	-0.16386	-273.956
-0.17406	-278.064	-0.15828	-264.896	-0.16341	-272.422
-0.17361	-276.952	-0.15782	-263.663	-0.16296	-271.097
-0.17316	-275.598	-0.15737	-262.378	-0.16251	-269.873
-0.17271	-274.259	-0.15692	-261.068	-0.16206	-268.698
-0.17225	-273.085	-0.15647	-259.783	-0.16161	-267.575
-0.1718	-271.939	-0.15602	-258.532	-0.16116	-266.424
-0.17135	-270.537	-0.15557	-257.275	-0.16071	-265.2
-0.1709	-269.215	-0.15512	-255.971	-0.16026	-263.98
-0.17045	-268.137	-0.15467	-254.648	-0.1598	-262.736
-0.17	-267.091	-0.15422	-253.375	-0.15935	-261.499
-0.16955	-266.074	-0.15377	-252.147	-0.1589	-260.411
-0.1691	-265.06	-0.15332	-250.914	-0.15845	-259.395
-0.16865	-263.956	-0.15286	-249.609	-0.158	-258.305
-0.1682	-262.775	-0.15241	-248.286	-0.15755	-257.014
-0.16774	-261.604	-0.15196	-247.11	-0.1571	-255.736
-0.16729	-260.462	-0.15151	-246.007	-0.15665	-254.423
-0.16684	-259.289	-0.15106	-244.823	-0.1562	-253.131
-0.16639	-258.098	-0.15061	-243.562	-0.15575	-251.847
-0.16594	-256.923	-0.15016	-242.371	-0.1553	-250.554
-0.16549	-255.764	-0.14971	-241.176	-0.15485	-249.348
-0.16504	-254.605	-0.14926	-239.911	-0.1544	-248.174
-0.16459	-253.432	-0.14881	-238.561	-0.15395	-247.037
-0.16414	-252.228	-0.14836	-237.252	-0.1535	-245.898
-0.16369	-251.055	-0.1479	-236.055	-0.15304	-244.714
-0.16324	-249.94	-0.14745	-234.869	-0.15259	-243.463
-0.16278	-248.808	-0.147	-233.627	-0.15214	-242.279
-0.16233	-247.646	-0.14655	-232.395	-0.15169	-241.26
-0.16188	-246.506	-0.1461	-231.203	-0.15124	-240.222
-0.16143	-245.4	-0.14565	-229.939	-0.15079	-239.106
-0.16098	-244.29	-0.1452	-228.552	-0.15034	-237.952
-0.16053	-243.165	-0.14475	-227.118	-0.14989	-236.673
-0.16008	-242.053	-0.1443	-225.822	-0.14944	-235.351
-0.15963	-240.963	-0.14385	-224.661	-0.14899	-234.204
-0.15918	-239.853	-0.1434	-223.495	-0.14854	-233.167
-0.15873	-238.757	-0.14294	-222.259	-0.14809	-232.029
-0.15828	-237.634	-0.14249	-220.948	-0.14764	-230.573
-0.15782	-236.481	-0.14204	-219.661	-0.14719	-229.315
-0.15737	-235.092	-0.14159	-218.435	-0.14674	-228.259
-0.15692	-233.682	-0.14114	-217.217	-0.14629	-227.183
-0.15647	-232.447	-0.14069	-216.019	-0.14583	-226.016
-0.15602	-231.289	-0.14024	-214.81	-0.14538	-224.815
-0.15557	-230.169	-0.13979	-213.562	-0.14493	-223.649
-0.15512	-229.068	-0.13934	-212.266	-0.14448	-222.491
-0.15467	-227.955	-0.13889	-210.974	-0.14403	-221.326
-0.15422	-226.851	-0.13844	-209.821	-0.14358	-220.155
-0.15377	-225.757	-0.13798	-208.741	-0.14313	-218.984
-0.15332	-224.588	-0.13753	-207.595	-0.14268	-217.807
-0.15286	-223.362	-0.13708	-206.372	-0.14223	-216.642
-0.15241	-222.181	-0.13663	-205.163	-0.14178	-215.514
-0.15196	-221.109	-0.13618	-203.976	-0.14133	-214.382
-0.15151	-220.087	-0.13573	-202.785	-0.14088	-213.229
-0.15106	-219.042	-0.13528	-201.631	-0.14043	-212.063
-0.15061	-217.971	-0.13483	-200.483	-0.13998	-210.838
-0.15016	-216.938	-0.13438	-199.282	-0.13953	-209.517
-0.14971	-215.86	-0.13393	-198.065	-0.13907	-208.257
-0.14926	-214.723	-0.13347	-196.899	-0.13862	-207.104
-0.14881	-213.548	-0.13302	-195.757	-0.13817	-205.949
-0.14836	-212.388	-0.13257	-194.584	-0.13772	-204.83
-0.1479	-211.281	-0.13212	-193.371	-0.13727	-203.729
-0.14745	-210.227	-0.13167	-192.121	-0.13682	-202.616
-0.147	-209.176	-0.13122	-190.889	-0.13637	-201.484
-0.14655	-208.151	-0.13077	-189.688	-0.13592	-200.36
-0.1461	-207.143	-0.13032	-188.526	-0.13547	-199.244
-0.14565	-206.088	-0.12987	-187.383	-0.13502	-198.118
-0.1452	-205.009	-0.12942	-186.236	-0.13457	-196.976
-0.14475	-203.91	-0.12897	-185.079	-0.13412	-195.848
-0.1443	-202.811	-0.12851	-183.92	-0.13367	-194.76
-0.14385	-201.752	-0.12806	-182.775	-0.13322	-193.637
-0.1434	-200.714	-0.12761	-181.554	-0.13277	-192.448
-0.14294	-199.642	-0.12716	-180.329	-0.13231	-191.239
-0.14249	-198.51	-0.12671	-179.214	-0.13186	-190.017
-0.14204	-197.398	-0.12626	-178.076	-0.13141	-188.799
-0.14159	-196.331	-0.12581	-176.929	-0.13096	-187.605
-0.14114	-195.258	-0.12536	-175.803	-0.13051	-186.448
-0.14069	-194.199	-0.12491	-174.685	-0.13006	-185.319
-0.14024	-193.132	-0.12446	-173.599	-0.12961	-184.228
-0.13979	-192.039	-0.12401	-172.551	-0.12916	-183.131
-0.13934	-190.963	-0.12355	-171.478	-0.12871	-182.029
-0.13889	-189.918	-0.1231	-170.318	-0.12826	-180.896
-0.13844	-188.861	-0.12265	-169.122	-0.12781	-179.654
-0.13798	-187.78	-0.1222	-167.951	-0.12736	-178.453
-0.13753	-186.717	-0.12175	-166.838	-0.12691	-177.471
-0.13708	-185.679	-0.1213	-165.709	-0.12646	-176.511
-0.13663	-184.659	-0.12085	-164.535	-0.12601	-175.516
-0.13618	-183.61	-0.1204	-163.341	-0.12555	-174.487
-0.13573	-182.545	-0.11995	-162.169	-0.1251	-173.443
-0.13528	-181.482	-0.1195	-161.062	-0.12465	-172.365
-0.13483	-180.403	-0.11905	-159.989	-0.1242	-171.295
-0.13438	-179.319	-0.11859	-158.91	-0.12375	-170.435
-0.13393	-178.257	-0.11814	-157.819	-0.1233	-169.581
-0.13347	-177.277	-0.11769	-156.72	-0.12285	-168.55
-0.13302	-176.304	-0.11724	-155.661	-0.1224	-167.46
-0.13257	-175.243	-0.11679	-154.625	-0.12195	-166.414
-0.13212	-174.115	-0.11634	-153.557	-0.1215	-165.377
-0.13167	-172.95	-0.11589	-152.463	-0.12105	-164.316
-0.13122	-171.75	-0.11544	-151.385	-0.1206	-163.233
-0.13077	-170.589	-0.11499	-150.319	-0.12015	-162.158
-0.13032	-169.577	-0.11454	-149.215	-0.1197	-161.127
-0.12987	-168.567	-0.11409	-148.077	-0.11925	-160.093
-0.12942	-167.501	-0.11363	-147.047	-0.11879	-159.033
-0.12897	-166.42	-0.11318	-146.083	-0.11834	-157.979
-0.12851	-165.392	-0.11273	-145.128	-0.11789	-156.966
-0.12806	-164.388	-0.11228	-144.169	-0.11744	-155.975
-0.12761	-163.286	-0.11183	-143.18	-0.11699	-154.978
-0.12716	-162.148	-0.11138	-142.068	-0.11654	-153.974
-0.12671	-161.124	-0.11093	-140.936	-0.11609	-152.968
-0.12626	-160.165	-0.11048	-139.741	-0.11564	-151.964
-0.12581	-159.221	-0.11003	-138.621	-0.11519	-150.952
-0.12536	-158.242	-0.10958	-137.659	-0.11474	-149.895
-0.12491	-157.26	-0.10913	-136.681	-0.11429	-148.825
-0.12446	-156.272	-0.10867	-135.606	-0.11384	-147.685
-0.12401	-155.276	-0.10822	-134.574	-0.11339	-146.543
-0.12355	-154.251	-0.10777	-133.577	-0.11294	-145.542
-0.1231	-153.221	-0.10732	-132.584	-0.11249	-144.612
-0.12265	-152.201	-0.10687	-131.607	-0.11203	-143.624
-0.1222	-151.197	-0.10642	-130.652	-0.11158	-142.512
-0.12175	-150.235	-0.10597	-129.691	-0.11113	-141.392
-0.1213	-149.3	-0.10552	-128.701	-0.11068	-140.323
-0.12085	-148.337	-0.10507	-127.669	-0.11023	-139.298
-0.1204	-147.306	-0.10462	-126.63	-0.10978	-138.318
-0.11995	-146.283	-0.10417	-125.636	-0.10933	-137.324
-0.1195	-145.331	-0.10371	-124.679	-0.10888	-136.27
-0.11905	-144.392	-0.10326	-123.732	-0.10843	-135.164
-0.11859	-143.475	-0.10281	-122.756	-0.10798	-134.041
-0.11814	-142.592	-0.10236	-121.76	-0.10753	-132.933
-0.11769	-141.688	-0.10191	-120.784	-0.10708	-131.939
-0.11724	-140.676	-0.10146	-119.833	-0.10663	-131.041
-0.11679	-139.67	-0.10101	-118.886	-0.10618	-130.147
-0.11634	-138.731	-0.10056	-117.923	-0.10573	-129.285
-0.11589	-137.792	-0.10011	-116.828	-0.10527	-128.408
-0.11544	-136.838	-0.09966	-115.727	-0.10482	-127.401
-0.11499	-135.873	-0.0992	-114.754	-0.10437	-126.249
-0.11454	-134.891	-0.09875	-113.782	-0.10392	-125.102
-0.11409	-133.922	-0.0983	-112.804	-0.10347	-124.013
-0.11363	-133.066	-0.09785	-111.86	-0.10302	-123.066
-0.11318	-132.235	-0.0974	-110.962	-0.10257	-122.224
-0.11273	-131.389	-0.09695	-110.083	-0.10212	-121.366
-0.11228	-130.519	-0.0965	-109.203	-0.10167	-120.448
-0.11183	-129.619	-0.09605	-108.325	-0.10122	-119.499
-0.11138	-128.616	-0.0956	-107.449	-0.10077	-118.509
-0.11093	-127.603	-0.09515	-106.54	-0.10032	-117.501
-0.11048	-126.445	-0.0947	-105.617	-0.09987	-116.561
-0.11003	-125.317	-0.09424	-104.732	-0.09942	-115.646
-0.10958	-124.388	-0.09379	-103.84	-0.09897	-114.707
-0.10913	-123.517	-0.09334	-102.929	-0.09852	-113.775
-0.10867	-122.583	-0.09289	-102.016	-0.09806	-112.907
-0.10822	-121.686	-0.09244	-101.13	-0.09761	-112.079
-0.10777	-120.798	-0.09199	-100.275	-0.09716	-111.209
-0.10732	-119.847	-0.09154	-99.4501	-0.09671	-110.215
-0.10687	-118.909	-0.09109	-98.5682	-0.09626	-109.204
-0.10642	-118.002	-0.09064	-97.6666	-0.09581	-108.327
-0.10597	-117.097	-0.09019	-96.8126	-0.09536	-107.49
-0.10552	-116.202	-0.08974	-95.963	-0.09491	-106.616
-0.10507	-115.332	-0.08928	-95.111	-0.09446	-105.693
-0.10462	-114.447	-0.08883	-94.2595	-0.09401	-104.767
-0.10417	-113.522	-0.08838	-93.4159	-0.09356	-103.865
-0.10371	-112.62	-0.08793	-92.6007	-0.09311	-103.006
-0.10326	-111.739	-0.08748	-91.8304	-0.09266	-102.147
-0.10281	-110.834	-0.08703	-91.0776	-0.09221	-101.273
-0.10236	-109.937	-0.08658	-90.2749	-0.09176	-100.358
-0.10191	-109.058	-0.08613	-89.429	-0.0913	-99.4225
-0.10146	-108.181	-0.08568	-88.5655	-0.09085	-98.5532
-0.10101	-107.294	-0.08523	-87.7023	-0.0904	-97.7109
-0.10056	-106.438	-0.08478	-86.8813	-0.08995	-96.8166
-0.10011	-105.606	-0.08432	-86.0919	-0.0895	-95.8704
-0.09966	-104.789	-0.08387	-85.3017	-0.08905	-95.0188
-0.0992	-103.972	-0.08342	-84.4891	-0.0886	-94.2247
-0.09875	-103.128	-0.08297	-83.6723	-0.08815	-93.4214
-0.0983	-102.265	-0.08252	-82.8513	-0.0877	-92.6346
-0.09785	-101.425	-0.08207	-82.002	-0.08725	-91.8407
-0.0974	-100.615	-0.08162	-81.2036	-0.0868	-90.9669
-0.09695	-99.8055	-0.08117	-80.4565	-0.08635	-90.0164
-0.0965	-98.9929	-0.08072	-79.6944	-0.0859	-89.1931
-0.09605	-98.1823	-0.08027	-78.9226	-0.08545	-88.4246
-0.0956	-97.3759	-0.07982	-78.153	-0.085	-87.6744
-0.09515	-96.5756	-0.07936	-77.3855	-0.08454	-86.9184
-0.0947	-95.771	-0.07891	-76.6212	-0.08409	-86.1552
-0.09424	-94.9813	-0.07846	-75.8581	-0.08364	-85.3512
-0.09379	-94.1762	-0.07801	-75.1003	-0.08319	-84.5382
-0.09334	-93.3309	-0.07756	-74.3724	-0.08274	-83.7421
-0.09289	-92.4845	-0.07711	-73.5865	-0.08229	-82.951
-0.09244	-91.6712	-0.07666	-72.7582	-0.08184	-82.193
-0.09199	-90.8704	-0.07621	-72.0013	-0.08139	-81.4641
-0.09154	-90.1039	-0.07576	-71.2554	-0.08094	-80.7234
-0.09109	-89.3444	-0.07531	-70.5037	-0.08049	-79.7973
-0.09064	-88.5892	-0.07486	-69.7818	-0.08004	-78.9121
-0.09019	-87.8639	-0.0744	-69.0917	-0.07959	-78.2006
-0.08974	-87.1282	-0.07395	-68.3953	-0.07914	-77.4689
-0.08928	-86.3198	-0.0735	-67.6518	-0.07869	-76.6815
-0.08883	-85.502	-0.07305	-66.9276	-0.07824	-75.8949
-0.08838	-84.7186	-0.0726	-66.2642	-0.07778	-75.1394
-0.08793	-83.9655	-0.07215	-65.6047	-0.07733	-74.4047
-0.08748	-83.2362	-0.0717	-64.9758	-0.07688	-73.7212
-0.08703	-82.4917	-0.07125	-64.3325	-0.07643	-73.1092
-0.08658	-81.7302	-0.0708	-63.6351	-0.07598	-72.4512
-0.08613	-81.0049	-0.07035	-62.8876	-0.07553	-71.6985
-0.08568	-80.2707	-0.0699	-62.1559	-0.07508	-70.9444
-0.08523	-79.5098	-0.06944	-61.4676	-0.07463	-70.1526
-0.08478	-78.7853	-0.06899	-60.8236	-0.07418	-69.3925
-0.08432	-78.0828	-0.06854	-60.1075	-0.07373	-68.7301
-0.08387	-77.3666	-0.06809	-59.3918	-0.07328	-68.083
-0.08342	-76.627	-0.06764	-58.7754	-0.07283	-67.3942
-0.08297	-75.8841	-0.06719	-58.1503	-0.07238	-66.6632
-0.08252	-75.1475	-0.06674	-57.5006	-0.07193	-65.9572
-0.08207	-74.4245	-0.06629	-56.8427	-0.07148	-65.2848
-0.08162	-73.7437	-0.06584	-56.1725	-0.07102	-64.5949
-0.08117	-73.0384	-0.06539	-55.5084	-0.07057	-63.9065
-0.08072	-72.3155	-0.06493	-54.8951	-0.07012	-63.2068
-0.08027	-71.6212	-0.06448	-54.3123	-0.06967	-62.4419
-0.07982	-70.9265	-0.06403	-53.6931	-0.06922	-61.6857
-0.07936	-70.2298	-0.06358	-53.0508	-0.06877	-61.0509
-0.07891	-69.5328	-0.06313	-52.4255	-0.06832	-60.4489
-0.07846	-68.8325	-0.06268	-51.809	-0.06787	-59.812
-0.07801	-68.1325	-0.06223	-51.1896	-0.06742	-59.1263
-0.07756	-67.4614	-0.06178	-50.5911	-0.06697	-58.4431
-0.07711	-66.7965	-0.06133	-50.0334	-0.06652	-57.7841
-0.07666	-66.1088	-0.06088	-49.4953	-0.06607	-57.146
-0.07621	-65.4174	-0.06043	-48.939	-0.06562	-56.5163
-0.07576	-64.7193	-0.05997	-48.3554	-0.06517	-55.8797
-0.07531	-64.0106	-0.05952	-47.7993	-0.06472	-55.2659
-0.07486	-63.3297	-0.05907	-47.2794	-0.06426	-54.6706
-0.0744	-62.6843	-0.05862	-46.7171	-0.06381	-54.0846
-0.07395	-62.0347	-0.05817	-46.1389	-0.06336	-53.4806
-0.0735	-61.3574	-0.05772	-45.5666	-0.06291	-52.8565
-0.07305	-60.6965	-0.05727	-45.0188	-0.06246	-52.1048
-0.0726	-60.0868	-0.05682	-44.4809	-0.06201	-51.4159
-0.07215	-59.4745	-0.05637	-43.9284	-0.06156	-50.7861
-0.0717	-58.8863	-0.05592	-43.3078	-0.06111	-50.1938
-0.07125	-58.2815	-0.05547	-42.7349	-0.06066	-49.7124
-0.0708	-57.6446	-0.05501	-42.2203	-0.06021	-49.2422
-0.07035	-56.9855	-0.05456	-41.6762	-0.05976	-48.7062
-0.0699	-56.3489	-0.05411	-41.153	-0.05931	-48.0803
-0.06944	-55.7332	-0.05366	-40.6287	-0.05886	-47.5195
-0.06899	-55.1112	-0.05321	-40.0965	-0.05841	-46.9984
-0.06854	-54.4167	-0.05276	-39.5799	-0.05796	-46.4725
-0.06809	-53.7375	-0.05231	-39.083	-0.0575	-45.9053
-0.06764	-53.1586	-0.05186	-38.5955	-0.05705	-45.3371
-0.06719	-52.6099	-0.05141	-38.1146	-0.0566	-44.7929
-0.06674	-52.0433	-0.05096	-37.6362	-0.05615	-44.2584
-0.06629	-51.4622	-0.05051	-37.1283	-0.0557	-43.7405
-0.06584	-50.8696	-0.05005	-36.6307	-0.05525	-43.2295
-0.06539	-50.2702	-0.0496	-36.1445	-0.0548	-42.7148
-0.06493	-49.6844	-0.04915	-35.6572	-0.05435	-42.1953
-0.06448	-49.1259	-0.0487	-35.1735	-0.0539	-41.6966
-0.06403	-48.5699	-0.04825	-34.6746	-0.05345	-41.2351
-0.06358	-48.0054	-0.0478	-34.1582	-0.053	-40.7413
-0.06313	-47.464	-0.04735	-33.6546	-0.05255	-40.1821
-0.06268	-46.9209	-0.0469	-33.1747	-0.0521	-39.657
-0.06223	-46.357	-0.04645	-32.6918	-0.05165	-39.1798
-0.06178	-45.8144	-0.046	-32.2317	-0.0512	-38.6977
-0.06133	-45.2984	-0.04555	-31.7875	-0.05075	-38.2073
-0.06088	-44.781	-0.04509	-31.3346	-0.05029	-37.719
-0.06043	-44.262	-0.04464	-30.8695	-0.04984	-37.2497
-0.05997	-43.7574	-0.04419	-30.4055	-0.04939	-36.7921
-0.05952	-43.2666	-0.04374	-29.9534	-0.04894	-36.3422
-0.05907	-42.7496	-0.04329	-29.5265	-0.04849	-35.9087
-0.05862	-42.1997	-0.04284	-29.1357	-0.04804	-35.4867
-0.05817	-41.6717	-0.04239	-28.7577	-0.04759	-35.0506
-0.05772	-41.1567	-0.04194	-28.3566	-0.04714	-34.6057
-0.05727	-40.6506	-0.04149	-27.9303	-0.04669	-34.1653
-0.05682	-40.1374	-0.04104	-27.5317	-0.04624	-33.7349
-0.05637	-39.6321	-0.04059	-27.1336	-0.04579	-33.325
-0.05592	-39.1517	-0.04013	-26.7408	-0.04534	-32.9219
-0.05547	-38.7051	-0.03968	-26.4005	-0.04489	-32.4864
-0.05501	-38.2568	-0.03923	-26.0674	-0.04444	-31.998
-0.05456	-37.773	-0.03878	-25.7032	-0.04399	-31.555
-0.05411	-37.2683	-0.03833	-25.306	-0.04353	-31.1878
-0.05366	-36.7678	-0.03788	-24.8908	-0.04308	-30.8155
-0.05321	-36.3013	-0.03743	-24.4982	-0.04263	-30.38
-0.05276	-35.8507	-0.03698	-24.1514	-0.04218	-29.9271
-0.05231	-35.392	-0.03653	-23.8119	-0.04173	-29.518
-0.05186	-34.9273	-0.03608	-23.4805	-0.04128	-29.1283
-0.05141	-34.4662	-0.03563	-23.1459	-0.04083	-28.7637
-0.05096	-34.0034	-0.03517	-22.8021	-0.04038	-28.405
-0.05051	-33.5357	-0.03472	-22.4526	-0.03993	-28.0224
-0.05005	-33.0794	-0.03427	-22.1071	-0.03948	-27.6284
-0.0496	-32.6204	-0.03382	-21.7459	-0.03903	-27.2544
-0.04915	-32.1321	-0.03337	-21.3603	-0.03858	-26.8856
-0.0487	-31.6698	-0.03292	-21.0189	-0.03813	-26.5163
-0.04825	-31.2609	-0.03247	-20.7337	-0.03768	-26.1467
-0.0478	-30.8539	-0.03202	-20.4632	-0.03723	-25.7778
-0.04735	-30.4387	-0.03157	-20.0684	-0.03677	-25.4371
-0.0469	-30.013	-0.03112	-19.6666	-0.03632	-25.1136
-0.04645	-29.581	-0.03066	-19.3515	-0.03587	-24.7748
-0.046	-29.1477	-0.03021	-19.0368	-0.03542	-24.3935
-0.04555	-28.7372	-0.02976	-18.7185	-0.03497	-24.0123
-0.04509	-28.3434	-0.02931	-18.4021	-0.03452	-23.6471
-0.04464	-27.9398	-0.02886	-18.1249	-0.03407	-23.2871
-0.04419	-27.5254	-0.02841	-17.8646	-0.03362	-22.9656
-0.04374	-27.1183	-0.02796	-17.613	-0.03317	-22.6415
-0.04329	-26.7175	-0.02751	-17.3556	-0.03272	-22.3136
-0.04284	-26.3304	-0.02706	-17.0845	-0.03227	-21.991
-0.04239	-25.9736	-0.02661	-16.7686	-0.03182	-21.6643
-0.04194	-25.6202	-0.02616	-16.449	-0.03137	-21.3161
-0.04149	-25.2465	-0.0257	-16.1556	-0.03092	-20.9851
-0.04104	-24.8774	-0.02525	-15.8735	-0.03047	-20.6926
-0.04059	-24.5085	-0.0248	-15.6019	-0.03001	-20.4029
-0.04013	-24.1436	-0.02435	-15.3375	-0.02956	-20.0942
-0.03968	-23.8184	-0.0239	-15.0691	-0.02911	-19.7782
-0.03923	-23.4784	-0.02345	-14.795	-0.02866	-19.4376
-0.03878	-23.1185	-0.023	-14.5628	-0.02821	-19.1068
-0.03833	-22.7689	-0.02255	-14.3545	-0.02776	-18.8373
-0.03788	-22.4341	-0.0221	-14.1167	-0.02731	-18.5919
-0.03743	-22.1329	-0.02165	-13.8562	-0.02686	-18.2783
-0.03698	-21.8409	-0.0212	-13.5941	-0.02641	-17.9032
-0.03653	-21.5393	-0.02074	-13.3471	-0.02596	-17.5997
-0.03608	-21.2143	-0.02029	-13.1073	-0.02551	-17.3626
-0.03563	-20.8973	-0.01984	-12.8574	-0.02506	-17.1203
-0.03517	-20.6076	-0.01939	-12.6119	-0.02461	-16.8498
-0.03472	-20.3163	-0.01894	-12.3745	-0.02416	-16.5751
-0.03427	-20.0008	-0.01849	-12.1481	-0.02371	-16.2873
-0.03382	-19.6618	-0.01804	-11.9256	-0.02325	-15.9915
-0.03337	-19.3154	-0.01759	-11.7108	-0.0228	-15.718
-0.03292	-19.0304	-0.01714	-11.4944	-0.02235	-15.4461
-0.03247	-18.7935	-0.01669	-11.2692	-0.0219	-15.1682
-0.03202	-18.5573	-0.01624	-11.0393	-0.02145	-14.8585
-0.03157	-18.2043	-0.01578	-10.8012	-0.021	-14.5733
-0.03112	-17.8248	-0.01533	-10.5558	-0.02055	-14.3391
-0.03066	-17.5215	-0.01488	-10.3222	-0.0201	-14.1294
-0.03021	-17.2384	-0.01443	-10.087	-0.01965	-13.9269
-0.02976	-16.9537	-0.01398	-9.84449	-0.0192	-13.7147
-0.02931	-16.6641	-0.01353	-9.63822	-0.01875	-13.4687
-0.02886	-16.4034	-0.01308	-9.42634	-0.0183	-13.2057
-0.02841	-16.1563	-0.01263	-9.20748	-0.01785	-12.9711
-0.02796	-15.9114	-0.01218	-8.97509	-0.0174	-12.7718
-0.02751	-15.6653	-0.01173	-8.75584	-0.01695	-12.562
-0.02706	-15.4231	-0.01128	-8.55028	-0.01649	-12.3054
-0.02661	-15.1539	-0.01082	-8.34741	-0.01604	-12.0455
-0.02616	-14.8926	-0.01037	-8.1551	-0.01559	-11.7661
-0.0257	-14.6516	-0.00992	-7.96546	-0.01514	-11.4971
-0.02525	-14.4088	-0.00947	-7.78301	-0.01469	-11.3343
-0.0248	-14.1723	-0.00902	-7.60317	-0.01424	-11.1707
-0.02435	-13.9523	-0.00857	-7.40909	-0.01379	-10.9975
-0.0239	-13.7354	-0.00812	-7.19995	-0.01334	-10.7675
-0.02345	-13.4945	-0.00767	-6.99381	-0.01289	-10.5209
-0.023	-13.2383	-0.00722	-6.80382	-0.01244	-10.2362
-0.02255	-13.0036	-0.00677	-6.61898	-0.01199	-9.99274
-0.0221	-12.7751	-0.00632	-6.44669	-0.01154	-9.81805
-0.02165	-12.5402	-0.00586	-6.27243	-0.01109	-9.63478
-0.0212	-12.3232	-0.00541	-6.09351	-0.01064	-9.40262
-0.02074	-12.1131	-0.00496	-5.90326	-0.01019	-9.16685
-0.02029	-11.9083	-0.00451	-5.72307	-0.00973	-8.96149
-0.01984	-11.7028	-0.00406	-5.55716	-0.00928	-8.76684
-0.01939	-11.4954	-0.00361	-5.39404	-0.00883	-8.56486
-0.01894	-11.2854	-0.00316	-5.24413	-0.00838	-8.36285
-0.01849	-11.0847	-0.00271	-5.10986	-0.00793	-8.1651
-0.01804	-10.8851	-0.00226	-4.96413	-0.00748	-7.96716
-0.01759	-10.6912	-0.00181	-4.79062	-0.00703	-7.76673
-0.01714	-10.4967	-0.00136	-4.63403	-0.00658	-7.56787
-0.01669	-10.2986	-0.000904174	-4.48077	-0.00613	-7.36787
-0.01624	-10.1056	-0.000453253	-4.3195	-0.00568	-7.17556
-0.01578	-9.90636	-2.33233e-06	-4.15609	-0.00523	-6.9881
-0.01533	-9.68478	0.000448589	-3.99597	-0.00478	-6.80713
-0.01488	-9.45908	0.00089951	-3.83872	-0.00433	-6.62847
-0.01443	-9.24734	0.00135	-3.69116	-0.00388	-6.44753
-0.01398	-9.05463	0.0018	-3.56065	-0.00343	-6.26366
-0.01353	-8.88184	0.00225	-3.43134	-0.00297	-6.08511
-0.01308	-8.66638	0.0027	-3.28592	-0.00252	-5.92206
-0.01263	-8.4623	0.00315	-3.1298	-0.00207	-5.75432
-0.01218	-8.27392	0.00361	-2.98725	-0.00162	-5.57933
-0.01173	-8.08879	0.00406	-2.85187	-0.00117	-5.40384
-0.01128	-7.91649	0.00451	-2.71818	-0.000721682	-5.22912
-0.01082	-7.742	0.00496	-2.58405	-0.000271021	-5.05561
-0.01037	-7.5636	0.00541	-2.44395	0.00017964	-4.89136
-0.00992	-7.38058	0.00586	-2.28985	0.0006303	-4.73542
-0.00947	-7.21216	0.00631	-2.13059	0.00108	-4.58214
-0.00902	-7.05478	0.00676	-1.98597	0.00153	-4.43521
-0.00857	-6.8869	0.00721	-1.85373	0.00198	-4.27891
-0.00812	-6.70912	0.00766	-1.73463	0.00243	-4.11723
-0.00767	-6.52947	0.00811	-1.62081	0.00288	-3.9594
-0.00722	-6.33675	0.00857	-1.48684	0.00333	-3.81115
-0.00677	-6.15257	0.00902	-1.35603	0.00378	-3.66823
-0.00632	-6.02586	0.00947	-1.2393	0.00424	-3.54408
-0.00586	-5.91409	0.00992	-1.12808	0.00469	-3.42721
-0.00541	-5.78261	0.01037	-1.01783	0.00514	-3.29261
-0.00496	-5.63673	0.01082	-0.91869	0.00559	-3.13882
-0.00451	-5.49617	0.01127	-0.82799	0.00604	-2.98359
-0.00406	-5.35702	0.01172	-0.73151	0.00649	-2.84174
-0.00361	-5.21228	0.01217	-0.61785	0.00694	-2.70559
-0.00316	-5.05915	0.01262	-0.50265	0.00739	-2.57344
-0.00271	-4.90601	0.01307	-0.39639	0.00784	-2.44177
-0.00226	-4.75172	0.01353	-0.2934	0.00829	-2.31308
-0.00181	-4.59428	0.01398	-0.17886	0.00874	-2.18545
-0.00136	-4.43955	0.01443	-0.08352	0.00919	-2.05163
-0.000904174	-4.28132	0.01488	-0.04608	0.00964	-1.91452
-0.000453253	-4.12641	0.01533	-0.01705	0.01009	-1.782
-2.33233e-06	-3.98178	0.01578	0.07219	0.01054	-1.65491
0.000448589	-3.84194	0.01623	0.18674	0.011	-1.53089
0.00089951	-3.70926	0.01668	0.29618	0.01145	-1.41109
0.00135	-3.58352	0.01713	0.40341	0.0119	-1.28943
0.0018	-3.46855	0.01758	0.48793	0.01235	-1.16039
0.00225	-3.34943	0.01803	0.5626	0.0128	-1.02909
0.0027	-3.21261	0.01849	0.64266	0.01325	-0.89903
0.00315	-3.07292	0.01894	0.73602	0.0137	-0.76982
0.00361	-2.94098	0.01939	0.82974	0.01415	-0.65503
0.00406	-2.80994	0.01984	0.9123	0.0146	-0.55205
0.00451	-2.69089	0.02029	0.99024	0.01505	-0.45624
0.00496	-2.58754	0.02074	1.06828	0.0155	-0.35383
0.00541	-2.48223	0.02119	1.15452	0.01595	-0.24885
0.00586	-2.37468	0.02164	1.24483	0.0164	-0.14479
0.00631	-2.26622	0.02209	1.33634	0.01685	-0.04193
0.00676	-2.15696	0.02254	1.42704	0.0173	0.05096
0.00721	-2.05064	0.02299	1.50785	0.01776	0.14195
0.00766	-1.95472	0.02345	1.57778	0.01821	0.25486
0.00811	-1.85979	0.0239	1.64725	0.01866	0.36827
0.00857	-1.74564	0.02435	1.7232	0.01911	0.47143
0.00902	-1.63078	0.0248	1.80684	0.01956	0.58766
0.00947	-1.52357	0.02525	1.88958	0.02001	0.70096
0.00992	-1.40607	0.0257	1.9613	0.02046	0.80211
0.01037	-1.29111	0.02615	2.03014	0.02091	0.90088
0.01082	-1.18895	0.0266	2.07887	0.02136	1.01964
0.01127	-1.08718	0.02705	2.13112	0.02181	1.13875
0.01172	-0.98352	0.0275	2.19469	0.02226	1.24214
0.01217	-0.88144	0.02795	2.26082	0.02271	1.30313
0.01262	-0.78969	0.02841	2.30603	0.02316	1.38059
0.01307	-0.70263	0.02886	2.32957	0.02361	1.48604
0.01353	-0.62609	0.02931	2.35457	0.02406	1.57984
0.01398	-0.55452	0.02976	2.39599	0.02452	1.65619
0.01443	-0.49315	0.03021	2.44473	0.02497	1.72821
0.01488	-0.43223	0.03066	2.51805	0.02542	1.79866
0.01533	-0.35831	0.03111	2.59315	0.02587	1.87305
0.01578	-0.24274	0.03156	2.65966	0.02632	1.96512
0.01623	-0.13205	0.03201	2.72847	0.02677	2.06151
0.01668	-0.05215	0.03246	2.79872	0.02722	2.14408
0.01713	0.01188	0.03291	2.86697	0.02767	2.20909
0.01758	0.07005	0.03337	2.92167	0.02812	2.28787
0.01803	0.14558	0.03382	2.94728	0.02857	2.38501
0.01849	0.22605	0.03427	2.95975	0.02902	2.48432
0.01894	0.31086	0.03472	2.98739	0.02947	2.56243
0.01939	0.38614	0.03517	3.03076	0.02992	2.61395
0.01984	0.43912	0.03562	3.07718	0.03037	2.6361
0.02029	0.49542	0.03607	3.12982	0.03082	2.66667
0.02074	0.56262	0.03652	3.19082	0.03128	2.71134
0.02119	0.64008	0.03697	3.25277	0.03173	2.77671
0.02164	0.72408	0.03742	3.30178	0.03218	2.86014
0.02209	0.81026	0.03788	3.33726	0.03263	2.93662
0.02254	0.89695	0.03833	3.37453	0.03308	2.98955
0.02299	0.98106	0.03878	3.41981	0.03353	3.06438
0.02345	1.0556	0.03923	3.46412	0.03398	3.13712
0.0239	1.11375	0.03968	3.51027	0.03443	3.19034
0.02435	1.17697	0.04013	3.55753	0.03488	3.24714
0.0248	1.25542	0.04058	3.60162	0.03533	3.30933
0.02525	1.33436	0.04103	3.65297	0.03578	3.36352
0.0257	1.39912	0.04148	3.70686	0.03623	3.40899
0.02615	1.46063	0.04193	3.7523	0.03668	3.46519
0.0266	1.5045	0.04238	3.78478	0.03713	3.53843
0.02705	1.54915	0.04284	3.81716	0.03758	3.60252
0.0275	1.6024	0.04329	3.85459	0.03804	3.6559
0.02795	1.66082	0.04374	3.88971	0.03849	3.73211
0.02841	1.7026	0.04419	3.9204	0.03894	3.7935
0.02886	1.7212	0.04464	3.95887	0.03939	3.83324
0.02931	1.75197	0.04509	4.00576	0.03984	3.89126
0.02976	1.81409	0.04554	4.04141	0.04029	3.97209
0.03021	1.84746	0.04599	4.07119	0.04074	4.04317
0.03066	1.92174	0.04644	4.0961	0.04119	4.08382
0.03111	2.05835	0.04689	4.11412	0.04164	4.12003
0.03156	2.06967	0.04734	4.14557	0.04209	4.16246
0.03201	2.06665	0.0478	4.19904	0.04254	4.22594
0.03246	2.10189	0.04825	4.25339	0.04299	4.29107
0.03291	2.15057	0.0487	4.29019	0.04344	4.34326
0.03337	2.20418	0.04915	4.32827	0.04389	4.38531
0.03382	2.2578	0.0496	4.36251	0.04434	4.42545
0.03427	2.28945	0.05005	4.39043	0.0448	4.47034
0.03472	2.3133	0.0505	4.43324	0.04525	4.53613
0.03517	2.35549	0.05095	4.49364	0.0457	4.60653
0.03562	2.39585	0.0514	4.54607	0.04615	4.66183
0.03607	2.43624	0.05185	4.57699	0.0466	4.70568
0.03652	2.48823	0.0523	4.60635	0.04705	4.76026
0.03697	2.54964	0.05276	4.63951	0.0475	4.81778
0.03742	2.60745	0.05321	4.677	0.04795	4.83817
0.03788	2.65355	0.05366	4.72169	0.0484	4.84428
0.03833	2.69267	0.05411	4.76049	0.04885	4.87625
0.03878	2.73247	0.05456	4.79778	0.0493	4.93305
0.03923	2.77158	0.05501	4.84005	0.04975	4.98636
0.03968	2.82096	0.05546	4.88426	0.0502	5.03223
0.04013	2.87475	0.05591	4.92435	0.05065	5.07783
0.04058	2.92915	0.05636	4.95942	0.0511	5.12357
0.04103	2.96914	0.05681	4.99207	0.05155	5.16356
0.04148	3.00059	0.05726	5.02947	0.05201	5.21402
0.04193	3.04104	0.05772	5.09371	0.05246	5.26451
0.04238	3.07971	0.05817	5.16707	0.05291	5.3054
0.04284	3.11163	0.05862	5.20492	0.05336	5.34583
0.04329	3.1424	0.05907	5.21092	0.05381	5.38835
0.04374	3.17532	0.05952	5.22344	0.05426	5.43027
0.04419	3.20711	0.05997	5.25954	0.05471	5.46884
0.04464	3.23841	0.06042	5.3009	0.05516	5.50431
0.04509	3.27213	0.06087	5.33205	0.05561	5.54572
0.04554	3.29861	0.06132	5.35861	0.05606	5.60105
0.04599	3.3216	0.06177	5.39443	0.05651	5.65907
0.04644	3.34398	0.06222	5.43538	0.05696	5.70914
0.04689	3.36981	0.06268	5.47243	0.05741	5.74645
0.04734	3.40884	0.06313	5.50619	0.05786	5.77966
0.0478	3.4478	0.06358	5.53941	0.05831	5.81089
0.04825	3.48003	0.06403	5.5726	0.05877	5.84478
0.0487	3.50625	0.06448	5.61933	0.05922	5.89914
0.04915	3.54428	0.06493	5.68108	0.05967	5.96607
0.0496	3.58456	0.06538	5.74035	0.06012	6.02846
0.05005	3.62441	0.06583	5.78601	0.06057	6.07459
0.0505	3.66946	0.06628	5.82788	0.06102	6.1233
0.05095	3.71443	0.06673	5.86768	0.06147	6.18772
0.0514	3.75346	0.06718	5.90655	0.06192	6.23864
0.05185	3.78301	0.06764	5.96108	0.06237	6.27371
0.0523	3.81453	0.06809	6.02404	0.06282	6.31654
0.05276	3.84656	0.06854	6.06773	0.06327	6.37075
0.05321	3.87913	0.06899	6.09408	0.06372	6.42396
0.05366	3.92212	0.06944	6.12746	0.06417	6.48107
0.05411	3.96302	0.06989	6.19201	0.06462	6.54725
0.05456	3.99478	0.07034	6.26486	0.06507	6.59231
0.05501	4.02263	0.07079	6.35136	0.06553	6.6257
0.05546	4.05587	0.07124	6.43593	0.06598	6.66795
0.05591	4.09497	0.07169	6.46131	0.06643	6.72556
0.05636	4.13115	0.07215	6.48258	0.06688	6.79075
0.05681	4.15988	0.0726	6.5261	0.06733	6.86847
0.05726	4.19126	0.07305	6.58082	0.06778	6.9481
0.05772	4.23837	0.0735	6.62997	0.06823	7.03231
0.05817	4.28476	0.07395	6.67381	0.06868	7.11662
0.05862	4.3242	0.0744	6.72194	0.06913	7.19184
0.05907	4.36126	0.07485	6.77785	0.06958	7.25917
0.05952	4.38959	0.0753	6.8266	0.07003	7.31632
0.05997	4.41472	0.07575	6.88299	0.07048	7.35552
0.06042	4.4466	0.0762	6.94966	0.07093	7.39564
0.06087	4.48559	0.07665	7.0243	0.07138	7.44448
0.06132	4.52486	0.07711	7.09829	0.07183	7.49672
0.06177	4.56339	0.07756	7.15916	0.07229	7.57234
0.06222	4.59592	0.07801	7.20994	0.07274	7.65169
0.06268	4.62729	0.07846	7.25565	0.07319	7.71476
0.06313	4.65855	0.07891	7.30394	0.07364	7.77478
0.06358	4.69026	0.07936	7.36672	0.07409	7.84186
0.06403	4.72457	0.07981	7.45594	0.07454	7.90335
0.06448	4.76893	0.08026	7.54638	0.07499	7.961
0.06493	4.81892	0.08071	7.62694	0.07544	8.02796
0.06538	4.86366	0.08116	7.70159	0.07589	8.10227
0.06583	4.90282	0.08161	7.76079	0.07634	8.18036
0.06628	4.9436	0.08207	7.81595	0.07679	8.25158
0.06673	4.98606	0.08252	7.8828	0.07724	8.3218
0.06718	5.0318	0.08297	7.96413	0.07769	8.39939
0.06764	5.08292	0.08342	8.05002	0.07814	8.48349
0.06809	5.1314	0.08387	8.13895	0.07859	8.56448
0.06854	5.16812	0.08432	8.22587	0.07905	8.64837
0.06899	5.19828	0.08477	8.30209	0.0795	8.73256
0.06944	5.23674	0.08522	8.37815	0.07995	8.81958
0.06989	5.29531	0.08567	8.47334	0.0804	8.91119
0.07034	5.35706	0.08612	8.57437	0.08085	8.9993
0.07079	5.43029	0.08657	8.66638	0.0813	9.08591
0.07124	5.50405	0.08703	8.74652	0.08175	9.168
0.07169	5.53727	0.08748	8.82319	0.0822	9.23481
0.07215	5.56575	0.08793	8.91034	0.08265	9.29977
0.0726	5.60229	0.08838	9.00826	0.0831	9.37431
0.07305	5.64828	0.08883	9.11926	0.08355	9.43734
0.0735	5.69462	0.08928	9.22971	0.084	9.51678
0.07395	5.7421	0.08973	9.33956	0.08445	9.61471
0.0744	5.78487	0.09018	9.45028	0.0849	9.70837
0.07485	5.83856	0.09063	9.55744	0.08535	9.81172
0.0753	5.90382	0.09108	9.66366	0.08581	9.91737
0.07575	5.95137	0.09153	9.76778	0.08626	10.0125
0.0762	5.98517	0.09199	9.87067	0.08671	10.1031
0.07665	6.05165	0.09244	9.98222	0.08716	10.2142
0.07711	6.12717	0.09289	10.1041	0.08761	10.3358
0.07756	6.17672	0.09334	10.225	0.08806	10.4434
0.07801	6.21685	0.09379	10.3377	0.08851	10.5364
0.07846	6.24929	0.09424	10.4452	0.08896	10.6396
0.07891	6.28759	0.09469	10.5536	0.08941	10.7621
0.07936	6.35518	0.09514	10.6715	0.08986	10.8876
0.07981	6.4276	0.09559	10.7988	0.09031	11.0157
0.08026	6.48235	0.09604	10.9319	0.09076	11.1458
0.08071	6.56038	0.09649	11.0669	0.09121	11.2853
0.08116	6.65258	0.09695	11.2023	0.09166	11.426
0.08161	6.73216	0.0974	11.3424	0.09211	11.5421
0.08207	6.78945	0.09785	11.5033	0.09257	11.6519
0.08252	6.8446	0.0983	11.6587	0.09302	11.7909
0.08297	6.91324	0.09875	11.7915	0.09347	11.9503
0.08342	6.98724	0.0992	11.9252	0.09392	12.1107
0.08387	7.0628	0.09965	12.08	0.09437	12.2635
0.08432	7.1331	0.1001	12.2477	0.09482	12.4126
0.08477	7.191	0.10055	12.415	0.09527	12.571
0.08522	7.25193	0.101	12.5864	0.09572	12.7378
0.08567	7.3311	0.10145	12.7598	0.09617	12.9008
0.08612	7.41888	0.10191	12.9344	0.09662	13.0535
0.08657	7.50939	0.10236	13.1112	0.09707	13.2043
0.08703	7.60014	0.10281	13.2943	0.09752	13.3561
0.08748	7.67996	0.10326	13.4776	0.09797	13.513
0.08793	7.74606	0.10371	13.6607	0.09842	13.6905
0.08838	7.8236	0.10416	13.8494	0.09887	13.8744
0.08883	7.91738	0.10461	14.046	0.09932	14.0583
0.08928	8.01509	0.10506	14.2575	0.09978	14.2366
0.08973	8.1093	0.10551	14.4622	0.10023	14.4169
0.09018	8.19968	0.10596	14.6692	0.10068	14.6053
0.09063	8.29272	0.10642	14.8876	0.10113	14.811
0.09108	8.39389	0.10687	15.1012	0.10158	15.004
0.09153	8.4926	0.10732	15.3115	0.10203	15.2103
0.09199	8.58836	0.10777	15.5463	0.10248	15.417
0.09244	8.69338	0.10822	15.8097	0.10293	15.6091
0.09289	8.81159	0.10867	16.0545	0.10338	15.8283
0.09334	8.9325	0.10912	16.2847	0.10383	16.0488
0.09379	9.05665	0.10957	16.5202	0.10428	16.2515
0.09424	9.16268	0.11002	16.7864	0.10473	16.4524
0.09469	9.23337	0.11047	17.0573	0.10518	16.6675
0.09514	9.32131	0.11092	17.3272	0.10563	16.8838
0.09559	9.44119	0.11138	17.6036	0.10608	17.1368
0.09604	9.57298	0.11183	17.9	0.10654	17.4061
0.09649	9.70238	0.11228	18.2059	0.10699	17.6748
0.09695	9.81652	0.11273	18.4993	0.10744	17.942
0.0974	9.93964	0.11318	18.7985	0.10789	18.2198
0.09785	10.0821	0.11363	19.1305	0.10834	18.5036
0.0983	10.2186	0.11408	19.4971	0.10879	18.7702
0.09875	10.3439	0.11453	19.8305	0.10924	19.0264
0.0992	10.4767	0.11498	20.1292	0.10969	19.2916
0.09965	10.6204	0.11543	20.4327	0.11014	19.6256
0.1001	10.7674	0.11588	20.8132	0.11059	20.0045
0.10055	10.9134	0.11634	21.1978	0.11104	20.2698
0.101	11.062	0.11679	21.5789	0.11149	20.4792
0.10145	11.2165	0.11724	22.0059	0.11194	20.727
0.10191	11.3755	0.11769	22.4346	0.11239	21.1883
0.10236	11.5407	0.11814	22.8409	0.11284	21.6893
0.10281	11.7143	0.11859	23.2554	0.1133	22.0027
0.10326	11.8852	0.11904	23.6807	0.11375	22.3173
0.10371	12.0484	0.11949	24.1082	0.1142	22.6627
0.10416	12.2154	0.11994	24.5802	0.11465	23.0319
0.10461	12.3886	0.12039	25.0786	0.1151	23.419
0.10506	12.5645	0.12084	25.6044	0.11555	23.8067
0.10551	12.743	0.1213	26.1765	0.116	24.2219
0.10596	12.938	0.12175	26.8083	0.11645	24.6689
0.10642	13.1227	0.1222	27.5546	0.1169	25.1151
0.10687	13.2809	0.12265	28.2712	0.11735	25.5584
0.10732	13.4697	0.1231	28.9881	0.1178	26.0125
0.10777	13.7181	0.12355	29.7143	0.11825	26.4955
0.10822	13.9799			0.1187	26.9786
0.10867	14.2003			0.11915	27.4485
0.10912	14.392			0.1196	27.9277
0.10957	14.6004			0.12006	28.4708
0.11002	14.8298			0.12051	29.0459
0.11047	15.0824			0.12096	29.6408
0.11092	15.3244			0.12141	30.2186
0.11138	15.5524			0.12186	30.8484
0.11183	15.8258			0.12231	31.6136
0.11228	16.1267			0.12276	32.406
0.11273	16.4122			0.12321	33.126
0.11318	16.6502
0.11363	16.9333
0.11408	17.2857
0.11453	17.5895
0.11498	17.8608
0.11543	18.1623
0.11588	18.5195
0.11634	18.8649
0.11679	19.1978
0.11724	19.5451
0.11769	19.9132
0.11814	20.2795
0.11859	20.6677
0.11904	21.113
0.11949	21.586
0.11994	22.0369
0.12039	22.4674
0.12084	22.8976
0.1213	23.3574
0.12175	23.8724
0.1222	24.4714
0.12265	25.1697
0.1231	25.8965
0.12355	26.5338

## Sheet: Supplementary Figure 22b
Tafel plots of the three self supported np-Co7Mo6 sheet electrodes and high-load Pt/C electrode
logj (mA cm-2)	Overpotential	logj (mA cm-2)	fitted line for tafel slope	logj (mA cm-2)	Overpotential	logj (mA cm-2)	fitted line for tafel slope	logj (mA cm-2)	Overpotential	logj (mA cm-2)	fitted line for tafel slope	logj (mA cm-2)	Overpotential	logj (mA cm-2)	fitted line for tafel slope
1.20171	0.02796	0.70408	0.00204	1.20832	0.0257	0.70841	0.00154	1.20389	0.02325	0.70377	-0.00116	1.34672	0.02253	0.94261	0.00216
1.19494	0.02751	0.70458	0.00206	1.20067	0.02525	0.70891	0.00157	1.1964	0.0228	0.70427	-0.00114	1.34008	0.02209	0.94669	0.00236
1.18817	0.02706	0.70507	0.00209	1.19318	0.0248	0.70941	0.00159	1.18882	0.02235	0.70477	-0.00111	1.3332	0.02165	0.95077	0.00256
1.18053	0.02661	0.70557	0.00211	1.18576	0.02435	0.70991	0.00161	1.18094	0.0219	0.70528	-0.00109	1.32625	0.02121	0.95486	0.00275
1.17297	0.02616	0.70607	0.00214	1.17809	0.0239	0.71041	0.00164	1.17197	0.02145	0.70578	-0.00107	1.31939	0.02078	0.95894	0.00295
1.16589	0.0257	0.70657	0.00216	1.17011	0.02345	0.71091	0.00166	1.16356	0.021	0.70628	-0.00104	1.31251	0.02034	0.96302	0.00315
1.15863	0.02525	0.70707	0.00219	1.16325	0.023	0.71141	0.00168	1.15652	0.02055	0.70678	-0.00102	1.30545	0.0199	0.9671	0.00334
1.15144	0.0248	0.70756	0.00221	1.15699	0.02255	0.71191	0.00171	1.15012	0.0201	0.70728	-0.000995928	1.29833	0.01946	0.97118	0.00354
1.14464	0.02435	0.70806	0.00224	1.14973	0.0221	0.71241	0.00173	1.14385	0.01965	0.70778	-0.000972675	1.29095	0.01902	0.97527	0.00373
1.13784	0.0239	0.70856	0.00226	1.14164	0.02165	0.71291	0.00175	1.13718	0.0192	0.70828	-0.000949422	1.28323	0.01859	0.97935	0.00393
1.13016	0.02345	0.70906	0.00229	1.13335	0.0212	0.71341	0.00177	1.12933	0.01875	0.70878	-0.000926169	1.27553	0.01815	0.98343	0.00413
1.12183	0.023	0.70956	0.00231	1.12539	0.02074	0.71391	0.0018	1.12076	0.0183	0.70928	-0.000902916	1.26833	0.01771	0.98751	0.00432
1.11406	0.02255	0.71006	0.00233	1.11751	0.02029	0.71441	0.00182	1.11298	0.01785	0.70978	-0.000879663	1.26096	0.01727	0.99159	0.00452
1.10636	0.0221	0.71055	0.00236	1.10915	0.01984	0.71491	0.00184	1.10625	0.0174	0.71028	-0.00085641	1.25297	0.01683	0.99567	0.00472
1.0983	0.02165	0.71105	0.00238	1.10078	0.01939	0.71541	0.00187	1.09906	0.01695	0.71078	-0.000833157	1.24452	0.0164	0.99976	0.00491
1.09072	0.0212	0.71155	0.00241	1.09253	0.01894	0.71592	0.00189	1.09009	0.01649	0.71128	-0.000809904	1.23601	0.01596	1.00384	0.00511
1.08326	0.02074	0.71205	0.00243	1.08451	0.01849	0.71642	0.00191	1.08082	0.01604	0.71178	-0.000786651	1.22774	0.01552	1.00792	0.0053
1.07585	0.02029	0.71255	0.00246	1.07648	0.01804	0.71692	0.00194	1.07063	0.01559	0.71228	-0.000763398	1.2192	0.01508	1.012	0.0055
1.06829	0.01984	0.71304	0.00248	1.06859	0.01759	0.71742	0.00196	1.06059	0.01514	0.71278	-0.000740145	1.21032	0.01464	1.01608	0.0057
1.06053	0.01939	0.71354	0.00251	1.06049	0.01714	0.71792	0.00198	1.0544	0.01469	0.71329	-0.000716892	1.20135	0.0142	1.02017	0.00589
1.05252	0.01894	0.71404	0.00253	1.05189	0.01669	0.71842	0.002	1.04808	0.01424	0.71379	-0.000693639	1.19271	0.01377	1.02425	0.00609
1.04472	0.01849	0.71454	0.00256	1.04294	0.01624	0.71892	0.00203	1.04129	0.01379	0.71429	-0.000670386	1.18413	0.01333	1.02833	0.00629
1.03683	0.01804	0.71504	0.00258	1.03347	0.01578	0.71942	0.00205	1.03211	0.01334	0.71479	-0.000647133	1.17561	0.01289	1.03241	0.00648
1.02902	0.01759	0.71553	0.00261	1.02349	0.01533	0.71992	0.00207	1.02205	0.01289	0.71529	-0.000623879	1.16761	0.01245	1.03649	0.00668
1.02105	0.01714	0.71603	0.00263	1.01377	0.01488	0.72042	0.0021	1.01014	0.01244	0.71579	-0.000600626	1.15947	0.01201	1.04058	0.00688
1.01278	0.01669	0.71653	0.00266	1.00376	0.01443	0.72092	0.00212	0.99968	0.01199	0.71629	-0.000577373	1.1503	0.01158	1.04466	0.00707
1.00456	0.01624	0.71703	0.00268	0.99319	0.01398	0.72142	0.00214	0.99203	0.01154	0.71679	-0.00055412	1.14019	0.01114	1.04874	0.00727
0.99591	0.01578	0.71753	0.00271	0.984	0.01353	0.72192	0.00216	0.98384	0.01109	0.71729	-0.000530867	1.12954	0.0107	1.05282	0.00746
0.98609	0.01533	0.71803	0.00273	0.97434	0.01308	0.72242	0.00219	0.97325	0.01064	0.71779	-0.000507614	1.11896	0.01026	1.0569	0.00766
0.97585	0.01488	0.71852	0.00276	0.96414	0.01263	0.72292	0.00221	0.96222	0.01019	0.71829	-0.000484361	1.10866	0.00982	1.06099	0.00786
0.96602	0.01443	0.71902	0.00278	0.95304	0.01218	0.72342	0.00223	0.95238	0.00973	0.71879	-0.000461108	1.09829	0.00938	1.06507	0.00805
0.95687	0.01398	0.71952	0.00281	0.9423	0.01173	0.72392	0.00226	0.94284	0.00928	0.71929	-0.000437855	1.08786	0.00895	1.06915	0.00825
0.9485	0.01353	0.72002	0.00283	0.93198	0.01128	0.72442	0.00228	0.93272	0.00883	0.71979	-0.000414602	1.07684	0.00851	1.07323	0.00845
0.93784	0.01308	0.72052	0.00286	0.92155	0.01082	0.72492	0.0023	0.92235	0.00838	0.72029	-0.000391349	1.06579	0.00807	1.07731	0.00864
0.92749	0.01263	0.72101	0.00288	0.91143	0.01037	0.72542	0.00233	0.91196	0.00793	0.72079	-0.000368096	1.05553	0.00763	1.0814	0.00884
0.91771	0.01218	0.72151	0.00291	0.90121	0.00992	0.72592	0.00235	0.9013	0.00748	0.7213	-0.000344843	1.0456	0.00719	1.08548	0.00903
0.90788	0.01173	0.72201	0.00293	0.89115	0.00947	0.72642	0.00237	0.89024	0.00703	0.7218	-0.00032159	1.03577	0.00676	1.08956	0.00923
0.89853	0.01128	0.72251	0.00295	0.88099	0.00902	0.72692	0.00239	0.87897	0.00658	0.7223	-0.000298337	1.02541	0.00632	1.09364	0.00943
0.88885	0.01082	0.72301	0.00298	0.86976	0.00857	0.72742	0.00242	0.86734	0.00613	0.7228	-0.000275084	1.01539	0.00588	1.09772	0.00962
0.87873	0.01037	0.7235	0.003	0.85733	0.00812	0.72793	0.00244	0.85586	0.00568	0.7233	-0.000251831	1.00568	0.00544	1.1018	0.00982
0.86809	0.00992	0.724	0.00303	0.84471	0.00767	0.72843	0.00246	0.84436	0.00523	0.7238	-0.000228577	0.99592	0.005	1.10589	0.01002
0.85807	0.00947	0.7245	0.00305	0.83275	0.00722	0.72893	0.00249	0.83296	0.00478	0.7243	-0.000205324	0.98574	0.00456	1.10997	0.01021
0.84848	0.00902	0.725	0.00308	0.82079	0.00677	0.72943	0.00251	0.82141	0.00433	0.7248	-0.000182071	0.97519	0.00413	1.11405	0.01041
0.83802	0.00857	0.7255	0.0031	0.80934	0.00632	0.72993	0.00253	0.80939	0.00388	0.7253	-0.000158818	0.96444	0.00369	1.11813	0.01061
0.82667	0.00812	0.726	0.00313	0.79744	0.00586	0.73043	0.00256	0.79683	0.00343	0.7258	-0.000135565	0.95352	0.00325	1.12221	0.0108
0.81488	0.00767	0.72649	0.00315	0.78487	0.00541	0.73093	0.00258	0.78427	0.00297	0.7263	-0.000112312	0.94261	0.00281	1.1263	0.011
0.80187	0.00722	0.72699	0.00318	0.77109	0.00496	0.73143	0.0026	0.77247	0.00252	0.7268	-8.90591e-05	--	--	1.13038	0.01119
0.78906	0.00677	0.72749	0.0032	0.75763	0.00451	0.73193	0.00262	0.75999	0.00207	0.7273	-6.5806e-05	--	--	1.13446	0.01139
0.78002	0.00632	0.72799	0.00323	0.74485	0.00406	0.73243	0.00265	0.74658	0.00162	0.7278	-4.2553e-05	--	--	1.13854	0.01159
0.77189	0.00586	0.72849	0.00325	0.73191	0.00361	0.73293	0.00267	0.7327	0.00117	0.7283	-1.92999e-05	--	--	1.14262	0.01178
0.76212	0.00541	0.72898	0.00328	0.71967	0.00316	0.73343	0.00269	0.71843	0.000721682	0.7288	3.95314e-06	--	--	1.14671	0.01198
0.75103	0.00496	0.72948	0.0033	0.70841	0.00271	0.73393	0.00272	0.70377	0.000271021	0.72931	2.72062e-05	--	--	1.15079	0.01218
0.74006	0.00451	0.72998	0.00333	--	--	0.73443	0.00274	--	--	0.72981	5.04593e-05	--	--	1.15487	0.01237
0.72892	0.00406	0.73048	0.00335	--	--	0.73493	0.00276	--	--	0.73031	7.37123e-05	--	--	1.15895	0.01257
0.71703	0.00361	0.73098	0.00338	--	--	0.73543	0.00278	--	--	0.73081	9.69654e-05	--	--	1.16303	0.01276
0.70408	0.00316	0.73147	0.0034	--	--	0.73593	0.00281	--	--	0.73131	0.000120218	--	--	1.16712	0.01296
--	--	0.73197	0.00343	--	--	0.73643	0.00283	--	--	0.73181	0.000143471	--	--	1.1712	0.01316
--	--	0.73247	0.00345	--	--	0.73693	0.00285	--	--	0.73231	0.000166725	--	--	1.17528	0.01335
--	--	0.73297	0.00348	--	--	0.73743	0.00288	--	--	0.73281	0.000189978	--	--	1.17936	0.01355
--	--	0.73347	0.0035	--	--	0.73793	0.0029	--	--	0.73331	0.000213231	--	--	1.18344	0.01375
--	--	0.73397	0.00353	--	--	0.73843	0.00292	--	--	0.73381	0.000236484	--	--	1.18753	0.01394
--	--	0.73446	0.00355	--	--	0.73893	0.00295	--	--	0.73431	0.000259737	--	--	1.19161	0.01414
--	--	0.73496	0.00357	--	--	0.73943	0.00297	--	--	0.73481	0.00028299	--	--	1.19569	0.01433
--	--	0.73546	0.0036	--	--	0.73994	0.00299	--	--	0.73531	0.000306243	--	--	1.19977	0.01453
--	--	0.73596	0.00362	--	--	0.74044	0.00301	--	--	0.73581	0.000329496	--	--	1.20385	0.01473
--	--	0.73646	0.00365	--	--	0.74094	0.00304	--	--	0.73631	0.000352749	--	--	1.20793	0.01492
--	--	0.73695	0.00367	--	--	0.74144	0.00306	--	--	0.73681	0.000376002	--	--	1.21202	0.01512
--	--	0.73745	0.0037	--	--	0.74194	0.00308	--	--	0.73731	0.000399255	--	--	1.2161	0.01532
--	--	0.73795	0.00372	--	--	0.74244	0.00311	--	--	0.73782	0.000422508	--	--	1.22018	0.01551
--	--	0.73845	0.00375	--	--	0.74294	0.00313	--	--	0.73832	0.000445761	--	--	1.22426	0.01571
--	--	0.73895	0.00377	--	--	0.74344	0.00315	--	--	0.73882	0.000469014	--	--	1.22834	0.01591
--	--	0.73944	0.0038	--	--	0.74394	0.00318	--	--	0.73932	0.000492267	--	--	1.23243	0.0161
--	--	0.73994	0.00382	--	--	0.74444	0.0032	--	--	0.73982	0.00051552	--	--	1.23651	0.0163
--	--	0.74044	0.00385	--	--	0.74494	0.00322	--	--	0.74032	0.000538773	--	--	1.24059	0.01649
--	--	0.74094	0.00387	--	--	0.74544	0.00324	--	--	0.74082	0.000562027	--	--	1.24467	0.01669
--	--	0.74144	0.0039	--	--	0.74594	0.00327	--	--	0.74132	0.00058528	--	--	1.24875	0.01689
--	--	0.74194	0.00392	--	--	0.74644	0.00329	--	--	0.74182	0.000608533	--	--	1.25284	0.01708
--	--	0.74243	0.00395	--	--	0.74694	0.00331	--	--	0.74232	0.000631786	--	--	1.25692	0.01728
--	--	0.74293	0.00397	--	--	0.74744	0.00334	--	--	0.74282	0.000655039	--	--	1.261	0.01748
--	--	0.74343	0.004	--	--	0.74794	0.00336	--	--	0.74332	0.000678292	--	--	1.26508	0.01767
--	--	0.74393	0.00402	--	--	0.74844	0.00338	--	--	0.74382	0.000701545	--	--	1.26916	0.01787
--	--	0.74443	0.00405	--	--	0.74894	0.0034	--	--	0.74432	0.000724798	--	--	1.27325	0.01806
--	--	0.74492	0.00407	--	--	0.74944	0.00343	--	--	0.74482	0.000748051	--	--	1.27733	0.01826
--	--	0.74542	0.0041	--	--	0.74994	0.00345	--	--	0.74532	0.000771304	--	--	1.28141	0.01846
--	--	0.74592	0.00412	--	--	0.75044	0.00347	--	--	0.74583	0.000794557	--	--	1.28549	0.01865
--	--	0.74642	0.00415	--	--	0.75094	0.0035	--	--	0.74633	0.00081781	--	--	1.28957	0.01885
--	--	0.74692	0.00417	--	--	0.75144	0.00352	--	--	0.74683	0.000841063	--	--	1.29366	0.01905
--	--	0.74741	0.0042	--	--	0.75195	0.00354	--	--	0.74733	0.000864316	--	--	1.29774	0.01924
--	--	0.74791	0.00422	--	--	0.75245	0.00357	--	--	0.74783	0.000887569	--	--	1.30182	0.01944
--	--	0.74841	0.00424	--	--	0.75295	0.00359	--	--	0.74833	0.000910822	--	--	1.3059	0.01964
--	--	0.74891	0.00427	--	--	0.75345	0.00361	--	--	0.74883	0.000934075	--	--	1.30998	0.01983
--	--	0.74941	0.00429	--	--	0.75395	0.00363	--	--	0.74933	0.000957329	--	--	1.31406	0.02003
--	--	0.74991	0.00432	--	--	0.75445	0.00366	--	--	0.74983	0.000980582	--	--	1.31815	0.02022
--	--	0.7504	0.00434	--	--	0.75495	0.00368	--	--	0.75033	0.001	--	--	1.32223	0.02042
--	--	0.7509	0.00437	--	--	0.75545	0.0037	--	--	0.75083	0.00103	--	--	1.32631	0.02062
--	--	0.7514	0.00439	--	--	0.75595	0.00373	--	--	0.75133	0.00105	--	--	1.33039	0.02081
--	--	0.7519	0.00442	--	--	0.75645	0.00375	--	--	0.75183	0.00107	--	--	1.33447	0.02101
--	--	0.7524	0.00444	--	--	0.75695	0.00377	--	--	0.75233	0.0011	--	--	1.33856	0.02121
--	--	0.75289	0.00447	--	--	0.75745	0.0038	--	--	0.75283	0.00112	--	--	1.34264	0.0214
--	--	0.75339	0.00449	--	--	0.75795	0.00382	--	--	0.75333	0.00114	--	--	1.34672	0.0216
--	--	0.75389	0.00452	--	--	0.75845	0.00384	--	--	0.75384	0.00117	--	--	--	--
--	--	0.75439	0.00454	--	--	0.75895	0.00386	--	--	0.75434	0.00119	--	--	--	--
--	--	0.75489	0.00457	--	--	0.75945	0.00389	--	--	0.75484	0.00121	--	--	--	--
--	--	0.75538	0.00459	--	--	0.75995	0.00391	--	--	0.75534	0.00124	--	--	--	--
--	--	0.75588	0.00462	--	--	0.76045	0.00393	--	--	0.75584	0.00126	--	--	--	--
--	--	0.75638	0.00464	--	--	0.76095	0.00396	--	--	0.75634	0.00128	--	--	--	--
--	--	0.75688	0.00467	--	--	0.76145	0.00398	--	--	0.75684	0.00131	--	--	--	--
--	--	0.75738	0.00469	--	--	0.76195	0.004	--	--	0.75734	0.00133	--	--	--	--
--	--	0.75788	0.00472	--	--	0.76245	0.00402	--	--	0.75784	0.00135	--	--	--	--
--	--	0.75837	0.00474	--	--	0.76295	0.00405	--	--	0.75834	0.00138	--	--	--	--
--	--	0.75887	0.00477	--	--	0.76345	0.00407	--	--	0.75884	0.0014	--	--	--	--
--	--	0.75937	0.00479	--	--	0.76396	0.00409	--	--	0.75934	0.00142	--	--	--	--
--	--	0.75987	0.00482	--	--	0.76446	0.00412	--	--	0.75984	0.00145	--	--	--	--
--	--	0.76037	0.00484	--	--	0.76496	0.00414	--	--	0.76034	0.00147	--	--	--	--
--	--	0.76086	0.00486	--	--	0.76546	0.00416	--	--	0.76084	0.00149	--	--	--	--
--	--	0.76136	0.00489	--	--	0.76596	0.00419	--	--	0.76134	0.00152	--	--	--	--
--	--	0.76186	0.00491	--	--	0.76646	0.00421	--	--	0.76184	0.00154	--	--	--	--
--	--	0.76236	0.00494	--	--	0.76696	0.00423	--	--	0.76235	0.00156	--	--	--	--
--	--	0.76286	0.00496	--	--	0.76746	0.00425	--	--	0.76285	0.00159	--	--	--	--
--	--	0.76335	0.00499	--	--	0.76796	0.00428	--	--	0.76335	0.00161	--	--	--	--
--	--	0.76385	0.00501	--	--	0.76846	0.0043	--	--	0.76385	0.00163	--	--	--	--
--	--	0.76435	0.00504	--	--	0.76896	0.00432	--	--	0.76435	0.00165	--	--	--	--
--	--	0.76485	0.00506	--	--	0.76946	0.00435	--	--	0.76485	0.00168	--	--	--	--
--	--	0.76535	0.00509	--	--	0.76996	0.00437	--	--	0.76535	0.0017	--	--	--	--
--	--	0.76585	0.00511	--	--	0.77046	0.00439	--	--	0.76585	0.00172	--	--	--	--
--	--	0.76634	0.00514	--	--	0.77096	0.00441	--	--	0.76635	0.00175	--	--	--	--
--	--	0.76684	0.00516	--	--	0.77146	0.00444	--	--	0.76685	0.00177	--	--	--	--
--	--	0.76734	0.00519	--	--	0.77196	0.00446	--	--	0.76735	0.00179	--	--	--	--
--	--	0.76784	0.00521	--	--	0.77246	0.00448	--	--	0.76785	0.00182	--	--	--	--
--	--	0.76834	0.00524	--	--	0.77296	0.00451	--	--	0.76835	0.00184	--	--	--	--
--	--	0.76883	0.00526	--	--	0.77346	0.00453	--	--	0.76885	0.00186	--	--	--	--
--	--	0.76933	0.00529	--	--	0.77396	0.00455	--	--	0.76935	0.00189	--	--	--	--
--	--	0.76983	0.00531	--	--	0.77446	0.00458	--	--	0.76985	0.00191	--	--	--	--
--	--	0.77033	0.00534	--	--	0.77496	0.0046	--	--	0.77036	0.00193	--	--	--	--
--	--	0.77083	0.00536	--	--	0.77546	0.00462	--	--	0.77086	0.00196	--	--	--	--
--	--	0.77133	0.00539	--	--	0.77597	0.00464	--	--	0.77136	0.00198	--	--	--	--
--	--	0.77182	0.00541	--	--	0.77647	0.00467	--	--	0.77186	0.002	--	--	--	--
--	--	0.77232	0.00544	--	--	0.77697	0.00469	--	--	0.77236	0.00203	--	--	--	--
--	--	0.77282	0.00546	--	--	0.77747	0.00471	--	--	0.77286	0.00205	--	--	--	--
--	--	0.77332	0.00549	--	--	0.77797	0.00474	--	--	0.77336	0.00207	--	--	--	--
--	--	0.77382	0.00551	--	--	0.77847	0.00476	--	--	0.77386	0.0021	--	--	--	--
--	--	0.77431	0.00553	--	--	0.77897	0.00478	--	--	0.77436	0.00212	--	--	--	--
--	--	0.77481	0.00556	--	--	0.77947	0.00481	--	--	0.77486	0.00214	--	--	--	--
--	--	0.77531	0.00558	--	--	0.77997	0.00483	--	--	0.77536	0.00217	--	--	--	--
--	--	0.77581	0.00561	--	--	0.78047	0.00485	--	--	0.77586	0.00219	--	--	--	--
--	--	0.77631	0.00563	--	--	0.78097	0.00487	--	--	0.77636	0.00221	--	--	--	--
--	--	0.7768	0.00566	--	--	0.78147	0.0049	--	--	0.77686	0.00224	--	--	--	--
--	--	0.7773	0.00568	--	--	0.78197	0.00492	--	--	0.77736	0.00226	--	--	--	--
--	--	0.7778	0.00571	--	--	0.78247	0.00494	--	--	0.77786	0.00228	--	--	--	--
--	--	0.7783	0.00573	--	--	0.78297	0.00497	--	--	0.77837	0.00231	--	--	--	--
--	--	0.7788	0.00576	--	--	0.78347	0.00499	--	--	0.77887	0.00233	--	--	--	--
--	--	0.7793	0.00578	--	--	0.78397	0.00501	--	--	0.77937	0.00235	--	--	--	--
--	--	0.77979	0.00581	--	--	0.78447	0.00503	--	--	0.77987	0.00238	--	--	--	--
--	--	0.78029	0.00583	--	--	0.78497	0.00506	--	--	0.78037	0.0024	--	--	--	--
--	--	0.78079	0.00586	--	--	0.78547	0.00508	--	--	0.78087	0.00242	--	--	--	--
--	--	0.78129	0.00588	--	--	0.78597	0.0051	--	--	0.78137	0.00245	--	--	--	--
--	--	0.78179	0.00591	--	--	0.78647	0.00513	--	--	0.78187	0.00247	--	--	--	--
--	--	0.78228	0.00593	--	--	0.78697	0.00515	--	--	0.78237	0.00249	--	--	--	--
--	--	0.78278	0.00596	--	--	0.78747	0.00517	--	--	0.78287	0.00252	--	--	--	--
--	--	0.78328	0.00598	--	--	0.78798	0.0052	--	--	0.78337	0.00254	--	--	--	--
--	--	0.78378	0.00601	--	--	0.78848	0.00522	--	--	0.78387	0.00256	--	--	--	--
--	--	0.78428	0.00603	--	--	0.78898	0.00524	--	--	0.78437	0.00259	--	--	--	--
--	--	0.78477	0.00606	--	--	0.78948	0.00526	--	--	0.78487	0.00261	--	--	--	--
--	--	0.78527	0.00608	--	--	0.78998	0.00529	--	--	0.78537	0.00263	--	--	--	--
--	--	0.78577	0.00611	--	--	0.79048	0.00531	--	--	0.78587	0.00265	--	--	--	--
--	--	0.78627	0.00613	--	--	0.79098	0.00533	--	--	0.78638	0.00268	--	--	--	--
--	--	0.78677	0.00615	--	--	0.79148	0.00536	--	--	0.78688	0.0027	--	--	--	--
--	--	0.78727	0.00618	--	--	0.79198	0.00538	--	--	0.78738	0.00272	--	--	--	--
--	--	0.78776	0.0062	--	--	0.79248	0.0054	--	--	0.78788	0.00275	--	--	--	--
--	--	0.78826	0.00623	--	--	0.79298	0.00543	--	--	0.78838	0.00277	--	--	--	--
--	--	0.78876	0.00625	--	--	0.79348	0.00545	--	--	0.78888	0.00279	--	--	--	--
--	--	0.78926	0.00628	--	--	0.79398	0.00547	--	--	0.78938	0.00282	--	--	--	--
--	--	0.78976	0.0063	--	--	0.79448	0.00549	--	--	0.78988	0.00284	--	--	--	--
--	--	0.79025	0.00633	--	--	0.79498	0.00552	--	--	0.79038	0.00286	--	--	--	--
--	--	0.79075	0.00635	--	--	0.79548	0.00554	--	--	0.79088	0.00289	--	--	--	--
--	--	0.79125	0.00638	--	--	0.79598	0.00556	--	--	0.79138	0.00291	--	--	--	--
--	--	0.79175	0.0064	--	--	0.79648	0.00559	--	--	0.79188	0.00293	--	--	--	--
--	--	0.79225	0.00643	--	--	0.79698	0.00561	--	--	0.79238	0.00296	--	--	--	--
--	--	0.79274	0.00645	--	--	0.79748	0.00563	--	--	0.79288	0.00298	--	--	--	--
--	--	0.79324	0.00648	--	--	0.79798	0.00565	--	--	0.79338	0.003	--	--	--	--
--	--	0.79374	0.0065	--	--	0.79848	0.00568	--	--	0.79388	0.00303	--	--	--	--
--	--	0.79424	0.00653	--	--	0.79898	0.0057	--	--	0.79438	0.00305	--	--	--	--
--	--	0.79474	0.00655	--	--	0.79948	0.00572	--	--	0.79489	0.00307	--	--	--	--
--	--	0.79524	0.00658	--	--	0.79999	0.00575	--	--	0.79539	0.0031	--	--	--	--
--	--	0.79573	0.0066	--	--	0.80049	0.00577	--	--	0.79589	0.00312	--	--	--	--
--	--	0.79623	0.00663	--	--	0.80099	0.00579	--	--	0.79639	0.00314	--	--	--	--
--	--	0.79673	0.00665	--	--	0.80149	0.00582	--	--	0.79689	0.00317	--	--	--	--
--	--	0.79723	0.00668	--	--	0.80199	0.00584	--	--	0.79739	0.00319	--	--	--	--
--	--	0.79773	0.0067	--	--	0.80249	0.00586	--	--	0.79789	0.00321	--	--	--	--
--	--	0.79822	0.00673	--	--	0.80299	0.00588	--	--	0.79839	0.00324	--	--	--	--
--	--	0.79872	0.00675	--	--	0.80349	0.00591	--	--	0.79889	0.00326	--	--	--	--
--	--	0.79922	0.00678	--	--	0.80399	0.00593	--	--	0.79939	0.00328	--	--	--	--
--	--	0.79972	0.0068	--	--	0.80449	0.00595	--	--	0.79989	0.00331	--	--	--	--
--	--	0.80022	0.00682	--	--	0.80499	0.00598	--	--	0.80039	0.00333	--	--	--	--
--	--	0.80071	0.00685	--	--	0.80549	0.006	--	--	0.80089	0.00335	--	--	--	--
--	--	0.80121	0.00687	--	--	0.80599	0.00602	--	--	0.80139	0.00338	--	--	--	--
--	--	0.80171	0.0069	--	--	0.80649	0.00605	--	--	0.80189	0.0034	--	--	--	--
--	--	0.80221	0.00692	--	--	0.80699	0.00607	--	--	0.80239	0.00342	--	--	--	--
--	--	0.80271	0.00695	--	--	0.80749	0.00609	--	--	0.8029	0.00345	--	--	--	--
--	--	0.80321	0.00697	--	--	0.80799	0.00611	--	--	0.8034	0.00347	--	--	--	--
--	--	0.8037	0.007	--	--	0.80849	0.00614	--	--	0.8039	0.00349	--	--	--	--
--	--	0.8042	0.00702	--	--	0.80899	0.00616	--	--	0.8044	0.00352	--	--	--	--
--	--	0.8047	0.00705	--	--	0.80949	0.00618	--	--	0.8049	0.00354	--	--	--	--
--	--	0.8052	0.00707	--	--	0.80999	0.00621	--	--	0.8054	0.00356	--	--	--	--
--	--	0.8057	0.0071	--	--	0.81049	0.00623	--	--	0.8059	0.00358	--	--	--	--
--	--	0.80619	0.00712	--	--	0.81099	0.00625	--	--	0.8064	0.00361	--	--	--	--
--	--	0.80669	0.00715	--	--	0.81149	0.00627	--	--	0.8069	0.00363	--	--	--	--
--	--	0.80719	0.00717	--	--	0.812	0.0063	--	--	0.8074	0.00365	--	--	--	--
--	--	0.80769	0.0072	--	--	0.8125	0.00632	--	--	0.8079	0.00368	--	--	--	--
--	--	0.80819	0.00722	--	--	0.813	0.00634	--	--	0.8084	0.0037	--	--	--	--
--	--	0.80868	0.00725	--	--	0.8135	0.00637	--	--	0.8089	0.00372	--	--	--	--
--	--	0.80918	0.00727	--	--	0.814	0.00639	--	--	0.8094	0.00375	--	--	--	--
--	--	0.80968	0.0073	--	--	0.8145	0.00641	--	--	0.8099	0.00377	--	--	--	--
--	--	0.81018	0.00732	--	--	0.815	0.00644	--	--	0.8104	0.00379	--	--	--	--
--	--	0.81068	0.00735	--	--	0.8155	0.00646	--	--	0.81091	0.00382	--	--	--	--
--	--	0.81118	0.00737	--	--	0.816	0.00648	--	--	0.81141	0.00384	--	--	--	--
--	--	0.81167	0.0074	--	--	0.8165	0.0065	--	--	0.81191	0.00386	--	--	--	--
--	--	0.81217	0.00742	--	--	0.817	0.00653	--	--	0.81241	0.00389	--	--	--	--
--	--	0.81267	0.00744	--	--	0.8175	0.00655	--	--	0.81291	0.00391	--	--	--	--
--	--	0.81317	0.00747	--	--	0.818	0.00657	--	--	0.81341	0.00393	--	--	--	--
--	--	0.81367	0.00749	--	--	0.8185	0.0066	--	--	0.81391	0.00396	--	--	--	--
--	--	0.81416	0.00752	--	--	0.819	0.00662	--	--	0.81441	0.00398	--	--	--	--
--	--	0.81466	0.00754	--	--	0.8195	0.00664	--	--	0.81491	0.004	--	--	--	--
--	--	0.81516	0.00757	--	--	0.82	0.00667	--	--	0.81541	0.00403	--	--	--	--
--	--	0.81566	0.00759	--	--	0.8205	0.00669	--	--	0.81591	0.00405	--	--	--	--
--	--	0.81616	0.00762	--	--	0.821	0.00671	--	--	0.81641	0.00407	--	--	--	--
--	--	0.81665	0.00764	--	--	0.8215	0.00673	--	--	0.81691	0.0041	--	--	--	--
--	--	0.81715	0.00767	--	--	0.822	0.00676	--	--	0.81741	0.00412	--	--	--	--
--	--	0.81765	0.00769	--	--	0.8225	0.00678	--	--	0.81791	0.00414	--	--	--	--
--	--	0.81815	0.00772	--	--	0.823	0.0068	--	--	0.81841	0.00417	--	--	--	--
--	--	0.81865	0.00774	--	--	0.8235	0.00683	--	--	0.81892	0.00419	--	--	--	--
--	--	0.81915	0.00777	--	--	0.82401	0.00685	--	--	0.81942	0.00421	--	--	--	--
--	--	0.81964	0.00779	--	--	0.82451	0.00687	--	--	0.81992	0.00424	--	--	--	--
--	--	0.82014	0.00782	--	--	0.82501	0.00689	--	--	0.82042	0.00426	--	--	--	--
--	--	0.82064	0.00784	--	--	0.82551	0.00692	--	--	0.82092	0.00428	--	--	--	--
--	--	0.82114	0.00787	--	--	0.82601	0.00694	--	--	0.82142	0.00431	--	--	--	--
--	--	0.82164	0.00789	--	--	0.82651	0.00696	--	--	0.82192	0.00433	--	--	--	--
--	--	0.82213	0.00792	--	--	0.82701	0.00699	--	--	0.82242	0.00435	--	--	--	--
--	--	0.82263	0.00794	--	--	0.82751	0.00701	--	--	0.82292	0.00438	--	--	--	--
--	--	0.82313	0.00797	--	--	0.82801	0.00703	--	--	0.82342	0.0044	--	--	--	--
--	--	0.82363	0.00799	--	--	0.82851	0.00706	--	--	0.82392	0.00442	--	--	--	--
--	--	0.82413	0.00802	--	--	0.82901	0.00708	--	--	0.82442	0.00445	--	--	--	--
--	--	0.82462	0.00804	--	--	0.82951	0.0071	--	--	0.82492	0.00447	--	--	--	--
--	--	0.82512	0.00806	--	--	0.83001	0.00712	--	--	0.82542	0.00449	--	--	--	--
--	--	0.82562	0.00809	--	--	0.83051	0.00715	--	--	0.82592	0.00452	--	--	--	--
--	--	0.82612	0.00811	--	--	0.83101	0.00717	--	--	0.82642	0.00454	--	--	--	--
--	--	0.82662	0.00814	--	--	0.83151	0.00719	--	--	0.82692	0.00456	--	--	--	--
--	--	0.82712	0.00816	--	--	0.83201	0.00722	--	--	0.82743	0.00458	--	--	--	--
--	--	0.82761	0.00819	--	--	0.83251	0.00724	--	--	0.82793	0.00461	--	--	--	--
--	--	0.82811	0.00821	--	--	0.83301	0.00726	--	--	0.82843	0.00463	--	--	--	--
--	--	0.82861	0.00824	--	--	0.83351	0.00729	--	--	0.82893	0.00465	--	--	--	--
--	--	0.82911	0.00826	--	--	0.83401	0.00731	--	--	0.82943	0.00468	--	--	--	--
--	--	0.82961	0.00829	--	--	0.83451	0.00733	--	--	0.82993	0.0047	--	--	--	--
--	--	0.8301	0.00831	--	--	0.83501	0.00735	--	--	0.83043	0.00472	--	--	--	--
--	--	0.8306	0.00834	--	--	0.83551	0.00738	--	--	0.83093	0.00475	--	--	--	--
--	--	0.8311	0.00836	--	--	0.83602	0.0074	--	--	0.83143	0.00477	--	--	--	--
--	--	0.8316	0.00839	--	--	0.83652	0.00742	--	--	0.83193	0.00479	--	--	--	--
--	--	0.8321	0.00841	--	--	0.83702	0.00745	--	--	0.83243	0.00482	--	--	--	--
--	--	0.83259	0.00844	--	--	0.83752	0.00747	--	--	0.83293	0.00484	--	--	--	--
--	--	0.83309	0.00846	--	--	0.83802	0.00749	--	--	0.83343	0.00486	--	--	--	--
--	--	0.83359	0.00849	--	--	0.83852	0.00751	--	--	0.83393	0.00489	--	--	--	--
--	--	0.83409	0.00851	--	--	0.83902	0.00754	--	--	0.83443	0.00491	--	--	--	--
--	--	0.83459	0.00854	--	--	0.83952	0.00756	--	--	0.83493	0.00493	--	--	--	--
--	--	0.83509	0.00856	--	--	0.84002	0.00758	--	--	0.83544	0.00496	--	--	--	--
--	--	0.83558	0.00859	--	--	0.84052	0.00761	--	--	0.83594	0.00498	--	--	--	--
--	--	0.83608	0.00861	--	--	0.84102	0.00763	--	--	0.83644	0.005	--	--	--	--
--	--	0.83658	0.00864	--	--	0.84152	0.00765	--	--	0.83694	0.00503	--	--	--	--
--	--	0.83708	0.00866	--	--	0.84202	0.00768	--	--	0.83744	0.00505	--	--	--	--
--	--	0.83758	0.00869	--	--	0.84252	0.0077	--	--	0.83794	0.00507	--	--	--	--
--	--	0.83807	0.00871	--	--	0.84302	0.00772	--	--	0.83844	0.0051	--	--	--	--
--	--	0.83857	0.00873	--	--	0.84352	0.00774	--	--	0.83894	0.00512	--	--	--	--
--	--	0.83907	0.00876	--	--	0.84402	0.00777	--	--	0.83944	0.00514	--	--	--	--
--	--	0.83957	0.00878	--	--	0.84452	0.00779	--	--	0.83994	0.00517	--	--	--	--
--	--	0.84007	0.00881	--	--	0.84502	0.00781	--	--	0.84044	0.00519	--	--	--	--
--	--	0.84056	0.00883	--	--	0.84552	0.00784	--	--	0.84094	0.00521	--	--	--	--
--	--	0.84106	0.00886	--	--	0.84602	0.00786	--	--	0.84144	0.00524	--	--	--	--
--	--	0.84156	0.00888	--	--	0.84652	0.00788	--	--	0.84194	0.00526	--	--	--	--
--	--	0.84206	0.00891	--	--	0.84702	0.00791	--	--	0.84244	0.00528	--	--	--	--
--	--	0.84256	0.00893	--	--	0.84752	0.00793	--	--	0.84294	0.00531	--	--	--	--
--	--	0.84306	0.00896	--	--	0.84802	0.00795	--	--	0.84345	0.00533	--	--	--	--
--	--	0.84355	0.00898	--	--	0.84853	0.00797	--	--	0.84395	0.00535	--	--	--	--
--	--	0.84405	0.00901	--	--	0.84903	0.008	--	--	0.84445	0.00538	--	--	--	--
--	--	0.84455	0.00903	--	--	0.84953	0.00802	--	--	0.84495	0.0054	--	--	--	--
--	--	0.84505	0.00906	--	--	0.85003	0.00804	--	--	0.84545	0.00542	--	--	--	--
--	--	0.84555	0.00908	--	--	0.85053	0.00807	--	--	0.84595	0.00545	--	--	--	--
--	--	0.84604	0.00911	--	--	0.85103	0.00809	--	--	0.84645	0.00547	--	--	--	--
--	--	0.84654	0.00913	--	--	0.85153	0.00811	--	--	0.84695	0.00549	--	--	--	--
--	--	0.84704	0.00916	--	--	0.85203	0.00813	--	--	0.84745	0.00551	--	--	--	--
--	--	0.84754	0.00918	--	--	0.85253	0.00816	--	--	0.84795	0.00554	--	--	--	--
--	--	0.84804	0.00921	--	--	0.85303	0.00818	--	--	0.84845	0.00556	--	--	--	--
--	--	0.84853	0.00923	--	--	0.85353	0.0082	--	--	0.84895	0.00558	--	--	--	--
--	--	0.84903	0.00926	--	--	0.85403	0.00823	--	--	0.84945	0.00561	--	--	--	--
--	--	0.84953	0.00928	--	--	0.85453	0.00825	--	--	0.84995	0.00563	--	--	--	--
--	--	0.85003	0.00931	--	--	0.85503	0.00827	--	--	0.85045	0.00565	--	--	--	--
--	--	0.85053	0.00933	--	--	0.85553	0.0083	--	--	0.85095	0.00568	--	--	--	--
--	--	0.85103	0.00935	--	--	0.85603	0.00832	--	--	0.85145	0.0057	--	--	--	--
--	--	0.85152	0.00938	--	--	0.85653	0.00834	--	--	0.85196	0.00572	--	--	--	--
--	--	0.85202	0.0094	--	--	0.85703	0.00836	--	--	0.85246	0.00575	--	--	--	--
--	--	0.85252	0.00943	--	--	0.85753	0.00839	--	--	0.85296	0.00577	--	--	--	--
--	--	0.85302	0.00945	--	--	0.85803	0.00841	--	--	0.85346	0.00579	--	--	--	--
--	--	0.85352	0.00948	--	--	0.85853	0.00843	--	--	0.85396	0.00582	--	--	--	--
--	--	0.85401	0.0095	--	--	0.85903	0.00846	--	--	0.85446	0.00584	--	--	--	--
--	--	0.85451	0.00953	--	--	0.85953	0.00848	--	--	0.85496	0.00586	--	--	--	--
--	--	0.85501	0.00955	--	--	0.86003	0.0085	--	--	0.85546	0.00589	--	--	--	--
--	--	0.85551	0.00958	--	--	0.86054	0.00853	--	--	0.85596	0.00591	--	--	--	--
--	--	0.85601	0.0096	--	--	0.86104	0.00855	--	--	0.85646	0.00593	--	--	--	--
--	--	0.8565	0.00963	--	--	0.86154	0.00857	--	--	0.85696	0.00596	--	--	--	--
--	--	0.857	0.00965	--	--	0.86204	0.00859	--	--	0.85746	0.00598	--	--	--	--
--	--	0.8575	0.00968	--	--	0.86254	0.00862	--	--	0.85796	0.006	--	--	--	--
--	--	0.858	0.0097	--	--	0.86304	0.00864	--	--	0.85846	0.00603	--	--	--	--
--	--	0.8585	0.00973	--	--	0.86354	0.00866	--	--	0.85896	0.00605	--	--	--	--
--	--	0.859	0.00975	--	--	0.86404	0.00869	--	--	0.85946	0.00607	--	--	--	--
--	--	0.85949	0.00978	--	--	0.86454	0.00871	--	--	0.85997	0.0061	--	--	--	--
--	--	0.85999	0.0098	--	--	0.86504	0.00873	--	--	0.86047	0.00612	--	--	--	--
--	--	0.86049	0.00983	--	--	0.86554	0.00875	--	--	0.86097	0.00614	--	--	--	--
--	--	0.86099	0.00985	--	--	0.86604	0.00878	--	--	0.86147	0.00617	--	--	--	--
--	--	0.86149	0.00988	--	--	0.86654	0.0088	--	--	0.86197	0.00619	--	--	--	--
--	--	0.86198	0.0099	--	--	0.86704	0.00882	--	--	0.86247	0.00621	--	--	--	--
--	--	0.86248	0.00993	--	--	0.86754	0.00885	--	--	0.86297	0.00624	--	--	--	--
--	--	0.86298	0.00995	--	--	0.86804	0.00887	--	--	0.86347	0.00626	--	--	--	--
--	--	0.86348	0.00998	--	--	0.86854	0.00889	--	--	0.86397	0.00628	--	--	--	--
--	--	0.86398	0.01	--	--	0.86904	0.00892	--	--	0.86447	0.00631	--	--	--	--
--	--	0.86448	0.01002	--	--	0.86954	0.00894	--	--	0.86497	0.00633	--	--	--	--
--	--	0.86497	0.01005	--	--	0.87004	0.00896	--	--	0.86547	0.00635	--	--	--	--
--	--	0.86547	0.01007	--	--	0.87054	0.00898	--	--	0.86597	0.00638	--	--	--	--
--	--	0.86597	0.0101	--	--	0.87104	0.00901	--	--	0.86647	0.0064	--	--	--	--
--	--	0.86647	0.01012	--	--	0.87154	0.00903	--	--	0.86697	0.00642	--	--	--	--
--	--	0.86697	0.01015	--	--	0.87204	0.00905	--	--	0.86747	0.00645	--	--	--	--
--	--	0.86746	0.01017	--	--	0.87255	0.00908	--	--	0.86798	0.00647	--	--	--	--
--	--	0.86796	0.0102	--	--	0.87305	0.0091	--	--	0.86848	0.00649	--	--	--	--
--	--	0.86846	0.01022	--	--	0.87355	0.00912	--	--	0.86898	0.00651	--	--	--	--
--	--	0.86896	0.01025	--	--	0.87405	0.00915	--	--	0.86948	0.00654	--	--	--	--
--	--	0.86946	0.01027	--	--	0.87455	0.00917	--	--	0.86998	0.00656	--	--	--	--
--	--	0.86995	0.0103	--	--	0.87505	0.00919	--	--	0.87048	0.00658	--	--	--	--
--	--	0.87045	0.01032	--	--	0.87555	0.00921	--	--	0.87098	0.00661	--	--	--	--
--	--	0.87095	0.01035	--	--	0.87605	0.00924	--	--	0.87148	0.00663	--	--	--	--
--	--	0.87145	0.01037	--	--	0.87655	0.00926	--	--	0.87198	0.00665	--	--	--	--
--	--	0.87195	0.0104	--	--	0.87705	0.00928	--	--	0.87248	0.00668	--	--	--	--
--	--	0.87245	0.01042	--	--	0.87755	0.00931	--	--	0.87298	0.0067	--	--	--	--
--	--	0.87294	0.01045	--	--	0.87805	0.00933	--	--	0.87348	0.00672	--	--	--	--
--	--	0.87344	0.01047	--	--	0.87855	0.00935	--	--	0.87398	0.00675	--	--	--	--
--	--	0.87394	0.0105	--	--	0.87905	0.00937	--	--	0.87448	0.00677	--	--	--	--
--	--	0.87444	0.01052	--	--	0.87955	0.0094	--	--	0.87498	0.00679	--	--	--	--
--	--	0.87494	0.01055	--	--	0.88005	0.00942	--	--	0.87548	0.00682	--	--	--	--
--	--	0.87543	0.01057	--	--	0.88055	0.00944	--	--	0.87599	0.00684	--	--	--	--
--	--	0.87593	0.0106	--	--	0.88105	0.00947	--	--	0.87649	0.00686	--	--	--	--
--	--	0.87643	0.01062	--	--	0.88155	0.00949	--	--	0.87699	0.00689	--	--	--	--
--	--	0.87693	0.01064	--	--	0.88205	0.00951	--	--	0.87749	0.00691	--	--	--	--
--	--	0.87743	0.01067	--	--	0.88255	0.00954	--	--	0.87799	0.00693	--	--	--	--
--	--	0.87792	0.01069	--	--	0.88305	0.00956	--	--	0.87849	0.00696	--	--	--	--
--	--	0.87842	0.01072	--	--	0.88355	0.00958	--	--	0.87899	0.00698	--	--	--	--
--	--	0.87892	0.01074	--	--	0.88405	0.0096	--	--	0.87949	0.007	--	--	--	--
--	--	0.87942	0.01077	--	--	0.88456	0.00963	--	--	0.87999	0.00703	--	--	--	--
--	--	0.87992	0.01079	--	--	0.88506	0.00965	--	--	0.88049	0.00705	--	--	--	--
--	--	0.88042	0.01082	--	--	0.88556	0.00967	--	--	0.88099	0.00707	--	--	--	--
--	--	0.88091	0.01084	--	--	0.88606	0.0097	--	--	0.88149	0.0071	--	--	--	--
--	--	0.88141	0.01087	--	--	0.88656	0.00972	--	--	0.88199	0.00712	--	--	--	--
--	--	0.88191	0.01089	--	--	0.88706	0.00974	--	--	0.88249	0.00714	--	--	--	--
--	--	0.88241	0.01092	--	--	0.88756	0.00977	--	--	0.88299	0.00717	--	--	--	--
--	--	0.88291	0.01094	--	--	0.88806	0.00979	--	--	0.88349	0.00719	--	--	--	--
--	--	0.8834	0.01097	--	--	0.88856	0.00981	--	--	0.88399	0.00721	--	--	--	--
--	--	0.8839	0.01099	--	--	0.88906	0.00983	--	--	0.8845	0.00724	--	--	--	--
--	--	0.8844	0.01102	--	--	0.88956	0.00986	--	--	0.885	0.00726	--	--	--	--
--	--	0.8849	0.01104	--	--	0.89006	0.00988	--	--	0.8855	0.00728	--	--	--	--
--	--	0.8854	0.01107	--	--	0.89056	0.0099	--	--	0.886	0.00731	--	--	--	--
--	--	0.88589	0.01109	--	--	0.89106	0.00993	--	--	0.8865	0.00733	--	--	--	--
--	--	0.88639	0.01112	--	--	0.89156	0.00995	--	--	0.887	0.00735	--	--	--	--
--	--	0.88689	0.01114	--	--	0.89206	0.00997	--	--	0.8875	0.00738	--	--	--	--
--	--	0.88739	0.01117	--	--	0.89256	0.00999	--	--	0.888	0.0074	--	--	--	--
--	--	0.88789	0.01119	--	--	0.89306	0.01002	--	--	0.8885	0.00742	--	--	--	--
--	--	0.88839	0.01122	--	--	0.89356	0.01004	--	--	0.889	0.00744	--	--	--	--
--	--	0.88888	0.01124	--	--	0.89406	0.01006	--	--	0.8895	0.00747	--	--	--	--
--	--	0.88938	0.01126	--	--	0.89456	0.01009	--	--	0.89	0.00749	--	--	--	--
--	--	0.88988	0.01129	--	--	0.89506	0.01011	--	--	0.8905	0.00751	--	--	--	--
--	--	0.89038	0.01131	--	--	0.89556	0.01013	--	--	0.891	0.00754	--	--	--	--
--	--	0.89088	0.01134	--	--	0.89606	0.01016	--	--	0.8915	0.00756	--	--	--	--
--	--	0.89137	0.01136	--	--	0.89657	0.01018	--	--	0.892	0.00758	--	--	--	--
--	--	0.89187	0.01139	--	--	0.89707	0.0102	--	--	0.89251	0.00761	--	--	--	--
--	--	0.89237	0.01141	--	--	0.89757	0.01022	--	--	0.89301	0.00763	--	--	--	--
--	--	0.89287	0.01144	--	--	0.89807	0.01025	--	--	0.89351	0.00765	--	--	--	--
--	--	0.89337	0.01146	--	--	0.89857	0.01027	--	--	0.89401	0.00768	--	--	--	--
--	--	0.89386	0.01149	--	--	0.89907	0.01029	--	--	0.89451	0.0077	--	--	--	--
--	--	0.89436	0.01151	--	--	0.89957	0.01032	--	--	0.89501	0.00772	--	--	--	--
--	--	0.89486	0.01154	--	--	0.90007	0.01034	--	--	0.89551	0.00775	--	--	--	--
--	--	0.89536	0.01156	--	--	0.90057	0.01036	--	--	0.89601	0.00777	--	--	--	--
--	--	0.89586	0.01159	--	--	0.90107	0.01039	--	--	0.89651	0.00779	--	--	--	--
--	--	0.89636	0.01161	--	--	0.90157	0.01041	--	--	0.89701	0.00782	--	--	--	--
--	--	0.89685	0.01164	--	--	0.90207	0.01043	--	--	0.89751	0.00784	--	--	--	--
--	--	0.89735	0.01166	--	--	0.90257	0.01045	--	--	0.89801	0.00786	--	--	--	--
--	--	0.89785	0.01169	--	--	0.90307	0.01048	--	--	0.89851	0.00789	--	--	--	--
--	--	0.89835	0.01171	--	--	0.90357	0.0105	--	--	0.89901	0.00791	--	--	--	--
--	--	0.89885	0.01174	--	--	0.90407	0.01052	--	--	0.89951	0.00793	--	--	--	--
--	--	0.89934	0.01176	--	--	0.90457	0.01055	--	--	0.90001	0.00796	--	--	--	--
--	--	0.89984	0.01179	--	--	0.90507	0.01057	--	--	0.90052	0.00798	--	--	--	--
--	--	0.90034	0.01181	--	--	0.90557	0.01059	--	--	0.90102	0.008	--	--	--	--
--	--	0.90084	0.01184	--	--	0.90607	0.01061	--	--	0.90152	0.00803	--	--	--	--
--	--	0.90134	0.01186	--	--	0.90657	0.01064	--	--	0.90202	0.00805	--	--	--	--
--	--	0.90183	0.01189	--	--	0.90707	0.01066	--	--	0.90252	0.00807	--	--	--	--
--	--	0.90233	0.01191	--	--	0.90757	0.01068	--	--	0.90302	0.0081	--	--	--	--
--	--	0.90283	0.01193	--	--	0.90807	0.01071	--	--	0.90352	0.00812	--	--	--	--
--	--	0.90333	0.01196	--	--	0.90858	0.01073	--	--	0.90402	0.00814	--	--	--	--
--	--	0.90383	0.01198	--	--	0.90908	0.01075	--	--	0.90452	0.00817	--	--	--	--
--	--	0.90433	0.01201	--	--	0.90958	0.01078	--	--	0.90502	0.00819	--	--	--	--
--	--	0.90482	0.01203	--	--	0.91008	0.0108	--	--	0.90552	0.00821	--	--	--	--
--	--	0.90532	0.01206	--	--	0.91058	0.01082	--	--	0.90602	0.00824	--	--	--	--
--	--	0.90582	0.01208	--	--	0.91108	0.01084	--	--	0.90652	0.00826	--	--	--	--
--	--	0.90632	0.01211	--	--	0.91158	0.01087	--	--	0.90702	0.00828	--	--	--	--
--	--	0.90682	0.01213	--	--	0.91208	0.01089	--	--	0.90752	0.00831	--	--	--	--
--	--	0.90731	0.01216	--	--	0.91258	0.01091	--	--	0.90802	0.00833	--	--	--	--
--	--	0.90781	0.01218	--	--	0.91308	0.01094	--	--	0.90853	0.00835	--	--	--	--
--	--	0.90831	0.01221	--	--	0.91358	0.01096	--	--	0.90903	0.00838	--	--	--	--
--	--	0.90881	0.01223	--	--	0.91408	0.01098	--	--	0.90953	0.0084	--	--	--	--
--	--	0.90931	0.01226	--	--	0.91458	0.01101	--	--	0.91003	0.00842	--	--	--	--
--	--	0.9098	0.01228	--	--	0.91508	0.01103	--	--	0.91053	0.00844	--	--	--	--
--	--	0.9103	0.01231	--	--	0.91558	0.01105	--	--	0.91103	0.00847	--	--	--	--
--	--	0.9108	0.01233	--	--	0.91608	0.01107	--	--	0.91153	0.00849	--	--	--	--
--	--	0.9113	0.01236	--	--	0.91658	0.0111	--	--	0.91203	0.00851	--	--	--	--
--	--	0.9118	0.01238	--	--	0.91708	0.01112	--	--	0.91253	0.00854	--	--	--	--
--	--	0.9123	0.01241	--	--	0.91758	0.01114	--	--	0.91303	0.00856	--	--	--	--
--	--	0.91279	0.01243	--	--	0.91808	0.01117	--	--	0.91353	0.00858	--	--	--	--
--	--	0.91329	0.01246	--	--	0.91858	0.01119	--	--	0.91403	0.00861	--	--	--	--
--	--	0.91379	0.01248	--	--	0.91908	0.01121	--	--	0.91453	0.00863	--	--	--	--
--	--	0.91429	0.01251	--	--	0.91958	0.01123	--	--	0.91503	0.00865	--	--	--	--
--	--	0.91479	0.01253	--	--	0.92008	0.01126	--	--	0.91553	0.00868	--	--	--	--
--	--	0.91528	0.01255	--	--	0.92059	0.01128	--	--	0.91603	0.0087	--	--	--	--
--	--	0.91578	0.01258	--	--	0.92109	0.0113	--	--	0.91653	0.00872	--	--	--	--
--	--	0.91628	0.0126	--	--	0.92159	0.01133	--	--	0.91704	0.00875	--	--	--	--
--	--	0.91678	0.01263	--	--	0.92209	0.01135	--	--	0.91754	0.00877	--	--	--	--
--	--	0.91728	0.01265	--	--	0.92259	0.01137	--	--	0.91804	0.00879	--	--	--	--
--	--	0.91777	0.01268	--	--	0.92309	0.0114	--	--	0.91854	0.00882	--	--	--	--
--	--	0.91827	0.0127	--	--	0.92359	0.01142	--	--	0.91904	0.00884	--	--	--	--
--	--	0.91877	0.01273	--	--	0.92409	0.01144	--	--	0.91954	0.00886	--	--	--	--
--	--	0.91927	0.01275	--	--	0.92459	0.01146	--	--	0.92004	0.00889	--	--	--	--
--	--	0.91977	0.01278	--	--	0.92509	0.01149	--	--	0.92054	0.00891	--	--	--	--
--	--	0.92027	0.0128	--	--	0.92559	0.01151	--	--	0.92104	0.00893	--	--	--	--
--	--	0.92076	0.01283	--	--	0.92609	0.01153	--	--	0.92154	0.00896	--	--	--	--
--	--	0.92126	0.01285	--	--	0.92659	0.01156	--	--	0.92204	0.00898	--	--	--	--
--	--	0.92176	0.01288	--	--	0.92709	0.01158	--	--	0.92254	0.009	--	--	--	--
--	--	0.92226	0.0129	--	--	0.92759	0.0116	--	--	0.92304	0.00903	--	--	--	--
--	--	0.92276	0.01293	--	--	0.92809	0.01163	--	--	0.92354	0.00905	--	--	--	--
--	--	0.92325	0.01295	--	--	0.92859	0.01165	--	--	0.92404	0.00907	--	--	--	--
--	--	0.92375	0.01298	--	--	0.92909	0.01167	--	--	0.92454	0.0091	--	--	--	--
--	--	0.92425	0.013	--	--	0.92959	0.01169	--	--	0.92505	0.00912	--	--	--	--
--	--	0.92475	0.01303	--	--	0.93009	0.01172	--	--	0.92555	0.00914	--	--	--	--
--	--	0.92525	0.01305	--	--	0.93059	0.01174	--	--	0.92605	0.00917	--	--	--	--
--	--	0.92574	0.01308	--	--	0.93109	0.01176	--	--	0.92655	0.00919	--	--	--	--
--	--	0.92624	0.0131	--	--	0.93159	0.01179	--	--	0.92705	0.00921	--	--	--	--
--	--	0.92674	0.01313	--	--	0.93209	0.01181	--	--	0.92755	0.00924	--	--	--	--
--	--	0.92724	0.01315	--	--	0.9326	0.01183	--	--	0.92805	0.00926	--	--	--	--
--	--	0.92774	0.01318	--	--	0.9331	0.01185	--	--	0.92855	0.00928	--	--	--	--
--	--	0.92824	0.0132	--	--	0.9336	0.01188	--	--	0.92905	0.00931	--	--	--	--
--	--	0.92873	0.01322	--	--	0.9341	0.0119	--	--	0.92955	0.00933	--	--	--	--
--	--	0.92923	0.01325	--	--	0.9346	0.01192	--	--	0.93005	0.00935	--	--	--	--
--	--	0.92973	0.01327	--	--	0.9351	0.01195	--	--	0.93055	0.00937	--	--	--	--
--	--	0.93023	0.0133	--	--	0.9356	0.01197	--	--	0.93105	0.0094	--	--	--	--
--	--	0.93073	0.01332	--	--	0.9361	0.01199	--	--	0.93155	0.00942	--	--	--	--
--	--	0.93122	0.01335	--	--	0.9366	0.01202	--	--	0.93205	0.00944	--	--	--	--
--	--	0.93172	0.01337	--	--	0.9371	0.01204	--	--	0.93255	0.00947	--	--	--	--
--	--	0.93222	0.0134	--	--	0.9376	0.01206	--	--	0.93306	0.00949	--	--	--	--
--	--	0.93272	0.01342	--	--	0.9381	0.01208	--	--	0.93356	0.00951	--	--	--	--
--	--	0.93322	0.01345	--	--	0.9386	0.01211	--	--	0.93406	0.00954	--	--	--	--
--	--	0.93371	0.01347	--	--	0.9391	0.01213	--	--	0.93456	0.00956	--	--	--	--
--	--	0.93421	0.0135	--	--	0.9396	0.01215	--	--	0.93506	0.00958	--	--	--	--
--	--	0.93471	0.01352	--	--	0.9401	0.01218	--	--	0.93556	0.00961	--	--	--	--
--	--	0.93521	0.01355	--	--	0.9406	0.0122	--	--	0.93606	0.00963	--	--	--	--
--	--	0.93571	0.01357	--	--	0.9411	0.01222	--	--	0.93656	0.00965	--	--	--	--
--	--	0.93621	0.0136	--	--	0.9416	0.01225	--	--	0.93706	0.00968	--	--	--	--
--	--	0.9367	0.01362	--	--	0.9421	0.01227	--	--	0.93756	0.0097	--	--	--	--
--	--	0.9372	0.01365	--	--	0.9426	0.01229	--	--	0.93806	0.00972	--	--	--	--
--	--	0.9377	0.01367	--	--	0.9431	0.01231	--	--	0.93856	0.00975	--	--	--	--
--	--	0.9382	0.0137	--	--	0.9436	0.01234	--	--	0.93906	0.00977	--	--	--	--
--	--	0.9387	0.01372	--	--	0.9441	0.01236	--	--	0.93956	0.00979	--	--	--	--
--	--	0.93919	0.01375	--	--	0.94461	0.01238	--	--	0.94006	0.00982	--	--	--	--
--	--	0.93969	0.01377	--	--	0.94511	0.01241	--	--	0.94056	0.00984	--	--	--	--
--	--	0.94019	0.0138	--	--	0.94561	0.01243	--	--	0.94107	0.00986	--	--	--	--
--	--	0.94069	0.01382	--	--	0.94611	0.01245	--	--	0.94157	0.00989	--	--	--	--
--	--	0.94119	0.01384	--	--	0.94661	0.01247	--	--	0.94207	0.00991	--	--	--	--
--	--	0.94168	0.01387	--	--	0.94711	0.0125	--	--	0.94257	0.00993	--	--	--	--
--	--	0.94218	0.01389	--	--	0.94761	0.01252	--	--	0.94307	0.00996	--	--	--	--
--	--	0.94268	0.01392	--	--	0.94811	0.01254	--	--	0.94357	0.00998	--	--	--	--
--	--	0.94318	0.01394	--	--	0.94861	0.01257	--	--	0.94407	0.01	--	--	--	--
--	--	0.94368	0.01397	--	--	0.94911	0.01259	--	--	0.94457	0.01003	--	--	--	--
--	--	0.94418	0.01399	--	--	0.94961	0.01261	--	--	0.94507	0.01005	--	--	--	--
--	--	0.94467	0.01402	--	--	0.95011	0.01264	--	--	0.94557	0.01007	--	--	--	--
--	--	0.94517	0.01404	--	--	0.95061	0.01266	--	--	0.94607	0.0101	--	--	--	--
--	--	0.94567	0.01407	--	--	0.95111	0.01268	--	--	0.94657	0.01012	--	--	--	--
--	--	0.94617	0.01409	--	--	0.95161	0.0127	--	--	0.94707	0.01014	--	--	--	--
--	--	0.94667	0.01412	--	--	0.95211	0.01273	--	--	0.94757	0.01017	--	--	--	--
--	--	0.94716	0.01414	--	--	0.95261	0.01275	--	--	0.94807	0.01019	--	--	--	--
--	--	0.94766	0.01417	--	--	0.95311	0.01277	--	--	0.94857	0.01021	--	--	--	--
--	--	0.94816	0.01419	--	--	0.95361	0.0128	--	--	0.94907	0.01024	--	--	--	--
--	--	0.94866	0.01422	--	--	0.95411	0.01282	--	--	0.94958	0.01026	--	--	--	--
--	--	0.94916	0.01424	--	--	0.95461	0.01284	--	--	0.95008	0.01028	--	--	--	--
--	--	0.94965	0.01427	--	--	0.95511	0.01287	--	--	0.95058	0.01031	--	--	--	--
--	--	0.95015	0.01429	--	--	0.95561	0.01289	--	--	0.95108	0.01033	--	--	--	--
--	--	0.95065	0.01432	--	--	0.95611	0.01291	--	--	0.95158	0.01035	--	--	--	--
--	--	0.95115	0.01434	--	--	0.95662	0.01293	--	--	0.95208	0.01037	--	--	--	--
--	--	0.95165	0.01437	--	--	0.95712	0.01296	--	--	0.95258	0.0104	--	--	--	--
--	--	0.95215	0.01439	--	--	0.95762	0.01298	--	--	0.95308	0.01042	--	--	--	--
--	--	0.95264	0.01442	--	--	0.95812	0.013	--	--	0.95358	0.01044	--	--	--	--
--	--	0.95314	0.01444	--	--	0.95862	0.01303	--	--	0.95408	0.01047	--	--	--	--
--	--	0.95364	0.01447	--	--	0.95912	0.01305	--	--	0.95458	0.01049	--	--	--	--
--	--	0.95414	0.01449	--	--	0.95962	0.01307	--	--	0.95508	0.01051	--	--	--	--
--	--	0.95464	0.01451	--	--	0.96012	0.01309	--	--	0.95558	0.01054	--	--	--	--
--	--	0.95513	0.01454	--	--	0.96062	0.01312	--	--	0.95608	0.01056	--	--	--	--
--	--	0.95563	0.01456	--	--	0.96112	0.01314	--	--	0.95658	0.01058	--	--	--	--
--	--	0.95613	0.01459	--	--	0.96162	0.01316	--	--	0.95708	0.01061	--	--	--	--
--	--	0.95663	0.01461	--	--	0.96212	0.01319	--	--	0.95759	0.01063	--	--	--	--
--	--	0.95713	0.01464	--	--	0.96262	0.01321	--	--	0.95809	0.01065	--	--	--	--
--	--	0.95763	0.01466	--	--	0.96312	0.01323	--	--	0.95859	0.01068	--	--	--	--
--	--	0.95812	0.01469	--	--	0.96362	0.01326	--	--	0.95909	0.0107	--	--	--	--
--	--	0.95862	0.01471	--	--	0.96412	0.01328	--	--	0.95959	0.01072	--	--	--	--
--	--	0.95912	0.01474	--	--	0.96462	0.0133	--	--	0.96009	0.01075	--	--	--	--
--	--	0.95962	0.01476	--	--	0.96512	0.01332	--	--	0.96059	0.01077	--	--	--	--
--	--	0.96012	0.01479	--	--	0.96562	0.01335	--	--	0.96109	0.01079	--	--	--	--
--	--	0.96061	0.01481	--	--	0.96612	0.01337	--	--	0.96159	0.01082	--	--	--	--
--	--	0.96111	0.01484	--	--	0.96662	0.01339	--	--	0.96209	0.01084	--	--	--	--
--	--	0.96161	0.01486	--	--	0.96712	0.01342	--	--	0.96259	0.01086	--	--	--	--
--	--	0.96211	0.01489	--	--	0.96762	0.01344	--	--	0.96309	0.01089	--	--	--	--
--	--	0.96261	0.01491	--	--	0.96812	0.01346	--	--	0.96359	0.01091	--	--	--	--
--	--	0.9631	0.01494	--	--	0.96863	0.01349	--	--	0.96409	0.01093	--	--	--	--
--	--	0.9636	0.01496	--	--	0.96913	0.01351	--	--	0.96459	0.01096	--	--	--	--
--	--	0.9641	0.01499	--	--	0.96963	0.01353	--	--	0.96509	0.01098	--	--	--	--
--	--	0.9646	0.01501	--	--	0.97013	0.01355	--	--	0.9656	0.011	--	--	--	--
--	--	0.9651	0.01504	--	--	0.97063	0.01358	--	--	0.9661	0.01103	--	--	--	--
--	--	0.9656	0.01506	--	--	0.97113	0.0136	--	--	0.9666	0.01105	--	--	--	--
--	--	0.96609	0.01509	--	--	0.97163	0.01362	--	--	0.9671	0.01107	--	--	--	--
--	--	0.96659	0.01511	--	--	0.97213	0.01365	--	--	0.9676	0.0111	--	--	--	--
--	--	0.96709	0.01513	--	--	0.97263	0.01367	--	--	0.9681	0.01112	--	--	--	--
--	--	0.96759	0.01516	--	--	0.97313	0.01369	--	--	0.9686	0.01114	--	--	--	--
--	--	0.96809	0.01518	--	--	0.97363	0.01371	--	--	0.9691	0.01117	--	--	--	--
--	--	0.96858	0.01521	--	--	0.97413	0.01374	--	--	0.9696	0.01119	--	--	--	--
--	--	0.96908	0.01523	--	--	0.97463	0.01376	--	--	0.9701	0.01121	--	--	--	--
--	--	0.96958	0.01526	--	--	0.97513	0.01378	--	--	0.9706	0.01124	--	--	--	--
--	--	0.97008	0.01528	--	--	0.97563	0.01381	--	--	0.9711	0.01126	--	--	--	--
--	--	0.97058	0.01531	--	--	0.97613	0.01383	--	--	0.9716	0.01128	--	--	--	--
--	--	0.97107	0.01533	--	--	0.97663	0.01385	--	--	0.9721	0.0113	--	--	--	--
--	--	0.97157	0.01536	--	--	0.97713	0.01388	--	--	0.9726	0.01133	--	--	--	--
--	--	0.97207	0.01538	--	--	0.97763	0.0139	--	--	0.9731	0.01135	--	--	--	--
--	--	0.97257	0.01541	--	--	0.97813	0.01392	--	--	0.9736	0.01137	--	--	--	--
--	--	0.97307	0.01543	--	--	0.97863	0.01394	--	--	0.97411	0.0114	--	--	--	--
--	--	0.97357	0.01546	--	--	0.97913	0.01397	--	--	0.97461	0.01142	--	--	--	--
--	--	0.97406	0.01548	--	--	0.97963	0.01399	--	--	0.97511	0.01144	--	--	--	--
--	--	0.97456	0.01551	--	--	0.98013	0.01401	--	--	0.97561	0.01147	--	--	--	--
--	--	0.97506	0.01553	--	--	0.98064	0.01404	--	--	0.97611	0.01149	--	--	--	--
--	--	0.97556	0.01556	--	--	0.98114	0.01406	--	--	0.97661	0.01151	--	--	--	--
--	--	0.97606	0.01558	--	--	0.98164	0.01408	--	--	0.97711	0.01154	--	--	--	--
--	--	0.97655	0.01561	--	--	0.98214	0.01411	--	--	0.97761	0.01156	--	--	--	--
--	--	0.97705	0.01563	--	--	0.98264	0.01413	--	--	0.97811	0.01158	--	--	--	--
--	--	0.97755	0.01566	--	--	0.98314	0.01415	--	--	0.97861	0.01161	--	--	--	--
--	--	0.97805	0.01568	--	--	0.98364	0.01417	--	--	0.97911	0.01163	--	--	--	--
--	--	0.97855	0.01571	--	--	0.98414	0.0142	--	--	0.97961	0.01165	--	--	--	--
--	--	0.97904	0.01573	--	--	0.98464	0.01422	--	--	0.98011	0.01168	--	--	--	--
--	--	0.97954	0.01575	--	--	0.98514	0.01424	--	--	0.98061	0.0117	--	--	--	--
--	--	0.98004	0.01578	--	--	0.98564	0.01427	--	--	0.98111	0.01172	--	--	--	--
--	--	0.98054	0.0158	--	--	0.98614	0.01429	--	--	0.98161	0.01175	--	--	--	--
--	--	0.98104	0.01583	--	--	0.98664	0.01431	--	--	0.98212	0.01177	--	--	--	--
--	--	0.98154	0.01585	--	--	0.98714	0.01433	--	--	0.98262	0.01179	--	--	--	--
--	--	0.98203	0.01588	--	--	0.98764	0.01436	--	--	0.98312	0.01182	--	--	--	--
--	--	0.98253	0.0159	--	--	0.98814	0.01438	--	--	0.98362	0.01184	--	--	--	--
--	--	0.98303	0.01593	--	--	0.98864	0.0144	--	--	0.98412	0.01186	--	--	--	--
--	--	0.98353	0.01595	--	--	0.98914	0.01443	--	--	0.98462	0.01189	--	--	--	--
--	--	0.98403	0.01598	--	--	0.98964	0.01445	--	--	0.98512	0.01191	--	--	--	--
--	--	0.98452	0.016	--	--	0.99014	0.01447	--	--	0.98562	0.01193	--	--	--	--
--	--	0.98502	0.01603	--	--	0.99064	0.0145	--	--	0.98612	0.01196	--	--	--	--
--	--	0.98552	0.01605	--	--	0.99114	0.01452	--	--	0.98662	0.01198	--	--	--	--
--	--	0.98602	0.01608	--	--	0.99164	0.01454	--	--	0.98712	0.012	--	--	--	--
--	--	0.98652	0.0161	--	--	0.99214	0.01456	--	--	0.98762	0.01203	--	--	--	--
--	--	0.98701	0.01613	--	--	0.99265	0.01459	--	--	0.98812	0.01205	--	--	--	--
--	--	0.98751	0.01615	--	--	0.99315	0.01461	--	--	0.98862	0.01207	--	--	--	--
--	--	0.98801	0.01618	--	--	0.99365	0.01463	--	--	0.98912	0.0121	--	--	--	--
--	--	0.98851	0.0162	--	--	0.99415	0.01466	--	--	0.98962	0.01212	--	--	--	--
--	--	0.98901	0.01623	--	--	0.99465	0.01468	--	--	0.99013	0.01214	--	--	--	--
--	--	0.98951	0.01625	--	--	0.99515	0.0147	--	--	0.99063	0.01217	--	--	--	--
--	--	0.99	0.01628	--	--	0.99565	0.01473	--	--	0.99113	0.01219	--	--	--	--
--	--	0.9905	0.0163	--	--	0.99615	0.01475	--	--	0.99163	0.01221	--	--	--	--
--	--	0.991	0.01633	--	--	0.99665	0.01477	--	--	0.99213	0.01224	--	--	--	--
--	--	0.9915	0.01635	--	--	0.99715	0.01479	--	--	0.99263	0.01226	--	--	--	--
--	--	0.992	0.01638	--	--	0.99765	0.01482	--	--	0.99313	0.01228	--	--	--	--
--	--	0.99249	0.0164	--	--	0.99815	0.01484	--	--	0.99363	0.0123	--	--	--	--
--	--	0.99299	0.01642	--	--	0.99865	0.01486	--	--	0.99413	0.01233	--	--	--	--
--	--	0.99349	0.01645	--	--	0.99915	0.01489	--	--	0.99463	0.01235	--	--	--	--
--	--	0.99399	0.01647	--	--	0.99965	0.01491	--	--	0.99513	0.01237	--	--	--	--
--	--	0.99449	0.0165	--	--	1.00015	0.01493	--	--	0.99563	0.0124	--	--	--	--
--	--	0.99498	0.01652	--	--	1.00065	0.01495	--	--	0.99613	0.01242	--	--	--	--
--	--	0.99548	0.01655	--	--	1.00115	0.01498	--	--	0.99663	0.01244	--	--	--	--
--	--	0.99598	0.01657	--	--	1.00165	0.015	--	--	0.99713	0.01247	--	--	--	--
--	--	0.99648	0.0166	--	--	1.00215	0.01502	--	--	0.99763	0.01249	--	--	--	--
--	--	0.99698	0.01662	--	--	1.00265	0.01505	--	--	0.99814	0.01251	--	--	--	--
--	--	0.99748	0.01665	--	--	1.00315	0.01507	--	--	0.99864	0.01254	--	--	--	--
--	--	0.99797	0.01667	--	--	1.00365	0.01509	--	--	0.99914	0.01256	--	--	--	--
--	--	0.99847	0.0167	--	--	1.00415	0.01512	--	--	0.99964	0.01258	--	--	--	--
--	--	0.99897	0.01672	--	--	1.00465	0.01514	--	--	1.00014	0.01261	--	--	--	--
--	--	0.99947	0.01675	--	--	1.00516	0.01516	--	--	1.00064	0.01263	--	--	--	--
--	--	0.99997	0.01677	--	--	1.00566	0.01518	--	--	1.00114	0.01265	--	--	--	--
--	--	1.00046	0.0168	--	--	1.00616	0.01521	--	--	1.00164	0.01268	--	--	--	--
--	--	1.00096	0.01682	--	--	1.00666	0.01523	--	--	1.00214	0.0127	--	--	--	--
--	--	1.00146	0.01685	--	--	1.00716	0.01525	--	--	1.00264	0.01272	--	--	--	--
--	--	1.00196	0.01687	--	--	1.00766	0.01528	--	--	1.00314	0.01275	--	--	--	--
--	--	1.00246	0.0169	--	--	1.00816	0.0153	--	--	1.00364	0.01277	--	--	--	--
--	--	1.00295	0.01692	--	--	1.00866	0.01532	--	--	1.00414	0.01279	--	--	--	--
--	--	1.00345	0.01695	--	--	1.00916	0.01535	--	--	1.00464	0.01282	--	--	--	--
--	--	1.00395	0.01697	--	--	1.00966	0.01537	--	--	1.00514	0.01284	--	--	--	--
--	--	1.00445	0.017	--	--	1.01016	0.01539	--	--	1.00564	0.01286	--	--	--	--
--	--	1.00495	0.01702	--	--	1.01066	0.01541	--	--	1.00614	0.01289	--	--	--	--
--	--	1.00545	0.01704	--	--	1.01116	0.01544	--	--	1.00665	0.01291	--	--	--	--
		1.00594	0.01707			1.01166	0.01546			1.00715	0.01293	--	--	--	--
		1.00644	0.01709			1.01216	0.01548			1.00765	0.01296	--	--	--	--
		1.00694	0.01712			1.01266	0.01551			1.00815	0.01298	--	--	--	--
		1.00744	0.01714			1.01316	0.01553			1.00865	0.013	--	--	--	--
		1.00794	0.01717			1.01366	0.01555			1.00915	0.01303	--	--	--	--
		1.00843	0.01719			1.01416	0.01557			1.00965	0.01305	--	--	--	--
		1.00893	0.01722			1.01466	0.0156			1.01015	0.01307	--	--	--	--
		1.00943	0.01724			1.01516	0.01562			1.01065	0.0131	--	--	--	--
		1.00993	0.01727			1.01566	0.01564			1.01115	0.01312	--	--	--	--
		1.01043	0.01729			1.01616	0.01567			1.01165	0.01314	--	--	--	--
		1.01092	0.01732			1.01666	0.01569			1.01215	0.01317	--	--	--	--
		1.01142	0.01734			1.01717	0.01571			1.01265	0.01319	--	--	--	--
		1.01192	0.01737			1.01767	0.01574			1.01315	0.01321	--	--	--	--
		1.01242	0.01739			1.01817	0.01576			1.01365	0.01323	--	--	--	--
		1.01292	0.01742			1.01867	0.01578			1.01415	0.01326	--	--	--	--
		1.01342	0.01744			1.01917	0.0158			1.01466	0.01328	--	--	--	--
		1.01391	0.01747			1.01967	0.01583			1.01516	0.0133	--	--	--	--
		1.01441	0.01749			1.02017	0.01585			1.01566	0.01333	--	--	--	--
		1.01491	0.01752			1.02067	0.01587			1.01616	0.01335	--	--	--	--
		1.01541	0.01754			1.02117	0.0159			1.01666	0.01337	--	--	--	--
		1.01591	0.01757			1.02167	0.01592			1.01716	0.0134	--	--	--	--
		1.0164	0.01759			1.02217	0.01594			1.01766	0.01342	--	--	--	--
		1.0169	0.01762			1.02267	0.01597			1.01816	0.01344	--	--	--	--
		1.0174	0.01764			1.02317	0.01599			1.01866	0.01347	--	--	--	--
		1.0179	0.01767			1.02367	0.01601			1.01916	0.01349	--	--	--	--
		1.0184	0.01769			1.02417	0.01603			1.01966	0.01351	--	--	--	--
		1.01889	0.01771			1.02467	0.01606			1.02016	0.01354	--	--	--	--
		1.01939	0.01774			1.02517	0.01608			1.02066	0.01356	--	--	--	--
		1.01989	0.01776			1.02567	0.0161			1.02116	0.01358	--	--	--	--
		1.02039	0.01779			1.02617	0.01613			1.02166	0.01361	--	--	--	--
		1.02089	0.01781			1.02667	0.01615			1.02216	0.01363	--	--	--	--
		1.02139	0.01784			1.02717	0.01617			1.02267	0.01365	--	--	--	--
		1.02188	0.01786			1.02767	0.01619			1.02317	0.01368	--	--	--	--
		1.02238	0.01789			1.02817	0.01622			1.02367	0.0137	--	--	--	--
		1.02288	0.01791			1.02867	0.01624			1.02417	0.01372	--	--	--	--
		1.02338	0.01794			1.02918	0.01626			1.02467	0.01375	--	--	--	--
		1.02388	0.01796			1.02968	0.01629			1.02517	0.01377	--	--	--	--
		1.02437	0.01799			1.03018	0.01631			1.02567	0.01379	--	--	--	--
		1.02487	0.01801			1.03068	0.01633			1.02617	0.01382	--	--	--	--
		1.02537	0.01804			1.03118	0.01636			1.02667	0.01384	--	--	--	--
		1.02587	0.01806			1.03168	0.01638			1.02717	0.01386	--	--	--	--
		1.02637	0.01809			1.03218	0.0164			1.02767	0.01389	--	--	--	--
		1.02686	0.01811			1.03268	0.01642			1.02817	0.01391	--	--	--	--
		1.02736	0.01814			1.03318	0.01645			1.02867	0.01393	--	--	--	--
		1.02786	0.01816			1.03368	0.01647			1.02917	0.01396	--	--	--	--
		1.02836	0.01819			1.03418	0.01649			1.02967	0.01398	--	--	--	--
		1.02886	0.01821			1.03468	0.01652			1.03017	0.014	--	--	--	--
		1.02936	0.01824			1.03518	0.01654			1.03068	0.01403	--	--	--	--
		1.02985	0.01826			1.03568	0.01656			1.03118	0.01405	--	--	--	--
		1.03035	0.01829			1.03618	0.01659			1.03168	0.01407	--	--	--	--
		1.03085	0.01831			1.03668	0.01661			1.03218	0.0141	--	--	--	--
		1.03135	0.01833			1.03718	0.01663			1.03268	0.01412	--	--	--	--
		1.03185	0.01836			1.03768	0.01665			1.03318	0.01414	--	--	--	--
		1.03234	0.01838			1.03818	0.01668			1.03368	0.01417	--	--	--	--
		1.03284	0.01841			1.03868	0.0167			1.03418	0.01419	--	--	--	--
		1.03334	0.01843			1.03918	0.01672			1.03468	0.01421	--	--	--	--
		1.03384	0.01846			1.03968	0.01675			1.03518	0.01423	--	--	--	--
		1.03434	0.01848			1.04018	0.01677			1.03568	0.01426	--	--	--	--
		1.03483	0.01851			1.04068	0.01679			1.03618	0.01428	--	--	--	--
		1.03533	0.01853			1.04119	0.01681			1.03668	0.0143	--	--	--	--
		1.03583	0.01856			1.04169	0.01684			1.03718	0.01433	--	--	--	--
		1.03633	0.01858			1.04219	0.01686			1.03768	0.01435	--	--	--	--
		1.03683	0.01861			1.04269	0.01688			1.03818	0.01437	--	--	--	--
		1.03733	0.01863			1.04319	0.01691			1.03868	0.0144	--	--	--	--
		1.03782	0.01866			1.04369	0.01693			1.03919	0.01442	--	--	--	--
		1.03832	0.01868			1.04419	0.01695			1.03969	0.01444	--	--	--	--
		1.03882	0.01871			1.04469	0.01698			1.04019	0.01447	--	--	--	--
		1.03932	0.01873			1.04519	0.017			1.04069	0.01449	--	--	--	--
		1.03982	0.01876			1.04569	0.01702			1.04119	0.01451	--	--	--	--
		1.04031	0.01878			1.04619	0.01704			1.04169	0.01454	--	--	--	--
		1.04081	0.01881			1.04669	0.01707			1.04219	0.01456	--	--	--	--
		1.04131	0.01883			1.04719	0.01709			1.04269	0.01458	--	--	--	--
		1.04181	0.01886			1.04769	0.01711			1.04319	0.01461	--	--	--	--
		1.04231	0.01888			1.04819	0.01714			1.04369	0.01463	--	--	--	--
		1.0428	0.01891			1.04869	0.01716			1.04419	0.01465	--	--	--	--
		1.0433	0.01893			1.04919	0.01718			1.04469	0.01468	--	--	--	--
		1.0438	0.01895			1.04969	0.01721			1.04519	0.0147	--	--	--	--
		1.0443	0.01898			1.05019	0.01723			1.04569	0.01472	--	--	--	--
		1.0448	0.019			1.05069	0.01725			1.04619	0.01475	--	--	--	--
		1.0453	0.01903			1.05119	0.01727			1.04669	0.01477	--	--	--	--
		1.04579	0.01905			1.05169	0.0173			1.0472	0.01479	--	--	--	--
		1.04629	0.01908			1.05219	0.01732			1.0477	0.01482	--	--	--	--
		1.04679	0.0191			1.05269	0.01734			1.0482	0.01484	--	--	--	--
		1.04729	0.01913			1.0532	0.01737			1.0487	0.01486	--	--	--	--
		1.04779	0.01915			1.0537	0.01739			1.0492	0.01489	--	--	--	--
		1.04828	0.01918			1.0542	0.01741			1.0497	0.01491	--	--	--	--
		1.04878	0.0192			1.0547	0.01743			1.0502	0.01493	--	--	--	--
		1.04928	0.01923			1.0552	0.01746			1.0507	0.01496	--	--	--	--
		1.04978	0.01925			1.0557	0.01748			1.0512	0.01498	--	--	--	--
		1.05028	0.01928			1.0562	0.0175			1.0517	0.015	--	--	--	--
		1.05078	0.0193			1.0567	0.01753			1.0522	0.01503	--	--	--	--
		1.05127	0.01933			1.0572	0.01755			1.0527	0.01505	--	--	--	--
		1.05177	0.01935			1.0577	0.01757			1.0532	0.01507	--	--	--	--
		1.05227	0.01938			1.0582	0.0176			1.0537	0.0151	--	--	--	--
		1.05277	0.0194			1.0587	0.01762			1.0542	0.01512	--	--	--	--
		1.05327	0.01943			1.0592	0.01764			1.0547	0.01514	--	--	--	--
		1.05376	0.01945			1.0597	0.01766			1.05521	0.01516	--	--	--	--
		1.05426	0.01948			1.0602	0.01769			1.05571	0.01519	--	--	--	--
		1.05476	0.0195			1.0607	0.01771			1.05621	0.01521	--	--	--	--
		1.05526	0.01953			1.0612	0.01773			1.05671	0.01523	--	--	--	--
		1.05576	0.01955			1.0617	0.01776			1.05721	0.01526	--	--	--	--
		1.05625	0.01958			1.0622	0.01778			1.05771	0.01528	--	--	--	--
		1.05675	0.0196			1.0627	0.0178			1.05821	0.0153	--	--	--	--
		1.05725	0.01962			1.0632	0.01783			1.05871	0.01533	--	--	--	--
		1.05775	0.01965			1.0637	0.01785			1.05921	0.01535	--	--	--	--
		1.05825	0.01967			1.0642	0.01787			1.05971	0.01537	--	--	--	--
		1.05875	0.0197			1.0647	0.01789			1.06021	0.0154	--	--	--	--
		1.05924	0.01972			1.06521	0.01792			1.06071	0.01542	--	--	--	--
		1.05974	0.01975			1.06571	0.01794			1.06121	0.01544	--	--	--	--
		1.06024	0.01977			1.06621	0.01796			1.06171	0.01547	--	--	--	--
		1.06074	0.0198			1.06671	0.01799			1.06221	0.01549	--	--	--	--
		1.06124	0.01982			1.06721	0.01801			1.06271	0.01551	--	--	--	--
		1.06173	0.01985			1.06771	0.01803			1.06322	0.01554	--	--	--	--
		1.06223	0.01987			1.06821	0.01805			1.06372	0.01556	--	--	--	--
		1.06273	0.0199			1.06871	0.01808			1.06422	0.01558	--	--	--	--
		1.06323	0.01992			1.06921	0.0181			1.06472	0.01561	--	--	--	--
		1.06373	0.01995			1.06971	0.01812			1.06522	0.01563	--	--	--	--
		1.06422	0.01997			1.07021	0.01815			1.06572	0.01565	--	--	--	--
		1.06472	0.02			1.07071	0.01817			1.06622	0.01568	--	--	--	--
		1.06522	0.02002			1.07121	0.01819			1.06672	0.0157	--	--	--	--
		1.06572	0.02005			1.07171	0.01822			1.06722	0.01572	--	--	--	--
		1.06622	0.02007			1.07221	0.01824			1.06772	0.01575	--	--	--	--
		1.06672	0.0201			1.07271	0.01826			1.06822	0.01577	--	--	--	--
		1.06721	0.02012			1.07321	0.01828			1.06872	0.01579	--	--	--	--
		1.06771	0.02015			1.07371	0.01831			1.06922	0.01582	--	--	--	--
		1.06821	0.02017			1.07421	0.01833			1.06972	0.01584	--	--	--	--
		1.06871	0.0202			1.07471	0.01835			1.07022	0.01586	--	--	--	--
		1.06921	0.02022			1.07521	0.01838			1.07072	0.01589	--	--	--	--
		1.0697	0.02024			1.07571	0.0184			1.07122	0.01591	--	--	--	--
		1.0702	0.02027			1.07621	0.01842			1.07173	0.01593	--	--	--	--
		1.0707	0.02029			1.07671	0.01845			1.07223	0.01596	--	--	--	--
		1.0712	0.02032			1.07722	0.01847			1.07273	0.01598	--	--	--	--
		1.0717	0.02034			1.07772	0.01849			1.07323	0.016	--	--	--	--
		1.07219	0.02037			1.07822	0.01851			1.07373	0.01603	--	--	--	--
		1.07269	0.02039			1.07872	0.01854			1.07423	0.01605	--	--	--	--
		1.07319	0.02042			1.07922	0.01856			1.07473	0.01607	--	--	--	--
		1.07369	0.02044			1.07972	0.01858			1.07523	0.0161	--	--	--	--
		1.07419	0.02047			1.08022	0.01861			1.07573	0.01612	--	--	--	--
		1.07469	0.02049			1.08072	0.01863			1.07623	0.01614	--	--	--	--
		1.07518	0.02052			1.08122	0.01865			1.07673	0.01616	--	--	--	--
		1.07568	0.02054			1.08172	0.01867			1.07723	0.01619	--	--	--	--
		1.07618	0.02057			1.08222	0.0187			1.07773	0.01621	--	--	--	--
		1.07668	0.02059			1.08272	0.01872			1.07823	0.01623	--	--	--	--
		1.07718	0.02062			1.08322	0.01874			1.07873	0.01626	--	--	--	--
		1.07767	0.02064			1.08372	0.01877			1.07923	0.01628	--	--	--	--
		1.07817	0.02067			1.08422	0.01879			1.07974	0.0163	--	--	--	--
		1.07867	0.02069			1.08472	0.01881			1.08024	0.01633	--	--	--	--
		1.07917	0.02072			1.08522	0.01884			1.08074	0.01635	--	--	--	--
		1.07967	0.02074			1.08572	0.01886			1.08124	0.01637	--	--	--	--
		1.08016	0.02077			1.08622	0.01888			1.08174	0.0164	--	--	--	--
		1.08066	0.02079			1.08672	0.0189			1.08224	0.01642	--	--	--	--
		1.08116	0.02082			1.08722	0.01893			1.08274	0.01644	--	--	--	--
		1.08166	0.02084			1.08772	0.01895			1.08324	0.01647	--	--	--	--
		1.08216	0.02087			1.08822	0.01897			1.08374	0.01649	--	--	--	--
		1.08266	0.02089			1.08872	0.019			1.08424	0.01651	--	--	--	--
		1.08315	0.02091			1.08923	0.01902			1.08474	0.01654	--	--	--	--
		1.08365	0.02094			1.08973	0.01904			1.08524	0.01656	--	--	--	--
		1.08415	0.02096			1.09023	0.01907			1.08574	0.01658	--	--	--	--
		1.08465	0.02099			1.09073	0.01909			1.08624	0.01661	--	--	--	--
		1.08515	0.02101			1.09123	0.01911			1.08674	0.01663	--	--	--	--
		1.08564	0.02104			1.09173	0.01913			1.08724	0.01665	--	--	--	--
		1.08614	0.02106			1.09223	0.01916			1.08775	0.01668	--	--	--	--
		1.08664	0.02109			1.09273	0.01918			1.08825	0.0167	--	--	--	--
		1.08714	0.02111			1.09323	0.0192			1.08875	0.01672	--	--	--	--
		1.08764	0.02114			1.09373	0.01923			1.08925	0.01675	--	--	--	--
		1.08813	0.02116			1.09423	0.01925			1.08975	0.01677	--	--	--	--
		1.08863	0.02119			1.09473	0.01927			1.09025	0.01679	--	--	--	--
		1.08913	0.02121			1.09523	0.01929			1.09075	0.01682	--	--	--	--
		1.08963	0.02124			1.09573	0.01932			1.09125	0.01684	--	--	--	--
		1.09013	0.02126			1.09623	0.01934			1.09175	0.01686	--	--	--	--
		1.09063	0.02129			1.09673	0.01936			1.09225	0.01689	--	--	--	--
		1.09112	0.02131			1.09723	0.01939			1.09275	0.01691	--	--	--	--
		1.09162	0.02134			1.09773	0.01941			1.09325	0.01693	--	--	--	--
		1.09212	0.02136			1.09823	0.01943			1.09375	0.01696	--	--	--	--
		1.09262	0.02139			1.09873	0.01946			1.09425	0.01698	--	--	--	--
		1.09312	0.02141			1.09923	0.01948			1.09475	0.017	--	--	--	--
		1.09361	0.02144			1.09973	0.0195			1.09525	0.01703	--	--	--	--
		1.09411	0.02146			1.10023	0.01952			1.09575	0.01705	--	--	--	--
		1.09461	0.02149			1.10073	0.01955			1.09626	0.01707	--	--	--	--
		1.09511	0.02151			1.10124	0.01957			1.09676	0.01709	--	--	--	--
		1.09561	0.02153			1.10174	0.01959			1.09726	0.01712	--	--	--	--
		1.0961	0.02156			1.10224	0.01962			1.09776	0.01714	--	--	--	--
		1.0966	0.02158			1.10274	0.01964			1.09826	0.01716	--	--	--	--
		1.0971	0.02161			1.10324	0.01966			1.09876	0.01719	--	--	--	--
		1.0976	0.02163			1.10374	0.01969			1.09926	0.01721	--	--	--	--
		1.0981	0.02166			1.10424	0.01971			1.09976	0.01723	--	--	--	--
		1.0986	0.02168			1.10474	0.01973			1.10026	0.01726	--	--	--	--
		1.09909	0.02171			1.10524	0.01975			1.10076	0.01728	--	--	--	--
		1.09959	0.02173			1.10574	0.01978			1.10126	0.0173	--	--	--	--
		1.10009	0.02176			1.10624	0.0198			1.10176	0.01733	--	--	--	--
		1.10059	0.02178			1.10674	0.01982			1.10226	0.01735	--	--	--	--
		1.10109	0.02181			1.10724	0.01985			1.10276	0.01737	--	--	--	--
		1.10158	0.02183			1.10774	0.01987			1.10326	0.0174	--	--	--	--
		1.10208	0.02186			1.10824	0.01989			1.10376	0.01742	--	--	--	--
		1.10258	0.02188			1.10874	0.01991			1.10427	0.01744	--	--	--	--
		1.10308	0.02191			1.10924	0.01994			1.10477	0.01747	--	--	--	--
		1.10358	0.02193			1.10974	0.01996			1.10527	0.01749	--	--	--	--
		1.10407	0.02196			1.11024	0.01998			1.10577	0.01751	--	--	--	--
		1.10457	0.02198			1.11074	0.02001			1.10627	0.01754	--	--	--	--
		1.10507	0.02201			1.11124	0.02003			1.10677	0.01756	--	--	--	--
		1.10557	0.02203			1.11174	0.02005			1.10727	0.01758	--	--	--	--
		1.10607	0.02206			1.11224	0.02008			1.10777	0.01761	--	--	--	--
		1.10657	0.02208			1.11274	0.0201			1.10827	0.01763	--	--	--	--
		1.10706	0.02211			1.11325	0.02012			1.10877	0.01765	--	--	--	--
		1.10756	0.02213			1.11375	0.02014			1.10927	0.01768	--	--	--	--
		1.10806	0.02216			1.11425	0.02017			1.10977	0.0177	--	--	--	--
		1.10856	0.02218			1.11475	0.02019			1.11027	0.01772	--	--	--	--
		1.10906	0.0222			1.11525	0.02021			1.11077	0.01775	--	--	--	--
		1.10955	0.02223			1.11575	0.02024			1.11127	0.01777	--	--	--	--
		1.11005	0.02225			1.11625	0.02026			1.11177	0.01779	--	--	--	--
		1.11055	0.02228			1.11675	0.02028			1.11228	0.01782	--	--	--	--
		1.11105	0.0223			1.11725	0.02031			1.11278	0.01784	--	--	--	--
		1.11155	0.02233			1.11775	0.02033			1.11328	0.01786	--	--	--	--
		1.11204	0.02235			1.11825	0.02035			1.11378	0.01789	--	--	--	--
		1.11254	0.02238			1.11875	0.02037			1.11428	0.01791	--	--	--	--
		1.11304	0.0224			1.11925	0.0204			1.11478	0.01793	--	--	--	--
		1.11354	0.02243			1.11975	0.02042			1.11528	0.01796	--	--	--	--
		1.11404	0.02245			1.12025	0.02044			1.11578	0.01798	--	--	--	--
		1.11454	0.02248			1.12075	0.02047			1.11628	0.018	--	--	--	--
		1.11503	0.0225			1.12125	0.02049			1.11678	0.01803	--	--	--	--
		1.11553	0.02253			1.12175	0.02051			1.11728	0.01805	--	--	--	--
		1.11603	0.02255			1.12225	0.02053			1.11778	0.01807	--	--	--	--
		1.11653	0.02258			1.12275	0.02056			1.11828	0.01809	--	--	--	--
		1.11703	0.0226			1.12325	0.02058			1.11878	0.01812	--	--	--	--
		1.11752	0.02263			1.12375	0.0206			1.11928	0.01814	--	--	--	--
		1.11802	0.02265			1.12425	0.02063			1.11978	0.01816	--	--	--	--
		1.11852	0.02268			1.12475	0.02065			1.12029	0.01819	--	--	--	--
		1.11902	0.0227			1.12526	0.02067			1.12079	0.01821	--	--	--	--
		1.11952	0.02273			1.12576	0.0207			1.12129	0.01823	--	--	--	--
		1.12001	0.02275			1.12626	0.02072			1.12179	0.01826	--	--	--	--
		1.12051	0.02278			1.12676	0.02074			1.12229	0.01828	--	--	--	--
		1.12101	0.0228			1.12726	0.02076			1.12279	0.0183	--	--	--	--
		1.12151	0.02282			1.12776	0.02079			1.12329	0.01833	--	--	--	--
		1.12201	0.02285			1.12826	0.02081			1.12379	0.01835	--	--	--	--
		1.12251	0.02287			1.12876	0.02083			1.12429	0.01837	--	--	--	--
		1.123	0.0229			1.12926	0.02086			1.12479	0.0184	--	--	--	--
		1.1235	0.02292			1.12976	0.02088			1.12529	0.01842	--	--	--	--
		1.124	0.02295			1.13026	0.0209			1.12579	0.01844	--	--	--	--
		1.1245	0.02297			1.13076	0.02093			1.12629	0.01847	--	--	--	--
		1.125	0.023			1.13126	0.02095			1.12679	0.01849	--	--	--	--
		1.12549	0.02302			1.13176	0.02097			1.12729	0.01851	--	--	--	--
		1.12599	0.02305			1.13226	0.02099			1.12779	0.01854	--	--	--	--
		1.12649	0.02307			1.13276	0.02102			1.12829	0.01856	--	--	--	--
		1.12699	0.0231			1.13326	0.02104			1.1288	0.01858	--	--	--	--
		1.12749	0.02312			1.13376	0.02106			1.1293	0.01861	--	--	--	--
		1.12798	0.02315			1.13426	0.02109			1.1298	0.01863	--	--	--	--
		1.12848	0.02317			1.13476	0.02111			1.1303	0.01865	--	--	--	--
		1.12898	0.0232			1.13526	0.02113			1.1308	0.01868	--	--	--	--
		1.12948	0.02322			1.13576	0.02115			1.1313	0.0187	--	--	--	--
		1.12998	0.02325			1.13626	0.02118			1.1318	0.01872	--	--	--	--
		1.13048	0.02327			1.13676	0.0212			1.1323	0.01875	--	--	--	--
		1.13097	0.0233			1.13727	0.02122			1.1328	0.01877	--	--	--	--
		1.13147	0.02332			1.13777	0.02125			1.1333	0.01879	--	--	--	--
		1.13197	0.02335			1.13827	0.02127			1.1338	0.01882	--	--	--	--
		1.13247	0.02337			1.13877	0.02129			1.1343	0.01884	--	--	--	--
		1.13297	0.0234			1.13927	0.02132			1.1348	0.01886	--	--	--	--
		1.13346	0.02342			1.13977	0.02134			1.1353	0.01889	--	--	--	--
		1.13396	0.02344			1.14027	0.02136			1.1358	0.01891	--	--	--	--
		1.13446	0.02347			1.14077	0.02138			1.1363	0.01893	--	--	--	--
		1.13496	0.02349			1.14127	0.02141			1.13681	0.01896	--	--	--	--
		1.13546	0.02352			1.14177	0.02143			1.13731	0.01898	--	--	--	--
		1.13595	0.02354			1.14227	0.02145			1.13781	0.019	--	--	--	--
		1.13645	0.02357			1.14277	0.02148			1.13831	0.01902	--	--	--	--
		1.13695	0.02359			1.14327	0.0215			1.13881	0.01905	--	--	--	--
		1.13745	0.02362			1.14377	0.02152			1.13931	0.01907	--	--	--	--
		1.13795	0.02364			1.14427	0.02155			1.13981	0.01909	--	--	--	--
		1.13845	0.02367			1.14477	0.02157			1.14031	0.01912	--	--	--	--
		1.13894	0.02369			1.14527	0.02159			1.14081	0.01914	--	--	--	--
		1.13944	0.02372			1.14577	0.02161			1.14131	0.01916	--	--	--	--
		1.13994	0.02374			1.14627	0.02164			1.14181	0.01919	--	--	--	--
		1.14044	0.02377			1.14677	0.02166			1.14231	0.01921	--	--	--	--
		1.14094	0.02379			1.14727	0.02168			1.14281	0.01923	--	--	--	--
		1.14143	0.02382			1.14777	0.02171			1.14331	0.01926	--	--	--	--
		1.14193	0.02384			1.14827	0.02173			1.14381	0.01928	--	--	--	--
		1.14243	0.02387			1.14877	0.02175			1.14431	0.0193	--	--	--	--
		1.14293	0.02389			1.14927	0.02177			1.14482	0.01933	--	--	--	--
		1.14343	0.02392			1.14978	0.0218			1.14532	0.01935	--	--	--	--
		1.14393	0.02394			1.15028	0.02182			1.14582	0.01937	--	--	--	--
		1.14442	0.02397			1.15078	0.02184			1.14632	0.0194	--	--	--	--
		1.14492	0.02399			1.15128	0.02187			1.14682	0.01942	--	--	--	--
		1.14542	0.02402			1.15178	0.02189			1.14732	0.01944	--	--	--	--
		1.14592	0.02404			1.15228	0.02191			1.14782	0.01947	--	--	--	--
		1.14642	0.02407			1.15278	0.02194			1.14832	0.01949	--	--	--	--
		1.14691	0.02409			1.15328	0.02196			1.14882	0.01951	--	--	--	--
		1.14741	0.02411			1.15378	0.02198			1.14932	0.01954	--	--	--	--
		1.14791	0.02414			1.15428	0.022			1.14982	0.01956	--	--	--	--
		1.14841	0.02416			1.15478	0.02203			1.15032	0.01958	--	--	--	--
		1.14891	0.02419			1.15528	0.02205			1.15082	0.01961	--	--	--	--
		1.1494	0.02421			1.15578	0.02207			1.15132	0.01963	--	--	--	--
		1.1499	0.02424			1.15628	0.0221			1.15182	0.01965	--	--	--	--
		1.1504	0.02426			1.15678	0.02212			1.15232	0.01968	--	--	--	--
		1.1509	0.02429			1.15728	0.02214			1.15283	0.0197	--	--	--	--
		1.1514	0.02431			1.15778	0.02217			1.15333	0.01972	--	--	--	--
		1.1519	0.02434			1.15828	0.02219			1.15383	0.01975	--	--	--	--
		1.15239	0.02436			1.15878	0.02221			1.15433	0.01977	--	--	--	--
		1.15289	0.02439			1.15928	0.02223			1.15483	0.01979	--	--	--	--
		1.15339	0.02441			1.15978	0.02226			1.15533	0.01982	--	--	--	--
		1.15389	0.02444			1.16028	0.02228			1.15583	0.01984	--	--	--	--
		1.15439	0.02446			1.16078	0.0223			1.15633	0.01986	--	--	--	--
		1.15488	0.02449			1.16128	0.02233			1.15683	0.01989	--	--	--	--
		1.15538	0.02451			1.16179	0.02235			1.15733	0.01991	--	--	--	--
		1.15588	0.02454			1.16229	0.02237			1.15783	0.01993	--	--	--	--
		1.15638	0.02456			1.16279	0.02239			1.15833	0.01996	--	--	--	--
		1.15688	0.02459			1.16329	0.02242			1.15883	0.01998	--	--	--	--
		1.15737	0.02461			1.16379	0.02244			1.15933	0.02	--	--	--	--
		1.15787	0.02464			1.16429	0.02246			1.15983	0.02002	--	--	--	--
		1.15837	0.02466			1.16479	0.02249			1.16033	0.02005	--	--	--	--
		1.15887	0.02469			1.16529	0.02251			1.16083	0.02007	--	--	--	--
		1.15937	0.02471			1.16579	0.02253			1.16134	0.02009	--	--	--	--
		1.15987	0.02473			1.16629	0.02256			1.16184	0.02012	--	--	--	--
		1.16036	0.02476			1.16679	0.02258			1.16234	0.02014	--	--	--	--
		1.16086	0.02478			1.16729	0.0226			1.16284	0.02016	--	--	--	--
		1.16136	0.02481			1.16779	0.02262			1.16334	0.02019	--	--	--	--
		1.16186	0.02483			1.16829	0.02265			1.16384	0.02021	--	--	--	--
		1.16236	0.02486			1.16879	0.02267			1.16434	0.02023	--	--	--	--
		1.16285	0.02488			1.16929	0.02269			1.16484	0.02026	--	--	--	--
		1.16335	0.02491			1.16979	0.02272			1.16534	0.02028	--	--	--	--
		1.16385	0.02493			1.17029	0.02274			1.16584	0.0203	--	--	--	--
		1.16435	0.02496			1.17079	0.02276			1.16634	0.02033	--	--	--	--
		1.16485	0.02498			1.17129	0.02278			1.16684	0.02035	--	--	--	--
		1.16534	0.02501			1.17179	0.02281			1.16734	0.02037	--	--	--	--
		1.16584	0.02503			1.17229	0.02283			1.16784	0.0204	--	--	--	--
		1.16634	0.02506			1.17279	0.02285			1.16834	0.02042	--	--	--	--
		1.16684	0.02508			1.17329	0.02288			1.16884	0.02044	--	--	--	--
		1.16734	0.02511			1.1738	0.0229			1.16935	0.02047	--	--	--	--
		1.16784	0.02513			1.1743	0.02292			1.16985	0.02049
		1.16833	0.02516			1.1748	0.02295			1.17035	0.02051
		1.16883	0.02518			1.1753	0.02297			1.17085	0.02054
		1.16933	0.02521			1.1758	0.02299			1.17135	0.02056
		1.16983	0.02523			1.1763	0.02301			1.17185	0.02058
		1.17033	0.02526			1.1768	0.02304			1.17235	0.02061
		1.17082	0.02528			1.1773	0.02306			1.17285	0.02063
		1.17132	0.02531			1.1778	0.02308			1.17335	0.02065
		1.17182	0.02533			1.1783	0.02311			1.17385	0.02068
		1.17232	0.02536			1.1788	0.02313			1.17435	0.0207
		1.17282	0.02538			1.1793	0.02315			1.17485	0.02072
		1.17331	0.0254			1.1798	0.02318			1.17535	0.02075
		1.17381	0.02543			1.1803	0.0232			1.17585	0.02077
		1.17431	0.02545			1.1808	0.02322			1.17635	0.02079
		1.17481	0.02548			1.1813	0.02324			1.17685	0.02082
		1.17531	0.0255			1.1818	0.02327			1.17736	0.02084
		1.17581	0.02553			1.1823	0.02329			1.17786	0.02086
		1.1763	0.02555			1.1828	0.02331			1.17836	0.02089
		1.1768	0.02558			1.1833	0.02334			1.17886	0.02091
		1.1773	0.0256			1.1838	0.02336			1.17936	0.02093
		1.1778	0.02563			1.1843	0.02338			1.17986	0.02095
		1.1783	0.02565			1.1848	0.0234			1.18036	0.02098
		1.17879	0.02568			1.1853	0.02343			1.18086	0.021
		1.17929	0.0257			1.18581	0.02345			1.18136	0.02102
		1.17979	0.02573			1.18631	0.02347			1.18186	0.02105
		1.18029	0.02575			1.18681	0.0235			1.18236	0.02107
		1.18079	0.02578			1.18731	0.02352			1.18286	0.02109
		1.18128	0.0258			1.18781	0.02354			1.18336	0.02112
		1.18178	0.02583			1.18831	0.02357			1.18386	0.02114
		1.18228	0.02585			1.18881	0.02359			1.18436	0.02116
		1.18278	0.02588			1.18931	0.02361			1.18486	0.02119
		1.18328	0.0259			1.18981	0.02363			1.18537	0.02121
		1.18378	0.02593			1.19031	0.02366			1.18587	0.02123
		1.18427	0.02595			1.19081	0.02368			1.18637	0.02126
		1.18477	0.02598			1.19131	0.0237			1.18687	0.02128
		1.18527	0.026			1.19181	0.02373			1.18737	0.0213
		1.18577	0.02602			1.19231	0.02375			1.18787	0.02133
		1.18627	0.02605			1.19281	0.02377			1.18837	0.02135
		1.18676	0.02607			1.19331	0.0238			1.18887	0.02137
		1.18726	0.0261			1.19381	0.02382			1.18937	0.0214
		1.18776	0.02612			1.19431	0.02384			1.18987	0.02142
		1.18826	0.02615			1.19481	0.02386			1.19037	0.02144
		1.18876	0.02617			1.19531	0.02389			1.19087	0.02147
		1.18925	0.0262			1.19581	0.02391			1.19137	0.02149
		1.18975	0.02622			1.19631	0.02393			1.19187	0.02151
		1.19025	0.02625			1.19681	0.02396			1.19237	0.02154
		1.19075	0.02627			1.19731	0.02398			1.19287	0.02156
		1.19125	0.0263			1.19782	0.024			1.19337	0.02158
		1.19175	0.02632			1.19832	0.02402			1.19388	0.02161
		1.19224	0.02635			1.19882	0.02405			1.19438	0.02163
		1.19274	0.02637			1.19932	0.02407			1.19488	0.02165
		1.19324	0.0264			1.19982	0.02409			1.19538	0.02168
		1.19374	0.02642			1.20032	0.02412			1.19588	0.0217
		1.19424	0.02645			1.20082	0.02414			1.19638	0.02172
		1.19473	0.02647			1.20132	0.02416			1.19688	0.02175
		1.19523	0.0265			1.20182	0.02419			1.19738	0.02177
		1.19573	0.02652			1.20232	0.02421			1.19788	0.02179
		1.19623	0.02655			1.20282	0.02423			1.19838	0.02182
		1.19673	0.02657			1.20332	0.02425			1.19888	0.02184
		1.19722	0.0266			1.20382	0.02428			1.19938	0.02186
		1.19772	0.02662			1.20432	0.0243			1.19988	0.02189
		1.19822	0.02664			1.20482	0.02432			1.20038	0.02191
		1.19872	0.02667			1.20532	0.02435			1.20088	0.02193
		1.19922	0.02669			1.20582	0.02437			1.20138	0.02195
		1.19972	0.02672			1.20632	0.02439			1.20189	0.02198
		1.20021	0.02674			1.20682	0.02442			1.20239	0.022
		1.20071	0.02677			1.20732	0.02444			1.20289	0.02202
		1.20121	0.02679			1.20782	0.02446			1.20339	0.02205
		1.20171	0.02682			1.20832	0.02448			1.20389	0.02207
