# Supplementary material for: Ultrafine nanoporous intermetallic catalysts by high-temperature liquid metal dealloying for electrochemical hydrogen production
Source: Nat Commun. 2022 Sep 2;13:5157. doi: 10.1038/s41467-022-32768-1 (PMC9440032; doi:10.1038/s41467-022-32768-1)
Supplement: Supplementary file 5 — Source Data [file 41467_2022_32768_MOESM5_ESM.zip › Source Data/Supplementary Figure 23.xlsx]

## Sheet: Supplementary Figure 23
iR-corrected HER polarization curves of np-Co7Mo6 sheet and powder electrodes with the current normalized by the geometric area and the mass of electrocatalyst
Potential (V/RHE)	np-Co7Mo6 @973 K sheet	Potential (V/RHE)	np-Co7Mo6 @973 K powder
-0.32692	-28.8168	-0.32677	-981.438
-0.32647	-28.7735	-0.32632	-987.01
-0.32602	-28.7176	-0.32587	-971.998
-0.32557	-28.6512	-0.32542	-965.478
-0.32512	-28.5837	-0.32497	-966.268
-0.32467	-28.52	-0.32452	-976.749
-0.32421	-28.4497	-0.32407	-964.368
-0.32376	-28.3718	-0.32362	-964.138
-0.32331	-28.3052	-0.32317	-961.888
-0.32286	-28.232	-0.32272	-956.713
-0.32241	-28.1334	-0.32227	-949.148
-0.32196	-28.053	-0.32182	-954.558
-0.32151	-27.9922	-0.32137	-944.46
-0.32106	-27.928	-0.32092	-946.779
-0.32061	-27.8661	-0.32047	-939.791
-0.32016	-27.8111	-0.32001	-933.693
-0.31971	-27.7621	-0.31956	-927.291
-0.31925	-27.6851	-0.31911	-923.862
-0.3188	-27.6113	-0.31866	-924.948
-0.31835	-27.5451	-0.31821	-925.914
-0.3179	-27.4754	-0.31776	-913.446
-0.31745	-27.3926	-0.31731	-921.758
-0.317	-27.3158	-0.31686	-897.924
-0.31655	-27.2417	-0.31641	-912.297
-0.3161	-27.1809	-0.31596	-904.29
-0.31565	-27.1258	-0.31551	-894.24
-0.3152	-27.063	-0.31506	-896.814
-0.31475	-26.9866	-0.31461	-894.559
-0.31429	-26.9002	-0.31416	-890.579
-0.31384	-26.845	-0.31371	-895.378
-0.31339	-26.7852	-0.31326	-886.043
-0.31294	-26.7184	-0.31281	-884.174
-0.31249	-26.6548	-0.31236	-884.434
-0.31204	-26.6067	-0.31191	-880.254
-0.31159	-26.5485	-0.31146	-873.607
-0.31114	-26.4662	-0.31101	-871.36
-0.31069	-26.387	-0.31056	-861.902
-0.31024	-26.3141	-0.31011	-866.361
-0.30979	-26.2444	-0.30966	-870.064
-0.30933	-26.1831	-0.3092	-864.263
-0.30888	-26.1259	-0.30875	-848.77
-0.30843	-26.0653	-0.3083	-853.642
-0.30798	-25.9996	-0.30785	-859.452
-0.30753	-25.9299	-0.3074	-849.83
-0.30708	-25.8588	-0.30695	-840.5
-0.30663	-25.8062	-0.3065	-853.577
-0.30618	-25.752	-0.30605	-841.211
-0.30573	-25.6781	-0.3056	-839.574
-0.30528	-25.6105	-0.30515	-822.195
-0.30482	-25.5333	-0.3047	-837.538
-0.30437	-25.4722	-0.30425	-830.841
-0.30392	-25.4096	-0.3038	-825.411
-0.30347	-25.3376	-0.30335	-826.35
-0.30302	-25.2743	-0.3029	-828.962
-0.30257	-25.2236	-0.30245	-821.454
-0.30212	-25.159	-0.302	-813.908
-0.30167	-25.1067	-0.30155	-807.327
-0.30122	-25.032	-0.3011	-808.261
-0.30077	-24.9574	-0.30065	-806.61
-0.30032	-24.8958	-0.3002	-804.515
-0.29986	-24.8487	-0.29975	-807.037
-0.29941	-24.7936	-0.2993	-798.706
-0.29896	-24.733	-0.29885	-796.224
-0.29851	-24.6572	-0.29839	-797.424
-0.29806	-24.5867	-0.29794	-782.115
-0.29761	-24.5189	-0.29749	-781.577
-0.29716	-24.4453	-0.29704	-772.739
-0.29671	-24.38	-0.29659	-786.778
-0.29626	-24.3046	-0.29614	-778.452
-0.29581	-24.242	-0.29569	-772.223
-0.29536	-24.1849	-0.29524	-774.21
-0.2949	-24.1358	-0.29479	-766.051
-0.29445	-24.0748	-0.29434	-765.832
-0.294	-24.0058	-0.29389	-758.635
-0.29355	-23.9369	-0.29344	-758.154
-0.2931	-23.886	-0.29299	-753.887
-0.29265	-23.8384	-0.29254	-753.199
-0.2922	-23.7774	-0.29209	-751.132
-0.29175	-23.7017	-0.29164	-748.009
-0.2913	-23.6296	-0.29119	-744.412
-0.29085	-23.5652	-0.29074	-741.955
-0.2904	-23.5045	-0.29029	-739.364
-0.28994	-23.4516	-0.28984	-733.945
-0.28949	-23.4044	-0.28939	-728.538
-0.28904	-23.3452	-0.28894	-725.062
-0.28859	-23.2749	-0.28849	-726.191
-0.28814	-23.2147	-0.28804	-724.384
-0.28769	-23.1654	-0.28758	-722.013
-0.28724	-23.1046	-0.28713	-718.175
-0.28679	-23.0369	-0.28668	-714.887
-0.28634	-22.963	-0.28623	-711.252
-0.28589	-22.8918	-0.28578	-707.629
-0.28544	-22.8424	-0.28533	-705.948
-0.28498	-22.7909	-0.28488	-706.49
-0.28453	-22.7347	-0.28443	-703.733
-0.28408	-22.668	-0.28398	-700.458
-0.28363	-22.5979	-0.28353	-696.746
-0.28318	-22.5307	-0.28308	-693.057
-0.28273	-22.4651	-0.28263	-688.863
-0.28228	-22.4031	-0.28218	-683.187
-0.28183	-22.3572	-0.28173	-680.721
-0.28138	-22.3124	-0.28128	-677.706
-0.28093	-22.2585	-0.28083	-673.579
-0.28048	-22.2001	-0.28038	-671.53
-0.28002	-22.1415	-0.27993	-654.476
-0.27957	-22.0817	-0.27948	-629.261
-0.27912	-22.021	-0.27903	-615.844
-0.27867	-21.9618	-0.27858	-614.673
-0.27822	-21.9039	-0.27813	-623.419
-0.27777	-21.846	-0.27768	-648.183
-0.27732	-21.7837	-0.27723	-672.908
-0.27687	-21.7223	-0.27677	-673.446
-0.27642	-21.6665	-0.27632	-669.787
-0.27597	-21.6157	-0.27587	-665.101
-0.27552	-21.5598	-0.27542	-660.79
-0.27506	-21.4964	-0.27497	-653.625
-0.27461	-21.434	-0.27452	-650.17
-0.27416	-21.3801	-0.27407	-646.966
-0.27371	-21.3199	-0.27362	-643.133
-0.27326	-21.2607	-0.27317	-638.694
-0.27281	-21.205	-0.27272	-633.534
-0.27236	-21.1384	-0.27227	-628.165
-0.27191	-21.0641	-0.27182	-624.722
-0.27146	-21.0034	-0.27137	-621.453
-0.27101	-20.9518	-0.27092	-618.166
-0.27055	-20.9051	-0.27047	-615.852
-0.2701	-20.8515	-0.27002	-612.402
-0.26965	-20.7926	-0.26957	-609.437
-0.2692	-20.7318	-0.26912	-606.829
-0.26875	-20.6739	-0.26867	-603.69
-0.2683	-20.6221	-0.26822	-601.111
-0.26785	-20.5601	-0.26777	-597.695
-0.2674	-20.4979	-0.26732	-594.46
-0.26695	-20.4398	-0.26687	-591.706
-0.2665	-20.3845	-0.26642	-589.286
-0.26605	-20.3298	-0.26596	-586.703
-0.26559	-20.2756	-0.26551	-582.485
-0.26514	-20.219	-0.26506	-579.931
-0.26469	-20.1682	-0.26461	-577.814
-0.26424	-20.1167	-0.26416	-575.416
-0.26379	-20.0626	-0.26371	-571.549
-0.26334	-20.0083	-0.26326	-568.528
-0.26289	-19.9517	-0.26281	-566.19
-0.26244	-19.8976	-0.26236	-564.121
-0.26199	-19.8435	-0.26191	-560.727
-0.26154	-19.7876	-0.26146	-558.547
-0.26109	-19.7313	-0.26101	-555.843
-0.26063	-19.6778	-0.26056	-552.8
-0.26018	-19.6246	-0.26011	-549.804
-0.25973	-19.5608	-0.25966	-547.301
-0.25928	-19.4953	-0.25921	-545.22
-0.25883	-19.4374	-0.25876	-544.933
-0.25838	-19.38	-0.25831	-546.176
-0.25793	-19.3292	-0.25786	-550.951
-0.25748	-19.2864	-0.25741	-558.057
-0.25703	-19.2439	-0.25696	-560.146
-0.25658	-19.1919	-0.25651	-558.426
-0.25613	-19.1342	-0.25606	-555.832
-0.25567	-19.0831	-0.25561	-553.238
-0.25522	-19.0371	-0.25515	-551.598
-0.25477	-18.9842	-0.2547	-547.277
-0.25432	-18.9271	-0.25425	-545.826
-0.25387	-18.8714	-0.2538	-544.551
-0.25342	-18.8183	-0.25335	-542.537
-0.25297	-18.7651	-0.2529	-538.788
-0.25252	-18.708	-0.25245	-534.995
-0.25207	-18.6479	-0.252	-533.07
-0.25162	-18.587	-0.25155	-530.213
-0.25117	-18.5297	-0.2511	-527.658
-0.25071	-18.4802	-0.25065	-524.987
-0.25026	-18.4303	-0.2502	-522.312
-0.24981	-18.3796	-0.24975	-519.334
-0.24936	-18.3276	-0.2493	-516.207
-0.24891	-18.2755	-0.24885	-513.101
-0.24846	-18.225	-0.2484	-510.666
-0.24801	-18.1753	-0.24795	-508.491
-0.24756	-18.1237	-0.2475	-506.11
-0.24711	-18.0701	-0.24705	-503.643
-0.24666	-18.0179	-0.2466	-501.279
-0.24621	-17.9662	-0.24615	-499.821
-0.24575	-17.9114	-0.2457	-497.631
-0.2453	-17.855	-0.24525	-494.749
-0.24485	-17.7995	-0.2448	-491.867
-0.2444	-17.7393	-0.24434	-489.056
-0.24395	-17.6763	-0.24389	-486.052
-0.2435	-17.6186	-0.24344	-483.327
-0.24305	-17.5664	-0.24299	-481.902
-0.2426	-17.5138	-0.24254	-479.861
-0.24215	-17.4595	-0.24209	-477.659
-0.2417	-17.4051	-0.24164	-475.193
-0.24125	-17.3466	-0.24119	-472.976
-0.24079	-17.2902	-0.24074	-470.686
-0.24034	-17.2489	-0.24029	-468.567
-0.23989	-17.2082	-0.23984	-466.351
-0.23944	-17.162	-0.23939	-463.716
-0.23899	-17.1071	-0.23894	-461.044
-0.23854	-17.0565	-0.23849	-458.713
-0.23809	-17.0102	-0.23804	-456.668
-0.23764	-16.9608	-0.23759	-455
-0.23719	-16.9026	-0.23714	-453.09
-0.23674	-16.8498	-0.23669	-450.482
-0.23628	-16.8032	-0.23624	-447.147
-0.23583	-16.7542	-0.23579	-441.559
-0.23538	-16.703	-0.23534	-436.623
-0.23493	-16.6536	-0.23489	-433.495
-0.23448	-16.6033	-0.23444	-431.213
-0.23403	-16.5468	-0.23399	-429.224
-0.23358	-16.4911	-0.23353	-427.32
-0.23313	-16.4409	-0.23308	-425.335
-0.23268	-16.3891	-0.23263	-423.425
-0.23223	-16.3344	-0.23218	-421.384
-0.23178	-16.281	-0.23173	-418.993
-0.23132	-16.2313	-0.23128	-416.592
-0.23087	-16.1816	-0.23083	-415.023
-0.23042	-16.1295	-0.23038	-412.631
-0.22997	-16.0781	-0.22993	-410.669
-0.22952	-16.0319	-0.22948	-408.587
-0.22907	-15.9879	-0.22903	-406.292
-0.22862	-15.9365	-0.22858	-404.041
-0.22817	-15.8811	-0.22813	-402.104
-0.22772	-15.8308	-0.22768	-400.484
-0.22727	-15.7801	-0.22723	-398.735
-0.22682	-15.7271	-0.22678	-396.511
-0.22636	-15.6765	-0.22633	-394.157
-0.22591	-15.6311	-0.22588	-391.869
-0.22546	-15.5841	-0.22543	-389.793
-0.22501	-15.5316	-0.22498	-388.379
-0.22456	-15.477	-0.22453	-386.236
-0.22411	-15.4229	-0.22408	-384.213
-0.22366	-15.3727	-0.22363	-381.979
-0.22321	-15.3263	-0.22318	-379.545
-0.22276	-15.2741	-0.22272	-377.499
-0.22231	-15.2178	-0.22227	-375.568
-0.22186	-15.1658	-0.22182	-373.824
-0.2214	-15.116	-0.22137	-372.179
-0.22095	-15.0651	-0.22092	-370.556
-0.2205	-15.0124	-0.22047	-368.513
-0.22005	-14.9612	-0.22002	-365.576
-0.2196	-14.9147	-0.21957	-363.947
-0.21915	-14.8712	-0.21912	-362.321
-0.2187	-14.8201	-0.21867	-360.487
-0.21825	-14.7652	-0.21822	-358.481
-0.2178	-14.7155	-0.21777	-356.133
-0.21735	-14.6677	-0.21732	-353.799
-0.2169	-14.6182	-0.21687	-352.082
-0.21644	-14.5677	-0.21642	-350.295
-0.21599	-14.5195	-0.21597	-348.55
-0.21554	-14.4734	-0.21552	-346.903
-0.21509	-14.427	-0.21507	-345.151
-0.21464	-14.3789	-0.21462	-343.032
-0.21419	-14.3286	-0.21417	-340.601
-0.21374	-14.277	-0.21372	-338.848
-0.21329	-14.2261	-0.21327	-337.071
-0.21284	-14.1753	-0.21282	-335.197
-0.21239	-14.1221	-0.21237	-333.625
-0.21194	-14.0672	-0.21191	-332.024
-0.21148	-14.0142	-0.21146	-330.066
-0.21103	-13.9642	-0.21101	-328.061
-0.21058	-13.9152	-0.21056	-326.098
-0.21013	-13.8669	-0.21011	-324.053
-0.20968	-13.82	-0.20966	-322.026
-0.20923	-13.7734	-0.20921	-320.132
-0.20878	-13.728	-0.20876	-318.916
-0.20833	-13.6832	-0.20831	-317.707
-0.20788	-13.6363	-0.20786	-315.835
-0.20743	-13.588	-0.20741	-313.719
-0.20698	-13.5418	-0.20696	-311.524
-0.20652	-13.4964	-0.20651	-309.692
-0.20607	-13.4488	-0.20606	-308.018
-0.20562	-13.3986	-0.20561	-306.286
-0.20517	-13.3485	-0.20516	-304.248
-0.20472	-13.3004	-0.20471	-302.214
-0.20427	-13.2543	-0.20426	-300.503
-0.20382	-13.2086	-0.20381	-299.008
-0.20337	-13.1625	-0.20336	-297.522
-0.20292	-13.1177	-0.20291	-295.779
-0.20247	-13.0742	-0.20246	-293.98
-0.20201	-13.0302	-0.20201	-292.284
-0.20156	-12.9847	-0.20156	-290.725
-0.20111	-12.937	-0.2011	-289.096
-0.20066	-12.8869	-0.20065	-287.08
-0.20021	-12.837	-0.2002	-285.04
-0.19976	-12.7911	-0.19975	-283.185
-0.19931	-12.7481	-0.1993	-281.563
-0.19886	-12.703	-0.19885	-280.04
-0.19841	-12.6544	-0.1984	-278.516
-0.19796	-12.6072	-0.19795	-276.72
-0.19751	-12.5603	-0.1975	-274.945
-0.19705	-12.5075	-0.19705	-273.721
-0.1966	-12.4545	-0.1966	-271.804
-0.19615	-12.4072	-0.19615	-270.022
-0.1957	-12.3624	-0.1957	-268.293
-0.19525	-12.3186	-0.19525	-266.476
-0.1948	-12.2738	-0.1948	-264.765
-0.19435	-12.2276	-0.19435	-263.372
-0.1939	-12.182	-0.1939	-261.96
-0.19345	-12.1359	-0.19345	-260.444
-0.193	-12.0859	-0.193	-258.883
-0.19255	-12.0367	-0.19255	-257.299
-0.19209	-11.9932	-0.1921	-255.692
-0.19164	-11.949	-0.19165	-254.025
-0.19119	-11.9058	-0.1912	-252.358
-0.19074	-11.8642	-0.19074	-250.654
-0.19029	-11.8193	-0.19029	-248.879
-0.18984	-11.7672	-0.18984	-247.287
-0.18939	-11.7152	-0.18939	-245.84
-0.18894	-11.6711	-0.18894	-244.335
-0.18849	-11.6296	-0.18849	-242.673
-0.18804	-11.5857	-0.18804	-240.961
-0.18759	-11.5361	-0.18759	-239.217
-0.18713	-11.4866	-0.18714	-237.766
-0.18668	-11.4438	-0.18669	-236.517
-0.18623	-11.4032	-0.18624	-235.292
-0.18578	-11.3616	-0.18579	-233.64
-0.18533	-11.3174	-0.18534	-231.581
-0.18488	-11.272	-0.18489	-230.46
-0.18443	-11.2232	-0.18444	-229.237
-0.18398	-11.1712	-0.18399	-227.856
-0.18353	-11.1206	-0.18354	-226.288
-0.18308	-11.0711	-0.18309	-224.748
-0.18263	-11.0223	-0.18264	-223.197
-0.18217	-10.9759	-0.18219	-221.652
-0.18172	-10.9328	-0.18174	-220.18
-0.18127	-10.8902	-0.18129	-218.727
-0.18082	-10.8468	-0.18084	-217.269
-0.18037	-10.8037	-0.18039	-215.807
-0.17992	-10.762	-0.17993	-214.3
-0.17947	-10.72	-0.17948	-212.73
-0.17902	-10.6775	-0.17903	-211.187
-0.17857	-10.634	-0.17858	-209.73
-0.17812	-10.5883	-0.17813	-208.405
-0.17767	-10.5448	-0.17768	-206.997
-0.17721	-10.503	-0.17723	-205.486
-0.17676	-10.4606	-0.17678	-204.073
-0.17631	-10.4177	-0.17633	-202.708
-0.17586	-10.3731	-0.17588	-201.4
-0.17541	-10.3255	-0.17543	-200.053
-0.17496	-10.2786	-0.17498	-198.7
-0.17451	-10.2351	-0.17453	-197.385
-0.17406	-10.1933	-0.17408	-196.081
-0.17361	-10.1516	-0.17363	-194.837
-0.17316	-10.1102	-0.17318	-193.325
-0.17271	-10.0645	-0.17273	-191.853
-0.17225	-10.0147	-0.17228	-190.499
-0.1718	-9.96299	-0.17183	-189.227
-0.17135	-9.91376	-0.17138	-187.918
-0.1709	-9.87011	-0.17093	-186.501
-0.17045	-9.82796	-0.17048	-185.132
-0.17	-9.78676	-0.17003	-183.824
-0.16955	-9.7474	-0.16958	-182.456
-0.1691	-9.7098	-0.16912	-181.058
-0.16865	-9.66966	-0.16867	-179.706
-0.1682	-9.62591	-0.16822	-178.436
-0.16774	-9.58064	-0.16777	-177.302
-0.16729	-9.53804	-0.16732	-176.059
-0.16684	-9.49597	-0.16687	-174.668
-0.16639	-9.45302	-0.16642	-173.358
-0.16594	-9.41072	-0.16597	-172.062
-0.16549	-9.36835	-0.16552	-170.764
-0.16504	-9.32485	-0.16507	-169.551
-0.16459	-9.2816	-0.16462	-168.464
-0.16414	-9.23834	-0.16417	-167.297
-0.16369	-9.19528	-0.16372	-165.881
-0.16324	-9.15328	-0.16327	-164.547
-0.16278	-9.1113	-0.16282	-163.442
-0.16233	-9.06926	-0.16237	-162.267
-0.16188	-9.0283	-0.16192	-160.955
-0.16143	-8.98778	-0.16147	-159.706
-0.16098	-8.94646	-0.16102	-158.486
-0.16053	-8.90306	-0.16057	-157.292
-0.16008	-8.85826	-0.16012	-156.192
-0.15963	-8.81409	-0.15967	-155.202
-0.15918	-8.76952	-0.15922	-154.157
-0.15873	-8.72616	-0.15877	-152.921
-0.15828	-8.68512	-0.15831	-151.643
-0.15782	-8.64468	-0.15786	-150.433
-0.15737	-8.60257	-0.15741	-149.451
-0.15692	-8.55962	-0.15696	-148.381
-0.15647	-8.51748	-0.15651	-147.132
-0.15602	-8.47647	-0.15606	-145.955
-0.15557	-8.43526	-0.15561	-144.837
-0.15512	-8.39251	-0.15516	-143.679
-0.15467	-8.34911	-0.15471	-142.593
-0.15422	-8.30739	-0.15426	-141.711
-0.15377	-8.26713	-0.15381	-140.502
-0.15332	-8.22667	-0.15336	-139.115
-0.15286	-8.18391	-0.15291	-137.923
-0.15241	-8.14053	-0.15246	-136.825
-0.15196	-8.10198	-0.15201	-135.889
-0.15151	-8.06579	-0.15156	-134.919
-0.15106	-8.027	-0.15111	-133.857
-0.15061	-7.98563	-0.15066	-132.801
-0.15016	-7.94659	-0.15021	-131.799
-0.14971	-7.90741	-0.14976	-130.707
-0.14926	-7.86594	-0.14931	-129.56
-0.14881	-7.82168	-0.14886	-128.462
-0.14836	-7.77877	-0.14841	-127.369
-0.1479	-7.73952	-0.14796	-126.289
-0.14745	-7.70062	-0.1475	-125.251
-0.147	-7.6599	-0.14705	-124.266
-0.14655	-7.61951	-0.1466	-123.253
-0.1461	-7.58043	-0.14615	-122.242
-0.14565	-7.53898	-0.1457	-121.3
-0.1452	-7.49351	-0.14525	-120.388
-0.14475	-7.44648	-0.1448	-119.413
-0.1443	-7.404	-0.14435	-118.447
-0.14385	-7.36592	-0.1439	-117.514
-0.1434	-7.32771	-0.14345	-116.584
-0.14294	-7.28718	-0.143	-115.635
-0.14249	-7.2442	-0.14255	-114.651
-0.14204	-7.20199	-0.1421	-113.653
-0.14159	-7.16181	-0.14165	-112.648
-0.14114	-7.12187	-0.1412	-111.67
-0.14069	-7.08258	-0.14075	-110.759
-0.14024	-7.04294	-0.1403	-109.839
-0.13979	-7.00203	-0.13985	-108.828
-0.13934	-6.95955	-0.1394	-107.837
-0.13889	-6.91719	-0.13895	-106.912
-0.13844	-6.87939	-0.1385	-105.982
-0.13798	-6.84397	-0.13805	-105.053
-0.13753	-6.80639	-0.1376	-104.129
-0.13708	-6.76631	-0.13715	-103.222
-0.13663	-6.72664	-0.13669	-102.354
-0.13618	-6.68773	-0.13624	-101.49
-0.13573	-6.64869	-0.13579	-100.629
-0.13528	-6.61085	-0.13534	-99.7956
-0.13483	-6.57321	-0.13489	-98.9923
-0.13438	-6.53383	-0.13444	-98.1127
-0.13393	-6.49393	-0.13399	-97.2274
-0.13347	-6.45569	-0.13354	-96.4026
-0.13302	-6.41825	-0.13309	-95.5496
-0.13257	-6.37982	-0.13264	-94.6076
-0.13212	-6.34003	-0.13219	-93.7177
-0.13167	-6.29903	-0.13174	-92.9111
-0.13122	-6.25866	-0.13129	-92.1312
-0.13077	-6.21926	-0.13084	-91.3134
-0.13032	-6.18119	-0.13039	-90.4558
-0.12987	-6.14372	-0.12994	-89.6108
-0.12942	-6.10611	-0.12949	-88.7927
-0.12897	-6.06817	-0.12904	-88.0058
-0.12851	-6.03017	-0.12859	-87.263
-0.12806	-5.99264	-0.12814	-86.4713
-0.12761	-5.9526	-0.12769	-85.644
-0.12716	-5.91242	-0.12724	-84.8362
-0.12671	-5.87588	-0.12679	-84.0749
-0.12626	-5.83856	-0.12634	-83.3542
-0.12581	-5.80096	-0.12588	-82.6143
-0.12536	-5.76405	-0.12543	-81.8822
-0.12491	-5.72739	-0.12498	-81.1956
-0.12446	-5.69178	-0.12453	-80.5292
-0.12401	-5.65742	-0.12408	-79.7669
-0.12355	-5.62225	-0.12363	-78.8665
-0.1231	-5.58421	-0.12318	-77.9968
-0.12265	-5.54497	-0.12273	-77.1706
-0.1222	-5.50661	-0.12228	-76.4209
-0.12175	-5.47009	-0.12183	-75.8621
-0.1213	-5.43307	-0.12138	-75.2769
-0.12085	-5.3946	-0.12093	-74.5336
-0.1204	-5.35543	-0.12048	-73.7861
-0.11995	-5.31702	-0.12003	-73.0889
-0.1195	-5.28073	-0.11958	-72.4095
-0.11905	-5.24553	-0.11913	-71.7375
-0.11859	-5.21017	-0.11868	-71.0688
-0.11814	-5.17438	-0.11823	-70.3671
-0.11769	-5.13835	-0.11778	-69.644
-0.11724	-5.10362	-0.11733	-68.955
-0.11679	-5.06967	-0.11688	-68.2915
-0.11634	-5.03467	-0.11643	-67.6428
-0.11589	-4.9988	-0.11598	-66.9657
-0.11544	-4.96345	-0.11553	-66.266
-0.11499	-4.92848	-0.11507	-65.6275
-0.11454	-4.89231	-0.11462	-65.0176
-0.11409	-4.85499	-0.11417	-64.4179
-0.11363	-4.82122	-0.11372	-63.7957
-0.11318	-4.78961	-0.11327	-63.1662
-0.11273	-4.7583	-0.11282	-62.5419
-0.11228	-4.72687	-0.11237	-61.9069
-0.11183	-4.69443	-0.11192	-61.2729
-0.11138	-4.65798	-0.11147	-60.6385
-0.11093	-4.62086	-0.11102	-60.0024
-0.11048	-4.58167	-0.11057	-59.4099
-0.11003	-4.54495	-0.11012	-58.855
-0.10958	-4.5134	-0.10967	-58.2922
-0.10913	-4.48135	-0.10922	-57.7154
-0.10867	-4.44611	-0.10877	-57.135
-0.10822	-4.41226	-0.10832	-56.5358
-0.10777	-4.37958	-0.10787	-55.9614
-0.10732	-4.347	-0.10742	-55.4207
-0.10687	-4.31498	-0.10697	-54.8665
-0.10642	-4.28366	-0.10652	-54.2815
-0.10597	-4.25218	-0.10607	-53.6918
-0.10552	-4.21972	-0.10562	-53.1132
-0.10507	-4.18587	-0.10517	-52.5454
-0.10462	-4.15182	-0.10472	-52.0109
-0.10417	-4.1192	-0.10426	-51.4826
-0.10371	-4.08785	-0.10381	-50.9263
-0.10326	-4.05679	-0.10336	-50.3576
-0.10281	-4.02479	-0.10291	-49.8105
-0.10236	-3.99212	-0.10246	-49.2929
-0.10191	-3.96011	-0.10201	-48.7874
-0.10146	-3.92895	-0.10156	-48.2585
-0.10101	-3.89792	-0.10111	-47.7261
-0.10056	-3.86632	-0.10066	-47.2147
-0.10011	-3.83041	-0.10021	-46.7015
-0.09966	-3.79433	-0.09976	-46.2002
-0.0992	-3.76242	-0.09931	-45.6976
-0.09875	-3.73056	-0.09886	-45.1953
-0.0983	-3.69849	-0.09841	-44.7064
-0.09785	-3.66753	-0.09796	-44.2388
-0.0974	-3.6381	-0.09751	-43.7751
-0.09695	-3.60928	-0.09706	-43.3294
-0.0965	-3.58042	-0.09661	-42.9035
-0.09605	-3.55164	-0.09616	-42.4568
-0.0956	-3.52292	-0.09571	-41.9782
-0.09515	-3.49311	-0.09526	-41.5003
-0.0947	-3.46287	-0.09481	-41.0564
-0.09424	-3.43385	-0.09436	-40.6024
-0.09379	-3.40459	-0.09391	-40.1131
-0.09334	-3.37471	-0.09345	-39.6399
-0.09289	-3.34478	-0.093	-39.2052
-0.09244	-3.31574	-0.09255	-38.7275
-0.09199	-3.28769	-0.0921	-38.2883
-0.09154	-3.26066	-0.09165	-37.8951
-0.09109	-3.23174	-0.0912	-37.4851
-0.09064	-3.20218	-0.09075	-37.0488
-0.09019	-3.17418	-0.0903	-36.6136
-0.08974	-3.14633	-0.08985	-36.2134
-0.08928	-3.11839	-0.0894	-35.8368
-0.08883	-3.09048	-0.08895	-35.408
-0.08838	-3.06282	-0.0885	-34.9583
-0.08793	-3.03609	-0.08805	-34.6114
-0.08748	-3.01083	-0.0876	-34.2531
-0.08703	-2.98615	-0.08715	-33.8596
-0.08658	-2.95983	-0.0867	-33.4556
-0.08613	-2.9321	-0.08625	-33.0447
-0.08568	-2.90379	-0.0858	-32.6747
-0.08523	-2.87549	-0.08535	-32.3277
-0.08478	-2.84857	-0.0849	-31.951
-0.08432	-2.82268	-0.08445	-31.5557
-0.08387	-2.79678	-0.084	-31.1869
-0.08342	-2.77013	-0.08355	-30.8406
-0.08297	-2.74335	-0.0831	-30.4873
-0.08252	-2.71644	-0.08264	-30.1255
-0.08207	-2.68859	-0.08219	-29.7704
-0.08162	-2.66241	-0.08174	-29.4352
-0.08117	-2.63792	-0.08129	-29.1057
-0.08072	-2.61293	-0.08084	-28.7739
-0.08027	-2.58762	-0.08039	-28.4402
-0.07982	-2.56239	-0.07994	-28.096
-0.07936	-2.53723	-0.07949	-27.7392
-0.07891	-2.51217	-0.07904	-27.4034
-0.07846	-2.48715	-0.07859	-27.0942
-0.07801	-2.46231	-0.07814	-26.7828
-0.07756	-2.43844	-0.07769	-26.4449
-0.07711	-2.41267	-0.07724	-26.1148
-0.07666	-2.38552	-0.07679	-25.8189
-0.07621	-2.3607	-0.07634	-25.5543
-0.07576	-2.33624	-0.07589	-25.2644
-0.07531	-2.3116	-0.07544	-24.9306
-0.07486	-2.28793	-0.07499	-24.6018
-0.0744	-2.2653	-0.07454	-24.2914
-0.07395	-2.24247	-0.07409	-24.0016
-0.0735	-2.21809	-0.07364	-23.732
-0.07305	-2.19435	-0.07319	-23.4562
-0.0726	-2.1726	-0.07274	-23.1721
-0.07215	-2.15097	-0.07229	-22.8844
-0.0717	-2.13035	-0.07183	-22.5974
-0.07125	-2.10926	-0.07138	-22.3145
-0.0708	-2.0864	-0.07093	-22.0358
-0.07035	-2.06189	-0.07048	-21.7486
-0.0699	-2.0379	-0.07003	-21.4622
-0.06944	-2.01533	-0.06958	-21.2084
-0.06899	-1.99422	-0.06913	-20.9857
-0.06854	-1.97074	-0.06868	-20.7423
-0.06809	-1.94727	-0.06823	-20.4815
-0.06764	-1.92706	-0.06778	-20.2
-0.06719	-1.90657	-0.06733	-19.9138
-0.06674	-1.88526	-0.06688	-19.6489
-0.06629	-1.86369	-0.06643	-19.3992
-0.06584	-1.84172	-0.06598	-19.1625
-0.06539	-1.81995	-0.06553	-18.9401
-0.06493	-1.79984	-0.06508	-18.7214
-0.06448	-1.78073	-0.06463	-18.4854
-0.06403	-1.76043	-0.06418	-18.2481
-0.06358	-1.73937	-0.06373	-18.0009
-0.06313	-1.71887	-0.06328	-17.7491
-0.06268	-1.69865	-0.06283	-17.5277
-0.06223	-1.67835	-0.06238	-17.3099
-0.06178	-1.65873	-0.06193	-17.0842
-0.06133	-1.64044	-0.06148	-16.8576
-0.06088	-1.6228	-0.06102	-16.6559
-0.06043	-1.60456	-0.06057	-16.4786
-0.05997	-1.58542	-0.06012	-16.2667
-0.05952	-1.56719	-0.05967	-16.0529
-0.05907	-1.55015	-0.05922	-15.8586
-0.05862	-1.53171	-0.05877	-15.6583
-0.05817	-1.51275	-0.05832	-15.442
-0.05772	-1.49399	-0.05787	-15.2262
-0.05727	-1.47603	-0.05742	-15.0197
-0.05682	-1.45839	-0.05697	-14.8311
-0.05637	-1.44028	-0.05652	-14.6709
-0.05592	-1.41993	-0.05607	-14.493
-0.05547	-1.40115	-0.05562	-14.2848
-0.05501	-1.38427	-0.05517	-14.0917
-0.05456	-1.36643	-0.05472	-13.9325
-0.05411	-1.34928	-0.05427	-13.7598
-0.05366	-1.33209	-0.05382	-13.5655
-0.05321	-1.31464	-0.05337	-13.3872
-0.05276	-1.2977	-0.05292	-13.2151
-0.05231	-1.28141	-0.05247	-13.0327
-0.05186	-1.26543	-0.05202	-12.8595
-0.05141	-1.24966	-0.05157	-12.7152
-0.05096	-1.23397	-0.05112	-12.5724
-0.05051	-1.21732	-0.05067	-12.4143
-0.05005	-1.20101	-0.05021	-12.2519
-0.0496	-1.18507	-0.04976	-12.0984
-0.04915	-1.16909	-0.04931	-11.9472
-0.0487	-1.15323	-0.04886	-11.7904
-0.04825	-1.13687	-0.04841	-11.6241
-0.0478	-1.11994	-0.04796	-11.4665
-0.04735	-1.10343	-0.04751	-11.3231
-0.0469	-1.08769	-0.04706	-11.1826
-0.04645	-1.07186	-0.04661	-11.0355
-0.046	-1.05678	-0.04616	-10.8813
-0.04555	-1.04221	-0.04571	-10.7394
-0.04509	-1.02737	-0.04526	-10.6056
-0.04464	-1.01212	-0.04481	-10.4653
-0.04419	-0.9969	-0.04436	-10.3276
-0.04374	-0.98208	-0.04391	-10.2001
-0.04329	-0.96808	-0.04346	-10.0698
-0.04284	-0.95527	-0.04301	-9.94466
-0.04239	-0.94288	-0.04256	-9.81238
-0.04194	-0.92972	-0.04211	-9.68215
-0.04149	-0.91575	-0.04166	-9.5622
-0.04104	-0.90268	-0.04121	-9.43703
-0.04059	-0.88963	-0.04076	-9.30847
-0.04013	-0.87675	-0.04031	-9.19023
-0.03968	-0.86559	-0.03986	-9.08335
-0.03923	-0.85467	-0.0394	-8.97755
-0.03878	-0.84273	-0.03895	-8.8697
-0.03833	-0.82971	-0.0385	-8.75673
-0.03788	-0.81609	-0.03805	-8.64019
-0.03743	-0.80322	-0.0376	-8.51971
-0.03698	-0.79185	-0.03715	-8.40294
-0.03653	-0.78072	-0.0367	-8.29786
-0.03608	-0.76985	-0.03625	-8.19158
-0.03563	-0.75888	-0.0358	-8.0934
-0.03517	-0.74761	-0.03535	-8.00146
-0.03472	-0.73615	-0.0349	-7.90922
-0.03427	-0.72482	-0.03445	-7.81367
-0.03382	-0.71298	-0.034	-7.71598
-0.03337	-0.70034	-0.03355	-7.60902
-0.03292	-0.68914	-0.0331	-7.50751
-0.03247	-0.67979	-0.03265	-7.41816
-0.03202	-0.67092	-0.0322	-7.32948
-0.03157	-0.65798	-0.03175	-7.2351
-0.03112	-0.64481	-0.0313	-7.14177
-0.03066	-0.63448	-0.03085	-7.05387
-0.03021	-0.62416	-0.0304	-6.96644
-0.02976	-0.61372	-0.02995	-6.87854
-0.02931	-0.60335	-0.0295	-6.79773
-0.02886	-0.59426	-0.02905	-6.72515
-0.02841	-0.58573	-0.02859	-6.64258
-0.02796	-0.57747	-0.02814	-6.54813
-0.02751	-0.56903	-0.02769	-6.46623
-0.02706	-0.56015	-0.02724	-6.40062
-0.02661	-0.54979	-0.02679	-6.32556
-0.02616	-0.53931	-0.02634	-6.23395
-0.0257	-0.52969	-0.02589	-6.15962
-0.02525	-0.52044	-0.02544	-6.10108
-0.0248	-0.51154	-0.02499	-6.03395
-0.02435	-0.50287	-0.02454	-5.95824
-0.0239	-0.49407	-0.02409	-5.88512
-0.02345	-0.48508	-0.02364	-5.82036
-0.023	-0.47747	-0.02319	-5.76091
-0.02255	-0.47064	-0.02274	-5.70483
-0.0221	-0.46284	-0.02229	-5.64018
-0.02165	-0.4543	-0.02184	-5.56825
-0.0212	-0.44571	-0.02139	-5.50323
-0.02074	-0.43761	-0.02094	-5.44373
-0.02029	-0.42975	-0.02049	-5.37804
-0.01984	-0.42155	-0.02004	-5.31118
-0.01939	-0.41351	-0.01959	-5.25538
-0.01894	-0.40572	-0.01914	-5.20101
-0.01849	-0.3983	-0.01869	-5.13542
-0.01804	-0.391	-0.01823	-5.07229
-0.01759	-0.38396	-0.01778	-5.01913
-0.01714	-0.37687	-0.01733	-4.96677
-0.01669	-0.36948	-0.01688	-4.91838
-0.01624	-0.36194	-0.01643	-4.87244
-0.01578	-0.35414	-0.01598	-4.82055
-0.01533	-0.34609	-0.01553	-4.76192
-0.01488	-0.33843	-0.01508	-4.71458
-0.01443	-0.33072	-0.01463	-4.6779
-0.01398	-0.32277	-0.01418	-4.63856
-0.01353	-0.31601	-0.01373	-4.58646
-0.01308	-0.30906	-0.01328	-4.53202
-0.01263	-0.30188	-0.01283	-4.48591
-0.01218	-0.29427	-0.01238	-4.44565
-0.01173	-0.28708	-0.01193	-4.40438
-0.01128	-0.28034	-0.01148	-4.36116
-0.01082	-0.27369	-0.01103	-4.31582
-0.01037	-0.26738	-0.01058	-4.27395
-0.00992	-0.26116	-0.01013	-4.23873
-0.00947	-0.25518	-0.00968	-4.20043
-0.00902	-0.24928	-0.00923	-4.15681
-0.00857	-0.24292	-0.00878	-4.11397
-0.00812	-0.23606	-0.00833	-4.0756
-0.00767	-0.22931	-0.00788	-4.03557
-0.00722	-0.22308	-0.00742	-3.9952
-0.00677	-0.21702	-0.00697	-3.95839
-0.00632	-0.21137	-0.00652	-3.92469
-0.00586	-0.20565	-0.00607	-3.89411
-0.00541	-0.19979	-0.00562	-3.86173
-0.00496	-0.19355	-0.00517	-3.82241
-0.00451	-0.18764	-0.00472	-3.78569
-0.00406	-0.1822	-0.00427	-3.75656
-0.00361	-0.17685	-0.00382	-3.72964
-0.00316	-0.17194	-0.00337	-3.70041
-0.00271	-0.16754	-0.00292	-3.6677
-0.00226	-0.16276	-0.00247	-3.63318
-0.00181	-0.15707	-0.00202	-3.60199
-0.00136	-0.15194	-0.00157	-3.5772
-0.000904174	-0.14691	-0.00112	-3.55479
-0.000453253	-0.14162	-0.000668696	-3.53161
-2.33233e-06	-0.13627	-0.000218279	-3.50362
0.000448589	-0.13102	0.000232139	-3.47014
0.00089951	-0.12586	0.000682557	-3.44116
0.00135	-0.12102	0.00113	-3.41799
0.0018	-0.11674	0.00158	-3.39107
0.00225	-0.1125	0.00203	-3.3599
0.0027	-0.10774	0.00248	-3.3327
0.00315	-0.10262	0.00293	-3.30726
0.00361	-0.09794	0.00339	-3.28036
0.00406	-0.0935	0.00384	-3.25464
0.00451	-0.08912	0.00429	-3.23062
0.00496	-0.08472	0.00474	-3.20736
0.00541	-0.08013	0.00519	-3.18703
0.00586	-0.07508	0.00564	-3.16849
0.00631	-0.06986	0.00609	-3.14863
0.00676	-0.06511	0.00654	-3.12569
0.00721	-0.06078	0.00699	-3.09617
0.00766	-0.05687	0.00744	-3.06752
0.00811	-0.05314	0.00789	-3.05025
0.00857	-0.04875	0.00834	-3.03719
0.00902	-0.04446	0.00879	-3.01714
0.00947	-0.04063	0.00924	-3.00055
0.00992	-0.03699	0.00969	-2.98436
0.01037	-0.03337	0.01014	-2.95618
0.01082	-0.03012	0.01059	-2.93049
0.01127	-0.02715	0.01104	-2.9151
0.01172	-0.02398	0.01149	-2.89823
0.01217	-0.02026	0.01194	-2.88002
0.01262	-0.01648	0.01239	-2.8658
0.01307	-0.013	0.01284	-2.84765
0.01353	-0.00962	0.01329	-2.82759
0.01398	-0.00586	0.01374	-2.8082
0.01443	-0.00274	0.0142	-2.78938
0.01488	-0.00151	0.01465	-2.77183
0.01533	-0.000558859	0.0151	-2.758
0.01578	0.00237	0.01555	-2.74824
0.01623	0.00612	0.016	-2.73816
0.01668	0.00971	0.01645	-2.7221
0.01713	0.01323	0.0169	-2.69873
0.01758	0.016	0.01735	-2.67868
0.01803	0.01845	0.0178	-2.66407
0.01849	0.02107	0.01825	-2.65163
0.01894	0.02413	0.0187	-2.63747
0.01939	0.0272	0.01915	-2.62298
0.01984	0.02991	0.0196	-2.60906
0.02029	0.03247	0.02005	-2.59095
0.02074	0.03503	0.0205	-2.56934
0.02119	0.03785	0.02095	-2.55792
0.02164	0.04081	0.0214	-2.55548
0.02209	0.04381	0.02185	-2.54863
0.02254	0.04679	0.0223	-2.53604
0.02299	0.04944	0.02275	-2.51844
0.02345	0.05173	0.0232	-2.4982
0.0239	0.05401	0.02365	-2.48319
0.02435	0.0565	0.0241	-2.46795
0.0248	0.05924	0.02455	-2.45042
0.02525	0.06195	0.02501	-2.43484
0.0257	0.0643	0.02546	-2.4247
0.02615	0.06656	0.02591	-2.42038
0.0266	0.06816	0.02636	-2.41228
0.02705	0.06987	0.02681	-2.39878
0.0275	0.07196	0.02726	-2.38618
0.02795	0.07413	0.02771	-2.37454
0.02841	0.07561	0.02816	-2.36276
0.02886	0.07638	0.02861	-2.34732
0.02931	0.0772	0.02906	-2.33195
0.02976	0.07856	0.02951	-2.32106
0.03021	0.08016	0.02996	-2.31305
0.03066	0.08256	0.03041	-2.29746
0.03111	0.08502	0.03086	-2.2774
0.03156	0.0872	0.03131	-2.27311
0.03201	0.08946	0.03176	-2.27215
0.03246	0.09176	0.03221	-2.26369
0.03291	0.094	0.03266	-2.25271
0.03337	0.09579	0.03311	-2.24311
0.03382	0.09663	0.03356	-2.23106
0.03427	0.09704	0.03401	-2.21733
0.03472	0.09795	0.03446	-2.20591
0.03517	0.09937	0.03491	-2.19734
0.03562	0.10089	0.03536	-2.19006
0.03607	0.10262	0.03582	-2.18129
0.03652	0.10462	0.03627	-2.17201
0.03697	0.10665	0.03672	-2.16186
0.03742	0.10826	0.03717	-2.15068
0.03788	0.10942	0.03762	-2.14015
0.03833	0.11064	0.03807	-2.13073
0.03878	0.11212	0.03852	-2.12279
0.03923	0.11358	0.03897	-2.11079
0.03968	0.11509	0.03942	-2.08727
0.04013	0.11664	0.03987	-2.07233
0.04058	0.11809	0.04032	-2.07456
0.04103	0.11977	0.04077	-2.07
0.04148	0.12154	0.04122	-2.05972
0.04193	0.12303	0.04167	-2.04873
0.04238	0.12409	0.04212	-2.0393
0.04284	0.12515	0.04257	-2.03181
0.04329	0.12638	0.04302	-2.02606
0.04374	0.12753	0.04347	-2.02107
0.04419	0.12854	0.04392	-2.0128
0.04464	0.1298	0.04437	-1.99507
0.04509	0.13134	0.04482	-1.97996
0.04554	0.13251	0.04527	-1.97613
0.04599	0.13348	0.04572	-1.96994
0.04644	0.1343	0.04617	-1.9583
0.04689	0.13489	0.04663	-1.95159
0.04734	0.13592	0.04708	-1.94643
0.0478	0.13767	0.04753	-1.93576
0.04825	0.13946	0.04798	-1.92481
0.0487	0.14066	0.04843	-1.9181
0.04915	0.14191	0.04888	-1.91082
0.0496	0.14303	0.04933	-1.90349
0.05005	0.14395	0.04978	-1.89731
0.0505	0.14535	0.05023	-1.88938
0.05095	0.14733	0.05068	-1.88093
0.0514	0.14905	0.05113	-1.87349
0.05185	0.15007	0.05158	-1.86727
0.0523	0.15103	0.05203	-1.86021
0.05276	0.15212	0.05248	-1.84987
0.05321	0.15334	0.05293	-1.83858
0.05366	0.15481	0.05338	-1.83058
0.05411	0.15608	0.05383	-1.82283
0.05456	0.1573	0.05428	-1.81197
0.05501	0.15869	0.05473	-1.80443
0.05546	0.16014	0.05518	-1.80522
0.05591	0.16145	0.05563	-1.80364
0.05636	0.1626	0.05608	-1.7967
0.05681	0.16367	0.05653	-1.78717
0.05726	0.1649	0.05698	-1.77652
0.05772	0.16701	0.05744	-1.76249
0.05817	0.16941	0.05789	-1.75327
0.05862	0.17065	0.05834	-1.74986
0.05907	0.17085	0.05879	-1.72993
0.05952	0.17126	0.05924	-1.71189
0.05997	0.17244	0.05969	-1.70672
0.06042	0.1738	0.06014	-1.70124
0.06087	0.17482	0.06059	-1.69601
0.06132	0.17569	0.06104	-1.69089
0.06177	0.17687	0.06149	-1.68488
0.06222	0.17821	0.06194	-1.67886
0.06268	0.17942	0.06239	-1.67198
0.06313	0.18053	0.06284	-1.66119
0.06358	0.18162	0.06329	-1.64905
0.06403	0.18271	0.06374	-1.64031
0.06448	0.18424	0.06419	-1.63279
0.06493	0.18627	0.06464	-1.62031
0.06538	0.18821	0.06509	-1.6123
0.06583	0.18971	0.06554	-1.61163
0.06628	0.19108	0.06599	-1.60952
0.06673	0.19238	0.06644	-1.59675
0.06718	0.19366	0.06689	-1.57952
0.06764	0.19545	0.06734	-1.56794
0.06809	0.19751	0.06779	-1.55817
0.06854	0.19894	0.06825	-1.54946
0.06899	0.19981	0.0687	-1.54479
0.06944	0.2009	0.06915	-1.54166
0.06989	0.20302	0.0696	-1.53745
0.07034	0.20541	0.07005	-1.52576
0.07079	0.20824	0.0705	-1.50619
0.07124	0.21101	0.07095	-1.48993
0.07169	0.21185	0.0714	-1.4797
0.07215	0.21254	0.07185	-1.47161
0.0726	0.21397	0.0723	-1.46365
0.07305	0.21576	0.07275	-1.45627
0.0735	0.21738	0.0732	-1.4496
0.07395	0.21881	0.07365	-1.44469
0.0744	0.22039	0.0741	-1.44079
0.07485	0.22222	0.07455	-1.43435
0.0753	0.22382	0.075	-1.42215
0.07575	0.22567	0.07545	-1.40507
0.0762	0.22786	0.0759	-1.38824
0.07665	0.2303	0.07635	-1.37764
0.07711	0.23273	0.0768	-1.37212
0.07756	0.23473	0.07725	-1.36091
0.07801	0.23639	0.0777	-1.35582
0.07846	0.23789	0.07815	-1.34431
0.07891	0.23947	0.0786	-1.31864
0.07936	0.24153	0.07906	-1.31034
0.07981	0.24446	0.07951	-1.30802
0.08026	0.24742	0.07996	-1.29851
0.08071	0.25006	0.08041	-1.29173
0.08116	0.25251	0.08086	-1.27663
0.08161	0.25445	0.08131	-1.25667
0.08207	0.25626	0.08176	-1.24749
0.08252	0.25845	0.08221	-1.23761
0.08297	0.26112	0.08266	-1.22418
0.08342	0.26394	0.08311	-1.21175
0.08387	0.26685	0.08356	-1.19903
0.08432	0.2697	0.08401	-1.18913
0.08477	0.2722	0.08446	-1.18387
0.08522	0.27469	0.08491	-1.18124
0.08567	0.27781	0.08536	-1.17337
0.08612	0.28113	0.08581	-1.16017
0.08657	0.28414	0.08626	-1.14393
0.08703	0.28677	0.08671	-1.12845
0.08748	0.28928	0.08716	-1.11665
0.08793	0.29214	0.08761	-1.09848
0.08838	0.29535	0.08806	-1.08142
0.08883	0.29899	0.08851	-1.06779
0.08928	0.30261	0.08896	-1.05698
0.08973	0.30622	0.08941	-1.04238
0.09018	0.30985	0.08987	-1.0266
0.09063	0.31336	0.09032	-1.01638
0.09108	0.31684	0.09077	-1.00686
0.09153	0.32026	0.09122	-0.99526
0.09199	0.32363	0.09167	-0.98334
0.09244	0.32729	0.09212	-0.97172
0.09289	0.33128	0.09257	-0.9579
0.09334	0.33525	0.09302	-0.9397
0.09379	0.33894	0.09347	-0.92151
0.09424	0.34246	0.09392	-0.90513
0.09469	0.34602	0.09437	-0.89067
0.09514	0.34988	0.09482	-0.87671
0.09559	0.35406	0.09527	-0.85695
0.09604	0.35842	0.09572	-0.83516
0.09649	0.36285	0.09617	-0.81907
0.09695	0.36729	0.09662	-0.80577
0.0974	0.37188	0.09707	-0.7927
0.09785	0.37716	0.09752	-0.77644
0.0983	0.38225	0.09797	-0.75621
0.09875	0.38661	0.09842	-0.7305
0.0992	0.39099	0.09887	-0.70599
0.09965	0.39607	0.09932	-0.68711
0.1001	0.40157	0.09977	-0.64667
0.10055	0.40705	0.10022	-0.62393
0.101	0.41267	0.10068	-0.61982
0.10145	0.41835	0.10113	-0.59977
0.10191	0.42408	0.10158	-0.57115
0.10236	0.42987	0.10203	-0.54217
0.10281	0.43588	0.10248	-0.51302
0.10326	0.44189	0.10293	-0.48695
0.10371	0.44789	0.10338	-0.46271
0.10416	0.45408	0.10383	-0.43819
0.10461	0.46053	0.10428	-0.41462
0.10506	0.46746	0.10473	-0.39234
0.10551	0.47417	0.10518	-0.37161
0.10596	0.48096	0.10563	-0.34236
0.10642	0.48812	0.10608	-0.30252
0.10687	0.49512	0.10653	-0.26838
0.10732	0.50202	0.10698	-0.24108
0.10777	0.50971	0.10743	-0.21824
0.10822	0.51835	0.10788	-0.19397
0.10867	0.52638	0.10833	-0.16303
0.10912	0.53392	0.10878	-0.11653
0.10957	0.54165	0.10923	-0.05571
0.11002	0.55037	0.10968	-0.02372
0.11047	0.55925	0.11013	-0.00309
0.11092	0.56811	0.11058	0.03061
0.11138	0.57717	0.11103	0.06853
0.11183	0.58688	0.11149	0.10521
0.11228	0.59691	0.11194	0.14043
0.11273	0.60653	0.11239	0.17212
0.11318	0.61634	0.11284	0.20336
0.11363	0.62723	0.11329	0.24544
0.11408	0.63925	0.11374	0.29604
0.11453	0.65018	0.11419	0.35112
0.11498	0.65998	0.11464	0.40243
0.11543	0.66993	0.11509	0.44845
0.11588	0.6824	0.11554	0.4947
0.11634	0.69501	0.11599	0.54659
0.11679	0.70751	0.11644	0.60576
0.11724	0.7215	0.11689	0.66698
0.11769	0.73556	0.11734	0.72855
0.11814	0.74888	0.11779	0.79015
0.11859	0.76247	0.11824	0.85111
0.11904	0.77642	0.11869	0.91771
0.11949	0.79043	0.11914	0.99343
0.11994	0.80591	0.11959	1.07833
0.12039	0.82225	0.12004	1.16348
0.12084	0.83949	0.12049	1.25059
0.1213	0.85825	0.12094	1.34254
0.12175	0.87896	0.12139	1.4388
0.1222	0.90343	0.12184	1.53986
0.12265	0.92693	0.1223	1.64697
0.1231	0.95043	0.12275	1.90294
0.12355	0.97424	0.1232	2.05833
