# Supplementary material for: Ultrafine nanoporous intermetallic catalysts by high-temperature liquid metal dealloying for electrochemical hydrogen production
Source: Nat Commun. 2022 Sep 2;13:5157. doi: 10.1038/s41467-022-32768-1 (PMC9440032; doi:10.1038/s41467-022-32768-1)
Supplement: Supplementary file 5 — Source Data [file 41467_2022_32768_MOESM5_ESM.zip › Source Data/Supplementary Figure 5.xlsx]

## Sheet: Supplementary Figure 5b
Tensile strain-1	Tensile Stress (MPa)-1	Tensile strain-2	Tensile Stress (MPa)-2	Tensile strain-3	Tensile Stress (MPa)-3
6.57895e-05	-0.00652	6.57895e-05	0.000329547	3.28947e-05	0.000301467
0.000164474	-0.00652	0.000164474	0.000344912	0.000164474	0.000312063
0.000296053	-0.00637	0.000263158	0.000567966	0.000263158	0.000487434
0.000394737	-0.0056	0.000361842	0.00158	0.000361842	0.00137
0.000526316	-0.00364	0.000493421	0.00388	0.000493421	0.00351
0.000625	-0.000391461	0.000592105	0.00728	0.000625	0.00669
0.000723684	0.00372	0.000723684	0.01122	0.000690789	0.01036
0.000855263	0.00807	0.000822368	0.01534	0.000789474	0.01423
0.000953947	0.01224	0.000921053	0.01948	0.000921053	0.01814
0.00105	0.01628	0.00105	0.0238	0.00102	0.02192
0.00118	0.02036	0.00115	0.0283	0.00112	0.02558
0.00128	0.02443	0.00125	0.03275	0.00125	0.02929
0.00141	0.02837	0.00141	0.037	0.00135	0.03318
0.00151	0.0323	0.00148	0.04113	0.00148	0.03722
0.00161	0.03637	0.00161	0.04531	0.00161	0.04138
0.00171	0.04044	0.00174	0.04961	0.00168	0.04565
0.00184	0.04432	0.00181	0.05389	0.00181	0.04996
0.00194	0.0481	0.00191	0.05794	0.00191	0.05422
0.00204	0.05194	0.00204	0.0618	0.00201	0.05836
0.00217	0.05589	0.00214	0.0657	0.00214	0.06236
0.00227	0.05981	0.00224	0.0697	0.00224	0.06625
0.00237	0.06354	0.00237	0.07368	0.00237	0.0701
0.00247	0.06712	0.00247	0.0775	0.0025	0.07392
0.0026	0.07078	0.00257	0.08126	0.0026	0.07776
0.0027	0.07459	0.00266	0.08509	0.00266	0.08166
0.00283	0.07845	0.0028	0.08902	0.0028	0.08566
0.00296	0.08234	0.00289	0.09306	0.00289	0.08974
0.00303	0.08627	0.00306	0.0971	0.00299	0.0938
0.00316	0.09024	0.00313	0.1012	0.00313	0.09783
0.00329	0.09414	0.00322	0.10554	0.00322	0.10187
0.00339	0.09781	0.00336	0.11003	0.00332	0.1059
0.00349	0.10141	0.00345	0.11442	0.00345	0.10987
0.00359	0.10515	0.00355	0.11867	0.00355	0.11388
0.00368	0.10902	0.00368	0.12292	0.00365	0.11793
0.00382	0.11283	0.00382	0.12725	0.00378	0.12204
0.00391	0.1165	0.00388	0.13156	0.00388	0.12635
0.00405	0.12018	0.00405	0.13577	0.00398	0.13079
0.00414	0.12399	0.00411	0.13996	0.00414	0.13515
0.00428	0.12788	0.00424	0.14431	0.00421	0.1394
0.00434	0.13166	0.00434	0.14879	0.00431	0.14361
0.00447	0.1353	0.00444	0.15323	0.00444	0.14783
0.00457	0.13895	0.00457	0.1576	0.00454	0.15205
0.00467	0.14272	0.00467	0.16202	0.00464	0.15632
0.0048	0.14654	0.00477	0.1665	0.00477	0.16067
0.0049	0.15029	0.00487	0.17096	0.00487	0.16501
0.005	0.15399	0.005	0.17535	0.00497	0.16927
0.00513	0.15779	0.0051	0.17977	0.0051	0.1736
0.00523	0.1617	0.0052	0.18425	0.0052	0.17811
0.00533	0.16563	0.00533	0.1888	0.0053	0.1826
0.00546	0.16955	0.00543	0.19332	0.00543	0.18694
0.00556	0.17345	0.00553	0.19783	0.00553	0.19127
0.00569	0.17734	0.00566	0.20251	0.00563	0.19577
0.00579	0.18117	0.00579	0.2074	0.00576	0.20033
0.00589	0.18489	0.00586	0.2123	0.00586	0.20475
0.00599	0.18861	0.00602	0.21712	0.00595	0.20913
0.00612	0.19248	0.00609	0.22186	0.00609	0.21364
0.00625	0.19645	0.00618	0.22653	0.00618	0.21826
0.00632	0.20038	0.00632	0.23114	0.00628	0.22296
0.00645	0.20417	0.00641	0.23577	0.00645	0.22775
0.00655	0.20792	0.00651	0.24054	0.00651	0.23253
0.00668	0.21174	0.00664	0.24535	0.00661	0.23731
0.00678	0.21557	0.00674	0.25006	0.00674	0.24213
0.00688	0.21932	0.00688	0.25472	0.00684	0.24687
0.00697	0.22307	0.00697	0.25942	0.00694	0.25147
0.00711	0.22691	0.00707	0.26417	0.00707	0.25614
0.0072	0.23081	0.00717	0.26889	0.00717	0.26096
0.0073	0.23466	0.0073	0.27352	0.00727	0.26579
0.00743	0.23836	0.0074	0.27812	0.0074	0.27052
0.00753	0.24203	0.0075	0.28281	0.0075	0.27518
0.00763	0.24586	0.00763	0.28756	0.00763	0.2799
0.00776	0.2498	0.00773	0.29223	0.00776	0.28474
0.00786	0.25368	0.00783	0.2968	0.00786	0.28957
0.00799	0.25759	0.00796	0.30134	0.00793	0.29427
0.00809	0.2616	0.00806	0.30595	0.00806	0.29892
0.00819	0.26563	0.00819	0.31074	0.00816	0.30365
0.00829	0.26954	0.00829	0.31561	0.00826	0.30842
0.00842	0.27331	0.00842	0.32044	0.00839	0.31306
0.00855	0.27705	0.00849	0.32529	0.00849	0.31755
0.00865	0.28086	0.00862	0.33017	0.00859	0.32206
0.00878	0.28465	0.00872	0.33494	0.00872	0.32677
0.00885	0.28833	0.00882	0.33955	0.00882	0.3316
0.00898	0.29199	0.00895	0.34415	0.00891	0.33644
0.00908	0.29575	0.00905	0.34887	0.00905	0.34133
0.00918	0.29959	0.00918	0.3536	0.00914	0.34631
0.00931	0.30336	0.00931	0.35821	0.00928	0.35122
0.00944	0.307	0.00941	0.36277	0.00941	0.356
0.00951	0.31063	0.00947	0.36739	0.00947	0.36071
0.00964	0.31435	0.00961	0.37213	0.00961	0.36546
0.00974	0.31811	0.0097	0.3769	0.0097	0.37025
0.00984	0.32178	0.0098	0.38156	0.0098	0.37505
0.00993	0.32535	0.00993	0.38613	0.00993	0.37981
0.01003	0.32896	0.01003	0.39076	0.01003	0.38448
0.01016	0.33265	0.01013	0.39547	0.01013	0.38914
0.01026	0.33635	0.01026	0.40008	0.01023	0.39381
0.01039	0.34	0.01036	0.40449	0.01036	0.39851
0.01049	0.34365	0.01046	0.4089	0.01046	0.40318
0.01059	0.3474	0.01059	0.41349	0.01056	0.40781
0.01072	0.3513	0.01072	0.41816	0.01069	0.41241
0.01082	0.35531	0.01082	0.42281	0.01079	0.41699
0.01095	0.35931	0.01092	0.42752	0.01089	0.42157
0.01105	0.3633	0.01105	0.43237	0.01102	0.4262
0.01115	0.36727	0.01112	0.43726	0.01112	0.43084
0.01125	0.37118	0.01125	0.442	0.01122	0.43543
0.01141	0.37508	0.01135	0.44655	0.01135	0.43994
0.01148	0.37909	0.01145	0.45111	0.01145	0.44446
0.01158	0.38319	0.01158	0.4558	0.01155	0.44919
0.01171	0.38723	0.01168	0.46051	0.01168	0.4541
0.01181	0.39118	0.01178	0.46512	0.01178	0.45897
0.01191	0.39507	0.01191	0.46967	0.01191	0.46375
0.01204	0.39899	0.01201	0.47427	0.01201	0.4685
0.01214	0.40298	0.01211	0.47891	0.01211	0.47325
0.01224	0.40691	0.01227	0.4835	0.0122	0.47796
0.01237	0.41074	0.01234	0.48802	0.01237	0.48264
0.01247	0.41454	0.01243	0.49253	0.01243	0.48733
0.01257	0.4184	0.01257	0.49703	0.01257	0.49208
0.0127	0.42228	0.01266	0.50154	0.01266	0.49682
0.0128	0.42612	0.01276	0.506	0.0128	0.50149
0.01289	0.42996	0.01289	0.51039	0.01289	0.50611
0.01303	0.43377	0.01299	0.51478	0.01299	0.51082
0.01313	0.43757	0.01309	0.51927	0.01309	0.51559
0.01326	0.44153	0.01322	0.52388	0.01322	0.52026
0.01336	0.44564	0.01332	0.52847	0.01332	0.52486
0.01345	0.44973	0.01342	0.53307	0.01342	0.5295
0.01355	0.45374	0.01359	0.53774	0.01352	0.53423
0.01368	0.45771	0.01365	0.54243	0.01365	0.5389
0.01382	0.46166	0.01375	0.54709	0.01375	0.54338
0.01391	0.46561	0.01391	0.55177	0.01385	0.54782
0.01401	0.46959	0.01398	0.55644	0.01398	0.55241
0.01411	0.47363	0.01408	0.56105	0.01411	0.55714
0.01421	0.47767	0.01421	0.56565	0.01418	0.56184
0.01434	0.48167	0.01431	0.57023	0.01434	0.56657
0.01444	0.48563	0.01441	0.57482	0.01441	0.57142
0.01454	0.48955	0.01454	0.57941	0.01451	0.57625
0.01467	0.49346	0.01464	0.58395	0.01464	0.58101
0.01477	0.4974	0.01474	0.58848	0.01474	0.58567
0.0149	0.50136	0.01487	0.59301	0.01484	0.59025
0.015	0.50529	0.01497	0.59754	0.01497	0.5949
0.0151	0.50915	0.01507	0.60204	0.01507	0.59964
0.0152	0.513	0.0152	0.6065	0.0152	0.60437
0.01533	0.51688	0.0153	0.61098	0.01533	0.60899
0.01543	0.52079	0.01539	0.61553	0.01539	0.61357
0.01553	0.52469	0.01553	0.62002	0.01553	0.61821
0.01566	0.52856	0.01563	0.6244	0.01563	0.62291
0.01576	0.53243	0.01572	0.62878	0.01576	0.62757
0.01586	0.53631	0.01586	0.63325	0.01586	0.63213
0.01599	0.54032	0.01595	0.63774	0.01595	0.63662
0.01609	0.54439	0.01609	0.64221	0.01605	0.64117
0.01622	0.54837	0.01618	0.64672	0.01615	0.64575
0.01632	0.55232	0.01632	0.65126	0.01628	0.65023
0.01641	0.5563	0.01638	0.65589	0.01638	0.65459
0.01655	0.56027	0.01651	0.66053	0.01648	0.65905
0.01664	0.56415	0.01664	0.66501	0.01661	0.66371
0.01674	0.56798	0.01671	0.66936	0.01671	0.6683
0.01684	0.57189	0.01684	0.67382	0.01681	0.67272
0.01697	0.57588	0.01697	0.67841	0.01694	0.67722
0.01707	0.57981	0.01704	0.68298	0.01704	0.68193
0.0172	0.58365	0.01717	0.68744	0.01714	0.68674
0.0173	0.58753	0.01727	0.69184	0.01727	0.69149
0.0174	0.59148	0.01737	0.69627	0.0174	0.69615
0.01753	0.59539	0.0175	0.70082	0.01747	0.70071
0.01763	0.59922	0.0176	0.70539	0.0176	0.70523
0.01773	0.60308	0.01773	0.70985	0.0177	0.70978
0.01783	0.60698	0.01783	0.71427	0.0178	0.71433
0.01796	0.61085	0.01793	0.71877	0.01793	0.71889
0.01806	0.61468	0.01803	0.72332	0.01803	0.72345
0.01816	0.61851	0.01816	0.72776	0.01813	0.72795
0.01829	0.62228	0.01826	0.73208	0.01829	0.73247
0.01839	0.62603	0.01836	0.73648	0.01836	0.73703
0.01849	0.62995	0.01849	0.741	0.01845	0.74159
0.01862	0.63401	0.01859	0.74548	0.01859	0.74612
0.01875	0.63803	0.01868	0.74997	0.01868	0.7506
0.01882	0.64196	0.01882	0.75459	0.01878	0.75503
0.01895	0.64592	0.01891	0.75927	0.01891	0.75943
0.01905	0.64984	0.01901	0.76391	0.01901	0.76381
0.01914	0.65362	0.01918	0.7685	0.01911	0.76816
0.01928	0.65735	0.01928	0.77299	0.01924	0.77251
0.01938	0.66118	0.01934	0.77743	0.01934	0.77691
0.01947	0.66513	0.01947	0.78189	0.01944	0.78136
0.01961	0.66903	0.01957	0.78636	0.01957	0.78593
0.0197	0.67283	0.01967	0.79085	0.01967	0.79058
0.0198	0.67667	0.0198	0.79535	0.01977	0.79517
0.01993	0.68059	0.01993	0.79982	0.0199	0.79975
0.02003	0.68449	0.02	0.80429	0.02	0.8043
0.02013	0.68831	0.02013	0.80875	0.0201	0.80873
0.02026	0.6921	0.02023	0.81322	0.02023	0.81311
0.02036	0.69593	0.02036	0.81771	0.02033	0.81758
0.02046	0.6998	0.02046	0.82222	0.02043	0.82215
0.02059	0.70359	0.02056	0.82671	0.02056	0.82668
0.02069	0.70727	0.02066	0.83117	0.02066	0.83106
0.02079	0.71096	0.02079	0.83559	0.02079	0.83539
0.02092	0.71476	0.02089	0.83992	0.02089	0.83988
0.02102	0.71861	0.02099	0.84427	0.02099	0.8445
0.02112	0.72248	0.02112	0.8487	0.02109	0.84896
0.02125	0.72647	0.02122	0.85314	0.02122	0.85323
0.02135	0.73053	0.02132	0.85762	0.02132	0.85752
0.02145	0.73455	0.02145	0.86228	0.02141	0.86194
0.02158	0.73846	0.02155	0.86697	0.02155	0.8664
0.02168	0.74227	0.02164	0.87156	0.02164	0.87079
0.02178	0.7461	0.02178	0.87613	0.02174	0.87509
0.02191	0.75001	0.02188	0.88072	0.02188	0.8794
0.02201	0.75397	0.02197	0.88526	0.02201	0.88383
0.02211	0.7579	0.02214	0.88976	0.02207	0.88841
0.02224	0.76179	0.02224	0.89432	0.02224	0.89307
0.02234	0.76569	0.0223	0.89892	0.0223	0.89767
0.02243	0.76956	0.02243	0.90343	0.02243	0.90227
0.02257	0.77343	0.02253	0.90781	0.02253	0.90686
0.02266	0.77731	0.02263	0.91221	0.02263	0.91136
0.02276	0.78117	0.02276	0.91672	0.02273	0.91577
0.02289	0.78494	0.02286	0.92127	0.02286	0.92027
0.02299	0.78861	0.02296	0.92571	0.02296	0.9249
0.02309	0.79224	0.02309	0.93002	0.02306	0.92952
0.02322	0.79595	0.02319	0.93434	0.02322	0.93402
0.02332	0.79977	0.02329	0.93878	0.02332	0.93846
0.02345	0.8036	0.02339	0.94324	0.02342	0.94296
0.02355	0.80734	0.02352	0.94759	0.02352	0.94749
0.02368	0.81106	0.02362	0.95187	0.02362	0.95198
0.02375	0.81498	0.02375	0.95616	0.02372	0.95643
0.02388	0.81905	0.02385	0.96057	0.02385	0.96092
0.02401	0.82307	0.02395	0.96521	0.02395	0.96542
0.02411	0.82697	0.02408	0.96992	0.02405	0.96989
0.02421	0.83085	0.02418	0.97453	0.02418	0.97433
0.02431	0.83477	0.02431	0.97912	0.02428	0.97882
0.02444	0.8387	0.02441	0.9837	0.02438	0.98339
0.02454	0.84256	0.02451	0.9882	0.02451	0.9879
0.02464	0.84643	0.02464	0.99265	0.02461	0.99235
0.02477	0.85038	0.02474	0.99717	0.0247	0.99692
0.02487	0.85439	0.02484	1.00176	0.02484	1.0016
0.02497	0.85835	0.02493	1.0063	0.02493	1.0063
0.02507	0.8622	0.0251	1.01077	0.02507	1.01096
0.0252	0.86603	0.0252	1.01523	0.02516	1.01555
0.0253	0.86993	0.02526	1.01974	0.02526	1.02007
0.02539	0.87387	0.02539	1.02427	0.02536	1.02454
0.02553	0.87772	0.02549	1.02874	0.02549	1.029
0.02563	0.8815	0.02559	1.0331	0.02559	1.03349
0.02572	0.88532	0.02569	1.03746	0.02569	1.03805
0.02586	0.88925	0.02582	1.04188	0.02582	1.04261
0.02595	0.89318	0.02592	1.04634	0.02595	1.0471
0.02605	0.89697	0.02605	1.05072	0.02602	1.05156
0.02618	0.90065	0.02615	1.055	0.02618	1.05606
0.02628	0.90443	0.02625	1.05934	0.02625	1.06065
0.02641	0.90846	0.02638	1.06386	0.02635	1.06523
0.02651	0.91257	0.02648	1.06838	0.02648	1.06969
0.02661	0.91652	0.02658	1.07283	0.02658	1.07409
0.02671	0.92039	0.02671	1.07735	0.02668	1.07855
0.02684	0.9243	0.02681	1.08193	0.02681	1.08303
0.02694	0.92822	0.02694	1.0865	0.02691	1.08744
0.02704	0.93207	0.02707	1.091	0.02701	1.09179
0.02717	0.93589	0.02714	1.09541	0.02714	1.09615
0.02727	0.93976	0.02727	1.09977	0.02724	1.10057
0.02737	0.94365	0.02737	1.10418	0.02737	1.10518
0.02753	0.94749	0.02747	1.10859	0.02747	1.10994
0.02763	0.95127	0.02757	1.11297	0.02757	1.11461
0.0277	0.95507	0.0277	1.11738	0.02766	1.11917
0.02783	0.95894	0.0278	1.12182	0.0278	1.1238
0.02793	0.96283	0.02789	1.12626	0.02789	1.12841
0.02803	0.96667	0.02803	1.13069	0.02803	1.13288
0.02816	0.97044	0.02813	1.13515	0.02816	1.1373
0.02826	0.97422	0.02826	1.13958	0.02822	1.14184
0.02836	0.97804	0.02836	1.1439	0.02832	1.14646
0.02849	0.98185	0.02845	1.14819	0.02845	1.15097
0.02859	0.98564	0.02855	1.15257	0.02855	1.15532
0.02868	0.9894	0.02865	1.15695	0.02865	1.15955
0.02882	0.99313	0.02878	1.16129	0.02878	1.16347
0.02891	0.9969	0.02888	1.16563	0.02888	1.16711
0.02901	1.00081	0.02901	1.16991	0.02898	1.17095
0.02914	1.00485	0.02911	1.17428	0.02911	1.17514
0.02924	1.00883	0.02921	1.17889	0.02921	1.17954
0.02934	1.01269	0.02934	1.18355	0.02931	1.18404
0.02947	1.01653	0.02944	1.1881	0.02944	1.18844
0.02961	1.0204	0.02954	1.19258	0.02954	1.19268
0.02967	1.02423	0.02967	1.19709	0.02964	1.19694
0.0298	1.02799	0.02977	1.20159	0.02977	1.20136
0.02993	1.03172	0.02987	1.20603	0.02987	1.20585
0.03	1.0355	0.03	1.21044	0.03	1.21037
0.03013	1.03937	0.0301	1.21487	0.03013	1.21498
0.03023	1.04322	0.03023	1.21939	0.0302	1.21963
0.03033	1.04697	0.03033	1.22391	0.0303	1.22426
0.03046	1.05071	0.03043	1.22832	0.03043	1.22885
0.03056	1.05453	0.03053	1.23273	0.03053	1.23331
0.03069	1.0584	0.03066	1.23726	0.03063	1.23768
0.03079	1.06222	0.03076	1.24181	0.03076	1.24212
0.03089	1.06596	0.03086	1.24623	0.03086	1.24666
0.03099	1.06965	0.03099	1.25055	0.03095	1.25116
0.03112	1.07334	0.03109	1.25493	0.03109	1.25556
0.03122	1.07708	0.03118	1.25943	0.03122	1.2599
0.03132	1.08084	0.03132	1.26388	0.03128	1.26424
0.03145	1.08456	0.03141	1.2682	0.03145	1.26863
0.03155	1.08828	0.03151	1.27245	0.03151	1.27307
0.03164	1.09212	0.03164	1.27676	0.03161	1.27747
0.03178	1.09609	0.03174	1.28116	0.03174	1.28176
0.03191	1.10001	0.03184	1.28563	0.03184	1.28599
0.03197	1.10385	0.03197	1.29019	0.03197	1.29029
0.03211	1.10769	0.03207	1.2948	0.03207	1.2946
0.0322	1.11152	0.03217	1.29943	0.03217	1.29884
0.03234	1.11527	0.0323	1.30403	0.03227	1.30309
0.03243	1.11895	0.03243	1.30852	0.0324	1.30737
0.03253	1.12269	0.0325	1.31293	0.0325	1.31168
0.03263	1.12652	0.03263	1.31741	0.03263	1.31609
0.03276	1.13035	0.03273	1.32198	0.03276	1.32063
0.03289	1.1341	0.03283	1.32648	0.03283	1.32515
0.03299	1.1378	0.03296	1.33086	0.03293	1.32957
0.03309	1.14159	0.03306	1.33523	0.03306	1.33395
0.03319	1.14544	0.03316	1.33966	0.03319	1.33833
0.03329	1.14918	0.03329	1.34415	0.03326	1.34272
0.03342	1.15271	0.03339	1.34861	0.03339	1.34708
0.03352	1.15621	0.03349	1.35291	0.03349	1.35138
0.03362	1.15984	0.03362	1.35714	0.03362	1.35555
0.03375	1.16359	0.03372	1.36142	0.03372	1.35761
0.03385	1.16733	0.03382	1.36578	0.03382	1.35378
0.03395	1.17097	0.03395	1.37011	0.03395	1.34648
0.03408	1.17453	0.03405	1.37441	0.03405	1.34352
0.03418	1.17817	0.03414	1.37874	0.03414	1.34584
0.03431	1.18201	0.03428	1.38306	0.03424	1.34971
0.03441	1.18584	0.03438	1.38748	0.03438	1.3536
0.03454	1.18958	0.03447	1.39201	0.03447	1.3575
0.03461	1.19336	0.03461	1.39653	0.03457	1.36158
0.03474	1.19714	0.0347	1.40104	0.0347	1.36584
0.03487	1.20083	0.0348	1.40559	0.0348	1.37007
0.03493	1.20446	0.03493	1.4101	0.0349	1.37419
0.03507	1.20818	0.03503	1.41457	0.03503	1.37834
0.03516	1.21198	0.03513	1.41905	0.03513	1.3826
0.0353	1.21575	0.03526	1.42351	0.03523	1.38694
0.03539	1.21943	0.03536	1.42797	0.03536	1.39132
0.03553	1.22307	0.03546	1.43244	0.03546	1.39561
0.03559	1.22672	0.03559	1.43691	0.03556	1.39987
0.03572	1.2304	0.03569	1.44135	0.03569	1.40418
0.03582	1.23406	0.03579	1.44573	0.03579	1.40837
0.03592	1.23767	0.03592	1.45011	0.03589	1.41233
0.03605	1.24124	0.03602	1.45455	0.03605	1.41622
0.03615	1.24481	0.03612	1.45896	0.03612	1.42025
0.03625	1.24844	0.03625	1.46327	0.03625	1.42428
0.03638	1.25211	0.03635	1.46755	0.03635	1.42789
0.03648	1.25577	0.03645	1.47189	0.03648	1.43121
0.03658	1.25945	0.03658	1.4763	0.03655	1.43483
0.03671	1.26309	0.03668	1.48066	0.03668	1.4389
0.03681	1.26661	0.03678	1.48493	0.03678	1.44302
0.03694	1.27006	0.03691	1.48916	0.03688	1.44692
0.03707	1.2736	0.03701	1.49347	0.03701	1.45077
0.03714	1.27724	0.03711	1.49798	0.03711	1.45476
0.03724	1.28085	0.03727	1.50258	0.0372	1.45883
0.03737	1.28437	0.03734	1.50705	0.03734	1.46276
0.03747	1.28791	0.03743	1.51146	0.03743	1.46652
0.03757	1.29154	0.03757	1.51594	0.03753	1.47037
0.03773	1.29517	0.03766	1.52037	0.03766	1.47437
0.0378	1.29871	0.0378	1.52465	0.03776	1.47831
0.03789	1.30227	0.03793	1.52892	0.03786	1.48206
0.03803	1.30593	0.03799	1.53332	0.03799	1.48584
0.03813	1.30963	0.03809	1.53778	0.03809	1.48985
0.03822	1.31324	0.03826	1.54212	0.03819	1.49402
0.03836	1.31675	0.03832	1.54639	0.03832	1.49801
0.03845	1.32029	0.03845	1.55072	0.03845	1.50171
0.03855	1.3239	0.03855	1.55513	0.03852	1.50544
0.03868	1.3275	0.03865	1.5595	0.03868	1.50945
0.03878	1.33103	0.03875	1.56376	0.03878	1.51348
0.03888	1.33453	0.03888	1.56802	0.03888	1.51723
0.03901	1.33805	0.03898	1.57237	0.03898	1.52087
0.03911	1.34165	0.03908	1.57673	0.03908	1.52476
0.03921	1.34534	0.03921	1.58101	0.03921	1.52884
0.03938	1.34896	0.03931	1.58524	0.03934	1.53288
0.03944	1.35249	0.03941	1.58949	0.03941	1.53678
0.03954	1.35616	0.03954	1.59377	0.03951	1.54067
0.03967	1.35998	0.03967	1.59811	0.03964	1.54469
0.03977	1.36369	0.03974	1.60256	0.03974	1.54876
0.03987	1.36721	0.03987	1.60704	0.03984	1.55274
0.04	1.37071	0.03997	1.61151	0.03997	1.55671
0.0401	1.37428	0.04007	1.61597	0.04007	1.56077
0.0402	1.37784	0.0402	1.62035	0.04016	1.56482
0.04033	1.38134	0.0403	1.62465	0.0403	1.56877
0.04046	1.38485	0.04039	1.6289	0.04043	1.57266
0.04053	1.38847	0.04053	1.63318	0.04049	1.57667
0.04066	1.39214	0.04066	1.63751	0.04063	1.58082
0.04076	1.39572	0.04072	1.64181	0.04072	1.58491
0.04086	1.39923	0.04086	1.64606	0.04086	1.58872
0.04099	1.4028	0.04095	1.65033	0.04095	1.59245
0.04109	1.40646	0.04105	1.65464	0.04105	1.59642
0.04122	1.41008	0.04118	1.65893	0.04115	1.60058
0.04132	1.41359	0.04128	1.66318	0.04132	1.60468
0.04141	1.4171	0.04141	1.66745	0.04138	1.60869
0.04151	1.42066	0.04151	1.67175	0.04151	1.61278
0.04164	1.42422	0.04161	1.67607	0.04161	1.61687
0.04174	1.42775	0.04171	1.68031	0.04171	1.62082
0.04184	1.43123	0.04184	1.68441	0.04181	1.62468
0.04197	1.43471	0.04194	1.68848	0.04194	1.6286
0.04211	1.43822	0.04204	1.69265	0.04207	1.6326
0.04217	1.44184	0.04217	1.69688	0.04214	1.63654
0.0423	1.44557	0.04227	1.7011	0.04227	1.64033
0.0424	1.44924	0.04237	1.7054	0.04237	1.64403
0.0425	1.4528	0.0425	1.70985	0.04247	1.64779
0.04263	1.45635	0.0426	1.71427	0.04257	1.65172
0.04273	1.45991	0.04273	1.71861	0.0427	1.65572
0.04286	1.46349	0.04286	1.72292	0.0428	1.65961
0.04296	1.46712	0.04293	1.72725	0.04293	1.66341
0.04306	1.47077	0.04303	1.73158	0.04303	1.66742
0.04316	1.47439	0.04319	1.73587	0.04313	1.6717
0.04329	1.47796	0.04326	1.74014	0.04329	1.6758
0.04342	1.4815	0.04336	1.74448	0.04336	1.67946
0.04352	1.48504	0.04349	1.74879	0.04345	1.683
0.04362	1.4886	0.04359	1.75298	0.04362	1.68687
0.04375	1.49217	0.04368	1.75716	0.04368	1.69098
0.04382	1.49569	0.04382	1.76142	0.04382	1.69502
0.04395	1.49915	0.04391	1.76573	0.04391	1.69905
0.04405	1.50257	0.04401	1.76995	0.04401	1.70323
0.04414	1.50599	0.04414	1.77404	0.04414	1.70746
0.04428	1.50944	0.04424	1.77808	0.04424	1.71142
0.04438	1.51291	0.04434	1.78217	0.04434	1.71506
0.04451	1.51638	0.04447	1.78637	0.04447	1.71873
0.04461	1.5198	0.04457	1.79062	0.04457	1.72268
0.04474	1.52323	0.04467	1.79475	0.04467	1.72676
0.0448	1.5268	0.0448	1.79881	0.04477	1.73069
0.04493	1.53045	0.0449	1.80311	0.0449	1.73456
0.04503	1.53404	0.045	1.80761	0.045	1.73853
0.04513	1.53759	0.04513	1.812	0.0451	1.74258
0.04526	1.54116	0.04523	1.81624	0.04523	1.74659
0.04536	1.54478	0.04533	1.82051	0.04533	1.7505
0.04546	1.54834	0.04546	1.82487	0.04543	1.7544
0.04559	1.55182	0.04559	1.82916	0.04556	1.75834
0.04569	1.55528	0.04566	1.83333	0.04566	1.76231
0.04582	1.55883	0.04579	1.83753	0.04579	1.76635
0.04592	1.56244	0.04589	1.84185	0.04592	1.77039
0.04602	1.56596	0.04599	1.84616	0.04599	1.77441
0.04612	1.56938	0.04615	1.85032	0.04609	1.77851
0.04625	1.57285	0.04625	1.85443	0.04622	1.78263
0.04635	1.57644	0.04632	1.85863	0.04635	1.78661
0.04645	1.58005	0.04645	1.86291	0.04645	1.79055
0.04658	1.58357	0.04655	1.86714	0.04655	1.7946
0.04668	1.58702	0.04668	1.87127	0.04664	1.79863
0.04678	1.59053	0.04678	1.87537	0.04674	1.80249
0.04691	1.59415	0.04688	1.87951	0.04688	1.80613
0.04701	1.59779	0.04697	1.88367	0.04697	1.80977
0.04711	1.6014	0.04711	1.88781	0.04707	1.81364
0.04724	1.60492	0.0472	1.8919	0.0472	1.81767
0.04734	1.60845	0.0473	1.89603	0.0473	1.82171
0.04743	1.61214	0.04743	1.90014	0.0474	1.8257
0.0476	1.61594	0.04757	1.90428	0.04753	1.82961
0.04766	1.61961	0.04766	1.90855	0.04763	1.8335
0.04776	1.62321	0.04776	1.91291	0.04773	1.83744
0.04789	1.62685	0.04786	1.91724	0.04786	1.84136
0.04799	1.63045	0.04796	1.92153	0.04796	1.84515
0.04809	1.63391	0.04813	1.92574	0.04806	1.84892
0.04822	1.63733	0.04822	1.92992	0.04819	1.85272
0.04832	1.64085	0.04829	1.93412	0.04829	1.85653
0.04845	1.64446	0.04842	1.93834	0.04842	1.86041
0.04855	1.64801	0.04852	1.94254	0.04852	1.8644
0.04865	1.65148	0.04862	1.94669	0.04862	1.86831
0.04878	1.655	0.04875	1.95083	0.04872	1.87166
0.04888	1.65863	0.04888	1.95502	0.04885	1.87382
0.04898	1.66226	0.04898	1.95925	0.04895	1.87524
0.04908	1.66578	0.04908	1.96344	0.04905	1.87703
0.04921	1.6693	0.04918	1.96762	0.04921	1.87468
0.04931	1.67289	0.04928	1.9718	0.04931	1.78802
0.04941	1.6765	0.04941	1.97597	0.04928	1.40494
0.04954	1.68003	0.04951	1.98008	0.04928	0.77184
0.04964	1.68354	0.04961	1.98416	--	--
0.04974	1.68713	0.04974	1.98827	--	--
0.04987	1.69073	0.04984	1.99244	--	--
0.05	1.69428	0.04993	1.99663	--	--
0.05007	1.69785	0.05007	2.00074	--	--
0.0502	1.70151	0.05016	2.00482	--	--
0.0503	1.7052	0.05026	2.00908	--	--
0.05043	1.70881	0.05043	2.01346	--	--
0.05053	1.71232	0.05049	2.01781	--	--
0.05063	1.71579	0.05059	2.0221	--	--
0.05076	1.71929	0.05072	2.0264	--	--
0.05086	1.72287	0.05082	2.03069	--	--
0.05095	1.72646	0.05092	2.03489	--	--
0.05105	1.73001	0.05105	2.03906	--	--
0.05118	1.73356	0.05115	2.04325	--	--
0.05128	1.73714	0.05125	2.04749	--	--
0.05138	1.7407	0.05138	2.05174	--	--
0.05151	1.7442	0.05148	2.05592	--	--
0.05161	1.7477	0.05158	2.06005	--	--
0.05171	1.75125	0.05171	2.06428	--	--
0.05184	1.75477	0.05181	2.06858	--	--
0.05194	1.7582	0.05191	2.07275	--	--
0.05204	1.76157	0.05204	2.07683	--	--
0.05217	1.76495	0.05214	2.08097	--	--
0.05227	1.76842	0.05224	2.08515	--	--
0.05237	1.77193	0.05237	2.08929	--	--
0.0525	1.77542	0.05247	2.09337	--	--
0.0526	1.77889	0.05257	2.09749	--	--
0.0527	1.78241	0.0527	2.10164	--	--
0.05283	1.7861	0.0528	2.10583	--	--
0.05293	1.78497	0.05289	2.11014	--	--
0.05306	1.69059	0.05303	2.11451	--	--
0.05303	1.29327	0.05313	2.11886	--	--
0.05303	0.67156	0.05326	2.12323	--	--
--	--	0.05339	2.12757	--	--
--	--	0.05345	2.13181	--	--
--	--	0.05359	2.13603	--	--
--	--	0.05368	2.14029	--	--
--	--	0.05378	2.14463	--	--
--	--	0.05391	2.14893	--	--
--	--	0.05401	2.15308	--	--
--	--	0.05411	2.15716	--	--
--	--	0.05421	2.16132	--	--
--	--	0.05434	2.16559	--	--
--	--	0.05444	2.16984	--	--
--	--	0.05454	2.17398	--	--
--	--	0.05467	2.17803	--	--
--	--	0.05477	2.17107	--	--
--	--	0.05487	2.02069	--	--
--	--	0.05487	1.49152	--	--
--	--	0.05484	0.76725	--	--
