# Supplementary material for: Ultrafine nanoporous intermetallic catalysts by high-temperature liquid metal dealloying for electrochemical hydrogen production
Source: Nat Commun. 2022 Sep 2;13:5157. doi: 10.1038/s41467-022-32768-1 (PMC9440032; doi:10.1038/s41467-022-32768-1)
Supplement: Supplementary file 5 — Source Data [file 41467_2022_32768_MOESM5_ESM.zip › Source Data/Supplementary Figure 6.xlsx]

## Sheet: Supplementary Figure 6a
BE_Co 2p/6	CPS_Co 2p/6	Co 2p3 M_1_Co 2p/6	Co 2p3 CoO_2_Co 2p/6	Co 2p3 CoO satellite_3_Co 2p/6	Co LMM_4_Co 2p/6	Background_Co 2p/6	Envelope_Co 2p/6
811.029	16596.7	16600.8	16596.9	16596.7	16596.7	16596.7	16601
810.929	16231.7	16235.9	16231.9	16231.7	16231.7	16231.7	16236.1
810.829	16353.3	16357.5	16353.6	16353.3	16353.3	16353.3	16357.8
810.729	16413.3	16417.6	16413.6	16413.3	16413.3	16413.3	16417.8
810.629	16338.3	16342.6	16338.6	16338.3	16338.3	16338.3	16342.8
810.529	16350	16354.3	16350.2	16350	16350	16350	16354.5
810.429	16218.3	16222.6	16218.6	16218.3	16218.3	16218.3	16222.9
810.329	16433.3	16437.7	16433.6	16433.3	16433.3	16433.3	16437.9
810.229	16423.3	16427.7	16423.6	16423.3	16423.3	16423.3	16427.9
810.129	16276.7	16281.1	16276.9	16276.7	16276.7	16276.7	16281.3
810.029	16088.3	16092.8	16088.6	16088.3	16088.3	16088.3	16093
809.929	16076.7	16081.1	16076.9	16076.7	16076.7	16076.7	16081.4
809.829	16318.3	16322.8	16318.6	16318.3	16318.3	16318.3	16323.1
809.729	16445	16449.5	16445.3	16445	16445	16445	16449.8
809.629	16266.7	16271.2	16266.9	16266.7	16266.7	16266.7	16271.5
809.529	16463.3	16467.9	16463.6	16463.3	16463.3	16463.3	16468.2
809.429	16421.7	16426.3	16421.9	16421.7	16421.7	16421.7	16426.5
809.329	16246.7	16251.3	16246.9	16246.7	16246.7	16246.7	16251.6
809.229	16560	16564.7	16560.3	16560	16560	16560	16564.9
809.129	16190	16194.7	16190.3	16190	16190	16190	16195
809.029	16223.3	16228.1	16223.6	16223.3	16223.3	16223.3	16228.3
808.929	16581.7	16586.4	16582	16581.7	16581.7	16581.7	16586.7
808.829	16468.3	16473.1	16468.6	16468.3	16468.3	16468.3	16473.4
808.729	16600	16604.8	16600.3	16600	16600	16600	16605.1
808.629	16436.7	16441.5	16437	16436.7	16436.7	16436.7	16441.8
808.529	16453.3	16458.2	16453.6	16453.3	16453.3	16453.3	16458.5
808.429	16498.3	16503.2	16498.6	16498.3	16498.3	16498.3	16503.5
808.329	16485	16489.9	16485.3	16485	16485	16485	16490.3
808.229	16368.3	16373.3	16368.6	16368.3	16368.3	16368.3	16373.6
808.129	16423.3	16428.3	16423.7	16423.3	16423.3	16423.3	16428.7
808.029	16360	16365	16360.3	16360	16360	16360	16365.4
807.929	16290	16295.1	16290.3	16290	16290	16290	16295.4
807.829	16333.3	16338.4	16333.7	16333.3	16333.3	16333.3	16338.8
807.729	16285	16290.1	16285.3	16285	16285	16285	16290.5
807.629	16486.7	16491.8	16487	16486.7	16486.7	16486.7	16492.2
807.529	16750	16755.2	16750.3	16750	16750	16750	16755.6
807.429	16681.7	16686.9	16682	16681.7	16681.7	16681.7	16687.3
807.329	16320	16325.3	16320.4	16320	16320	16320	16325.6
807.229	16425	16430.3	16425.4	16425	16425	16425	16430.7
807.129	16560	16565.4	16560.4	16560	16560	16560	16565.7
807.029	16703.3	16708.7	16703.7	16703.3	16703.3	16703.3	16709.1
806.929	16558.3	16563.8	16558.7	16558.3	16558.3	16558.3	16564.1
806.829	16386.7	16392.1	16387.1	16386.7	16386.7	16386.7	16392.5
806.729	16263.3	16268.8	16263.7	16263.3	16263.3	16263.3	16269.2
806.629	16451.7	16457.2	16452.1	16451.7	16451.7	16451.7	16457.6
806.529	16330	16335.6	16330.4	16330	16330	16330	16336
806.429	16245	16250.6	16245.4	16245	16245	16245	16251
806.329	16391.7	16397.3	16392.1	16391.7	16391.7	16391.7	16397.8
806.229	16433.3	16439	16433.8	16433.3	16433.3	16433.3	16439.5
806.129	16183.3	16189.1	16183.8	16183.3	16183.3	16183.3	16189.5
806.029	16485	16490.8	16485.4	16485	16485	16485	16491.2
805.929	16600	16605.8	16600.4	16600	16600	16600	16606.3
805.829	16403.3	16409.2	16403.8	16403.3	16403.3	16403.3	16409.7
805.729	16516.7	16522.6	16517.1	16516.7	16516.7	16516.7	16523
805.629	16525	16531	16525.5	16525	16525	16525	16531.4
805.529	16591.7	16597.7	16592.1	16591.7	16591.7	16591.7	16598.1
805.429	16613.3	16619.4	16613.8	16613.3	16613.3	16613.3	16619.9
805.329	16783.3	16789.4	16783.8	16783.3	16783.3	16783.3	16789.9
805.229	16730	16736.1	16730.5	16730	16730	16730	16736.6
805.129	16750	16756.2	16750.5	16750	16750	16750	16756.7
805.029	17035	17041.2	17035.5	17035	17035	17035	17041.8
804.929	16785	16791.3	16785.5	16785	16785	16785	16791.8
804.829	16730	16736.3	16730.5	16730	16730	16730	16736.9
804.729	17138.3	17144.7	17138.9	17138.3	17138.3	17138.3	17145.3
804.629	16976.7	16983.1	16977.2	16976.7	16976.7	16976.7	16983.6
804.529	16863.3	16869.8	16863.9	16863.3	16863.3	16863.3	16870.4
804.429	16676.7	16683.2	16677.2	16676.7	16676.7	16676.7	16683.8
804.329	16931.7	16938.2	16932.2	16931.7	16931.7	16931.7	16938.8
804.229	17023.3	17030	17023.9	17023.3	17023.3	17023.3	17030.5
804.129	17306.7	17313.3	17307.3	17306.7	17306.7	17306.7	17313.9
804.029	17450	17456.7	17450.6	17450	17450	17450	17457.3
803.929	17085	17091.8	17085.6	17085	17085	17085	17092.4
803.829	17008.3	17015.2	17009	17008.3	17008.3	17008.3	17015.8
803.729	16895	16901.9	16895.6	16895	16895	16895	16902.5
803.629	17246.7	17253.6	17247.3	17246.7	17246.7	17246.7	17254.3
803.529	17328.3	17335.3	17329	17328.3	17328.3	17328.3	17336
803.429	17075	17082.1	17075.7	17075	17075	17075	17082.7
803.329	17076.7	17083.8	17077.4	17076.7	17076.7	17076.7	17084.5
803.229	16881.7	16888.8	16882.4	16881.7	16881.7	16881.7	16889.5
803.129	16878.3	16885.6	16879	16878.3	16878.3	16878.3	16886.3
803.029	17165	17172.3	17165.7	17165	17165	17165	17173
802.929	17333.3	17340.7	17334.1	17333.3	17333.3	17333.3	17341.4
802.829	17055	17062.4	17055.8	17055	17055	17055	17063.2
802.729	16955	16962.5	16955.8	16955	16955	16955	16963.2
802.629	17036.7	17044.2	17037.4	17036.7	17036.7	17036.7	17045
802.529	16935	16942.6	16935.8	16935	16935	16935	16943.4
802.429	17008.3	17016	17009.1	17008.3	17008.3	17008.3	17016.8
802.329	17093.3	17101	17094.2	17093.3	17093.3	17093.3	17101.9
802.229	16735	16742.8	16735.8	16735	16735	16735	16743.6
802.129	16878.3	16886.2	16879.2	16878.3	16878.3	16878.3	16887
802.029	16860	16867.9	16860.9	16860	16860	16860	16868.8
801.929	16698.3	16706.3	16699.2	16698.3	16698.3	16698.3	16707.2
801.829	16706.7	16714.7	16707.6	16706.7	16706.7	16706.7	16715.6
801.729	16706.7	16714.8	16707.6	16706.7	16706.7	16706.7	16715.7
801.629	16836.7	16844.8	16837.6	16836.7	16836.7	16836.7	16845.8
801.529	16811.7	16819.9	16812.6	16811.7	16811.7	16811.7	16820.9
801.429	16536.7	16545	16537.6	16536.7	16536.7	16536.7	16546
801.329	16590	16598.4	16591	16590	16590	16590	16599.4
801.229	16631.7	16640.1	16632.7	16631.7	16631.7	16631.7	16641.2
801.129	16643.3	16651.9	16644.4	16643.3	16643.3	16643.3	16652.9
801.029	16730	16738.6	16731.1	16730	16730	16730	16739.7
800.929	16545	16553.7	16546.1	16545	16545	16545	16554.8
800.829	16911.7	16920.4	16912.8	16911.7	16911.7	16911.7	16921.5
800.729	16720	16728.8	16721.1	16720	16720	16720	16730
800.629	16438.3	16447.3	16439.5	16438.3	16438.3	16438.3	16448.4
800.529	16788.3	16797.3	16789.5	16788.3	16788.3	16788.3	16798.5
800.429	16598.3	16607.4	16599.5	16598.3	16598.3	16598.3	16608.6
800.329	16711.7	16720.8	16712.9	16711.7	16711.7	16711.7	16722.1
800.229	16803.3	16812.6	16804.6	16803.3	16803.3	16803.3	16813.8
800.129	16796.7	16806	16797.9	16796.7	16796.7	16796.7	16807.3
800.029	16813.3	16822.8	16814.6	16813.3	16813.3	16813.3	16824.1
799.929	16661.7	16671.2	16663	16661.7	16661.7	16661.7	16672.5
799.829	16658.3	16667.9	16659.7	16658.3	16658.3	16658.3	16669.3
799.729	16573.3	16583	16574.7	16573.3	16573.3	16573.3	16584.4
799.629	16651.7	16661.5	16653.1	16651.7	16651.7	16651.7	16662.9
799.529	16720	16729.9	16721.4	16720	16720	16720	16731.3
799.429	16665	16675	16666.5	16665	16665	16665	16676.4
799.329	16681.7	16691.7	16683.2	16681.7	16681.7	16681.7	16693.2
799.229	16863.3	16873.5	16864.9	16863.3	16863.3	16863.3	16875
799.129	16443.3	16453.6	16444.9	16443.3	16443.3	16443.3	16455.2
799.029	16633.3	16643.7	16634.9	16633.3	16633.3	16633.3	16645.3
798.929	16726.7	16737.1	16728.3	16726.7	16726.7	16726.7	16738.8
798.829	16581.7	16592.2	16583.3	16581.7	16581.7	16581.7	16593.9
798.729	16641.7	16652.3	16643.4	16641.7	16641.7	16641.7	16654.1
798.629	16925	16935.8	16926.8	16925	16925	16925	16937.5
798.529	17078.3	17089.2	17080.1	17078.3	17078.3	17078.3	17091
798.429	17068.3	17079.3	17070.2	17068.3	17068.3	17068.3	17081.2
798.329	17086.7	17097.8	17088.5	17086.7	17086.7	17086.7	17099.6
798.229	17106.7	17117.9	17108.6	17106.7	17106.7	17106.7	17119.8
798.129	17268.3	17279.6	17270.3	17268.3	17268.3	17268.3	17281.6
798.029	17175	17186.4	17177	17175	17175	17175	17188.4
797.929	17128.3	17139.9	17130.4	17128.3	17128.3	17128.3	17141.9
797.829	17218.3	17230	17220.4	17218.3	17218.3	17218.3	17232.1
797.729	16931.7	16943.5	16933.8	16931.7	16931.7	16931.7	16945.6
797.629	17448.3	17460.3	17450.5	17448.3	17448.3	17448.3	17462.5
797.529	17581.7	17593.7	17583.9	17581.7	17581.7	17581.7	17596
797.429	17431.7	17443.8	17434	17431.7	17431.7	17431.7	17446.1
797.329	17321.7	17334	17324	17321.7	17321.7	17321.7	17336.3
797.229	17535	17547.4	17537.4	17535	17535	17535	17549.9
797.129	17530	17542.6	17532.5	17530	17530	17530	17545
797.029	17465	17477.7	17467.5	17465	17465	17465	17480.2
796.929	17528.3	17541.1	17530.9	17528.3	17528.3	17528.3	17543.8
796.829	17383.3	17396.3	17386	17383.3	17383.3	17383.3	17398.9
796.729	17266.7	17279.7	17269.4	17266.7	17266.7	17266.7	17282.5
796.629	17243.3	17256.6	17246.1	17243.3	17243.3	17243.3	17259.4
796.529	17335	17348.4	17337.9	17335	17335	17335	17351.3
796.429	17173.3	17186.9	17176.3	17173.3	17173.3	17173.3	17189.8
796.329	17030	17043.7	17033	17030	17030	17030	17046.7
796.229	17066.7	17080.5	17069.8	17066.7	17066.7	17066.7	17083.6
796.129	17253.3	17267.3	17256.5	17253.3	17253.3	17253.3	17270.5
796.029	17011.7	17025.8	17014.9	17011.7	17011.7	17011.7	17029.1
795.929	16993.3	17007.7	16996.7	16993.4	16993.3	16993.3	17011
795.829	16756.7	16771.1	16760.1	16756.7	16756.7	16756.7	16774.6
795.729	16486.7	16501.3	16490.2	16486.7	16486.7	16486.7	16504.9
795.629	16803.3	16818.1	16807	16803.4	16803.3	16803.3	16821.8
795.529	16665	16679.9	16668.7	16665	16665	16665	16683.7
795.429	16825	16840.1	16828.8	16825	16825	16825	16844
795.329	16813.3	16828.7	16817.3	16813.4	16813.3	16813.3	16832.7
795.229	16526.7	16542.2	16530.7	16526.7	16526.7	16526.7	16546.3
795.129	16625	16640.7	16629.2	16625.1	16625	16625	16645
795.029	16570	16585.9	16574.3	16570.1	16570	16570	16590.3
794.929	16705	16721.1	16709.4	16705.1	16705	16705	16725.6
794.829	16663.3	16679.6	16667.9	16663.5	16663.3	16663.3	16684.3
794.729	16511.7	16528.2	16516.3	16511.8	16511.7	16511.7	16533
794.629	16731.7	16748.3	16736.5	16731.9	16731.7	16731.7	16753.3
794.529	16865	16881.9	16869.9	16865.2	16865	16865	16887
794.429	16773.3	16790.4	16778.4	16773.6	16773.3	16773.3	16795.8
794.329	17010	17027.3	17015.2	17010.3	17010	17010	17032.8
794.229	17196.7	17214.2	17202	17197.1	17196.7	17196.7	17219.9
794.129	17393.3	17411.1	17398.9	17393.8	17393.3	17393.3	17417.1
794.029	17353.3	17371.3	17359	17353.9	17353.3	17353.3	17377.6
793.929	17360	17378.2	17365.9	17360.6	17360	17360	17384.7
793.829	17546.7	17565.1	17552.7	17547.4	17546.7	17546.7	17571.9
793.729	17816.7	17835.4	17822.9	17817.5	17816.7	17816.7	17842.5
793.629	17866.7	17885.6	17873.1	17867.7	17866.7	17866.7	17893.1
793.529	18141.7	18160.9	18148.3	18142.9	18141.7	18141.7	18168.7
793.429	18185	18204.4	18191.8	18186.4	18185	18185	18212.7
793.329	18323.3	18343	18330.4	18324.9	18323.3	18323.3	18351.7
793.229	18258.3	18278.2	18265.6	18260.2	18258.3	18258.3	18287.4
793.129	18278.3	18298.5	18285.8	18280.5	18278.3	18278.3	18308.2
793.029	18103.3	18123.8	18111.1	18105.8	18103.3	18103.3	18134
792.929	17861.7	17882.4	17869.7	17864.6	17861.7	17861.7	17893.3
792.829	17605	17626.1	17613.3	17608.3	17605	17605	17637.7
792.729	17230	17251.4	17238.5	17233.8	17230	17230	17263.7
792.629	17005	17026.7	17013.8	17009.4	17005	17005	17039.9
792.529	17021.7	17043.7	17030.8	17026.7	17021.7	17021.7	17057.8
792.429	16645	16667.3	16654.4	16650.8	16645	16645	16682.5
792.329	16228.3	16250.9	16238.1	16234.9	16228.3	16228.3	16267.3
792.229	16201.7	16224.6	16211.8	16209.2	16201.7	16201.7	16242.2
792.129	15735	15758.2	15745.4	15743.6	15735	15735	15777.3
792.029	15723.3	15746.9	15734.1	15733.1	15723.3	15723.3	15767.4
791.929	15818.3	15842.2	15829.5	15829.4	15818.3	15818.3	15864.5
791.829	15531.7	15555.8	15543.3	15544.3	15531.7	15531.7	15580
791.729	15236.7	15261.3	15248.7	15250.9	15236.7	15236.7	15287.5
791.629	15350	15375	15362.4	15366.1	15350	15350	15403.5
791.529	15256.7	15282.1	15269.6	15274.8	15256.7	15256.7	15313.1
791.429	14993.3	15019.1	15006.7	15013.8	14993.3	14993.3	15053
791.329	15006.7	15032.9	15020.5	15029.6	15006.7	15006.7	15069.7
791.229	15095	15121.6	15109.4	15120.8	15095	15095	15161.8
791.129	15005	15032	15019.9	15033.9	15005	15005	15075.9
791.029	15141.7	15169.1	15157.2	15174	15141.7	15141.7	15217
790.929	15283.3	15311.2	15299.4	15319.5	15283.3	15283.3	15363.4
790.829	14930	14958.3	14946.7	14970.3	14930	14930	15015.3
790.729	14948.3	14977	14965.7	14993.1	14948.3	14948.3	15039.2
790.629	15106.7	15135.8	15124.7	15156.4	15106.7	15106.7	15203.5
790.529	15163.3	15192.9	15182.1	15218.5	15163.3	15163.3	15266.9
790.429	15346.7	15376.8	15366.2	15407.8	15346.7	15346.7	15457.5
790.329	15186.7	15217.4	15207	15254.3	15186.7	15186.7	15305.3
790.229	14931.7	15038.3	15028.2	15081.6	15007.1	15007.1	15134
790.129	14905	15037.9	15028.1	15088.2	15006.1	15006.1	15142
790.029	15118.3	15037.3	15027.9	15095.2	15005	15005	15150.5
789.929	15076.7	15037.2	15028.2	15103.2	15004.3	15004.3	15160
789.829	15185	15036	15027.4	15110.9	15002.5	15002.5	15169.3
789.729	15221.7	15034.4	15026.4	15118.9	15000.4	15000.4	15178.9
789.629	15116.7	15033.8	15026.4	15128.6	14999.3	14999.3	15190.3
789.529	15073.3	15033.7	15026.8	15139.4	14998.5	14998.5	15202.8
789.429	15023.3	15034	15027.8	15151.4	14998.3	14998.3	15216.6
789.329	14911.7	15033.8	15028.3	15163.5	14997.5	14997.5	15230.7
789.229	15195	15032.6	15027.8	15175.2	14995.5	14995.5	15244.6
789.129	15043.3	15032.9	15028.8	15189.3	14995.1	14995.1	15260.9
789.029	15098.3	15032.7	15029.4	15203.6	14994.1	14994.1	15277.5
788.929	15318.3	15030.3	15027.8	15216.4	14990.9	14990.9	15292.8
788.829	15301.7	15028	15026.5	15230.1	14987.9	14987.9	15308.9
788.729	15273.3	15026	15025.6	15244.6	14985.1	14985.1	15326.1
788.629	15355	15023.2	15023.9	15259	14981.5	14981.5	15343.2
788.529	15625	15017.7	15019.7	15271.4	14975.2	14975.2	15358.4
788.429	15418.3	15014.2	15017.6	15286.3	14970.9	14970.9	15376.3
788.329	15373.3	15011	15016	15302.1	14967	14967	15395.1
788.229	15433.3	15007.2	15013.9	15317.7	14962.4	14962.4	15414
788.129	15363.3	15004.1	15012.6	15334.3	14958.5	14958.5	15433.9
788.029	15641.7	14998.6	15008.7	15348.3	14951.9	14951.9	15451.8
787.929	15561.7	14993.8	15005.7	15363.2	14945.9	14945.9	15470.8
787.829	15473.3	14989.7	15003.7	15379	14940.8	14940.8	15490.9
787.729	15336.7	14987	15003.1	15396	14936.9	14936.9	15512.3
787.629	15628.3	14981.4	14999.9	15409.9	14930.2	14930.2	15530.8
787.529	15695	14975	14996.2	15422.8	14922.7	14922.7	15548.6
787.429	15831.7	14966.6	14991.4	15433.8	14913.9	14913.9	15564
787.329	15811.7	14959	14986.9	15444.3	14905.1	14905.1	15580
787.229	15751.7	14952	14983.2	15454.5	14896.9	14896.9	15596
787.129	15706.7	14945.3	14980.3	15464.3	14889	14889	15611.9
787.029	15656.7	14939.1	14978	15473.2	14881.5	14881.5	15627.4
786.929	15501.7	14934.4	14977.5	15482.5	14875.5	14875.5	15643.5
786.829	15711.7	14927.7	14975.3	15488.4	14867.3	14867.3	15656.7
786.729	15560	14922.3	14975	15494.2	14860.6	14860.6	15670.4
786.629	15550	14917.1	14975.1	15498.6	14853.8	14853.8	15683.1
786.529	15826.7	14909.1	14972.9	15498.6	14844.4	14844.4	15692
786.429	15818.3	14901.2	14971.3	15496.9	14834.9	14834.9	15699.6
786.329	15811.7	14893.3	14970.3	15493	14825.3	14825.3	15705.9
786.229	15615	14887.4	14971.6	15489.2	14817.7	14817.7	15712.9
786.129	15698.3	14880.5	14972.7	15482.6	14809.1	14809.1	15717.7
786.029	15670	14874	14974.8	15474.4	14800.7	14800.7	15721.8
785.929	15640	14867.7	14978	15464.5	14792.5	14792.5	15725.2
785.829	15710	14860.8	14981.2	15451.9	14783.6	14783.6	15726.7
785.729	15810	14852.8	14984.1	15436.3	14773.6	14773.6	15726.1
785.629	15840	14844.6	14987.9	15418.3	14763.2	14763.2	15724.5
785.529	15551.7	14839.1	14995.5	15401.4	14755.5	14755.5	15725
785.429	15725	14832	15002.3	15381.1	14746	14746	15723.3
785.329	15601.7	14826.1	15011.5	15360.3	14737.7	14737.7	15722.5
785.229	15608.3	14820.1	15022.3	15338	14729.2	14729.2	15722.1
785.129	15438.3	14815.9	15036.1	15316	14722.3	14722.3	15723.4
785.029	15440	14811.6	15051.3	15292.6	14715.3	14715.3	15724.9
784.929	15653.3	14805.3	15066.1	15265.9	14706.2	14706.2	15725
784.829	15638.3	14799.3	15083.4	15238.4	14697.1	14697.1	15726.9
784.729	15783.3	14791.8	15101	15208.7	14686.5	14686.5	15728.6
784.629	15493.3	14787.3	15123.4	15181	14678.6	14678.6	15734.5
784.529	15660	14781.2	15146.8	15151.2	14669.1	14669.1	15741
784.429	15820	14773.6	15171.5	15119.4	14657.8	14657.8	15748.8
784.329	15988.3	14764.4	15197.1	15085.6	14644.9	14644.9	15757.3
784.229	15891.7	14756.2	15226.2	15052.5	14632.7	14632.7	15769.5
784.129	15916.7	14747.9	15258.9	15019.1	14620.2	14620.2	15785.5
784.029	15780	14741	15296.5	14987.1	14608.9	14608.9	15806.8
783.929	15938.3	14732.7	15335.8	14953.6	14596	14596	15830.2
783.829	15836.7	14725.5	15379.5	14921.4	14583.9	14583.9	15858.6
783.729	15980	14717	15427.3	14888	14570.3	14570.3	15891.7
783.629	16108.3	14707.4	15477.9	14853.7	14555.3	14555.3	15928.5
783.529	16126.7	14697.9	15532.3	14819.7	14540	14540	15969.9
783.429	16156.7	14688.2	15590.8	14785.9	14524.2	14524.2	16016.4
783.329	16051.7	14679.7	15656.8	14753.5	14509.3	14509.3	16071.4
783.229	15851.7	14673.4	15729.1	14723.7	14496.2	14496.2	16133.7
783.129	16238.3	14663.7	15802	14690.6	14479.3	14479.3	16197.8
783.029	16526.7	14651.4	15877.4	14655.3	14459.3	14459.3	16265.5
782.929	16445	14640.2	15959.3	14621.4	14440	14439.9	16341
782.829	16751.7	14626.3	16042.2	14585.1	14417.4	14417.4	16418.8
782.729	16818.3	14612.1	16128.1	14548.6	14394.1	14394	16500.8
782.629	16728.3	14599.3	16219.1	14513.5	14371.3	14371.3	16589.4
782.529	16648.3	14587.6	16314	14479.7	14349.2	14349.1	16683.3
782.429	16493.3	14578	16412	14447.9	14328.3	14328.2	16781.7
782.329	16838.3	14565.7	16507.7	14413.2	14303.9	14303.7	16879.3
782.229	16970	14552.7	16602	14377.8	14277.9	14277.7	16977.1
782.129	17116.7	14539	16692.6	14341.3	14250.3	14250.1	17073
782.029	17033.3	14526.9	16780.9	14306	14223.2	14222.9	17168.2
781.929	17098.3	14515.2	16864.6	14270.3	14195.3	14194.9	17260.7
781.829	17086.7	14504.6	16939.2	14235.1	14167.3	14166.7	17345.9
781.729	17283.3	14493.3	17003.3	14198.2	14137	14136.4	17422.7
781.629	17401.7	14482.2	17056.9	14160.4	14105.4	14104.5	17491.3
781.529	17315	14473.4	17099.9	14123.6	14074.3	14073.3	17551.6
781.429	17546.7	14464.2	17122.6	14084.8	14040.8	14039.4	17594.2
781.329	17620	14456.2	17130.9	14045.3	14006.3	14004.5	17625.2
781.229	17648.3	14450.2	17124.6	14005.6	13971.2	13969	17644.6
781.129	17715	14446.2	17099.1	13965.3	13935.3	13932.5	17648.4
781.029	17545	14446.7	17050.1	13926.6	13900.8	13897.3	17632.3
780.929	17603.3	14450.2	16979.5	13887.3	13865.5	13861.2	17599
780.829	17626.7	14457.5	16887.4	13847.8	13829.9	13824.5	17549.1
780.729	17830	14467.4	16766.7	13806.2	13792.1	13785.4	17476.1
780.629	17633.3	14484.6	16626.9	13766.4	13756.2	13747.9	17390.2
780.529	17358.3	14510.8	16475	13729.1	13722.8	13712.8	17299.5
780.429	17435	14543.8	16309.2	13690.9	13688.8	13676.5	17203.3
780.329	17311.7	14586.7	16130.7	13653.8	13656	13641.1	17104.1
780.229	17033.3	14642.7	15948.5	13619.2	13626.1	13608	17012.6
780.129	16948.3	14711.8	15763.3	13585.4	13597.3	13575.4	16931.4
780.029	16613.3	14799.3	15579.2	13554.6	13572	13545.8	16867.5
779.929	16696.7	14903.7	15395.7	13522.8	13546.4	13515.1	16823.2
779.829	16765	15028.9	15214.9	13490.2	13520.7	13483.5	16804.3
779.729	16793.3	15179.8	15037.9	13457.1	13495.2	13451.2	16816.5
779.629	16851.7	15362.7	14866.2	13423.2	13470	13418.1	16867.9
779.529	16725	15586.1	14704.8	13390.3	13446.8	13385.8	16970.4
779.429	17088.3	15854.3	14546.7	13353.6	13420.9	13349.8	17126.3
779.329	17156.7	16181.5	14394.9	13316	13395.5	13312.7	17349.9
779.229	17630	16578.8	14247.5	13273.5	13366.4	13270.6	17654.5
779.129	17995	17064.4	14105.8	13227.1	13334.9	13224.5	18058.6
779.029	18586.7	17654.6	13965.1	13174.5	13298.9	13172.3	18576.2
778.929	19145	18369.5	13825.4	13116	13258.4	13114.1	19227.1
778.829	19775	19225.3	13687.9	13050.8	13213.1	13049.2	20029.7
778.729	20973.3	20218.7	13545.3	12973.3	13157.1	12971.9	20978.6
778.629	21938.3	21318	13398.2	12885.8	13092.5	12884.5	22040.8
778.529	23438.3	22431.3	13240.9	12782.7	13014.2	12781.7	23124
778.429	24421.7	23405.1	13080.2	12669.1	12926.7	12668.3	24076.4
778.329	24886.7	24023.2	12918.4	12549.9	12834.8	12549.2	24678.8
778.229	24568.3	24093.9	12762.4	12432.7	12746	12432.1	24738.8
778.129	23515	23234.5	12619.4	12324.6	12667	12324	23873.4
778.029	21926.7	21532.8	12495.7	12230.9	12602.9	12230.5	22171
777.929	20270	19522.3	12390	12152.5	12554.1	12152.1	20162.7
777.829	18563.3	17651	12302.8	12090	12520.9	12089.6	18295.7
777.729	17043.3	16121.2	12232.5	12041.6	12500.9	12041.4	16772.1
777.629	15770	14961	12177	12005.3	12491.5	12005	15619.7
777.529	14746.7	14120.1	12132.9	11978.5	12489.9	11978.3	14786.5
777.429	14191.7	13518.9	12095.6	11956.9	12490.8	11956.7	14192
777.329	13863.3	13088.4	12063.2	11938.3	12492.1	11938.1	13767.5
777.229	13371.7	12781	12037	11924.3	12494.5	11924.2	13464.3
777.129	13193.3	12558.6	12013.5	11911.9	12494.8	11911.8	13243.4
777.029	12851.7	12397.7	11994.3	11902.7	12494.5	11902.6	13081.2
776.929	12983.3	12275.6	11975	11892.2	12488.2	11892.1	12954.6
776.829	12791.7	12183.9	11958.4	11883.4	12479.4	11883.3	12855.2
776.729	12735	12113.3	11943	11875.1	12467.1	11875	12773.3
776.629	12603.3	12059	11929.4	11868	12451.2	11868	12703.7
776.529	12575	12015.8	11916.9	11861.1	12431.7	11861.1	12642.3
776.429	12718.3	11979.1	11903.4	11852.7	12407.1	11852.7	12584.3
776.329	12601.7	11949.6	11891.5	11845.4	12380	11845.4	12530.3
776.229	12416.7	11926.4	11881.7	11839.9	12352	11839.8	12480.4
776.129	12505	11905.8	11871.6	11833.4	12320.4	11833.4	12431.1
776.029	12440	11888.5	11862.3	11827.5	12287.6	11827.4	12383.6
775.929	12416.7	11873.5	11853.5	11821.7	12253.6	11821.7	12337.2
775.829	12338.3	11860.9	11845.7	11816.7	12219.4	11816.7	12292.7
775.729	12191.7	11851	11839.6	11813	12186.2	11813	12250.7
775.629	12305	11841	11832.5	11808.2	12151.9	11808.2	12209
775.529	12108.3	11833.7	11827.6	11805.3	12119.9	11805.3	12170.6
775.429	11971.7	11828.4	11824.1	11803.7	12090	11803.7	12135.1
775.329	12061.7	11822.8	11819.9	11801.2	12060.2	11801.2	12100.6
775.229	12021.7	11818	11816.3	11799	12032.1	11799	12068.4
775.129	11996.7	11813.9	11812.9	11797.1	12005.6	11797.1	12038.3
775.029	11961.7	11810.3	11810.1	11795.5	11981.2	11795.5	12010.6
774.929	12188.3	11804.9	11805.1	11791.7	11956.1	11791.7	11982.8
774.829	12005	11801.3	11802	11789.6	11934.4	11789.6	11958.6
774.729	11841.7	11799.6	11800.5	11789.1	11916.1	11789.1	11938.1
774.629	11940	11797	11798.2	11787.6	11898.4	11787.6	11918.4
774.529	11845	11795.5	11796.8	11787	11883.2	11787	11901.5
774.429	11863.3	11793.9	11795.3	11786.3	11869.4	11786.3	11886.1
774.329	11846.7	11792.6	11794.1	11785.7	11857.2	11785.7	11872.5
774.229	11766.7	11791.8	11793.3	11785.5	11846.7	11785.5	11860.8
774.129	11865	11790.4	11792	11784.7	11836.9	11784.7	11849.8
774.029	11973.3	11788.1	11789.6	11782.9	11827.1	11782.9	11839
773.929	12048.3	11785.1	11786.5	11780.3	11817.7	11780.3	11828.6
773.829	11963.3	11782.9	11784.3	11778.5	11810	11778.5	11820.1
773.729	11953.3	11780.8	11782.2	11776.8	11803.1	11776.8	11812.5
773.629	11995	11778.3	11779.7	11774.7	11796.6	11774.7	11805.3
773.529	11885	11777	11778.3	11773.6	11791.8	11773.6	11799.8
773.429	11675	11775.8	11777	11772.7	11787.7	11772.7	11795.2
773.329	11796.7	11775.3	11776.5	11772.5	11784.8	11772.5	11791.7
773.229	11706.7	11774.4	11775.6	11771.8	11782	11771.8	11788.4
773.129	11755	11774.1	11775.2	11771.7	11779.9	11771.7	11785.9
773.029	11853.3	11855.6	11856.7	11853.3	11860.1	11853.3	11865.6
772.929	11633.3	11635.4	11636.4	11633.3	11638.8	11633.3	11643.9
772.829	11611.7	11613.6	11614.6	11611.7	11616.1	11611.7	11620.9
772.729	11780	11781.8	11782.7	11780	11783.5	11780	11788
772.629	11731.7	11733.3	11734.2	11731.7	11734.5	11731.7	11738.7
772.529	11686.7	11688.2	11689.1	11686.7	11688.9	11686.7	11692.9
772.429	11771.7	11773.1	11773.9	11771.7	11773.4	11771.7	11777.1
772.329	11471.7	11473	11473.8	11471.7	11473.1	11471.7	11476.5
772.229	11951.7	11952.9	11953.7	11951.7	11952.8	11951.7	11956
772.129	11868.3	11869.5	11870.2	11868.3	11869.2	11868.3	11872.3
772.029	11631.7	11632.8	11633.4	11631.7	11632.3	11631.7	11635.2
771.929	11845	11846.1	11846.7	11845	11845.5	11845	11848.2
771.829	11626.7	11627.7	11628.2	11626.7	11627.1	11626.7	11629.6
771.729	11900	11900.9	11901.5	11900	11900.3	11900	11902.7
771.629	11718.3	11719.2	11719.7	11718.3	11718.6	11718.3	11720.8
771.529	11743.3	11744.2	11744.6	11743.3	11743.5	11743.3	11745.6
771.429	11951.7	11952.4	11952.9	11951.7	11951.8	11951.7	11953.8
771.329	11783.3	11784.1	11784.5	11783.3	11783.4	11783.3	11785.3
771.229	11506.7	11507.4	11507.8	11506.7	11506.7	11506.7	11508.5
771.129	11830	11830.7	11831	11830	11830.1	11830	11831.8
771.029	11668.3	11669	11669.3	11668.3	11668.4	11668.3	11670
--	--	--	--	--	--	--	--
--	--	--	--	--	--	--	--
--	--	--	--	--	--	--	--
--	--	--	--	--	--	--	--
--	--	--	--	--	--	--	--
--	--	--	--	--	--	--	--
--	--	--	--	--	--	--	--
--	--	--	--	--	--	--	--
--	--	--	--	--	--	--	--
--	--	--	--	--	--	--	--
--	--	--	--	--	--	--	--
--	--	--	--	--	--	--	--
--	--	--	--	--	--	--	--
--	--	--	--	--	--	--	--
--	--	--	--	--	--	--	--
--	--
--	--

## Sheet: Supplementary Figure 6b
BE_Mo 3d/9	CPS_Mo 3d/9	Mo 3d5 M_1_Mo 3d/9	Mo 3d5 M_2_Mo 3d/9	Mo 3d5 5+_3_Mo 3d/9	Mo 3d3 5+_4_Mo 3d/9	Mo 3d5 6+_5_Mo 3d/9	Mo 3d3 6+_6_Mo 3d/9	Mo 3d5 4+_7_Mo 3d/9	Mo 3d3 4+_8_Mo 3d/9	Background_Mo 3d/9	Envelope_Mo 3d/9
242.029	6355	6375.36	6385.62	6355	6355	6355	6355	6355	6355	6355	6405.98
241.929	6415	6435.67	6446.16	6415	6415	6415	6415	6415	6415	6415	6466.83
241.829	6212.5	6233.47	6244.21	6212.5	6212.5	6212.5	6212.5	6212.5	6212.5	6212.5	6265.18
241.729	6220	6241.28	6252.25	6220	6220	6220	6220	6220	6220	6220	6273.53
241.629	6447.5	6469.09	6480.3	6447.5	6447.5	6447.5	6447.5	6447.5	6447.5	6447.5	6501.88
241.529	6507.5	6529.39	6540.84	6507.5	6507.5	6507.5	6507.5	6507.5	6507.5	6507.5	6562.73
241.429	6307.5	6329.7	6341.38	6307.5	6307.5	6307.5	6307.5	6307.5	6307.5	6307.5	6363.58
241.329	6337.5	6360.01	6372.07	6337.5	6337.5	6337.5	6337.5	6337.5	6337.5	6337.5	6394.57
241.229	6225	6247.81	6260.33	6225	6225	6225	6225	6225	6225	6225	6283.14
241.129	6212.5	6235.67	6248.59	6212.5	6212.5	6212.5	6212.5	6212.5	6212.5	6212.5	6271.76
241.029	6192.5	6216.04	6229.35	6192.5	6192.5	6192.5	6192.5	6192.5	6192.5	6192.5	6252.89
240.929	6217.5	6241.41	6255.11	6217.5	6217.5	6217.5	6217.5	6217.5	6217.5	6217.5	6279.02
240.829	6187.5	6211.78	6225.87	6187.5	6187.5	6187.5	6187.5	6187.5	6187.5	6187.5	6250.15
240.729	6337.5	6362.15	6376.63	6337.5	6337.5	6337.5	6337.5	6337.5	6337.5	6337.5	6401.28
240.629	6342.5	6367.52	6382.39	6342.5	6342.5	6342.5	6342.5	6342.5	6342.5	6342.5	6407.41
240.529	6227.5	6252.89	6268.15	6227.5	6227.5	6227.5	6227.5	6227.5	6227.5	6227.5	6293.54
240.429	6300	6325.76	6341.41	6300	6300	6300	6300	6300	6300	6300	6367.17
240.329	6440	6466.16	6482.17	6440	6440	6440	6440	6440	6440	6440	6508.33
240.229	6312.5	6339.12	6355.43	6312.5	6312.5	6312.5	6312.5	6312.5	6312.5	6312.5	6382.04
240.129	6450	6477.07	6493.95	6450	6450	6450	6450	6450	6450	6450	6521.02
240.029	6367.5	6395.02	6412.56	6367.5	6367.5	6367.5	6367.5	6367.5	6367.5	6367.5	6440.08
239.929	6335	6362.97	6381.17	6335	6335	6335	6335	6335	6335	6335	6409.14
239.829	6497.5	6525.92	6544.77	6497.5	6497.5	6497.5	6497.5	6497.5	6497.5	6497.5	6573.2
239.729	6342.5	6371.38	6390.88	6342.5	6342.5	6342.5	6342.5	6342.5	6342.5	6342.5	6419.75
239.629	6525	6554.33	6574.49	6525	6525	6525	6525	6525	6525	6525	6603.81
239.529	6452.5	6482.28	6502.45	6452.5	6452.5	6452.5	6452.5	6452.5	6452.5	6452.5	6532.22
239.429	6172.5	6202.82	6223.59	6172.5	6172.5	6172.5	6172.5	6172.5	6172.5	6172.5	6253.92
239.329	5992.5	6023.38	6044.78	5992.5	5992.5	5992.5	5992.5	5992.5	5992.5	5992.5	6075.66
239.229	6097.5	6128.94	6151.01	6097.5	6097.5	6097.5	6097.5	6097.5	6097.5	6097.5	6182.45
239.129	6355	6387	6409.78	6355	6355	6355	6355	6355	6355	6355	6441.79
239.029	6285	6325.85	6349.39	6293.29	6293.29	6293.29	6293.29	6293.29	6293.29	6293.29	6381.96
238.929	6240	6326.14	6350.48	6293.02	6293.02	6293.02	6293.02	6293.02	6293.02	6293.02	6383.61
238.829	6290	6326.69	6351.89	6293	6293	6293	6293.01	6293	6293	6293	6385.58
238.729	6327.5	6327.07	6353.18	6292.82	6292.82	6292.82	6292.83	6292.82	6292.82	6292.82	6387.44
238.629	6405	6327.1	6354.12	6292.24	6292.24	6292.24	6292.26	6292.24	6292.24	6292.24	6389
238.529	6577.5	6326.32	6354.22	6290.76	6290.76	6290.76	6290.81	6290.76	6290.76	6290.76	6389.84
238.429	6430	6326.3	6355.15	6290.03	6290.03	6290.03	6290.13	6290.03	6290.03	6290.03	6391.51
238.329	6365	6326.62	6356.47	6289.64	6289.64	6289.64	6289.83	6289.64	6289.64	6289.64	6393.63
238.229	6402.5	6326.74	6357.66	6289.06	6289.06	6289.06	6289.4	6289.06	6289.06	6289.06	6395.69
238.129	6295	6327.41	6359.48	6289.03	6289.03	6289.03	6289.66	6289.03	6289.03	6289.03	6398.5
238.029	6382.5	6327.63	6360.92	6288.54	6288.54	6288.54	6289.67	6288.54	6288.54	6288.54	6401.14
237.929	6532.5	6327.07	6361.66	6287.27	6287.27	6287.27	6289.27	6287.27	6287.27	6287.27	6403.45
237.829	6530	6326.51	6362.49	6286.01	6286.01	6286.01	6289.45	6286.01	6286.01	6286.01	6406.43
237.729	6585	6325.84	6363.12	6284.46	6284.46	6284.46	6290.29	6284.46	6284.46	6284.46	6410.33
237.629	6675	6324.72	6363.37	6282.43	6282.43	6282.43	6292.16	6282.43	6282.43	6282.43	6415.38
237.529	6555	6324.2	6364.32	6281.01	6281.02	6281.01	6296.98	6281.01	6281.01	6281.01	6423.48
237.429	6660	6323.14	6364.84	6279.05	6279.05	6279.05	6304.74	6279.05	6279.05	6279.05	6434.63
237.329	6910	6320.77	6364.15	6275.77	6275.78	6275.77	6316.35	6275.77	6275.77	6275.77	6449.75
237.229	6620	6319.89	6365.07	6273.98	6274.01	6273.98	6336.9	6273.98	6273.98	6273.98	6473.93
237.129	6600	6319.1	6366.22	6272.29	6272.34	6272.29	6368.03	6272.29	6272.29	6272.29	6508.83
237.029	6920	6316.64	6365.83	6268.92	6269.02	6268.92	6412.02	6268.92	6268.92	6268.92	6556.74
236.929	6982.5	6313.94	6365.23	6265.21	6265.39	6265.21	6475.49	6265.21	6265.21	6265.21	6624.41
236.829	6717.5	6312.78	6366.15	6262.86	6263.17	6262.86	6565.94	6262.86	6262.86	6262.86	6719.46
236.729	6835	6311	6366.61	6259.89	6260.44	6259.89	6688.31	6259.89	6259.89	6259.89	6846.68
236.629	7022.5	6308.23	6366.25	6255.93	6256.88	6255.93	6849.68	6255.93	6255.93	6255.93	7013.25
236.529	7175	6304.64	6365.26	6251.15	6252.76	6251.15	7057.67	6251.15	6251.15	6251.15	7226.87
236.429	7450	6299.61	6363.02	6244.93	6247.62	6244.93	7318.11	6244.93	6244.93	6244.93	7493.58
236.329	7745	6293	6359.42	6237.13	6241.58	6237.13	7636.2	6237.13	6237.13	6237.13	7818.81
236.229	8212.5	6283.93	6353.58	6226.87	6234.08	6226.87	8010.4	6226.87	6226.87	6226.87	8201.38
236.129	8567.5	6272.96	6346.09	6214.71	6226.16	6214.71	8435.7	6214.71	6214.71	6214.71	8636.78
236.029	8875	6260.69	6337.2	6200.89	6218.88	6200.89	8899.7	6200.89	6200.89	6200.89	9113.8
235.929	9500	6245.16	6325.27	6183.75	6211.49	6183.75	9379.99	6183.75	6183.75	6183.75	9610.66
235.829	10157.5	6226.12	6310.14	6163.11	6205.09	6163.11	9847.78	6163.11	6163.11	6163.11	10099.8
235.729	10505	6205.17	6293.42	6140.55	6203.06	6140.56	10269.1	6140.55	6140.55	6140.55	10549.1
235.629	10837.5	6182.37	6275.22	6116.15	6207.85	6116.18	10606.2	6116.15	6116.15	6116.15	10923.2
235.529	11190	6157.62	6255.44	6089.79	6221.84	6089.85	10825.5	6089.79	6089.8	6089.79	11191.1
235.429	11322.5	6132.04	6235.24	6062.6	6249.31	6062.72	10903.8	6062.6	6062.62	6062.6	11332.7
235.329	11460	6105.61	6214.64	6034.56	6294.23	6034.78	10829.9	6034.56	6034.59	6034.56	11340.9
235.229	11280	6080.19	6195.32	6007.31	6362.15	6007.72	10610.2	6007.31	6007.37	6007.31	11226.4
235.129	10967.5	6056.67	6178.01	5981.54	6457.2	5982.29	10264.6	5981.54	5981.64	5981.54	11012.7
235.029	10557.5	6035.14	6163.28	5957.77	6583.11	5959.1	9824.03	5957.77	5957.94	5957.77	10733.8
234.929	10360	6014.51	6150.08	5934.9	6741.96	5937.23	9325.97	5934.9	5935.19	5934.9	10430.5
234.829	10142.5	5994.89	6138.59	5913.04	6933.17	5917.05	8806.55	5913.04	5913.54	5913.04	10138.6
234.729	9870	5976.58	6129.17	5892.49	7154.32	5899.28	8297.46	5892.48	5893.3	5892.48	9887.73
234.629	9855	5958.24	6120.55	5871.92	7398.29	5883.22	7821.38	5871.89	5873.23	5871.89	9695.47
234.529	9510	5941.58	6114.55	5853.03	7656.71	5871.48	7395.92	5852.99	5855.15	5852.99	9570.48
234.429	9172.5	5926.58	6111.22	5835.82	7914.85	5865.4	7030.19	5835.75	5839.15	5835.75	9508.73
234.329	9390	5911.23	6107.8	5817.41	8152.82	5864.1	6722.29	5817.28	5822.6	5817.28	9494.57
234.229	9562.5	5895.04	6104.66	5798.04	8351.26	5870.55	6469.34	5797.82	5806	5797.82	9507.94
234.129	9520	5878.97	6103.01	5778.85	8492.31	5889.38	6266.7	5778.49	5790.93	5778.49	9529.23
234.029	9522.5	5862.78	6102.82	5759.64	8562.29	5925.05	6106.97	5759.04	5777.63	5759.04	9542.98
233.929	9317.5	5846.19	6105.35	5741.53	8553.88	5984.61	5983.69	5740.55	5768.09	5740.55	9540.05
233.829	9230	5831.48	6110.17	5724.01	8463.19	6075.83	5889.26	5722.42	5762.47	5722.42	9521.88
233.729	9505	5815.41	6115.71	5705.29	8297.13	6204.92	5815.26	5702.77	5760.47	5702.77	9497.58
233.629	9907.5	5797.32	6121.54	5684.9	8068.98	6381.01	5755.36	5680.92	5762.6	5680.92	9486.16
233.529	9875	5779.48	6130.25	5665.3	7798.15	6616.66	5707.47	5659.13	5773.48	5659.13	9515.99
233.429	9815	5762.04	6142.42	5646.99	7503.51	6923.2	5668.35	5637.54	5794.99	5637.54	9616.23
233.329	10207.5	5742.67	6156.09	5628.11	7201.64	7306.78	5633.07	5613.8	5827.9	5613.8	9813.44
233.229	10315	5722.85	6173.34	5610.67	6908.63	7772.47	5601.21	5589.38	5875.91	5589.38	10128.8
233.129	10567.5	5701.84	6194.06	5594.97	6635.01	8318.43	5570.67	5563.52	5941.64	5563.52	10575.5
233.029	11057.5	5678.42	6217.69	5580.66	6387.02	8934.48	5539.22	5534.97	6026.2	5534.97	11153.9
232.929	11667.5	5651.98	6244.72	5568.69	6166.64	9601.94	5505.59	5503.11	6131.47	5503.11	11852.3
232.829	12415	5621.8	6275.37	5560.12	5973.49	10287.3	5468.62	5467.21	6258.11	5467.2	12641.6
232.729	13152.5	5587.93	6311.04	5556.93	5806.58	10950	5428.07	5427.28	6406.08	5427.28	13482.9
232.629	14040	5549.61	6352.82	5561.57	5661.55	11540.9	5382.97	5382.54	6573.25	5382.53	14327.4
232.529	15327.5	5504.76	6400.38	5574.14	5532.28	12005.1	5331.1	5330.88	6752.92	5330.87	15115.5
232.429	16157.5	5455.76	6458.81	5601.21	5417.31	12296.9	5274.74	5274.64	6941.31	5274.62	15798.3
232.329	16595	5404.65	6533.34	5647.82	5315.41	12387.2	5215.87	5215.85	7130.66	5215.81	16340.1
232.229	16727.5	5353.04	6629.15	5719.15	5224.29	12262.8	5156.03	5156.07	7310.47	5156	16719
232.129	17080	5299.85	6750.81	5818.17	5140.02	11928.8	5094.07	5094.18	7467.02	5094.05	16934.5
232.029	17197.5	5246.31	6905.34	5947.18	5061.59	11408.7	5031.18	5031.39	7585.29	5031.17	16998.8
231.929	17125	5193.46	7101.56	6110.64	4988.19	10751.5	4968.35	4968.7	7656.41	4968.34	16960.4
231.829	16607.5	5143.7	7353.33	6308.53	4920.59	10009.1	4907.88	4908.48	7668.8	4907.87	16865.3
231.729	16565	5094.62	7669.49	6536.4	4855.31	9229.13	4847.31	4848.3	7618.01	4847.31	16767.4
231.629	16397.5	5046.94	8067.49	6789	4792.26	8456.95	4787.31	4788.91	7500.45	4787.31	16718.2
231.529	16560	4999.06	8565.48	7054.99	4729.17	7727.07	4726.14	4728.72	7321.84	4726.14	16769.5
231.429	16957.5	4949.84	9181.49	7320.84	4664.41	7061.19	4662.6	4666.65	7088.04	4662.6	16956.9
231.329	17327.5	4899.51	9939.41	7571.36	4597.87	6472.2	4596.8	4603.14	6812.79	4596.8	17315.5
231.229	17935	4846.96	10847.9	7786.99	4528.13	5962.91	4527.51	4537.24	6508.19	4527.51	17853.3
231.129	19062.5	4789.62	11891.3	7947.98	4452.35	5529.95	4451.99	4466.77	6185.53	4451.99	18551.6
231.029	19907.5	4729.08	13012.8	8040.09	4371.9	5165.59	4371.7	4393.85	5858.7	4371.7	19341.8
230.929	20467.5	4666.99	14076	8049.65	4288.19	4861.56	4288.08	4320.77	5539.35	4288.08	20074
230.829	20742.5	4605.04	14872.5	7975.19	4202.65	4608.99	4202.59	4250.37	5236.14	4202.59	20535.4
230.729	20572.5	4545.77	15174.4	7813.18	4117.58	4400.47	4117.55	4186.18	4956.64	4117.55	20488.9
230.629	19177.5	4495.84	14660.3	7579.95	4039.32	4233.06	4039.31	4136.98	4708.66	4039.31	19618.3
230.529	17047.5	4459.46	13163.2	7289.16	3971.73	4102	3971.73	4108.53	4497.56	3971.73	17761.3
230.429	14905	4437.16	11226.2	6956.14	3914.93	4000.91	3914.93	4104.11	4320.96	3914.93	15470.9
230.329	12957.5	4428.42	9353.19	6598.87	3867.95	3923.65	3867.95	4126.07	4177.29	3867.95	13267.8
230.229	11172.5	4433.02	7814.75	6232.8	3830	3865.58	3830	4176.87	4061.63	3830	11434.7
230.129	10107.5	4447.98	6648.85	5871.16	3797.39	3819.72	3797.39	4257.9	3968.78	3797.39	10027.5
230.029	9250	4473	5805.7	5526.22	3769.06	3782.82	3769.06	4370.57	3893.73	3769.06	9006.74
229.929	8667.5	4507.64	5209.95	5206.39	3743.61	3751.93	3743.61	4518.97	3833.25	3743.61	8310.08
229.829	7935	4553.93	4787.8	4918.67	3721.83	3726.78	3721.83	4705.36	3785.23	3721.83	7868.6
229.729	7857.5	4609.89	4486.13	4664.48	3700.35	3703.25	3700.35	4928.75	3744.66	3700.35	7635.42
229.629	7680	4677.78	4267.25	4443.47	3679.67	3681.34	3679.67	5189.46	3710.17	3679.67	7571.11
229.529	7837.5	4758.11	4103.17	4254.73	3658.07	3659.01	3658.07	5481.83	3678.79	3658.07	7645.29
229.429	7925	4854.11	3978.19	4094.86	3635.9	3636.43	3635.9	5801.47	3649.78	3635.9	7835.31
229.329	8070	4968.84	3879.34	3960.79	3612.87	3613.15	3612.87	6136.69	3622.04	3612.87	8116.52
229.229	8332.5	5106.12	3798.25	3848.68	3588.35	3588.5	3588.35	6473.71	3594.33	3588.35	8467.85
229.129	8675	5271.76	3729.31	3753.59	3561.92	3562	3561.92	6795.09	3565.76	3561.92	8867.9
229.029	9227.5	5471.94	3667.29	3672.16	3532.49	3532.53	3532.49	7080.37	3534.93	3532.49	9296.78
228.929	9295	5719.13	3612.2	3602.72	3502.55	3502.57	3502.55	7311.74	3504.07	3502.55	9739.68
228.829	9930	6024.32	3559.18	3540.12	3469.16	3469.17	3469.16	7470.6	3470.1	3469.16	10187.7
228.729	10662.5	6405.44	3506.28	3481.41	3431.79	3431.79	3431.79	7537.5	3432.36	3431.79	10635.9
228.629	11265	6887.84	3453.25	3425.26	3391.09	3391.09	3391.09	7510.76	3391.44	3391.09	11104.2
228.529	12122.5	7505.12	3397.96	3369.04	3345.73	3345.73	3345.73	7383.17	3345.93	3345.73	11618.3
228.429	12482.5	8310.57	3342.44	3313.89	3298.26	3298.26	3298.26	7166.7	3298.38	3298.26	12238.9
228.329	13012.5	9368.97	3285.42	3258.18	3247.79	3247.79	3247.79	6872.24	3247.86	3247.79	13041.5
228.229	14055	10768.2	3223.86	3198.44	3191.65	3191.65	3191.65	6513.34	3191.69	3191.65	14128.9
228.129	15302.5	12626.9	3156.46	3133.11	3128.73	3128.73	3128.73	6110.13	3128.75	3128.73	15640.5
228.029	17372.5	15056.4	3078.74	3057.53	3054.73	3054.73	3054.73	5676.22	3054.74	3054.73	17704.7
227.929	20272.5	18092.4	2986.15	2967.04	2965.28	2965.28	2965.28	5225.93	2965.29	2965.28	20375.7
227.829	23737.5	21511.5	2875.6	2858.46	2857.36	2857.36	2857.36	4771.06	2857.37	2857.36	23444.6
227.729	26250	24549.9	2751.83	2736.5	2735.83	2735.83	2735.83	4327.06	2735.83	2735.83	26157.8
227.629	27095	25980.8	2623.37	2609.69	2609.28	2609.28	2609.28	3909.74	2609.28	2609.28	27295.7
227.529	24707.5	24132.9	2506.93	2494.72	2494.47	2494.47	2494.47	3540.51	2494.48	2494.47	25191.6
227.429	20392.5	18950.2	2412.54	2401.63	2401.49	2401.49	2401.49	3228.7	2401.49	2401.49	19788.6
227.329	15145	13491	2345.12	2335.37	2335.28	2335.28	2335.28	2980.65	2335.28	2335.28	14146.3
227.229	10210	9368.12	2303.16	2294.42	2294.37	2294.37	2294.37	2789.73	2294.37	2294.37	9872.31
227.129	6375	6698.6	2281.04	2273.2	2273.17	2273.17	2273.17	2648.24	2273.17	2273.17	7081.56
227.029	4585	5062.13	2268.23	2261.18	2261.16	2261.16	2261.16	2541.08	2261.16	2261.16	5349.14
226.929	3680	4066.13	2260.16	2253.8	2253.79	2253.79	2253.79	2459.64	2253.79	2253.79	4278.36
226.829	3265	3453.14	2254.29	2248.54	2248.54	2248.54	2248.54	2398.11	2248.54	2248.54	3608.47
226.729	2960	3068.65	2250.05	2244.84	2244.84	2244.84	2244.84	2351.74	2244.84	2244.84	3180.76
226.629	2790	2819.76	2246.74	2242.01	2242.01	2242.01	2242.01	2317.68	2242.01	2242.01	2900.16
226.529	2732.5	2654.24	2243.76	2239.46	2239.46	2239.46	2239.46	2292.17	2239.46	2239.46	2711.24
226.429	2445	2542.95	2242.31	2238.39	2238.39	2238.39	2238.39	2274.67	2238.39	2238.39	2583.14
226.329	2485	2465.09	2240.69	2237.11	2237.11	2237.11	2237.11	2261.75	2237.11	2237.11	2493.3
226.229	2517.5	2409.27	2238.93	2235.66	2235.66	2235.66	2235.66	2252.13	2235.66	2235.66	2429.02
226.129	2305	2369.64	2238.3	2235.3	2235.3	2235.3	2235.3	2246.21	2235.3	2235.3	2383.56
226.029	2260	2340.64	2237.93	2235.17	2235.17	2235.17	2235.17	2242.27	2235.17	2235.17	2350.51
225.929	2355	2318.41	2237.08	2234.54	2234.54	2234.54	2234.54	2239.13	2234.54	2234.54	2325.53
225.829	2320	2301.55	2236.44	2234.1	2234.1	2234.1	2234.1	2237.01	2234.1	2234.1	2306.8
225.729	2235	2288.95	2236.26	2234.1	2234.1	2234.1	2234.1	2235.92	2234.1	2234.1	2292.94
225.629	2265	2278.97	2235.93	2233.94	2233.94	2233.94	2233.94	2235.07	2233.94	2233.94	2282.1
225.529	2345	2270.65	2235.21	2233.36	2233.36	2233.36	2233.36	2234.05	2233.36	2233.36	2273.19
225.429	2312.5	2264.09	2234.66	2232.95	2232.95	2232.95	2232.95	2233.36	2232.95	2232.95	2266.23
225.329	2320	2258.7	2234.09	2232.5	2232.5	2232.5	2232.5	2232.74	2232.5	2232.5	2260.54
225.229	2215	2254.6	2233.89	2232.41	2232.41	2232.41	2232.41	2232.55	2232.41	2232.41	2256.23
225.129	2172.5	2251.02	2233.48	2232.1	2232.1	2232.1	2232.1	2232.18	2232.1	2232.1	2252.49
225.029	2225	2248.3	2233.35	2232.06	2232.06	2232.06	2232.06	2232.11	2232.06	2232.06	2249.63
224.929	2340	2245.5	2232.7	2231.5	2231.5	2231.5	2231.5	2231.53	2231.5	2231.5	2246.73
224.829	2197.5	2243.46	2232.45	2231.33	2231.33	2231.33	2231.33	2231.34	2231.33	2231.33	2244.6
224.729	2165	2241.56	2232.03	2230.98	2230.98	2230.98	2230.98	2230.99	2230.98	2230.98	2242.61
224.629	2260	2240.09	2231.82	2230.83	2230.83	2230.83	2230.83	2230.84	2230.83	2230.83	2241.07
224.529	2267.5	2275.63	2268.42	2267.5	2267.5	2267.5	2267.5	2267.5	2267.5	2267.5	2276.55
224.429	2325	2332.17	2325.86	2325	2325	2325	2325	2325	2325	2325	2333.04
224.329	2240	2246.35	2240.81	2240	2240	2240	2240	2240	2240	2240	2247.16
224.229	2225	2230.64	2225.76	2225	2225	2225	2225	2225	2225	2225	2231.41
224.129	2200	2205.03	2200.72	2200	2200	2200	2200	2200	2200	2200	2205.75
224.029	2200	2204.5	2200.68	2200	2200	2200	2200	2200	2200	2200	2205.18
223.929	2250	2254.04	2250.64	2250	2250	2250	2250	2250	2250	2250	2254.68
223.829	2290	2293.63	2290.6	2290	2290	2290	2290	2290	2290	2290	2294.23
223.729	2222.5	2225.78	2223.07	2222.5	2222.5	2222.5	2222.5	2222.5	2222.5	2222.5	2226.35
223.629	2282.5	2285.46	2283.04	2282.5	2282.5	2282.5	2282.5	2282.5	2282.5	2282.5	2286
223.529	2197.5	2200.19	2198.01	2197.5	2197.5	2197.5	2197.5	2197.5	2197.5	2197.5	2200.7
223.429	2207.5	2209.94	2207.98	2207.5	2207.5	2207.5	2207.5	2207.5	2207.5	2207.5	2210.42
223.329	2150	2152.22	2150.46	2150	2150	2150	2150	2150	2150	2150	2152.68
223.229	2170	2172.03	2170.43	2170	2170	2170	2170	2170	2170	2170	2172.46
223.129	2215	2216.86	2215.41	2215	2215	2215	2215	2215	2215	2215	2217.27
223.029	2267.5	2269.2	2267.89	2267.5	2267.5	2267.5	2267.5	2267.5	2267.5	2267.5	2269.59
222.929	2220	2221.56	2220.37	2220	2220	2220	2220	2220	2220	2220	2221.93
222.829	2312.5	2313.94	2312.85	2312.5	2312.5	2312.5	2312.5	2312.5	2312.5	2312.5	2314.29
222.729	2337.5	2338.82	2337.83	2337.5	2337.5	2337.5	2337.5	2337.5	2337.5	2337.5	2339.16
222.629	2382.5	2383.72	2382.82	2382.5	2382.5	2382.5	2382.5	2382.5	2382.5	2382.5	2384.04
222.529	2282.5	2283.63	2282.8	2282.5	2282.5	2282.5	2282.5	2282.5	2282.5	2282.5	2283.93
222.429	2145	2146.04	2145.29	2145	2145	2145	2145	2145	2145	2145	2146.33
222.329	2182.5	2183.47	2182.77	2182.5	2182.5	2182.5	2182.5	2182.5	2182.5	2182.5	2183.74
222.229	2265	2265.9	2265.26	2265	2265	2265	2265	2265	2265	2265	2266.16
222.129	2197.5	2198.33	2197.75	2197.5	2197.5	2197.5	2197.5	2197.5	2197.5	2197.5	2198.58
222.029	2202.5	2203.28	2202.74	2202.5	2202.5	2202.5	2202.5	2202.5	2202.5	2202.5	2203.52
--	--	--	--	--	--	--	--	--	--	--	--
--	--	--	--	--	--	--	--	--	--	--	--
--	--	--	--	--	--	--	--	--	--	--	--
--	--	--	--	--	--	--	--	--	--	--	--
--	--	--	--	--	--	--	--	--	--	--	--
--	--
--	--

## Sheet: Supplementary Figure 6c
BE_Co 2p/49	CPS_Co 2p/49	Co 2p3 M_1_Co 2p/49	Co LMM_2_Co 2p/49	Co 2p3 M satellite_3_Co 2p/49	Background_Co 2p/49	Envelope_Co 2p/49
792.166	1353	1355.87	1353	1353	1353	1355.87
792.066	1278	1280.91	1278	1278	1278	1280.91
791.966	1221	1223.95	1221	1221	1221	1223.95
791.866	1221	1224	1221	1221	1221	1224
791.766	1212	1215.04	1212	1212	1212	1215.04
791.666	1189	1192.09	1189	1189	1189	1192.09
791.566	1195	1198.13	1195	1195	1195	1198.13
791.466	1232	1235.17	1232	1232	1232	1235.17
791.366	1177	1180.22	1177	1177	1177	1180.22
791.266	1194	1197.26	1194	1194	1194	1197.26
791.166	1245	1248.32	1245	1245	1245	1248.32
791.066	1219	1222.38	1219	1219	1219	1222.38
790.966	1209	1212.44	1209	1209	1209	1212.44
790.866	1191	1194.49	1191	1191	1191	1194.49
790.766	1185	1188.55	1185	1185	1185	1188.55
790.666	1227	1230.61	1227	1227	1227	1230.61
790.566	1223	1226.67	1223	1223	1223	1226.67
790.466	1218	1221.72	1218	1218	1218	1221.72
790.366	1167	1170.78	1167	1167	1167	1170.78
790.266	1178	1181.84	1178	1178	1178	1181.84
790.166	1142	1145.9	1142	1142	1142	1145.9
790.066	1220	1223.96	1220	1220	1220	1223.96
789.966	1137	1141.04	1137	1137	1137	1141.04
789.866	1203	1207.12	1203	1203	1203	1207.12
789.766	1242	1246.19	1242	1242	1242	1246.19
789.666	1209	1213.27	1209	1209	1209	1213.27
789.566	1232	1236.35	1232	1232	1232	1236.35
789.466	1221	1225.43	1221	1221	1221	1225.43
789.366	1261	1265.51	1261	1261	1261	1265.51
789.266	1163	1167.58	1163	1163	1163	1167.58
789.166	1271	1275.66	1271	1271	1271	1275.66
789.066	1228	1232.74	1228	1228	1228	1232.74
788.966	1228	1232.82	1228	1228	1228	1232.82
788.866	1213	1217.91	1213	1213	1213	1217.91
788.766	1235	1240.02	1235	1235	1235	1240.02
788.666	1219	1224.13	1219	1219	1219	1224.13
788.566	1249	1254.23	1249	1249	1249	1254.24
788.466	1178	1183.34	1178	1178	1178	1183.35
788.366	1202	1207.45	1202	1202	1202	1207.45
788.266	1230	1235.56	1230	1230	1230	1235.56
788.166	1231	1236.67	1231	1231	1231	1236.67
788.066	1193	1198.78	1193	1193	1193	1198.78
787.966	1189	1194.89	1189	1189	1189	1194.89
787.866	1278	1284	1278	1278.01	1278	1284
787.766	1247	1244.69	1238.58	1238.59	1238.58	1244.7
787.666	1191	1244.34	1238.09	1238.11	1238.09	1244.35
787.566	1230	1244.41	1238.01	1238.03	1238.01	1244.43
787.466	1264	1244.3	1237.74	1237.76	1237.74	1244.32
787.366	1198	1244.06	1237.34	1237.36	1237.34	1244.08
787.266	1233	1244.17	1237.29	1237.32	1237.29	1244.2
787.166	1164	1243.58	1236.54	1236.58	1236.54	1243.62
787.066	1188	1243.15	1236.05	1236.1	1236.05	1243.2
786.966	1202	1242.97	1235.7	1235.76	1235.7	1243.03
786.866	1277	1242.71	1235.27	1235.34	1235.27	1242.78
786.766	1279	1242.43	1234.82	1234.91	1234.82	1242.52
786.666	1214	1242.4	1234.61	1234.72	1234.61	1242.51
786.566	1191	1242.14	1234.16	1234.3	1234.16	1242.28
786.466	1273	1241.93	1233.76	1233.93	1233.76	1242.11
786.366	1274	1241.71	1233.34	1233.56	1233.34	1241.93
786.266	1312	1241.1	1232.52	1232.79	1232.52	1241.38
786.166	1245	1241.19	1232.39	1232.72	1232.39	1241.53
786.066	1222	1241.31	1232.28	1232.69	1232.28	1241.72
785.966	1203	1241.25	1231.98	1232.49	1231.98	1241.75
785.866	1234	1241.47	1231.96	1232.57	1231.96	1242.08
785.766	1222	1241.62	1231.86	1232.61	1231.86	1242.37
785.666	1257	1241.63	1231.6	1232.5	1231.6	1242.53
785.566	1279	1241.41	1231.11	1232.2	1231.11	1242.5
785.466	1216	1241.54	1230.95	1232.27	1230.95	1242.86
785.366	1227	1241.8	1230.91	1232.49	1230.91	1243.38
785.266	1222	1242.02	1230.82	1232.71	1230.82	1243.91
785.166	1274	1241.89	1230.37	1232.63	1230.37	1244.15
785.066	1208	1242	1230.14	1232.83	1230.14	1244.69
784.966	1223	1242.29	1230.07	1233.26	1230.07	1245.47
784.866	1198	1242.33	1229.74	1233.5	1229.74	1246.09
784.766	1253	1242.47	1229.5	1233.93	1229.5	1246.9
784.666	1229	1242.87	1229.5	1234.7	1229.5	1248.08
784.566	1208	1243.08	1229.28	1235.37	1229.28	1249.17
784.466	1221	1243.44	1229.19	1236.29	1229.19	1250.54
784.366	1272	1243.46	1228.75	1236.99	1228.75	1251.71
784.266	1279	1243.43	1228.22	1237.78	1228.22	1252.98
784.166	1270	1243.51	1227.79	1238.83	1227.79	1254.55
784.066	1297	1243.33	1227.07	1239.77	1227.07	1256.03
783.966	1296	1243.18	1226.35	1240.91	1226.35	1257.74
783.866	1278	1243.24	1225.81	1242.44	1225.81	1259.86
783.766	1276	1243.35	1225.29	1244.22	1225.29	1262.28
783.666	1234	1243.93	1225.2	1246.68	1225.2	1265.41
783.566	1262	1244.25	1224.82	1249.1	1224.82	1268.53
783.466	1279	1244.43	1224.25	1251.59	1224.25	1271.77
783.366	1322	1244.2	1223.24	1253.9	1223.24	1274.86
783.266	1283	1244.42	1222.61	1256.88	1222.61	1278.68
783.166	1287	1244.63	1221.94	1260.1	1221.94	1282.79
783.066	1235	1245.44	1221.81	1264.13	1221.81	1287.76
782.966	1280	1245.83	1221.2	1267.94	1221.2	1292.57
782.866	1314	1245.93	1220.24	1271.63	1220.24	1297.33
782.766	1299	1246.25	1219.42	1275.71	1219.42	1302.54
782.666	1294	1246.68	1218.64	1280.05	1218.64	1308.09
782.566	1330	1246.82	1217.48	1284.16	1217.48	1313.5
782.466	1284	1247.52	1216.79	1288.87	1216.79	1319.6
782.366	1329	1247.83	1215.62	1293.19	1215.62	1325.4
782.266	1334	1248.2	1214.39	1297.47	1214.39	1331.28
782.166	1314	1248.88	1213.35	1301.92	1213.35	1337.44
782.066	1347	1249.34	1211.96	1305.91	1211.96	1343.29
781.966	1379	1249.6	1210.22	1309.39	1210.22	1348.77
781.866	1381	1249.98	1208.45	1312.6	1208.45	1354.14
781.766	1366	1250.68	1206.81	1315.65	1206.81	1359.53
781.666	1315	1252.1	1205.68	1318.78	1205.68	1365.2
781.566	1379	1253.07	1203.88	1320.79	1203.88	1369.98
781.466	1354	1254.52	1202.31	1322.53	1202.31	1374.74
781.366	1411	1255.66	1200.14	1323.09	1200.14	1378.6
781.266	1378	1257.43	1198.29	1323.36	1198.29	1382.51
781.166	1415	1259.16	1196.04	1322.5	1196.03	1385.62
781.066	1375	1261.69	1194.17	1321.34	1194.17	1388.86
780.966	1364	1264.79	1192.41	1319.58	1192.4	1391.97
780.866	1438	1267.63	1189.85	1316.34	1189.85	1394.13
780.766	1378	1271.69	1187.9	1313.02	1187.89	1396.84
780.666	1401	1276.2	1185.69	1308.72	1185.67	1399.26
780.566	1383	1281.7	1183.64	1303.94	1183.62	1402.04
780.466	1414	1287.82	1181.25	1298.26	1181.22	1404.89
780.366	1396	1295.21	1179.03	1292.23	1178.98	1408.5
780.266	1431	1303.56	1176.42	1285.36	1176.36	1412.63
780.166	1419	1313.58	1173.93	1278.17	1173.84	1418.01
780.066	1413	1325.5	1171.47	1270.7	1171.35	1424.98
779.966	1420	1339.6	1168.94	1262.9	1168.76	1433.92
779.866	1484	1355.7	1165.72	1254.24	1165.48	1444.71
779.766	1431	1375.66	1163.05	1246	1162.71	1459.29
779.666	1497	1398.96	1159.69	1237	1159.23	1477.19
779.566	1507	1427.07	1156.23	1227.9	1155.61	1499.97
779.466	1488	1461.65	1152.98	1219.03	1152.15	1529.36
779.366	1574	1502.93	1148.86	1209.36	1147.76	1565.63
779.266	1592	1553.66	1144.58	1199.62	1143.14	1611.58
779.166	1687	1615.41	1139.36	1189.05	1137.48	1668.87
779.066	1790	1690.67	1133.12	1177.59	1130.68	1740.01
778.966	1846	1783.58	1126.36	1165.72	1123.24	1829.18
778.866	1890	1896.63	1119.21	1153.57	1115.26	1938.9
778.766	2032	2030.37	1110.69	1140.12	1105.71	2069.76
778.666	2209	2182.13	1100.43	1125.01	1094.23	2219.12
778.566	2402	2341.25	1088.27	1108.07	1080.62	2376.36
778.466	2559	2486.58	1074.59	1089.62	1065.23	2520.33
778.366	2599	2587.77	1060.59	1070.84	1049.26	2620.68
778.266	2633	2613.94	1046.36	1051.79	1032.77	2646.54
778.166	2564	2507.47	1032.94	1033.54	1016.83	2540.28
778.066	2330	2272.34	1022.07	1017.79	1003.17	2305.88
777.966	1941	1989.81	1015.35	1006.17	993.403	2024.53
777.866	1759	1726.85	1010.63	996.531	985.433	1763.14
777.766	1596	1514.06	1007.65	988.687	979.077	1552.24
777.666	1431	1356.65	1006.4	982.663	974.373	1396.96
777.566	1329	1243.65	1006.12	977.821	970.682	1286.23
777.466	1207	1164.61	1006.93	974.348	968.222	1209.44
777.366	1128	1109.67	1008.26	971.795	966.559	1156.61
777.266	1102	1070.72	1009.46	969.607	965.149	1119.49
777.166	1100	1042.83	1010.17	967.525	963.745	1093.04
777.066	1036	1023.06	1010.92	966.196	962.993	1074.2
776.966	1082	1007.97	1010.52	964.459	961.754	1059.45
776.866	1035	997.059	1009.88	963.266	960.992	1048.22
776.766	1047	988.557	1008.39	962.001	960.096	1038.75
776.666	1018	982.215	1006.5	961.082	959.493	1030.81
776.566	973	977.685	1004.44	960.677	959.353	1024.1
776.466	1020	973.646	1001.36	959.822	958.722	1017.38
776.366	1030	970.251	997.738	958.89	957.98	1010.92
776.266	1045	967.243	993.646	957.824	957.074	1004.57
776.166	1016	964.952	989.66	957.076	956.46	998.768
776.066	990	963.256	985.865	956.616	956.111	993.515
775.966	1045	961.235	981.524	955.599	955.186	987.986
775.866	1026	959.604	977.485	954.785	954.449	982.977
775.766	965	958.757	974.256	954.612	954.339	978.948
775.666	959	958.097	971.321	954.511	954.29	975.348
775.566	936	957.401	968.513	954.282	954.104	971.988
775.466	939	956.819	966.015	954.093	953.95	969.027
775.366	925	956.163	963.655	953.77	953.655	966.278
775.266	961	955.78	961.786	953.67	953.578	964.08
775.166	937	955.349	960.082	953.482	953.409	962.095
775.066	955	955.109	958.766	953.45	953.393	960.54
774.966	966	954.785	957.549	953.307	953.261	959.118
774.866	954	954.611	956.643	953.29	953.254	958.037
774.766	895	953.872	955.316	952.688	952.66	956.557
774.666	931	953.525	954.501	952.461	952.439	955.61
774.566	970	953.233	953.844	952.273	952.256	954.838
774.466	961	953.045	953.376	952.178	952.165	954.27
774.366	937	952.805	952.927	952.021	952.01	953.732
774.266	945	952.659	952.626	951.947	951.939	953.354
774.166	954	952.571	952.428	951.924	951.917	953.088
774.066	976	952.262	952.043	951.671	951.667	952.643
773.966	925	925.542	925.275	925.004	925	925.821
773.866	882	882.496	882.199	882.003	882	882.698
773.766	862	862.454	862.143	862.002	862	862.599
773.666	953	953.416	953.102	953.002	953	953.52
773.566	909	909.382	909.072	909.001	909	909.456
773.466	936	936.352	936.051	936.001	936	936.404
773.366	919	919.324	919.035	919.001	919	919.36
773.266	895	895.3	895.024	895.001	895	895.324
773.166	898	898.277	898.017	898	898	898.294
773.066	921	921.257	921.011	921	921	921.268
772.966	906	906.238	906.008	906	906	906.246
772.866	950	950.221	950.005	950	950	950.226
772.766	946	946.206	946.003	946	946	946.209
772.666	888	888.192	888.002	888	888	888.194
772.566	941	941.179	941.001	941	941	941.18
772.466	932	932.167	932.001	932	932	932.168
772.366	899	899.156	899.001	899	899	899.156
772.266	947	947.146	947	947	947	947.146
772.166	963	963.137	963	963	963	963.137
772.066	895	895.128	895	895	895	895.128
771.966	951	951.12	951	951	951	951.12
771.866	976	976.113	976	976	976	976.113
771.766	913	913.106	913	913	913	913.106
771.666	925	925.1	925	925	925	925.1
771.566	894	894.094	894	894	894	894.094
771.466	951	951.089	951	951	951	951.089
771.366	977	977.084	977	977	977	977.084
771.266	1009	1009.08	1009	1009	1009	1009.08
771.166	949	949.075	949	949	949	949.075
771.066	966	966.071	966	966	966	966.071
770.966	932	932.067	932	932	932	932.067
770.866	990	990.063	990	990	990	990.063
770.766	918	918.06	918	918	918	918.06
770.666	949	949.057	949	949	949	949.057
770.566	917	917.054	917	917	917	917.054
770.466	899	899.051	899	899	899	899.051
770.366	905	905.049	905	905	905	905.049
770.266	909	909.047	909	909	909	909.047
770.166	908	908.044	908	908	908	908.044

## Sheet: Supplementary Figure 6d
BE_Mo 3d/52	CPS_Mo 3d/52	Mo 3d5 M_1_Mo 3d/52	Mo 3d5 M_2_Mo 3d/52	Mo 3d5 6+_3_Mo 3d/52	Mo 3d3 6+_4_Mo 3d/52	Mo 3d5 4+_5_Mo 3d/52	Mo 3d3 4+_6_Mo 3d/52	Background_Mo 3d/52	Envelope_Mo 3d/52
241.166	583.333	586.232	587.791	583.333	583.34	583.333	583.333	583.333	590.696
241.066	570	572.946	574.541	570	570.009	570	570	570	577.495
240.966	591.667	594.66	596.29	591.667	591.678	591.667	591.667	591.667	599.296
240.866	545	548.041	549.707	545	545.015	545	545	545	552.764
240.766	581.667	584.755	586.457	581.667	581.687	581.667	581.667	581.667	589.566
240.666	583.333	586.47	588.207	583.333	583.36	583.333	583.333	583.333	591.37
240.566	595	598.184	599.993	595	595.036	595	595	595	603.212
240.466	583.333	586.565	588.447	583.333	583.38	583.333	583.333	583.333	591.725
240.366	595	598.279	600.235	595	595.061	595	595	595	603.575
240.266	558.333	561.664	563.69	558.333	558.413	558.333	558.333	558.333	567.099
240.166	580	583.389	585.477	580	580.103	580	580	580	588.969
240.066	528.333	531.781	533.932	528.333	528.466	528.333	528.333	528.333	537.513
239.966	543.333	546.84	548.98	543.333	543.504	543.333	543.333	543.333	552.657
239.866	636.667	640.233	642.438	636.667	636.885	636.667	636.667	636.667	646.223
239.766	620	623.625	625.901	620	620.279	620	620	620	629.805
239.666	518.333	522.017	524.369	518.333	518.688	518.333	518.333	518.333	528.407
239.566	558.333	562.076	564.507	558.333	558.782	558.333	558.333	558.333	568.698
239.466	580	583.801	586.317	580	580.566	580	580	580	590.685
239.366	593.333	597.2	599.799	593.333	594.044	593.333	593.333	593.333	604.376
239.266	556.667	560.607	563.286	556.667	557.555	556.667	556.667	556.667	568.115
239.166	533.333	537.348	540.112	533.333	534.442	533.333	533.333	533.333	545.235
239.066	626.667	630.755	633.61	626.667	628.041	626.667	626.667	626.667	639.073
238.966	571.667	575.83	578.782	571.667	573.364	571.667	571.667	571.667	584.642
238.866	531.667	535.904	538.959	531.667	533.76	531.667	531.667	531.667	545.29
238.766	575	579.311	582.477	575	577.565	575	575	575	589.353
238.666	518.333	522.719	526.002	518.333	521.464	518.333	518.333	518.333	533.518
238.566	540	551.647	555.054	547.187	551.002	547.187	547.187	547.187	563.329
238.466	583.333	551.554	555.085	547.011	551.63	547.011	547.011	547.011	564.247
238.366	551.667	551.626	555.277	546.988	552.559	546.988	546.988	546.988	565.485
238.266	603.333	551.447	555.225	546.714	553.419	546.714	546.714	546.714	566.664
238.166	546.667	551.542	555.458	546.713	554.738	546.713	546.714	546.713	568.311
238.066	616.667	551.296	555.359	546.372	555.931	546.372	546.373	546.372	569.842
237.966	588.333	551.187	555.407	546.168	557.534	546.167	546.168	546.167	571.793
237.866	616.667	550.938	555.326	545.824	559.262	545.824	545.825	545.824	573.88
237.766	566.667	550.932	555.499	545.722	561.534	545.722	545.723	545.722	576.522
237.666	533.333	550.967	555.726	545.662	564.229	545.662	545.664	545.662	579.6
237.566	630	550.665	555.614	545.251	566.931	545.251	545.254	545.251	582.711
237.466	588.333	550.58	555.717	545.041	570.228	545.041	545.045	545.041	586.448
237.366	626.667	550.307	555.646	544.643	573.837	544.643	544.649	544.643	590.511
237.266	630	550.016	555.573	544.227	577.88	544.226	544.235	544.226	595.024
237.166	598.333	549.877	555.667	543.963	582.553	543.962	543.974	543.962	600.185
237.066	600	549.729	555.77	543.69	587.817	543.689	543.706	543.689	605.956
236.966	593.333	549.612	555.922	543.449	593.634	543.447	543.47	543.447	612.299
236.866	610	549.412	556.012	543.125	599.9	543.122	543.154	543.122	619.113
236.766	660	548.968	555.876	542.556	606.552	542.552	542.596	542.552	626.339
236.666	628.333	548.696	555.915	542.14	613.89	542.134	542.194	542.134	634.298
236.566	608.333	548.542	556.073	541.82	621.832	541.811	541.892	541.811	642.915
236.466	625	548.305	556.174	541.419	630.249	541.406	541.515	541.406	652.039
236.366	690	547.75	555.982	540.701	638.784	540.681	540.828	540.681	661.321
236.266	681.667	547.231	555.858	540.022	647.725	539.993	540.19	539.993	671.053
236.166	656.667	546.831	555.884	539.467	657.116	539.424	539.686	539.424	681.287
236.066	711.667	546.16	555.672	538.646	666.431	538.584	538.93	538.584	691.502
235.966	725	545.42	555.428	537.763	675.759	537.675	538.131	537.675	701.8
235.866	753.333	544.537	555.08	536.75	684.888	536.623	537.218	536.623	711.981
235.766	753.333	543.684	554.77	535.746	693.81	535.566	536.342	535.566	722.088
235.666	758.333	542.834	554.477	534.733	702.366	534.48	535.482	534.48	731.972
235.566	733.333	542.1	554.35	533.864	710.477	533.51	534.804	533.51	741.554
235.466	733.333	541.361	554.272	533.028	717.884	532.535	534.19	532.535	750.594
235.366	780	540.39	554.021	532.009	724.251	531.329	533.439	531.329	758.796
235.266	811.667	539.259	553.673	530.894	729.387	529.961	532.635	529.961	766.003
235.166	758.333	538.381	553.649	530.114	733.604	528.848	532.218	528.848	772.575
235.066	776.667	537.408	553.607	529.351	736.525	527.639	531.865	527.639	778.201
234.966	761.667	536.503	553.714	528.798	738.089	526.498	531.762	526.498	782.876
234.866	788.333	535.522	553.777	528.287	738.048	525.221	531.756	525.221	786.508
234.766	795	534.55	553.904	527.957	736.593	523.905	531.951	523.905	789.335
234.666	798.333	533.555	554.119	527.884	733.613	522.566	532.45	522.566	791.355
234.566	748.333	532.797	554.693	528.413	729.399	521.465	533.502	521.465	792.943
234.466	806.667	531.597	555.112	529.077	723.628	520.074	534.69	520.074	793.806
234.366	796.667	530.597	555.726	530.297	716.626	518.725	536.338	518.725	794.682
234.266	838.333	529.404	556.297	531.921	708.238	517.167	538.293	517.167	795.486
234.166	803.333	528.391	557.217	534.491	699.094	515.771	540.95	515.771	797.059
234.066	786.667	527.47	558.421	538.022	689.197	514.45	544.284	514.45	799.594
233.966	803.333	526.481	559.774	542.482	678.52	513.041	548.191	513.041	803.285
233.866	771.667	525.661	561.538	548.255	667.538	511.78	552.912	511.78	808.786
233.766	768.333	524.872	563.609	555.412	656.244	510.528	558.41	510.528	816.433
233.666	823.333	523.833	565.748	563.85	644.502	509.003	564.324	509.003	826.245
233.566	816.667	522.844	568.298	573.969	632.773	507.502	571.087	507.502	838.962
233.466	878.333	521.573	570.98	585.57	620.845	505.694	578.219	505.694	854.412
233.366	876.667	520.331	574.162	599.089	609.166	503.884	586.106	503.884	873.317
233.266	893.333	519.029	577.845	614.644	597.709	501.985	594.506	501.985	895.793
233.166	880	517.816	582.258	632.275	586.699	500.142	603.531	500.141	922.015
233.066	861.667	516.72	587.533	651.967	576.286	498.379	613.05	498.378	952.044
232.966	945	515.246	593.303	673.113	565.944	496.201	622.427	496.2	985.235
232.866	1060	513.242	599.599	695.427	555.553	493.451	631.311	493.45	1021.33
232.766	1130	510.929	606.813	718.738	545.432	490.348	639.72	490.345	1060.25
232.666	1091.67	508.835	615.707	743.112	536.017	487.417	647.904	487.413	1101.93
232.566	1160	506.445	626.057	767.51	526.787	484.14	655.173	484.132	1145.45
232.466	1268.33	503.569	638.084	791.099	517.629	480.32	660.924	480.308	1190.09
232.366	1241.67	500.864	652.857	813.727	509.077	476.615	665.738	476.594	1235.91
232.266	1351.67	497.673	670.279	833.981	500.443	472.36	668.527	472.327	1281.63
232.166	1295	494.809	691.906	851.904	492.594	468.37	670.055	468.314	1328.07
232.066	1280	492.079	718.516	866.553	485.214	464.445	669.832	464.355	1374.86
231.966	1358.33	489.035	750.719	876.482	477.816	460.139	667.348	459.995	1421.56
231.866	1498.33	485.382	789.621	881.044	470.125	455.158	662.245	454.931	1468.92
231.766	1473.33	481.932	837.861	880.702	462.854	450.319	655.25	449.964	1519.1
231.666	1473.33	478.573	897.432	875.148	455.847	445.519	646.451	444.973	1574.1
231.566	1683.33	474.293	969.372	863.181	448.09	439.765	634.736	438.933	1634.77
231.466	1738.33	469.856	1056.41	845.829	440.27	433.849	621.277	432.596	1704.51
231.366	1796.67	465.261	1159.67	823.693	432.337	427.804	606	425.943	1785.05
231.266	1935	460.132	1276.77	796.957	423.902	421.315	588.987	418.583	1875.15
231.166	1998.33	454.855	1400.81	766.645	415.283	414.849	570.705	410.878	1968.76
231.066	2121.67	449.154	1516.97	733.157	406.161	408.222	551.207	402.535	2052.2
230.966	2151.67	443.512	1603.05	697.922	396.984	402.053	531.154	394.004	2104.65
230.866	2126.67	438.223	1636.63	661.95	387.992	396.83	511.068	385.553	2104.93
230.766	1978.33	433.931	1583.77	626.524	379.769	393.359	491.752	377.785	2020.18
230.666	1725	431.185	1426.21	592.825	372.825	392.452	473.927	371.214	1833.35
230.566	1495	429.933	1216.22	561.274	367.037	394.392	457.597	365.733	1597.78
230.466	1341.67	429.859	1008.95	531.872	362.021	399.098	442.585	360.974	1369.52
230.366	1155	431.201	834.075	505.065	357.941	407.141	429.05	357.101	1178.97
230.266	1073.33	433.53	698.969	480.585	354.28	418.545	416.666	353.608	1034.53
230.166	1026.67	436.775	599.939	458.411	350.859	433.375	405.179	350.325	932.912
230.066	896.667	441.463	528.815	438.872	348.083	452.361	395.104	347.661	866.396
229.966	868.333	447.236	477.749	421.434	345.455	475.425	385.875	345.121	827.568
229.866	840	454.282	440.989	406.01	342.97	502.394	377.506	342.707	810.614
229.766	836.667	462.674	414.159	392.475	340.504	532.966	369.834	340.298	811.12
229.666	790	472.917	394.317	380.766	338.266	567.051	363.011	338.105	825.803
229.566	875	484.666	378.803	370.083	335.611	602.995	356.386	335.486	851.112
229.466	903.333	498.661	366.529	360.544	332.813	639.93	350.123	332.717	885.016
229.366	921.667	515.436	356.56	352.084	329.919	676.344	344.292	329.844	925.412
229.266	961.667	535.627	348.095	344.419	326.82	710.313	338.655	326.763	970.115
229.166	1031.67	559.939	340.529	337.23	323.368	739.812	333.086	323.325	1017.34
229.066	995	590.118	334.064	330.912	320.082	763.121	327.998	320.049	1066.05
228.966	1050	627.271	328.008	324.912	316.514	778.28	322.938	316.489	1115.48
228.866	1175	673.183	321.846	318.803	312.321	783.803	317.499	312.302	1165.95
228.766	1150	731.517	316.183	313.194	308.23	779.322	312.383	308.216	1219.75
228.666	1331.67	805.106	309.925	307.004	303.235	764.115	306.549	303.224	1279.81
228.566	1448.33	899.903	303.313	300.486	297.647	739.353	300.273	297.639	1352.78
228.466	1526.67	1023.02	296.477	293.781	291.651	706.218	293.726	291.645	1446.65
228.366	1616.67	1184.66	289.322	286.773	285.187	666.555	286.811	285.183	1573.39
228.266	1671.67	1395.46	281.987	279.595	278.424	622.57	279.695	278.42	1745.63
228.166	1941.67	1665.97	273.396	271.169	270.311	575.078	271.295	270.308	1975.68
228.066	2218.33	1995.6	263.493	261.434	260.809	525.906	261.571	260.807	2264.78
227.966	2603.33	2356.37	251.729	249.837	249.384	476.013	249.968	249.382	2586.38
227.866	2855	2669.51	238.734	237.001	236.675	427.253	237.122	236.674	2862.92
227.766	2988.33	2815.27	225.069	223.487	223.255	381.039	223.594	223.254	2975.45
227.666	2715	2633.43	212.706	211.266	211.102	339.705	211.358	211.101	2764.06
227.566	2238.33	2105.37	202.638	201.33	201.215	304.506	201.408	201.214	2210.4
227.466	1726.67	1519.51	195.042	193.855	193.775	275.624	193.919	193.774	1602.86
227.366	1186.67	1055.32	190.064	188.988	188.932	252.851	189.039	188.932	1120.54
227.266	736.667	742.034	187.275	186.299	186.261	235.499	186.34	186.261	792.405
227.166	496.667	542.682	185.658	184.773	184.747	222.233	184.805	184.747	581.165
227.066	353.333	419.208	184.746	183.942	183.924	212.064	183.967	183.924	448.229
226.966	276.667	341.49	184.214	183.484	183.472	204.315	183.503	183.472	363.118
226.866	243.333	292.164	183.852	183.188	183.18	198.461	183.203	183.18	308.147
226.766	228.333	259.845	183.57	182.965	182.96	194.007	182.976	182.96	271.523
226.666	238.333	238.213	183.244	182.693	182.69	190.568	182.701	182.69	246.66
226.566	198.333	223.519	183.119	182.616	182.614	188.182	182.622	182.614	229.604
226.466	236.667	213.066	182.812	182.351	182.35	186.231	182.356	182.35	217.416
226.366	213.333	205.655	182.622	182.2	182.199	184.865	182.203	182.199	208.749
226.266	190	200.349	182.548	182.161	182.161	183.979	182.164	182.161	202.559
226.166	196.667	196.393	182.446	182.09	182.09	183.312	182.092	182.09	197.974
226.066	188.333	193.447	182.387	182.06	182.06	182.869	182.061	182.06	194.585
225.966	200	191.146	182.274	181.972	181.972	182.505	181.973	181.972	191.982
225.866	185	189.422	182.236	181.957	181.957	182.303	181.958	181.957	190.047
225.766	163.333	188.003	182.125	181.867	181.867	182.088	181.868	181.867	188.481
225.666	193.333	186.896	182.05	181.811	181.811	181.951	181.812	181.811	187.275
225.566	190	186.021	181.993	181.771	181.771	181.859	181.772	181.771	186.33
225.466	188.333	185.316	181.945	181.739	181.739	181.793	181.74	181.739	185.576
225.366	166.667	184.699	181.858	181.667	181.667	181.7	181.667	181.667	184.923
225.266	190	192.586	190.178	190	190	190.02	190	190	192.784
225.166	193.333	195.552	193.499	193.333	193.333	193.345	193.333	193.333	195.73
225.066	141.667	143.581	141.822	141.667	141.667	141.674	141.667	141.667	143.743
224.966	196.667	198.327	196.811	196.667	196.667	196.671	196.667	196.667	198.476
224.866	188.333	189.78	188.469	188.333	188.333	188.336	188.333	188.333	189.918
224.766	175	176.266	175.127	175	175	175.001	175	175	176.394
224.666	176.667	177.779	176.786	176.667	176.667	176.667	176.667	176.667	177.899
224.566	166.667	167.649	166.778	166.667	166.667	166.667	166.667	166.667	167.761
224.466	158.333	159.203	158.438	158.333	158.333	158.334	158.333	158.333	159.308
224.366	191.667	192.44	191.765	191.667	191.667	191.667	191.667	191.667	192.538
224.266	208.333	209.023	208.426	208.333	208.333	208.333	208.333	208.333	209.115
224.166	191.667	192.283	191.754	191.667	191.667	191.667	191.667	191.667	192.371
224.066	185	185.553	185.082	185	185	185	185	185	185.636
223.966	196.667	197.164	196.744	196.667	196.667	196.667	196.667	196.667	197.242
223.866	186.667	187.116	186.74	186.667	186.667	186.667	186.667	186.667	187.189
223.766	180	180.406	180.069	180	180	180	180	180	180.476
223.666	156.667	157.035	156.732	156.667	156.667	156.667	156.667	156.667	157.101
223.566	176.667	177.001	176.729	176.667	176.667	176.667	176.667	176.667	177.063
223.466	153.333	153.638	153.392	153.333	153.333	153.333	153.333	153.333	153.697
223.366	151.667	151.945	151.722	151.667	151.667	151.667	151.667	151.667	152.001
223.266	173.333	173.588	173.386	173.333	173.333	173.333	173.333	173.333	173.641
223.166	195	195.233	195.05	195	195	195	195	195	195.283
