# Supplementary material for: Ultrafine nanoporous intermetallic catalysts by high-temperature liquid metal dealloying for electrochemical hydrogen production
Source: Nat Commun. 2022 Sep 2;13:5157. doi: 10.1038/s41467-022-32768-1 (PMC9440032; doi:10.1038/s41467-022-32768-1)
Supplement: Supplementary file 5 — Source Data [file 41467_2022_32768_MOESM5_ESM.zip › Source Data/Supplementary Figure 7.xlsx]

## Sheet: Supplementary Figure 7d
2-theta	Ni70(Co0.55Mo0.45)30 precursor alloy	2-theta	after etching in H2SO4 for 48h	2-theta	after etching in HCl for 48h	2-theta	after etching in HNO3 for 48h
30	1516	30	1409	30	1684	20	1124.4
30.0206	1496	30.0206	1411	30.0206	1702	20.021	1148.8
30.0411	1513	30.0411	1450	30.0411	1720	20.041	1164.4
30.0617	1496	30.0617	1431	30.0617	1729	20.062	1121.2
30.0823	1554	30.0823	1449	30.0823	1639	20.082	1141.2
30.1028	1450	30.1028	1458	30.1028	1708	20.103	1147.6
30.1234	1525	30.1234	1436	30.1234	1694	20.123	1111.6
30.144	1435	30.144	1506	30.144	1670	20.144	1131.2
30.1645	1511	30.1645	1432	30.1645	1751	20.165	1168.8
30.1851	1474	30.1851	1495	30.1851	1795	20.185	1114.4
30.2056	1526	30.2056	1445	30.2056	1711	20.206	1132.4
30.2262	1565	30.2262	1462	30.2262	1756	20.226	1131.6
30.2468	1667	30.2468	1484	30.2468	1828	20.247	1144.8
30.2673	1591	30.2673	1509	30.2673	1844	20.267	1144
30.2879	1617	30.2879	1524	30.2879	1860	20.288	1146
30.3085	1582	30.3085	1564	30.3085	1902	20.308	1124
30.329	1701	30.329	1432	30.329	1811	20.329	1121.6
30.3496	1650	30.3496	1542	30.3496	1786	20.35	1166
30.3702	1609	30.3702	1520	30.3702	1817	20.37	1113.2
30.3907	1542	30.3907	1490	30.3907	1776	20.391	1161.6
30.4113	1520	30.4113	1569	30.4113	1770	20.411	1137.6
30.4319	1599	30.4319	1427	30.4319	1765	20.432	1147.6
30.4524	1508	30.4524	1529	30.4524	1756	20.452	1184.4
30.473	1531	30.473	1433	30.473	1727	20.473	1145.2
30.4936	1577	30.4936	1437	30.4936	1716	20.494	1157.2
30.5141	1550	30.5141	1435	30.5141	1750	20.514	1104.8
30.5347	1517	30.5347	1458	30.5347	1625	20.535	1086.8
30.5553	1447	30.5553	1477	30.5553	1625	20.555	1125.6
30.5758	1460	30.5758	1470	30.5758	1799	20.576	1140.8
30.5964	1366	30.5964	1410	30.5964	1721	20.596	1094.4
30.6169	1472	30.6169	1446	30.6169	1722	20.617	1090
30.6375	1401	30.6375	1438	30.6375	1692	20.638	1135.2
30.6581	1435	30.6581	1413	30.6581	1678	20.658	1150.4
30.6786	1483	30.6786	1450	30.6786	1724	20.679	1100
30.6992	1490	30.6992	1471	30.6992	1657	20.699	1131.6
30.7198	1457	30.7198	1364	30.7198	1685	20.72	1129.6
30.7403	1483	30.7403	1412	30.7403	1645	20.74	1078.4
30.7609	1453	30.7609	1379	30.7609	1671	20.761	1136.8
30.7815	1430	30.7815	1408	30.7815	1679	20.781	1090.8
30.802	1410	30.802	1403	30.802	1682	20.802	1088.4
30.8226	1423	30.8226	1416	30.8226	1545	20.823	1109.6
30.8432	1472	30.8432	1377	30.8432	1678	20.843	1093.6
30.8637	1434	30.8637	1424	30.8637	1585	20.864	1108
30.8843	1378	30.8843	1384	30.8843	1658	20.884	1132.4
30.9049	1464	30.9049	1426	30.9049	1626	20.905	1074
30.9254	1459	30.9254	1402	30.9254	1761	20.925	1104
30.946	1427	30.946	1444	30.946	1639	20.946	1100.4
30.9666	1447	30.9666	1390	30.9666	1610	20.967	1097.2
30.9871	1446	30.9871	1418	30.9871	1578	20.987	1124
31.0077	1502	31.0077	1409	31.0077	1642	21.008	1087.6
31.0283	1379	31.0283	1401	31.0283	1593	21.028	1108
31.0488	1425	31.0488	1427	31.0488	1684	21.049	1098.4
31.0694	1447	31.0694	1422	31.0694	1602	21.069	1074.8
31.0899	1496	31.0899	1358	31.0899	1624	21.09	1106
31.1105	1420	31.1105	1409	31.1105	1636	21.111	1087.6
31.1311	1399	31.1311	1435	31.1311	1618	21.131	1097.2
31.1516	1413	31.1516	1347	31.1516	1635	21.152	1089.2
31.1722	1419	31.1722	1406	31.1722	1666	21.172	1087.6
31.1928	1469	31.1928	1356	31.1928	1627	21.193	1105.2
31.2133	1475	31.2133	1330	31.2133	1593	21.213	1121.2
31.2339	1490	31.2339	1342	31.2339	1611	21.234	1084.4
31.2545	1443	31.2545	1378	31.2545	1580	21.254	1082.8
31.275	1424	31.275	1445	31.275	1598	21.275	1094.4
31.2956	1441	31.2956	1403	31.2956	1671	21.296	1070
31.3162	1400	31.3162	1351	31.3162	1597	21.316	1079.6
31.3367	1469	31.3367	1319	31.3367	1667	21.337	1110
31.3573	1311	31.3573	1324	31.3573	1584	21.357	1057.2
31.3779	1394	31.3779	1344	31.3779	1632	21.378	1073.6
31.3984	1355	31.3984	1349	31.3984	1569	21.398	1072.4
31.419	1413	31.419	1390	31.419	1666	21.419	1104
31.4396	1448	31.4396	1363	31.4396	1681	21.44	1053.2
31.4601	1419	31.4601	1378	31.4601	1596	21.46	1074.8
31.4807	1411	31.4807	1345	31.4807	1626	21.481	1085.6
31.5012	1406	31.5012	1318	31.5012	1621	21.501	1088.8
31.5218	1356	31.5218	1392	31.5218	1648	21.522	1082.4
31.5424	1446	31.5424	1427	31.5424	1626	21.542	1058
31.5629	1412	31.5629	1347	31.5629	1623	21.563	1057.6
31.5835	1414	31.5835	1394	31.5835	1623	21.584	1070.4
31.6041	1414	31.6041	1367	31.6041	1617	21.604	1083.2
31.6246	1362	31.6246	1396	31.6246	1609	21.625	1074
31.6452	1398	31.6452	1387	31.6452	1626	21.645	1096.8
31.6658	1353	31.6658	1319	31.6658	1632	21.666	1077.2
31.6863	1354	31.6863	1410	31.6863	1578	21.686	1084.8
31.7069	1385	31.7069	1308	31.7069	1650	21.707	1071.2
31.7275	1386	31.7275	1329	31.7275	1621	21.727	1059.6
31.748	1386	31.748	1393	31.748	1645	21.748	1049.2
31.7686	1450	31.7686	1386	31.7686	1562	21.769	1078.8
31.7892	1383	31.7892	1361	31.7892	1638	21.789	1071.6
31.8097	1425	31.8097	1357	31.8097	1574	21.81	1068.8
31.8303	1379	31.8303	1327	31.8303	1637	21.83	1066.4
31.8509	1336	31.8509	1304	31.8509	1541	21.851	1087.6
31.8714	1393	31.8714	1380	31.8714	1527	21.871	1057.2
31.892	1366	31.892	1377	31.892	1605	21.892	1071.6
31.9125	1358	31.9125	1324	31.9125	1481	21.913	1072.8
31.9331	1351	31.9331	1370	31.9331	1621	21.933	1043.2
31.9537	1366	31.9537	1341	31.9537	1579	21.954	1083.2
31.9742	1382	31.9742	1306	31.9742	1509	21.974	1062
31.9948	1345	31.9948	1394	31.9948	1569	21.995	1017.6
32.0154	1363	32.0154	1350	32.0154	1638	22.015	1030.4
32.0359	1384	32.0359	1405	32.0359	1636	22.036	1066.8
32.0565	1372	32.0565	1185	32.0565	1606	22.056	1087.2
32.0771	1315	32.0771	1365	32.0771	1559	22.077	1052.4
32.0976	1330	32.0976	1348	32.0976	1593	22.098	1041.2
32.1182	1350	32.1182	1347	32.1182	1578	22.118	1050.8
32.1388	1379	32.1388	1378	32.1388	1581	22.139	1045.2
32.1593	1403	32.1593	1372	32.1593	1527	22.159	1096.8
32.1799	1372	32.1799	1292	32.1799	1623	22.18	1068.4
32.2005	1330	32.2005	1305	32.2005	1607	22.2	1045.2
32.221	1375	32.221	1373	32.221	1616	22.221	1076.4
32.2416	1384	32.2416	1311	32.2416	1655	22.242	1042
32.2621	1306	32.2621	1352	32.2621	1631	22.262	1055.2
32.2827	1354	32.2827	1312	32.2827	1614	22.283	1069.2
32.3033	1324	32.3033	1332	32.3033	1542	22.303	1026.4
32.3238	1368	32.3238	1291	32.3238	1554	22.324	1087.6
32.3444	1333	32.3444	1300	32.3444	1572	22.344	1001.2
32.365	1337	32.365	1409	32.365	1563	22.365	1052
32.3855	1335	32.3855	1364	32.3855	1562	22.386	1055.6
32.4061	1370	32.4061	1385	32.4061	1588	22.406	1038.4
32.4267	1372	32.4267	1311	32.4267	1592	22.427	1054.8
32.4472	1309	32.4472	1329	32.4472	1603	22.447	1034
32.4678	1344	32.4678	1324	32.4678	1573	22.468	1050.4
32.4884	1370	32.4884	1328	32.4884	1561	22.488	1041.6
32.5089	1356	32.5089	1320	32.5089	1550	22.509	1040.8
32.5295	1318	32.5295	1341	32.5295	1610	22.529	1024
32.5501	1378	32.5501	1257	32.5501	1628	22.55	1025.2
32.5706	1389	32.5706	1335	32.5706	1567	22.571	1002
32.5912	1415	32.5912	1299	32.5912	1597	22.591	1020.8
32.6118	1329	32.6118	1350	32.6118	1558	22.612	1015.6
32.6323	1342	32.6323	1350	32.6323	1537	22.632	1035.2
32.6529	1338	32.6529	1303	32.6529	1700	22.653	1057.2
32.6735	1380	32.6735	1300	32.6735	1616	22.673	994.8
32.694	1333	32.694	1285	32.694	1622	22.694	1050.4
32.7146	1384	32.7146	1279	32.7146	1531	22.715	1029.2
32.7351	1402	32.7351	1365	32.7351	1599	22.735	1030.4
32.7557	1310	32.7557	1349	32.7557	1561	22.756	1024.4
32.7763	1454	32.7763	1242	32.7763	1581	22.776	1034.4
32.7968	1336	32.7968	1289	32.7968	1544	22.797	1015.2
32.8174	1410	32.8174	1310	32.8174	1582	22.817	995.6
32.838	1322	32.838	1309	32.838	1542	22.838	1001.6
32.8585	1399	32.8585	1311	32.8585	1628	22.859	1005.2
32.8791	1424	32.8791	1413	32.8791	1657	22.879	1016
32.8997	1321	32.8997	1302	32.8997	1585	22.9	1039.6
32.9202	1323	32.9202	1276	32.9202	1573	22.92	1023.2
32.9408	1295	32.9408	1277	32.9408	1618	22.941	1012.4
32.9614	1363	32.9614	1336	32.9614	1632	22.961	1044.4
32.9819	1308	32.9819	1336	32.9819	1596	22.982	1054.4
33.0025	1402	33.0025	1339	33.0025	1605	23.002	1010
33.0231	1431	33.0231	1369	33.0231	1584	23.023	1045.6
33.0436	1356	33.0436	1328	33.0436	1515	23.044	1028
33.0642	1385	33.0642	1394	33.0642	1539	23.064	1040
33.0848	1364	33.0848	1265	33.0848	1505	23.085	992
33.1053	1360	33.1053	1299	33.1053	1511	23.105	1008.8
33.1259	1360	33.1259	1264	33.1259	1541	23.126	971.6
33.1464	1345	33.1464	1288	33.1464	1487	23.146	1034.8
33.167	1311	33.167	1299	33.167	1591	23.167	998
33.1876	1340	33.1876	1323	33.1876	1569	23.188	1019.6
33.2081	1286	33.2081	1312	33.2081	1585	23.208	1003.2
33.2287	1296	33.2287	1271	33.2287	1586	23.229	1024.8
33.2493	1351	33.2493	1279	33.2493	1603	23.249	1049.2
33.2698	1349	33.2698	1281	33.2698	1518	23.27	1034.4
33.2904	1319	33.2904	1274	33.2904	1578	23.29	990.8
33.311	1352	33.311	1217	33.311	1551	23.311	1014.8
33.3315	1303	33.3315	1270	33.3315	1553	23.332	1005.6
33.3521	1304	33.3521	1261	33.3521	1546	23.352	1027.6
33.3727	1340	33.3727	1333	33.3727	1515	23.373	1002.8
33.3932	1303	33.3932	1260	33.3932	1543	23.393	1006
33.4138	1298	33.4138	1267	33.4138	1556	23.414	1018
33.4344	1266	33.4344	1188	33.4344	1541	23.434	1038.8
33.4549	1317	33.4549	1273	33.4549	1516	23.455	1022.4
33.4755	1330	33.4755	1302	33.4755	1521	23.475	1002.8
33.496	1329	33.496	1298	33.496	1513	23.496	994.4
33.5166	1321	33.5166	1315	33.5166	1516	23.517	957.6
33.5372	1324	33.5372	1254	33.5372	1548	23.537	1027.2
33.5577	1358	33.5577	1241	33.5577	1560	23.558	1002
33.5783	1332	33.5783	1308	33.5783	1565	23.578	989.2
33.5989	1271	33.5989	1311	33.5989	1538	23.599	1006.8
33.6194	1355	33.6194	1297	33.6194	1534	23.619	1025.2
33.64	1300	33.64	1327	33.64	1495	23.64	1020.8
33.6606	1359	33.6606	1285	33.6606	1554	23.661	993.2
33.6811	1340	33.6811	1277	33.6811	1590	23.681	978.4
33.7017	1333	33.7017	1278	33.7017	1544	23.702	974
33.7223	1273	33.7223	1263	33.7223	1591	23.722	1003.6
33.7428	1329	33.7428	1318	33.7428	1562	23.743	1015.6
33.7634	1354	33.7634	1289	33.7634	1600	23.763	987.2
33.784	1297	33.784	1243	33.784	1541	23.784	1001.2
33.8045	1359	33.8045	1258	33.8045	1510	23.805	1010
33.8251	1295	33.8251	1270	33.8251	1564	23.825	1007.2
33.8457	1264	33.8457	1282	33.8457	1553	23.846	1001.6
33.8662	1239	33.8662	1305	33.8662	1535	23.866	998.8
33.8868	1353	33.8868	1228	33.8868	1577	23.887	968
33.9074	1312	33.9074	1305	33.9074	1539	23.907	976.4
33.9279	1334	33.9279	1231	33.9279	1549	23.928	979.2
33.9485	1324	33.9485	1271	33.9485	1539	23.948	985.6
33.969	1360	33.969	1252	33.969	1505	23.969	998.8
33.9896	1328	33.9896	1271	33.9896	1535	23.99	1006.4
34.0102	1315	34.0102	1287	34.0102	1534	24.01	996.8
34.0307	1295	34.0307	1265	34.0307	1479	24.031	1005.6
34.0513	1330	34.0513	1237	34.0513	1520	24.051	971.6
34.0719	1359	34.0719	1253	34.0719	1518	24.072	966
34.0924	1327	34.0924	1225	34.0924	1566	24.092	962.4
34.113	1326	34.113	1191	34.113	1454	24.113	976.4
34.1336	1306	34.1336	1228	34.1336	1529	24.134	995.6
34.1541	1260	34.1541	1238	34.1541	1524	24.154	982
34.1747	1381	34.1747	1220	34.1747	1581	24.175	986.4
34.1953	1289	34.1953	1214	34.1953	1582	24.195	940.8
34.2158	1257	34.2158	1228	34.2158	1504	24.216	979.2
34.2364	1346	34.2364	1226	34.2364	1539	24.236	996.4
34.257	1261	34.257	1250	34.257	1485	24.257	1002
34.2775	1294	34.2775	1253	34.2775	1506	24.278	961.2
34.2981	1297	34.2981	1243	34.2981	1529	24.298	962
34.3186	1316	34.3186	1253	34.3186	1500	24.319	1003.2
34.3392	1268	34.3392	1289	34.3392	1565	24.339	973.6
34.3598	1279	34.3598	1291	34.3598	1534	24.36	1000.8
34.3803	1310	34.3803	1293	34.3803	1558	24.38	992.4
34.4009	1346	34.4009	1261	34.4009	1550	24.401	954
34.4215	1318	34.4215	1255	34.4215	1534	24.421	964.4
34.442	1339	34.442	1276	34.442	1542	24.442	986.4
34.4626	1313	34.4626	1287	34.4626	1496	24.463	998.4
34.4832	1297	34.4832	1219	34.4832	1482	24.483	973.2
34.5037	1288	34.5037	1241	34.5037	1510	24.504	1005.6
34.5243	1289	34.5243	1256	34.5243	1525	24.524	970.8
34.5449	1313	34.5449	1291	34.5449	1490	24.545	992
34.5654	1267	34.5654	1235	34.5654	1573	24.565	1012.8
34.586	1411	34.586	1260	34.586	1528	24.586	950.8
34.6066	1309	34.6066	1237	34.6066	1538	24.607	943.2
34.6271	1279	34.6271	1269	34.6271	1493	24.627	1004.4
34.6477	1274	34.6477	1274	34.6477	1496	24.648	963.2
34.6683	1337	34.6683	1230	34.6683	1500	24.668	984.8
34.6888	1320	34.6888	1221	34.6888	1480	24.689	953.6
34.7094	1301	34.7094	1263	34.7094	1529	24.709	932.4
34.73	1357	34.73	1274	34.73	1487	24.73	961.2
34.7505	1255	34.7505	1198	34.7505	1508	24.751	954
34.7711	1276	34.7711	1329	34.7711	1498	24.771	949.2
34.7916	1335	34.7916	1212	34.7916	1504	24.792	957.2
34.8122	1308	34.8122	1281	34.8122	1515	24.812	952
34.8328	1325	34.8328	1183	34.8328	1545	24.833	953.6
34.8533	1326	34.8533	1285	34.8533	1559	24.853	960.8
34.8739	1262	34.8739	1321	34.8739	1526	24.874	964
34.8945	1342	34.8945	1255	34.8945	1526	24.894	970.8
34.915	1276	34.915	1267	34.915	1519	24.915	938.4
34.9356	1302	34.9356	1227	34.9356	1506	24.936	942
34.9562	1321	34.9562	1313	34.9562	1483	24.956	927.6
34.9767	1284	34.9767	1237	34.9767	1491	24.977	938
34.9973	1256	34.9973	1224	34.9973	1490	24.997	962.8
35.0179	1321	35.0179	1293	35.0179	1493	25.018	965.6
35.0384	1247	35.0384	1248	35.0384	1450	25.038	906.8
35.059	1324	35.059	1247	35.059	1514	25.059	946.4
35.0796	1291	35.0796	1262	35.0796	1582	25.08	951.6
35.1001	1290	35.1001	1228	35.1001	1477	25.1	976
35.1207	1261	35.1207	1220	35.1207	1503	25.121	922
35.1412	1317	35.1412	1230	35.1412	1471	25.141	965.6
35.1618	1215	35.1618	1219	35.1618	1548	25.162	949.6
35.1824	1242	35.1824	1265	35.1824	1511	25.182	954.8
35.2029	1210	35.2029	1308	35.2029	1530	25.203	938.4
35.2235	1224	35.2235	1261	35.2235	1536	25.224	919.2
35.2441	1283	35.2441	1290	35.2441	1544	25.244	945.6
35.2646	1292	35.2646	1257	35.2646	1548	25.265	925.2
35.2852	1299	35.2852	1248	35.2852	1484	25.285	948.8
35.3058	1250	35.3058	1227	35.3058	1499	25.306	940
35.3263	1295	35.3263	1284	35.3263	1470	25.326	912
35.3469	1305	35.3469	1256	35.3469	1531	25.347	966.8
35.3675	1265	35.3675	1254	35.3675	1536	25.367	908.8
35.388	1241	35.388	1264	35.388	1559	25.388	958.4
35.4086	1246	35.4086	1257	35.4086	1491	25.409	930
35.4292	1241	35.4292	1202	35.4292	1532	25.429	950
35.4497	1221	35.4497	1225	35.4497	1559	25.45	941.6
35.4703	1220	35.4703	1157	35.4703	1573	25.47	970
35.4909	1271	35.4909	1216	35.4909	1545	25.491	954
35.5114	1282	35.5114	1218	35.5114	1497	25.511	975.6
35.532	1262	35.532	1287	35.532	1556	25.532	960
35.5525	1254	35.5525	1234	35.5525	1447	25.553	993.2
35.5731	1252	35.5731	1268	35.5731	1478	25.573	916.8
35.5937	1349	35.5937	1233	35.5937	1529	25.594	935.6
35.6142	1301	35.6142	1273	35.6142	1482	25.614	921.6
35.6348	1293	35.6348	1255	35.6348	1543	25.635	961.6
35.6554	1266	35.6554	1192	35.6554	1433	25.655	935.2
35.6759	1274	35.6759	1202	35.6759	1452	25.676	918
35.6965	1243	35.6965	1270	35.6965	1462	25.697	962
35.7171	1209	35.7171	1218	35.7171	1496	25.717	934.8
35.7376	1235	35.7376	1271	35.7376	1451	25.738	936
35.7582	1251	35.7582	1211	35.7582	1518	25.758	936.4
35.7788	1222	35.7788	1138	35.7788	1490	25.779	889.6
35.7993	1255	35.7993	1248	35.7993	1521	25.799	904.4
35.8199	1224	35.8199	1277	35.8199	1460	25.82	926
35.8405	1252	35.8405	1220	35.8405	1515	25.84	966
35.861	1274	35.861	1255	35.861	1497	25.861	914.4
35.8816	1291	35.8816	1270	35.8816	1473	25.882	935.2
35.9022	1258	35.9022	1259	35.9022	1503	25.902	925.6
35.9227	1301	35.9227	1196	35.9227	1507	25.923	925.6
35.9433	1201	35.9433	1253	35.9433	1485	25.943	938.4
35.9639	1219	35.9639	1181	35.9639	1485	25.964	873.6
35.9844	1254	35.9844	1208	35.9844	1523	25.984	911.6
36.005	1255	36.005	1202	36.005	1437	26.005	915.6
36.0255	1257	36.0255	1208	36.0255	1528	26.026	919.6
36.0461	1235	36.0461	1260	36.0461	1543	26.046	942.4
36.0667	1269	36.0667	1284	36.0667	1476	26.067	932
36.0872	1254	36.0872	1245	36.0872	1448	26.087	924
36.1078	1275	36.1078	1281	36.1078	1495	26.108	906.4
36.1284	1231	36.1284	1234	36.1284	1524	26.128	895.2
36.1489	1250	36.1489	1252	36.1489	1510	26.149	922.4
36.1695	1307	36.1695	1170	36.1695	1490	26.17	927.6
36.1901	1245	36.1901	1244	36.1901	1501	26.19	931.2
36.2106	1273	36.2106	1167	36.2106	1447	26.211	938.8
36.2312	1225	36.2312	1202	36.2312	1507	26.231	929.6
36.2518	1256	36.2518	1242	36.2518	1442	26.252	920
36.2723	1239	36.2723	1215	36.2723	1465	26.272	907.6
36.2929	1245	36.2929	1246	36.2929	1433	26.293	904
36.3135	1264	36.3135	1191	36.3135	1495	26.313	895.6
36.334	1226	36.334	1222	36.334	1482	26.334	924.4
36.3546	1245	36.3546	1255	36.3546	1488	26.355	901.2
36.3751	1194	36.3751	1280	36.3751	1503	26.375	924
36.3957	1286	36.3957	1233	36.3957	1533	26.396	891.6
36.4163	1207	36.4163	1165	36.4163	1416	26.416	911.2
36.4368	1320	36.4368	1212	36.4368	1476	26.437	908
36.4574	1302	36.4574	1176	36.4574	1479	26.457	900.4
36.478	1269	36.478	1267	36.478	1470	26.478	928
36.4985	1239	36.4985	1227	36.4985	1521	26.499	913.2
36.5191	1260	36.5191	1295	36.5191	1520	26.519	950.4
36.5397	1193	36.5397	1168	36.5397	1522	26.54	938.4
36.5602	1227	36.5602	1148	36.5602	1465	26.56	924
36.5808	1235	36.5808	1218	36.5808	1459	26.581	870.4
36.6014	1209	36.6014	1263	36.6014	1427	26.601	906
36.6219	1283	36.6219	1213	36.6219	1545	26.622	924.8
36.6425	1257	36.6425	1242	36.6425	1445	26.642	894.8
36.6631	1213	36.6631	1179	36.6631	1480	26.663	942
36.6836	1263	36.6836	1169	36.6836	1433	26.684	884.4
36.7042	1206	36.7042	1146	36.7042	1485	26.704	900.8
36.7248	1249	36.7248	1164	36.7248	1517	26.725	900.8
36.7453	1216	36.7453	1183	36.7453	1490	26.745	889.6
36.7659	1242	36.7659	1218	36.7659	1451	26.766	909.2
36.7865	1267	36.7865	1160	36.7865	1484	26.786	894.8
36.807	1247	36.807	1190	36.807	1507	26.807	905.6
36.8276	1262	36.8276	1204	36.8276	1508	26.828	921.2
36.8481	1253	36.8481	1245	36.8481	1515	26.848	858.8
36.8687	1227	36.8687	1238	36.8687	1425	26.869	879.6
36.8893	1253	36.8893	1238	36.8893	1476	26.889	899.6
36.9098	1269	36.9098	1154	36.9098	1402	26.91	857.2
36.9304	1265	36.9304	1181	36.9304	1423	26.93	865.2
36.951	1237	36.951	1173	36.951	1483	26.951	897.2
36.9715	1251	36.9715	1177	36.9715	1496	26.972	888.8
36.9921	1253	36.9921	1218	36.9921	1444	26.992	906.8
37.0127	1176	37.0127	1169	37.0127	1525	27.013	917.2
37.0332	1260	37.0332	1222	37.0332	1488	27.033	870.4
37.0538	1212	37.0538	1242	37.0538	1509	27.054	880.4
37.0744	1212	37.0744	1188	37.0744	1454	27.074	876
37.0949	1257	37.0949	1171	37.0949	1496	27.095	906.4
37.1155	1159	37.1155	1142	37.1155	1427	27.115	900
37.1361	1262	37.1361	1160	37.1361	1421	27.136	896
37.1566	1216	37.1566	1174	37.1566	1478	27.157	869.6
37.1772	1282	37.1772	1217	37.1772	1454	27.177	902.4
37.1977	1176	37.1977	1121	37.1977	1426	27.198	887.2
37.2183	1119	37.2183	1207	37.2183	1434	27.218	898
37.2389	1202	37.2389	1218	37.2389	1386	27.239	903.6
37.2594	1202	37.2594	1234	37.2594	1400	27.259	900
37.28	1287	37.28	1187	37.28	1471	27.28	883.6
37.3006	1254	37.3006	1189	37.3006	1491	27.301	876.8
37.3211	1238	37.3211	1175	37.3211	1448	27.321	931.6
37.3417	1265	37.3417	1165	37.3417	1413	27.342	887.2
37.3623	1197	37.3623	1186	37.3623	1426	27.362	880.8
37.3828	1186	37.3828	1180	37.3828	1396	27.383	880
37.4034	1233	37.4034	1155	37.4034	1426	27.403	889.6
37.424	1184	37.424	1193	37.424	1506	27.424	923.2
37.4445	1196	37.4445	1183	37.4445	1376	27.445	862
37.4651	1223	37.4651	1212	37.4651	1475	27.465	899.2
37.4857	1225	37.4857	1135	37.4857	1452	27.486	881.6
37.5062	1248	37.5062	1225	37.5062	1502	27.506	879.2
37.5268	1164	37.5268	1155	37.5268	1392	27.527	898
37.5474	1160	37.5474	1216	37.5474	1436	27.547	894.8
37.5679	1197	37.5679	1083	37.5679	1381	27.568	886.8
37.5885	1167	37.5885	1128	37.5885	1436	27.588	878.4
37.6091	1202	37.6091	1168	37.6091	1460	27.609	868.4
37.6296	1202	37.6296	1186	37.6296	1428	27.63	884
37.6502	1204	37.6502	1155	37.6502	1483	27.65	878
37.6707	1264	37.6707	1149	37.6707	1455	27.671	868.8
37.6913	1258	37.6913	1213	37.6913	1471	27.691	849.6
37.7119	1206	37.7119	1136	37.7119	1428	27.712	874
37.7324	1174	37.7324	1215	37.7324	1478	27.732	886.8
37.753	1197	37.753	1178	37.753	1461	27.753	884.4
37.7736	1240	37.7736	1191	37.7736	1402	27.774	880.4
37.7941	1183	37.7941	1195	37.7941	1445	27.794	875.2
37.8147	1212	37.8147	1169	37.8147	1398	27.815	890.4
37.8353	1234	37.8353	1249	37.8353	1474	27.835	874.8
37.8558	1157	37.8558	1134	37.8558	1419	27.856	882.4
37.8764	1159	37.8764	1145	37.8764	1482	27.876	873.2
37.897	1196	37.897	1187	37.897	1488	27.897	914.8
37.9175	1170	37.9175	1176	37.9175	1459	27.918	880.4
37.9381	1230	37.9381	1197	37.9381	1494	27.938	868.4
37.9587	1214	37.9587	1189	37.9587	1450	27.959	876.4
37.9792	1265	37.9792	1190	37.9792	1397	27.979	893.2
37.9998	1235	37.9998	1156	37.9998	1393	28	851.6
38.0204	1254	38.0204	1146	38.0204	1439	28.02	851.2
38.0409	1226	38.0409	1199	38.0409	1399	28.041	879.2
38.0615	1194	38.0615	1163	38.0615	1447	28.061	850
38.082	1188	38.082	1229	38.082	1379	28.082	864.8
38.1026	1226	38.1026	1172	38.1026	1365	28.103	900.4
38.1232	1209	38.1232	1193	38.1232	1436	28.123	862.8
38.1437	1161	38.1437	1190	38.1437	1500	28.144	865.2
38.1643	1215	38.1643	1208	38.1643	1496	28.164	879.2
38.1849	1207	38.1849	1138	38.1849	1500	28.185	885.6
38.2054	1227	38.2054	1087	38.2054	1447	28.205	882.4
38.226	1232	38.226	1192	38.226	1437	28.226	865.2
38.2466	1253	38.2466	1142	38.2466	1431	28.247	853.2
38.2671	1216	38.2671	1175	38.2671	1459	28.267	847.2
38.2877	1164	38.2877	1128	38.2877	1436	28.288	863.2
38.3083	1229	38.3083	1148	38.3083	1391	28.308	888.8
38.3288	1248	38.3288	1161	38.3288	1508	28.329	884.4
38.3494	1211	38.3494	1204	38.3494	1485	28.349	860.4
38.37	1200	38.37	1223	38.37	1466	28.37	849.2
38.3905	1185	38.3905	1244	38.3905	1463	28.391	861.2
38.4111	1193	38.4111	1144	38.4111	1422	28.411	851.2
38.4316	1231	38.4316	1195	38.4316	1442	28.432	837.2
38.4522	1259	38.4522	1135	38.4522	1434	28.452	876.8
38.4728	1221	38.4728	1174	38.4728	1432	28.473	874
38.4933	1274	38.4933	1167	38.4933	1451	28.493	887.2
38.5139	1185	38.5139	1181	38.5139	1521	28.514	844.8
38.5345	1244	38.5345	1138	38.5345	1436	28.534	829.6
38.555	1238	38.555	1151	38.555	1467	28.555	904.4
38.5756	1256	38.5756	1138	38.5756	1402	28.576	890.8
38.5962	1190	38.5962	1161	38.5962	1473	28.596	856.4
38.6167	1248	38.6167	1138	38.6167	1411	28.617	884.8
38.6373	1199	38.6373	1194	38.6373	1409	28.637	889.2
38.6579	1245	38.6579	1159	38.6579	1484	28.658	888.4
38.6784	1171	38.6784	1142	38.6784	1451	28.678	840.4
38.699	1158	38.699	1226	38.699	1423	28.699	850
38.7196	1255	38.7196	1126	38.7196	1464	28.72	883.2
38.7401	1284	38.7401	1175	38.7401	1434	28.74	872.8
38.7607	1239	38.7607	1229	38.7607	1437	28.761	830
38.7813	1203	38.7813	1112	38.7813	1410	28.781	838.4
38.8018	1176	38.8018	1098	38.8018	1448	28.802	862.8
38.8224	1178	38.8224	1116	38.8224	1466	28.822	871.2
38.843	1199	38.843	1242	38.843	1332	28.843	848.8
38.8635	1190	38.8635	1145	38.8635	1453	28.864	850.4
38.8841	1234	38.8841	1153	38.8841	1418	28.884	858.4
38.9046	1188	38.9046	1098	38.9046	1387	28.905	854.4
38.9252	1207	38.9252	1116	38.9252	1416	28.925	826
38.9458	1210	38.9458	1120	38.9458	1428	28.946	833.2
38.9663	1239	38.9663	1197	38.9663	1368	28.966	846.4
38.9869	1192	38.9869	1188	38.9869	1376	28.987	883.2
39.0075	1183	39.0075	1162	39.0075	1432	29.007	844.4
39.028	1149	39.028	1186	39.028	1466	29.028	870.4
39.0486	1191	39.0486	1164	39.0486	1494	29.049	878
39.0692	1246	39.0692	1158	39.0692	1435	29.069	830.8
39.0897	1265	39.0897	1191	39.0897	1447	29.09	869.6
39.1103	1162	39.1103	1163	39.1103	1423	29.11	868.8
39.1309	1184	39.1309	1197	39.1309	1430	29.131	818
39.1514	1205	39.1514	1198	39.1514	1401	29.151	844.4
39.172	1188	39.172	1199	39.172	1410	29.172	866.8
39.1926	1207	39.1926	1167	39.1926	1437	29.193	851.6
39.2131	1194	39.2131	1175	39.2131	1411	29.213	854.8
39.2337	1179	39.2337	1228	39.2337	1442	29.234	859.6
39.2542	1188	39.2542	1144	39.2542	1437	29.254	843.6
39.2748	1190	39.2748	1192	39.2748	1409	29.275	847.2
39.2954	1209	39.2954	1181	39.2954	1448	29.295	872
39.3159	1179	39.3159	1112	39.3159	1408	29.316	881.6
39.3365	1243	39.3365	1123	39.3365	1470	29.337	841.6
39.3571	1199	39.3571	1155	39.3571	1486	29.357	824.8
39.3776	1154	39.3776	1076	39.3776	1362	29.378	838
39.3982	1179	39.3982	1151	39.3982	1417	29.398	840
39.4188	1165	39.4188	1144	39.4188	1357	29.419	856.8
39.4393	1113	39.4393	1118	39.4393	1424	29.439	843.2
39.4599	1129	39.4599	1189	39.4599	1432	29.46	840.8
39.4805	1194	39.4805	1219	39.4805	1417	29.48	882
39.501	1205	39.501	1115	39.501	1398	29.501	832
39.5216	1125	39.5216	1104	39.5216	1320	29.522	843.2
39.5422	1273	39.5422	1178	39.5422	1431	29.542	838
39.5627	1128	39.5627	1174	39.5627	1388	29.563	860.8
39.5833	1199	39.5833	1096	39.5833	1428	29.583	863.6
39.6039	1129	39.6039	1161	39.6039	1385	29.604	840.4
39.6244	1166	39.6244	1208	39.6244	1438	29.624	840
39.645	1183	39.645	1176	39.645	1398	29.645	793.2
39.6656	1215	39.6656	1149	39.6656	1386	29.666	821.6
39.6861	1220	39.6861	1183	39.6861	1393	29.686	850.8
39.7067	1205	39.7067	1122	39.7067	1334	29.707	838.4
39.7272	1160	39.7272	1150	39.7272	1373	29.727	849.2
39.7478	1202	39.7478	1116	39.7478	1362	29.748	895.6
39.7684	1125	39.7684	1087	39.7684	1396	29.768	818.8
39.7889	1191	39.7889	1138	39.7889	1397	29.789	814.4
39.8095	1156	39.8095	1189	39.8095	1321	29.81	836.4
39.8301	1131	39.8301	1060	39.8301	1406	29.83	849.2
39.8506	1201	39.8506	1128	39.8506	1405	29.851	817.2
39.8712	1140	39.8712	1173	39.8712	1474	29.871	849.2
39.8918	1158	39.8918	1101	39.8918	1369	29.892	830
39.9123	1144	39.9123	1123	39.9123	1409	29.912	836
39.9329	1208	39.9329	1123	39.9329	1335	29.933	871.2
39.9535	1117	39.9535	1177	39.9535	1398	29.953	864.8
39.974	1231	39.974	1179	39.974	1409	29.974	854.8
39.9946	1215	39.9946	1138	39.9946	1408	29.995	862.4
40.0152	1199	40.0152	1157	40.0152	1396	30.015	825.6
40.0357	1130	40.0357	1170	40.0357	1423	30.036	843.6
40.0563	1149	40.0563	1156	40.0563	1444	30.056	835.2
40.0769	1186	40.0769	1110	40.0769	1471	30.077	856
40.0974	1149	40.0974	1196	40.0974	1425	30.097	866.8
40.118	1099	40.118	1094	40.118	1391	30.118	856.8
40.1385	1168	40.1385	1128	40.1385	1452	30.139	905.6
40.1591	1210	40.1591	1136	40.1591	1380	30.159	884
40.1797	1218	40.1797	1105	40.1797	1427	30.18	900.4
40.2002	1212	40.2002	1178	40.2002	1374	30.2	883.6
40.2208	1132	40.2208	1196	40.2208	1394	30.221	932.8
40.2414	1165	40.2414	1121	40.2414	1384	30.241	978.8
40.2619	1248	40.2619	1175	40.2619	1424	30.262	943.6
40.2825	1170	40.2825	1154	40.2825	1404	30.282	981.2
40.3031	1163	40.3031	1139	40.3031	1382	30.303	1003.6
40.3236	1196	40.3236	1173	40.3236	1459	30.324	982.8
40.3442	1159	40.3442	1132	40.3442	1381	30.344	995.2
40.3648	1193	40.3648	1190	40.3648	1377	30.365	980.8
40.3853	1178	40.3853	1148	40.3853	1398	30.385	944.4
40.4059	1147	40.4059	1141	40.4059	1428	30.406	895.6
40.4265	1153	40.4265	1098	40.4265	1440	30.426	906
40.447	1181	40.447	1175	40.447	1388	30.447	922.8
40.4676	1153	40.4676	1123	40.4676	1346	30.468	888.4
40.4881	1135	40.4881	1161	40.4881	1351	30.488	891.6
40.5087	1157	40.5087	1126	40.5087	1454	30.509	860.4
40.5293	1201	40.5293	1140	40.5293	1421	30.529	810.8
40.5498	1177	40.5498	1131	40.5498	1460	30.55	838.8
40.5704	1220	40.5704	1153	40.5704	1432	30.57	852
40.591	1160	40.591	1087	40.591	1435	30.591	851.2
40.6115	1149	40.6115	1212	40.6115	1441	30.612	842
40.6321	1160	40.6321	1126	40.6321	1421	30.632	829.6
40.6527	1187	40.6527	1166	40.6527	1394	30.653	815.2
40.6732	1129	40.6732	1144	40.6732	1433	30.673	841.2
40.6938	1136	40.6938	1130	40.6938	1361	30.694	818
40.7144	1126	40.7144	1151	40.7144	1412	30.714	837.6
40.7349	1182	40.7349	1153	40.7349	1309	30.735	820
40.7555	1099	40.7555	1116	40.7555	1381	30.755	845.6
40.7761	1162	40.7761	1146	40.7761	1400	30.776	801.6
40.7966	1157	40.7966	1137	40.7966	1425	30.797	847.2
40.8172	1200	40.8172	1213	40.8172	1428	30.817	830.8
40.8378	1215	40.8378	1172	40.8378	1339	30.838	846.8
40.8583	1134	40.8583	1140	40.8583	1414	30.858	828
40.8789	1170	40.8789	1119	40.8789	1429	30.879	826.4
40.8995	1159	40.8995	1163	40.8995	1385	30.899	805.6
40.92	1160	40.92	1183	40.92	1319	30.92	818.4
40.9406	1207	40.9406	1073	40.9406	1368	30.941	814
40.9611	1105	40.9611	1132	40.9611	1345	30.961	778.4
40.9817	1255	40.9817	1123	40.9817	1357	30.982	814.8
41.0023	1164	41.0023	1125	41.0023	1375	31.002	853.2
41.0228	1158	41.0228	1164	41.0228	1433	31.023	786.8
41.0434	1118	41.0434	1088	41.0434	1400	31.043	808
41.064	1187	41.064	1152	41.064	1405	31.064	818.4
41.0845	1181	41.0845	1172	41.0845	1418	31.085	808
41.1051	1179	41.1051	1146	41.1051	1312	31.105	808.4
41.1257	1137	41.1257	1137	41.1257	1382	31.126	819.2
41.1462	1156	41.1462	1134	41.1462	1385	31.146	813.2
41.1668	1209	41.1668	1164	41.1668	1366	31.167	826
41.1874	1192	41.1874	1131	41.1874	1448	31.187	800.4
41.2079	1139	41.2079	1147	41.2079	1341	31.208	817.2
41.2285	1193	41.2285	1097	41.2285	1415	31.228	826.4
41.2491	1117	41.2491	1198	41.2491	1357	31.249	788
41.2696	1171	41.2696	1107	41.2696	1335	31.27	761.2
41.2902	1127	41.2902	1174	41.2902	1384	31.29	810
41.3107	1125	41.3107	1177	41.3107	1358	31.311	835.2
41.3313	1202	41.3313	1161	41.3313	1404	31.331	792
41.3519	1167	41.3519	1109	41.3519	1405	31.352	779.6
41.3724	1150	41.3724	1164	41.3724	1361	31.372	831.2
41.393	1159	41.393	1142	41.393	1474	31.393	839.2
41.4136	1112	41.4136	1162	41.4136	1415	31.414	830.4
41.4341	1192	41.4341	1130	41.4341	1467	31.434	791.2
41.4547	1121	41.4547	1133	41.4547	1378	31.455	820.8
41.4753	1140	41.4753	1076	41.4753	1359	31.475	798.4
41.4958	1154	41.4958	1166	41.4958	1404	31.496	808.8
41.5164	1181	41.5164	1153	41.5164	1372	31.516	810.8
41.537	1202	41.537	1149	41.537	1389	31.537	841.6
41.5575	1161	41.5575	1065	41.5575	1352	31.558	803.6
41.5781	1121	41.5781	1131	41.5781	1414	31.578	788
41.5987	1126	41.5987	1184	41.5987	1367	31.599	814.8
41.6192	1202	41.6192	1133	41.6192	1401	31.619	825.2
41.6398	1192	41.6398	1097	41.6398	1465	31.64	818.4
41.6604	1184	41.6604	1068	41.6604	1363	31.66	800
41.6809	1132	41.6809	1197	41.6809	1389	31.681	798
41.7015	1119	41.7015	1163	41.7015	1317	31.701	781.6
41.7221	1148	41.7221	1160	41.7221	1434	31.722	802.8
41.7426	1194	41.7426	1168	41.7426	1367	31.743	797.2
41.7632	1168	41.7632	1093	41.7632	1442	31.763	821.2
41.7837	1138	41.7837	1132	41.7837	1400	31.784	795.2
41.8043	1131	41.8043	1092	41.8043	1365	31.804	783.2
41.8249	1063	41.8249	1176	41.8249	1353	31.825	751.2
41.8454	1105	41.8454	1130	41.8454	1374	31.845	812
41.866	1196	41.866	1153	41.866	1270	31.866	797.6
41.8866	1199	41.8866	1126	41.8866	1437	31.887	760.4
41.9071	1204	41.9071	1151	41.9071	1422	31.907	822
41.9277	1169	41.9277	1174	41.9277	1400	31.928	797.2
41.9483	1204	41.9483	1099	41.9483	1337	31.948	791.6
41.9688	1188	41.9688	1114	41.9688	1423	31.969	783.2
41.9894	1155	41.9894	1122	41.9894	1324	31.989	803.6
42.01	1181	42.01	1164	42.01	1341	32.01	774.4
42.0305	1079	42.0305	1199	42.0305	1368	32.031	798
42.0511	1186	42.0511	1154	42.0511	1371	32.051	786
42.0717	1159	42.0717	1031	42.0717	1350	32.072	807.2
42.0922	1065	42.0922	1145	42.0922	1355	32.092	778.4
42.1128	1216	42.1128	1164	42.1128	1406	32.113	747.6
42.1334	1161	42.1334	1128	42.1334	1373	32.133	805.6
42.1539	1167	42.1539	1200	42.1539	1275	32.154	782.8
42.1745	1175	42.1745	1166	42.1745	1323	32.174	799.6
42.195	1100	42.195	1160	42.195	1392	32.195	815.6
42.2156	1215	42.2156	1108	42.2156	1335	32.216	751.2
42.2362	1148	42.2362	1142	42.2362	1354	32.236	798.4
42.2567	1161	42.2567	1157	42.2567	1384	32.257	776.4
42.2773	1184	42.2773	1140	42.2773	1355	32.277	794.8
42.2979	1113	42.2979	1119	42.2979	1322	32.298	804.8
42.3184	1117	42.3184	1121	42.3184	1468	32.318	786
42.339	1214	42.339	1093	42.339	1365	32.339	809.2
42.3596	1142	42.3596	1128	42.3596	1390	32.36	761.2
42.3801	1154	42.3801	1142	42.3801	1418	32.38	835.6
42.4007	1186	42.4007	1069	42.4007	1407	32.401	814.8
42.4213	1139	42.4213	1122	42.4213	1403	32.421	813.2
42.4418	1118	42.4418	1118	42.4418	1331	32.442	776.8
42.4624	1157	42.4624	1147	42.4624	1398	32.462	800
42.483	1132	42.483	1137	42.483	1347	32.483	805.2
42.5035	1154	42.5035	1132	42.5035	1375	32.504	779.2
42.5241	1156	42.5241	1093	42.5241	1422	32.524	799.6
42.5446	1138	42.5446	1076	42.5446	1333	32.545	810.8
42.5652	1212	42.5652	1121	42.5652	1340	32.565	775.2
42.5858	1152	42.5858	1062	42.5858	1415	32.586	761.6
42.6063	1179	42.6063	1207	42.6063	1405	32.606	788
42.6269	1196	42.6269	1089	42.6269	1312	32.627	768.4
42.6475	1139	42.6475	1144	42.6475	1365	32.647	795.2
42.668	1165	42.668	1081	42.668	1319	32.668	792.8
42.6886	1126	42.6886	1084	42.6886	1390	32.689	788.8
42.7092	1210	42.7092	1074	42.7092	1339	32.709	793.2
42.7297	1140	42.7297	1133	42.7297	1365	32.73	814
42.7503	1166	42.7503	1107	42.7503	1360	32.75	774.4
42.7709	1189	42.7709	1164	42.7709	1368	32.771	796
42.7914	1153	42.7914	1146	42.7914	1289	32.791	760.4
42.812	1097	42.812	1126	42.812	1409	32.812	776.8
42.8326	1203	42.8326	1144	42.8326	1366	32.833	778.8
42.8531	1109	42.8531	1153	42.8531	1348	32.853	802
42.8737	1155	42.8737	1073	42.8737	1395	32.874	790
42.8943	1129	42.8943	1099	42.8943	1404	32.894	773.6
42.9148	1119	42.9148	1191	42.9148	1338	32.915	782.4
42.9354	1166	42.9354	1066	42.9354	1385	32.935	819.6
42.956	1197	42.956	1107	42.956	1402	32.956	794.4
42.9765	1127	42.9765	1136	42.9765	1353	32.977	790
42.9971	1146	42.9971	1089	42.9971	1384	32.997	770.8
43.0176	1178	43.0176	1087	43.0176	1375	33.018	766
43.0382	1124	43.0382	1148	43.0382	1399	33.038	788.4
43.0588	1199	43.0588	1096	43.0588	1360	33.059	800.4
43.0793	1162	43.0793	1098	43.0793	1360	33.079	758.8
43.0999	1198	43.0999	1122	43.0999	1391	33.1	782.4
43.1205	1207	43.1205	1123	43.1205	1415	33.12	764.8
43.141	1172	43.141	1069	43.141	1369	33.141	799.2
43.1616	1160	43.1616	1115	43.1616	1376	33.162	770.8
43.1822	1189	43.1822	1167	43.1822	1371	33.182	780.8
43.2027	1191	43.2027	1156	43.2027	1375	33.203	781.2
43.2233	1155	43.2233	1118	43.2233	1416	33.223	775.2
43.2439	1173	43.2439	1204	43.2439	1335	33.244	789.6
43.2644	1238	43.2644	1107	43.2644	1351	33.264	780
43.285	1213	43.285	1077	43.285	1458	33.285	767.6
43.3056	1118	43.3056	1103	43.3056	1402	33.306	755.6
43.3261	1152	43.3261	1157	43.3261	1390	33.326	749.2
43.3467	1195	43.3467	1212	43.3467	1428	33.347	765.6
43.3672	1175	43.3672	1117	43.3672	1428	33.367	771.2
43.3878	1164	43.3878	1146	43.3878	1365	33.388	759.2
43.4084	1218	43.4084	1153	43.4084	1349	33.408	794
43.4289	1232	43.4289	1134	43.4289	1412	33.429	786
43.4495	1141	43.4495	1157	43.4495	1329	33.45	778
43.4701	1221	43.4701	1166	43.4701	1431	33.47	789.2
43.4906	1180	43.4906	1124	43.4906	1391	33.491	762
43.5112	1159	43.5112	1180	43.5112	1409	33.511	766.8
43.5318	1157	43.5318	1120	43.5318	1341	33.532	800.4
43.5523	1177	43.5523	1164	43.5523	1407	33.552	783.6
43.5729	1204	43.5729	1164	43.5729	1418	33.573	761.6
43.5935	1216	43.5935	1048	43.5935	1338	33.593	800.4
43.614	1189	43.614	1175	43.614	1383	33.614	802
43.6346	1201	43.6346	1163	43.6346	1361	33.635	767.2
43.6552	1107	43.6552	1159	43.6552	1403	33.655	804.4
43.6757	1138	43.6757	1189	43.6757	1403	33.676	772
43.6963	1171	43.6963	1161	43.6963	1359	33.696	762
43.7169	1160	43.7169	1143	43.7169	1388	33.717	768
43.7374	1132	43.7374	1100	43.7374	1373	33.737	781.2
43.758	1191	43.758	1125	43.758	1381	33.758	741.2
43.7786	1164	43.7786	1209	43.7786	1458	33.779	775.2
43.7991	1146	43.7991	1142	43.7991	1388	33.799	766.8
43.8197	1145	43.8197	1141	43.8197	1411	33.82	752
43.8402	1182	43.8402	1147	43.8402	1325	33.84	748.8
43.8608	1154	43.8608	1112	43.8608	1395	33.861	790.4
43.8814	1076	43.8814	1156	43.8814	1387	33.881	796.8
43.9019	1111	43.9019	1176	43.9019	1436	33.902	780.8
43.9225	1148	43.9225	1138	43.9225	1235	33.923	762.8
43.9431	1118	43.9431	1130	43.9431	1398	33.943	788.4
43.9636	1119	43.9636	1086	43.9636	1339	33.964	758.8
43.9842	1135	43.9842	1148	43.9842	1342	33.984	771.6
44.0048	1191	44.0048	1070	44.0048	1347	34.005	790
44.0253	1119	44.0253	1124	44.0253	1447	34.025	747.2
44.0459	1090	44.0459	1161	44.0459	1294	34.046	746.8
44.0665	1179	44.0665	1160	44.0665	1395	34.066	773.6
44.087	1122	44.087	1129	44.087	1395	34.087	741.6
44.1076	1101	44.1076	1110	44.1076	1380	34.108	770.8
44.1282	1161	44.1282	1116	44.1282	1349	34.128	749.6
44.1487	1127	44.1487	1066	44.1487	1409	34.149	752
44.1693	1209	44.1693	1132	44.1693	1306	34.169	766.8
44.1899	1089	44.1899	1118	44.1899	1346	34.19	756.4
44.2104	1155	44.2104	1158	44.2104	1307	34.21	734.4
44.231	1109	44.231	1107	44.231	1377	34.231	748
44.2515	1091	44.2515	1143	44.2515	1338	34.252	794
44.2721	1149	44.2721	1101	44.2721	1294	34.272	792.4
44.2927	1118	44.2927	1105	44.2927	1385	34.293	762
44.3132	1160	44.3132	1076	44.3132	1384	34.313	750.8
44.3338	1164	44.3338	1092	44.3338	1330	34.334	774.4
44.3544	1157	44.3544	1164	44.3544	1274	34.354	755.2
44.3749	1164	44.3749	1107	44.3749	1309	34.375	729.2
44.3955	1157	44.3955	1141	44.3955	1388	34.396	772.4
44.4161	1164	44.4161	1163	44.4161	1296	34.416	764
44.4366	1148	44.4366	1099	44.4366	1358	34.437	766.4
44.4572	1095	44.4572	1058	44.4572	1363	34.457	774.4
44.4778	1115	44.4778	1108	44.4778	1339	34.478	783.6
44.4983	1150	44.4983	1096	44.4983	1389	34.498	760
44.5189	1097	44.5189	1128	44.5189	1282	34.519	749.6
44.5395	1146	44.5395	1140	44.5395	1347	34.539	751.6
44.56	1111	44.56	1123	44.56	1405	34.56	734.4
44.5806	1141	44.5806	1144	44.5806	1340	34.581	766
44.6011	1183	44.6011	1068	44.6011	1368	34.601	746.8
44.6217	1144	44.6217	1142	44.6217	1402	34.622	744.4
44.6423	1173	44.6423	1133	44.6423	1311	34.642	770
44.6628	1099	44.6628	1104	44.6628	1354	34.663	770
44.6834	1167	44.6834	1081	44.6834	1289	34.683	772.8
44.704	1143	44.704	1133	44.704	1348	34.704	758.4
44.7245	1121	44.7245	1185	44.7245	1401	34.725	749.2
44.7451	1135	44.7451	1097	44.7451	1406	34.745	752.8
44.7657	1107	44.7657	1114	44.7657	1353	34.766	780
44.7862	1109	44.7862	1106	44.7862	1328	34.786	742
44.8068	1201	44.8068	1074	44.8068	1347	34.807	750.8
44.8274	1110	44.8274	1092	44.8274	1327	34.827	773.2
44.8479	1161	44.8479	1100	44.8479	1369	34.848	736
44.8685	1132	44.8685	1097	44.8685	1406	34.868	751.2
44.8891	1134	44.8891	1078	44.8891	1355	34.889	768
44.9096	1134	44.9096	1091	44.9096	1351	34.91	778.8
44.9302	1195	44.9302	1112	44.9302	1364	34.93	730
44.9508	1152	44.9508	1134	44.9508	1350	34.951	787.6
44.9713	1175	44.9713	1071	44.9713	1307	34.971	744.4
44.9919	1128	44.9919	1140	44.9919	1366	34.992	754
45.0125	1134	45.0125	1132	45.0125	1360	35.012	761.2
45.033	1169	45.033	1120	45.033	1409	35.033	771.6
45.0536	1171	45.0536	1117	45.0536	1306	35.054	773.6
45.0741	1093	45.0741	1092	45.0741	1321	35.074	757.2
45.0947	1099	45.0947	1086	45.0947	1407	35.095	754.4
45.1153	1117	45.1153	1116	45.1153	1350	35.115	791.6
45.1358	1147	45.1358	1197	45.1358	1370	35.136	752.8
45.1564	1126	45.1564	1083	45.1564	1357	35.156	738.8
45.177	1109	45.177	1095	45.177	1306	35.177	774
45.1975	1026	45.1975	1086	45.1975	1289	35.198	776
45.2181	1054	45.2181	1134	45.2181	1324	35.218	776.8
45.2387	1188	45.2387	1199	45.2387	1315	35.239	762
45.2592	1077	45.2592	1132	45.2592	1346	35.259	718.4
45.2798	1107	45.2798	1189	45.2798	1370	35.28	728.4
45.3004	1128	45.3004	1127	45.3004	1337	35.3	775.6
45.3209	1107	45.3209	1103	45.3209	1362	35.321	786
45.3415	1077	45.3415	1121	45.3415	1365	35.341	712.4
45.3621	1138	45.3621	1140	45.3621	1374	35.362	709.2
45.3826	1128	45.3826	1080	45.3826	1337	35.383	768.4
45.4032	1130	45.4032	1131	45.4032	1303	35.403	756.8
45.4237	1146	45.4237	1065	45.4237	1350	35.424	736.4
45.4443	1140	45.4443	1150	45.4443	1358	35.444	744
45.4649	1139	45.4649	1180	45.4649	1340	35.465	772.8
45.4854	1169	45.4854	1114	45.4854	1318	35.485	773.6
45.506	1058	45.506	1135	45.506	1343	35.506	729.6
45.5266	1089	45.5266	1155	45.5266	1352	35.527	714.4
45.5471	1222	45.5471	1111	45.5471	1367	35.547	733.6
45.5677	1134	45.5677	1138	45.5677	1409	35.568	741.6
45.5883	1133	45.5883	1185	45.5883	1287	35.588	726.4
45.6088	1105	45.6088	1087	45.6088	1343	35.609	772.8
45.6294	1153	45.6294	1085	45.6294	1386	35.629	771.6
45.65	1101	45.65	1108	45.65	1310	35.65	808.8
45.6705	1158	45.6705	1114	45.6705	1299	35.671	752.8
45.6911	1171	45.6911	1141	45.6911	1339	35.691	745.6
45.7117	1095	45.7117	1117	45.7117	1318	35.712	757.6
45.7322	1128	45.7322	1088	45.7322	1326	35.732	720.4
45.7528	1117	45.7528	1120	45.7528	1334	35.753	721.6
45.7734	1120	45.7734	1127	45.7734	1399	35.773	740.8
45.7939	1108	45.7939	1136	45.7939	1396	35.794	764.4
45.8145	1109	45.8145	1113	45.8145	1424	35.814	748
45.8351	1132	45.8351	1049	45.8351	1374	35.835	772.4
45.8556	1213	45.8556	1175	45.8556	1438	35.856	749.6
45.8762	1138	45.8762	1176	45.8762	1375	35.876	732
45.8967	1198	45.8967	1094	45.8967	1402	35.897	775.2
45.9173	1196	45.9173	1146	45.9173	1452	35.917	774.4
45.9379	1144	45.9379	1149	45.9379	1372	35.938	741.2
45.9584	1095	45.9584	1139	45.9584	1426	35.958	733.6
45.979	1164	45.979	1154	45.979	1402	35.979	772.8
45.9996	1195	45.9996	1142	45.9996	1411	36	742.4
46.0201	1163	46.0201	1147	46.0201	1400	36.02	752.8
46.0407	1175	46.0407	1228	46.0407	1413	36.041	807.6
46.0613	1173	46.0613	1241	46.0613	1427	36.061	749.2
46.0818	1174	46.0818	1199	46.0818	1451	36.082	749.2
46.1024	1145	46.1024	1190	46.1024	1456	36.102	755.6
46.123	1215	46.123	1245	46.123	1452	36.123	732.8
46.1435	1167	46.1435	1196	46.1435	1407	36.144	756.4
46.1641	1177	46.1641	1192	46.1641	1451	36.164	729.6
46.1847	1244	46.1847	1179	46.1847	1404	36.185	708.4
46.2052	1216	46.2052	1171	46.2052	1419	36.205	763.6
46.2258	1191	46.2258	1215	46.2258	1407	36.226	761.6
46.2464	1194	46.2464	1196	46.2464	1474	36.246	736.4
46.2669	1195	46.2669	1212	46.2669	1429	36.267	765.2
46.2875	1193	46.2875	1193	46.2875	1470	36.287	754
46.308	1231	46.308	1218	46.308	1360	36.308	763.2
46.3286	1211	46.3286	1172	46.3286	1373	36.329	757.2
46.3492	1129	46.3492	1201	46.3492	1431	36.349	738
46.3697	1118	46.3697	1130	46.3697	1373	36.37	740.4
46.3903	1166	46.3903	1175	46.3903	1393	36.39	754
46.4109	1127	46.4109	1140	46.4109	1410	36.411	723.6
46.4314	1196	46.4314	1160	46.4314	1373	36.431	763.2
46.452	1235	46.452	1143	46.452	1362	36.452	718.4
46.4726	1120	46.4726	1129	46.4726	1408	36.473	734.4
46.4931	1170	46.4931	1172	46.4931	1357	36.493	721.2
46.5137	1133	46.5137	1147	46.5137	1412	36.514	739.2
46.5343	1114	46.5343	1217	46.5343	1348	36.534	725.6
46.5548	1178	46.5548	1192	46.5548	1426	36.555	752.8
46.5754	1163	46.5754	1163	46.5754	1366	36.575	721.2
46.596	1126	46.596	1120	46.596	1355	36.596	776.4
46.6165	1117	46.6165	1162	46.6165	1403	36.617	734.4
46.6371	1209	46.6371	1136	46.6371	1371	36.637	763.6
46.6576	1113	46.6576	1151	46.6576	1408	36.658	738
46.6782	1150	46.6782	1157	46.6782	1323	36.678	706.4
46.6988	1130	46.6988	1114	46.6988	1386	36.699	755.2
46.7193	1128	46.7193	1114	46.7193	1344	36.719	746.4
46.7399	1100	46.7399	1178	46.7399	1444	36.74	746
46.7605	1120	46.7605	1173	46.7605	1438	36.76	748.8
46.781	1171	46.781	1123	46.781	1357	36.781	746.4
46.8016	1161	46.8016	1097	46.8016	1379	36.802	730.4
46.8222	1177	46.8222	1174	46.8222	1365	36.822	733.2
46.8427	1133	46.8427	1105	46.8427	1359	36.843	747.6
46.8633	1131	46.8633	1124	46.8633	1292	36.863	760.4
46.8839	1149	46.8839	1063	46.8839	1284	36.884	725.2
46.9044	1164	46.9044	1122	46.9044	1358	36.904	734
46.925	1098	46.925	1159	46.925	1375	36.925	725.6
46.9456	1138	46.9456	1121	46.9456	1302	36.946	754.4
46.9661	1133	46.9661	1128	46.9661	1350	36.966	732.8
46.9867	1187	46.9867	1089	46.9867	1324	36.987	728.4
47.0073	1172	47.0073	1122	47.0073	1327	37.007	744.4
47.0278	1187	47.0278	1138	47.0278	1308	37.028	722.8
47.0484	1092	47.0484	1133	47.0484	1328	37.048	751.6
47.069	1158	47.069	1124	47.069	1349	37.069	760.8
47.0895	1126	47.0895	1102	47.0895	1402	37.09	722
47.1101	1108	47.1101	1193	47.1101	1363	37.11	742.4
47.1306	1123	47.1306	1175	47.1306	1371	37.131	740
47.1512	1127	47.1512	1089	47.1512	1363	37.151	728.4
47.1718	1162	47.1718	1161	47.1718	1329	37.172	745.2
47.1923	1239	47.1923	1118	47.1923	1390	37.192	730
47.2129	1210	47.2129	1150	47.2129	1326	37.213	705.2
47.2335	1182	47.2335	1160	47.2335	1411	37.233	736.8
47.254	1181	47.254	1122	47.254	1377	37.254	747.2
47.2746	1167	47.2746	1127	47.2746	1345	37.275	730
47.2952	1136	47.2952	1127	47.2952	1356	37.295	689.6
47.3157	1221	47.3157	1194	47.3157	1306	37.316	700.4
47.3363	1133	47.3363	1165	47.3363	1373	37.336	714.4
47.3569	1105	47.3569	1144	47.3569	1395	37.357	751.6
47.3774	1137	47.3774	1141	47.3774	1392	37.377	725.2
47.398	1141	47.398	1219	47.398	1350	37.398	700.8
47.4186	1124	47.4186	1133	47.4186	1392	37.419	712
47.4391	1100	47.4391	1123	47.4391	1276	37.439	730.8
47.4597	1143	47.4597	1120	47.4597	1308	37.46	726.8
47.4802	1117	47.4802	1151	47.4802	1369	37.48	711.6
47.5008	1182	47.5008	1199	47.5008	1345	37.501	730
47.5214	1134	47.5214	1177	47.5214	1347	37.521	739.2
47.5419	1145	47.5419	1138	47.5419	1377	37.542	697.6
47.5625	1095	47.5625	1176	47.5625	1371	37.563	717.6
47.5831	1178	47.5831	1118	47.5831	1405	37.583	718.8
47.6036	1145	47.6036	1201	47.6036	1418	37.604	723.6
47.6242	1237	47.6242	1122	47.6242	1388	37.624	726.8
47.6448	1166	47.6448	1147	47.6448	1446	37.645	714.8
47.6653	1164	47.6653	1158	47.6653	1285	37.665	724.4
47.6859	1178	47.6859	1107	47.6859	1372	37.686	710.8
47.7065	1198	47.7065	1206	47.7065	1442	37.706	690
47.727	1150	47.727	1131	47.727	1409	37.727	713.6
47.7476	1122	47.7476	1171	47.7476	1391	37.748	730.4
47.7682	1118	47.7682	1087	47.7682	1408	37.768	728.4
47.7887	1135	47.7887	1156	47.7887	1422	37.789	715.6
47.8093	1153	47.8093	1178	47.8093	1354	37.809	739.2
47.8299	1195	47.8299	1166	47.8299	1320	37.83	688.8
47.8504	1169	47.8504	1216	47.8504	1460	37.85	717.2
47.871	1219	47.871	1151	47.871	1373	37.871	748
47.8916	1116	47.8916	1192	47.8916	1336	37.892	689.2
47.9121	1099	47.9121	1166	47.9121	1415	37.912	737.6
47.9327	1160	47.9327	1096	47.9327	1346	37.933	748.8
47.9532	1177	47.9532	1205	47.9532	1394	37.953	701.6
47.9738	1128	47.9738	1130	47.9738	1307	37.974	736.8
47.9944	1173	47.9944	1173	47.9944	1348	37.994	710.8
48.0149	1133	48.0149	1275	48.0149	1400	38.015	708.4
48.0355	1173	48.0355	1195	48.0355	1326	38.036	706.4
48.0561	1173	48.0561	1125	48.0561	1376	38.056	690.4
48.0766	1143	48.0766	1152	48.0766	1347	38.077	759.6
48.0972	1101	48.0972	1143	48.0972	1468	38.097	736
48.1178	1135	48.1178	1156	48.1178	1440	38.118	719.6
48.1383	1226	48.1383	1255	48.1383	1430	38.138	724
48.1589	1123	48.1589	1211	48.1589	1400	38.159	722.4
48.1795	1196	48.1795	1229	48.1795	1409	38.179	718.4
48.2	1202	48.2	1177	48.2	1416	38.2	690
48.2206	1118	48.2206	1196	48.2206	1387	38.221	728
48.2412	1193	48.2412	1195	48.2412	1456	38.241	709.6
48.2617	1134	48.2617	1166	48.2617	1361	38.262	754.8
48.2823	1215	48.2823	1162	48.2823	1449	38.282	722
48.3028	1171	48.3028	1192	48.3028	1393	38.303	699.2
48.3234	1118	48.3234	1175	48.3234	1430	38.323	750.4
48.344	1211	48.344	1178	48.344	1441	38.344	708
48.3645	1177	48.3645	1182	48.3645	1424	38.365	721.2
48.3851	1264	48.3851	1152	48.3851	1454	38.385	724.8
48.4057	1236	48.4057	1231	48.4057	1482	38.406	712
48.4262	1234	48.4262	1174	48.4262	1377	38.426	697.2
48.4468	1184	48.4468	1144	48.4468	1345	38.447	699.6
48.4674	1144	48.4674	1202	48.4674	1357	38.467	710.4
48.4879	1187	48.4879	1125	48.4879	1424	38.488	722.4
48.5085	1237	48.5085	1163	48.5085	1452	38.508	714
48.5291	1223	48.5291	1222	48.5291	1336	38.529	705.2
48.5496	1146	48.5496	1266	48.5496	1448	38.55	729.6
48.5702	1189	48.5702	1208	48.5702	1394	38.57	697.6
48.5908	1217	48.5908	1202	48.5908	1418	38.591	720
48.6113	1231	48.6113	1201	48.6113	1497	38.611	710.8
48.6319	1209	48.6319	1173	48.6319	1393	38.632	691.6
48.6525	1141	48.6525	1265	48.6525	1499	38.652	721.2
48.673	1150	48.673	1252	48.673	1461	38.673	734.8
48.6936	1238	48.6936	1202	48.6936	1394	38.694	699.2
48.7141	1215	48.7141	1201	48.7141	1469	38.714	695.2
48.7347	1249	48.7347	1257	48.7347	1400	38.735	710.8
48.7553	1201	48.7553	1215	48.7553	1482	38.755	716.4
48.7758	1181	48.7758	1212	48.7758	1446	38.776	724
48.7964	1255	48.7964	1203	48.7964	1503	38.796	726.4
48.817	1230	48.817	1185	48.817	1426	38.817	701.2
48.8375	1256	48.8375	1198	48.8375	1485	38.838	676.8
48.8581	1187	48.8581	1201	48.8581	1456	38.858	730.8
48.8787	1277	48.8787	1240	48.8787	1506	38.879	742.4
48.8992	1242	48.8992	1255	48.8992	1549	38.899	734
48.9198	1232	48.9198	1192	48.9198	1448	38.92	698
48.9404	1190	48.9404	1221	48.9404	1475	38.94	717.2
48.9609	1268	48.9609	1247	48.9609	1471	38.961	704.4
48.9815	1181	48.9815	1241	48.9815	1463	38.981	712.4
49.0021	1245	49.0021	1207	49.0021	1514	39.002	708.4
49.0226	1332	49.0226	1253	49.0226	1512	39.023	706.4
49.0432	1240	49.0432	1228	49.0432	1523	39.043	716
49.0638	1270	49.0638	1191	49.0638	1483	39.064	690
49.0843	1254	49.0843	1301	49.0843	1502	39.084	706.8
49.1049	1185	49.1049	1287	49.1049	1493	39.105	719.6
49.1255	1296	49.1255	1273	49.1255	1533	39.125	711.2
49.146	1289	49.146	1258	49.146	1514	39.146	702.4
49.1666	1247	49.1666	1256	49.1666	1521	39.167	713.2
49.1871	1265	49.1871	1265	49.1871	1509	39.187	681.2
49.2077	1310	49.2077	1262	49.2077	1505	39.208	690.4
49.2283	1226	49.2283	1270	49.2283	1466	39.228	689.6
49.2488	1247	49.2488	1267	49.2488	1527	39.249	709.6
49.2694	1236	49.2694	1290	49.2694	1485	39.269	722.4
49.29	1309	49.29	1224	49.29	1536	39.29	696.4
49.3105	1276	49.3105	1200	49.3105	1604	39.311	716
49.3311	1267	49.3311	1267	49.3311	1534	39.331	678.8
49.3517	1328	49.3517	1260	49.3517	1654	39.352	721.6
49.3722	1290	49.3722	1231	49.3722	1555	39.372	709.6
49.3928	1282	49.3928	1244	49.3928	1550	39.393	683.6
49.4134	1332	49.4134	1383	49.4134	1624	39.413	698
49.4339	1258	49.4339	1266	49.4339	1619	39.434	714.8
49.4545	1306	49.4545	1322	49.4545	1578	39.454	702.4
49.4751	1321	49.4751	1368	49.4751	1526	39.475	691.2
49.4956	1326	49.4956	1386	49.4956	1597	39.496	696.8
49.5162	1395	49.5162	1310	49.5162	1623	39.516	701.6
49.5367	1326	49.5367	1378	49.5367	1603	39.537	711.2
49.5573	1280	49.5573	1379	49.5573	1629	39.557	698
49.5779	1376	49.5779	1386	49.5779	1641	39.578	695.6
49.5984	1216	49.5984	1371	49.5984	1588	39.598	688
49.619	1366	49.619	1384	49.619	1685	39.619	709.6
49.6396	1377	49.6396	1373	49.6396	1658	39.64	720.4
49.6601	1386	49.6601	1373	49.6601	1700	39.66	698
49.6807	1337	49.6807	1416	49.6807	1644	39.681	711.2
49.7013	1434	49.7013	1443	49.7013	1662	39.701	723.6
49.7218	1455	49.7218	1409	49.7218	1802	39.722	706.8
49.7424	1362	49.7424	1372	49.7424	1725	39.742	706.8
49.763	1387	49.763	1436	49.763	1758	39.763	727.6
49.7835	1500	49.7835	1488	49.7835	1749	39.784	699.2
49.8041	1417	49.8041	1432	49.8041	1707	39.804	731.6
49.8247	1517	49.8247	1497	49.8247	1771	39.825	706.4
49.8452	1558	49.8452	1485	49.8452	1882	39.845	708.8
49.8658	1481	49.8658	1470	49.8658	1878	39.866	738
49.8864	1594	49.8864	1584	49.8864	1873	39.886	697.6
49.9069	1585	49.9069	1626	49.9069	1783	39.907	693.2
49.9275	1590	49.9275	1567	49.9275	1889	39.927	698.4
49.9481	1616	49.9481	1602	49.9481	1984	39.948	704
49.9686	1549	49.9686	1628	49.9686	2018	39.969	710.8
49.9892	1572	49.9892	1662	49.9892	2052	39.989	713.6
50.0097	1583	50.0097	1628	50.0097	1895	40.01	705.2
50.0303	1651	50.0303	1635	50.0303	2011	40.03	730
50.0509	1678	50.0509	1695	50.0509	2101	40.051	676
50.0714	1746	50.0714	1763	50.0714	2027	40.071	697.2
50.092	1686	50.092	1726	50.092	2120	40.092	693.2
50.1126	1688	50.1126	1801	50.1126	2173	40.113	700
50.1331	1759	50.1331	1771	50.1331	2301	40.133	700.8
50.1537	1782	50.1537	1845	50.1537	2206	40.154	700.4
50.1743	1828	50.1743	1915	50.1743	2259	40.174	682.8
50.1948	1851	50.1948	1860	50.1948	2321	40.195	691.2
50.2154	1840	50.2154	1913	50.2154	2294	40.215	702.4
50.236	1942	50.236	1889	50.236	2334	40.236	685.2
50.2565	1944	50.2565	1949	50.2565	2340	40.257	738
50.2771	2027	50.2771	2035	50.2771	2444	40.277	702
50.2977	2041	50.2977	2004	50.2977	2413	40.298	699.6
50.3182	2113	50.3182	2106	50.3182	2509	40.318	710.4
50.3388	2093	50.3388	2076	50.3388	2692	40.339	678.4
50.3593	2109	50.3593	2085	50.3593	2639	40.359	714
50.3799	2255	50.3799	2208	50.3799	2739	40.38	680.4
50.4005	2309	50.4005	2214	50.4005	2756	40.4	694.8
50.421	2273	50.421	2406	50.421	2908	40.421	697.2
50.4416	2388	50.4416	2419	50.4416	2833	40.442	704.8
50.4622	2369	50.4622	2527	50.4622	2907	40.462	692.8
50.4827	2478	50.4827	2564	50.4827	2994	40.483	692.8
50.5033	2562	50.5033	2741	50.5033	3169	40.503	681.2
50.5239	2664	50.5239	2764	50.5239	3174	40.524	711.2
50.5444	2788	50.5444	2958	50.5444	3405	40.544	705.6
50.565	2806	50.565	2976	50.565	3517	40.565	690
50.5856	3031	50.5856	3078	50.5856	3740	40.586	711.6
50.6061	3081	50.6061	3311	50.6061	3690	40.606	700.8
50.6267	3227	50.6267	3363	50.6267	3919	40.627	690.4
50.6473	3399	50.6473	3601	50.6473	4056	40.647	723.2
50.6678	3542	50.6678	3595	50.6678	4376	40.668	708.4
50.6884	3815	50.6884	3825	50.6884	4394	40.688	686.4
50.709	3915	50.709	4077	50.709	4699	40.709	704.4
50.7295	4177	50.7295	4233	50.7295	5020	40.73	680
50.7501	4479	50.7501	4621	50.7501	5214	40.75	700.8
50.7707	4698	50.7707	4895	50.7707	5711	40.771	690.4
50.7912	5010	50.7912	5143	50.7912	6005	40.791	699.6
50.8118	5483	50.8118	5577	50.8118	6474	40.812	683.2
50.8323	5800	50.8323	6002	50.8323	6791	40.832	682.4
50.8529	6247	50.8529	6365	50.8529	7122	40.853	718
50.8735	6627	50.8735	6890	50.8735	7822	40.873	693.2
50.894	7307	50.894	7454	50.894	8484	40.894	700.4
50.9146	7971	50.9146	8015	50.9146	9210	40.915	661.2
50.9352	8636	50.9352	8596	50.9352	9932	40.935	689.2
50.9557	9447	50.9557	9314	50.9557	10663	40.956	706.4
50.9763	10214	50.9763	10126	50.9763	11755	40.976	700.4
50.9969	11192	50.9969	11076	50.9969	12941	40.997	678.4
51.0174	12318	51.0174	12066	51.0174	14141	41.017	688.8
51.038	13481	51.038	13338	51.038	15540	41.038	688
51.0586	14546	51.0586	14375	51.0586	17073	41.059	676.4
51.0791	15956	51.0791	15505	51.0791	18395	41.079	699.6
51.0997	17345	51.0997	16844	51.0997	20130	41.1	691.6
51.1203	18891	51.1203	18363	51.1203	22131	41.12	691.2
51.1408	20523	51.1408	19366	51.1408	23940	41.141	697.6
51.1614	22158	51.1614	20330	51.1614	25995	41.161	670.8
51.182	23679	51.182	21874	51.182	28249	41.182	689.6
51.2025	24878	51.2025	23239	51.2025	30341	41.203	719.2
51.2231	26319	51.2231	24472	51.2231	31794	41.223	697.6
51.2436	27262	51.2436	25326	51.2436	33722	41.244	722.4
51.2642	28012	51.2642	26217	51.2642	35105	41.264	726.8
51.2848	28664	51.2848	27039	51.2848	36147	41.285	704
51.3053	28753	51.3053	27229	51.3053	37336	41.305	698.8
51.3259	28490	51.3259	27859	51.3259	37629	41.326	690
51.3465	28211	51.3465	27983	51.3465	37694	41.346	696.8
51.367	27277	51.367	27853	51.367	37461	41.367	674
51.3876	26804	51.3876	28066	51.3876	36904	41.388	722
51.4082	25658	51.4082	27578	51.4082	36004	41.408	738
51.4287	24275	51.4287	27136	51.4287	34811	41.429	674.8
51.4493	22997	51.4493	26322	51.4493	33662	41.449	696.8
51.4699	21591	51.4699	25391	51.4699	31929	41.47	671.2
51.4904	20186	51.4904	24215	51.4904	30440	41.49	691.2
51.511	18735	51.511	23097	51.511	28343	41.511	696
51.5316	17297	51.5316	22204	51.5316	26461	41.532	739.6
51.5521	15840	51.5521	21027	51.5521	24987	41.552	690.4
51.5727	14605	51.5727	19728	51.5727	23233	41.573	721.2
51.5932	13118	51.5932	18608	51.5932	21556	41.593	688
51.6138	12086	51.6138	17176	51.6138	20073	41.614	690
51.6344	11149	51.6344	15867	51.6344	18335	41.634	692.4
51.6549	10312	51.6549	14907	51.6549	16934	41.655	715.2
51.6755	9343	51.6755	13755	51.6755	15790	41.676	698.4
51.6961	8491	51.6961	12716	51.6961	14381	41.696	718.4
51.7166	7656	51.7166	11646	51.7166	13351	41.717	695.6
51.7372	7309	51.7372	10748	51.7372	12220	41.737	696.8
51.7578	6621	51.7578	9941	51.7578	11223	41.758	699.2
51.7783	6014	51.7783	9037	51.7783	10245	41.778	724.8
51.7989	5707	51.7989	8282	51.7989	9460	41.799	704
51.8195	5285	51.8195	7637	51.8195	8862	41.819	694.8
51.84	4957	51.84	7078	51.84	8364	41.84	670.8
51.8606	4641	51.8606	6512	51.8606	7641	41.861	706
51.8812	4438	51.8812	5931	51.8812	7173	41.881	710.4
51.9017	4099	51.9017	5798	51.9017	6716	41.902	679.6
51.9223	3918	51.9223	5132	51.9223	6242	41.922	678.8
51.9429	3654	51.9429	4847	51.9429	5898	41.943	676.4
51.9634	3568	51.9634	4506	51.9634	5478	41.963	712
51.984	3299	51.984	4211	51.984	5158	41.984	700
52.0046	3311	52.0046	4096	52.0046	4938	42.005	694.4
52.0251	3002	52.0251	3925	52.0251	4574	42.025	705.2
52.0457	2941	52.0457	3594	52.0457	4408	42.046	688.4
52.0662	2803	52.0662	3429	52.0662	4252	42.066	716.8
52.0868	2772	52.0868	3198	52.0868	4030	42.087	676
52.1074	2591	52.1074	3103	52.1074	3707	42.107	683.2
52.1279	2524	52.1279	2966	52.1279	3564	42.128	682
52.1485	2390	52.1485	2805	52.1485	3549	42.149	673.2
52.1691	2431	52.1691	2795	52.1691	3490	42.169	711.2
52.1896	2291	52.1896	2633	52.1896	3278	42.19	715.2
52.2102	2283	52.2102	2542	52.2102	3184	42.21	668.4
52.2308	2202	52.2308	2508	52.2308	3078	42.231	697.2
52.2513	2199	52.2513	2349	52.2513	2953	42.251	677.6
52.2719	2053	52.2719	2415	52.2719	2828	42.272	657.6
52.2925	2089	52.2925	2227	52.2925	2860	42.292	704.4
52.313	1953	52.313	2195	52.313	2743	42.313	693.2
52.3336	2048	52.3336	2167	52.3336	2715	42.334	693.2
52.3542	1898	52.3542	2110	52.3542	2658	42.354	680.8
52.3747	1864	52.3747	2095	52.3747	2578	42.375	673.6
52.3953	1879	52.3953	2009	52.3953	2440	42.395	654.4
52.4158	1890	52.4158	1986	52.4158	2422	42.416	685.6
52.4364	1807	52.4364	2045	52.4364	2455	42.436	678.8
52.457	1809	52.457	2028	52.457	2447	42.457	696.8
52.4775	1779	52.4775	1866	52.4775	2367	42.478	692.4
52.4981	1730	52.4981	1830	52.4981	2303	42.498	713.2
52.5187	1688	52.5187	1809	52.5187	2193	42.519	696
52.5392	1728	52.5392	1811	52.5392	2253	42.539	686.8
52.5598	1752	52.5598	1786	52.5598	2263	42.56	713.6
52.5804	1688	52.5804	1778	52.5804	2142	42.58	643.6
52.6009	1701	52.6009	1767	52.6009	2116	42.601	682
52.6215	1710	52.6215	1674	52.6215	2066	42.621	689.6
52.6421	1742	52.6421	1747	52.6421	2065	42.642	692.8
52.6626	1600	52.6626	1695	52.6626	2088	42.663	673.6
52.6832	1615	52.6832	1706	52.6832	1986	42.683	677.6
52.7038	1592	52.7038	1723	52.7038	2052	42.704	688.4
52.7243	1513	52.7243	1628	52.7243	1968	42.724	702.8
52.7449	1649	52.7449	1654	52.7449	1929	42.745	682.8
52.7655	1498	52.7655	1580	52.7655	1907	42.765	648.4
52.786	1471	52.786	1569	52.786	1881	42.786	677.6
52.8066	1564	52.8066	1561	52.8066	1895	42.807	686.4
52.8272	1503	52.8272	1601	52.8272	1890	42.827	697.2
52.8477	1537	52.8477	1602	52.8477	1947	42.848	678.8
52.8683	1496	52.8683	1543	52.8683	1852	42.868	679.6
52.8888	1554	52.8888	1607	52.8888	1918	42.889	674
52.9094	1491	52.9094	1575	52.9094	1842	42.909	680
52.93	1427	52.93	1560	52.93	1815	42.93	726.4
52.9505	1487	52.9505	1554	52.9505	1860	42.951	693.2
52.9711	1496	52.9711	1519	52.9711	1701	42.971	693.2
52.9917	1452	52.9917	1414	52.9917	1857	42.992	704.8
53.0122	1449	53.0122	1512	53.0122	1766	43.012	688.4
53.0328	1439	53.0328	1452	53.0328	1806	43.033	679.2
53.0534	1423	53.0534	1418	53.0534	1787	43.053	688
53.0739	1431	53.0739	1405	53.0739	1727	43.074	692
53.0945	1406	53.0945	1438	53.0945	1806	43.094	708.8
53.1151	1379	53.1151	1431	53.1151	1756	43.115	710
53.1356	1335	53.1356	1460	53.1356	1713	43.136	696.8
53.1562	1461	53.1562	1483	53.1562	1721	43.156	723.2
53.1768	1440	53.1768	1420	53.1768	1760	43.177	708
53.1973	1349	53.1973	1402	53.1973	1758	43.197	714.4
53.2179	1381	53.2179	1401	53.2179	1702	43.218	691.6
53.2385	1424	53.2385	1442	53.2385	1643	43.238	696
53.259	1436	53.259	1401	53.259	1708	43.259	712.8
53.2796	1418	53.2796	1379	53.2796	1646	43.28	694.4
53.3001	1326	53.3001	1390	53.3001	1697	43.3	700.4
53.3207	1322	53.3207	1434	53.3207	1695	43.321	720.8
53.3413	1330	53.3413	1453	53.3413	1737	43.341	724.8
53.3618	1368	53.3618	1356	53.3618	1703	43.362	688
53.3824	1356	53.3824	1341	53.3824	1631	43.382	703.2
53.403	1364	53.403	1358	53.403	1623	43.403	703.6
53.4235	1409	53.4235	1339	53.4235	1627	43.424	705.6
53.4441	1289	53.4441	1325	53.4441	1586	43.444	691.2
53.4647	1341	53.4647	1357	53.4647	1626	43.465	696
53.4852	1342	53.4852	1343	53.4852	1676	43.485	687.2
53.5058	1350	53.5058	1331	53.5058	1648	43.506	686
53.5264	1346	53.5264	1359	53.5264	1702	43.526	709.2
53.5469	1349	53.5469	1316	53.5469	1633	43.547	679.2
53.5675	1332	53.5675	1370	53.5675	1654	43.567	683.2
53.5881	1324	53.5881	1341	53.5881	1569	43.588	682.4
53.6086	1391	53.6086	1296	53.6086	1555	43.609	700.8
53.6292	1359	53.6292	1316	53.6292	1663	43.629	700.4
53.6497	1370	53.6497	1252	53.6497	1637	43.65	682.4
53.6703	1316	53.6703	1287	53.6703	1601	43.67	698.8
53.6909	1311	53.6909	1326	53.6909	1606	43.691	710.4
53.7114	1288	53.7114	1254	53.7114	1592	43.711	710
53.732	1281	53.732	1346	53.732	1604	43.732	680.4
53.7526	1321	53.7526	1358	53.7526	1561	43.753	682
53.7731	1350	53.7731	1285	53.7731	1602	43.773	667.6
53.7937	1369	53.7937	1388	53.7937	1590	43.794	731.2
53.8143	1315	53.8143	1319	53.8143	1588	43.814	683.2
53.8348	1289	53.8348	1329	53.8348	1563	43.835	686.4
53.8554	1223	53.8554	1330	53.8554	1598	43.855	662.4
53.876	1262	53.876	1318	53.876	1567	43.876	696
53.8965	1395	53.8965	1330	53.8965	1552	43.897	690.4
53.9171	1356	53.9171	1327	53.9171	1695	43.917	698.4
53.9377	1362	53.9377	1274	53.9377	1633	43.938	690.8
53.9582	1315	53.9582	1321	53.9582	1570	43.958	711.6
53.9788	1243	53.9788	1333	53.9788	1567	43.979	646.4
53.9994	1375	53.9994	1348	53.9994	1525	43.999	680
54.0199	1276	54.0199	1280	54.0199	1564	44.02	689.6
54.0405	1244	54.0405	1291	54.0405	1569	44.04	679.6
54.0611	1254	54.0611	1350	54.0611	1473	44.061	688.8
54.0816	1252	54.0816	1296	54.0816	1563	44.082	667.6
54.1022	1286	54.1022	1284	54.1022	1516	44.102	677.6
54.1227	1244	54.1227	1211	54.1227	1592	44.123	688.8
54.1433	1306	54.1433	1255	54.1433	1545	44.143	671.6
54.1639	1260	54.1639	1233	54.1639	1530	44.164	681.6
54.1844	1209	54.1844	1283	54.1844	1503	44.184	667.2
54.205	1256	54.205	1200	54.205	1487	44.205	673.2
54.2256	1164	54.2256	1247	54.2256	1513	44.226	692.8
54.2461	1282	54.2461	1275	54.2461	1447	44.246	683.2
54.2667	1250	54.2667	1266	54.2667	1481	44.267	670.4
54.2873	1321	54.2873	1290	54.2873	1448	44.287	678.8
54.3078	1299	54.3078	1265	54.3078	1521	44.308	679.2
54.3284	1241	54.3284	1234	54.3284	1486	44.328	663.6
54.349	1271	54.349	1203	54.349	1493	44.349	690
54.3695	1249	54.3695	1263	54.3695	1487	44.37	685.2
54.3901	1255	54.3901	1210	54.3901	1497	44.39	685.2
54.4107	1264	54.4107	1165	54.4107	1445	44.411	663.6
54.4312	1222	54.4312	1250	54.4312	1487	44.431	657.6
54.4518	1244	54.4518	1269	54.4518	1433	44.452	648
54.4723	1303	54.4723	1228	54.4723	1499	44.472	657.2
54.4929	1213	54.4929	1248	54.4929	1503	44.493	659.6
54.5135	1269	54.5135	1245	54.5135	1478	44.513	703.6
54.534	1261	54.534	1219	54.534	1550	44.534	660.4
54.5546	1269	54.5546	1317	54.5546	1510	44.555	680.8
54.5752	1248	54.5752	1225	54.5752	1470	44.575	652.4
54.5957	1207	54.5957	1274	54.5957	1520	44.596	668.8
54.6163	1259	54.6163	1247	54.6163	1526	44.616	661.2
54.6369	1246	54.6369	1194	54.6369	1451	44.637	676.8
54.6574	1252	54.6574	1212	54.6574	1471	44.657	666.8
54.678	1157	54.678	1172	54.678	1422	44.678	664.4
54.6986	1207	54.6986	1182	54.6986	1447	44.699	656.8
54.7191	1174	54.7191	1228	54.7191	1472	44.719	674
54.7397	1291	54.7397	1248	54.7397	1449	44.74	692.4
54.7603	1242	54.7603	1247	54.7603	1369	44.76	683.6
54.7808	1239	54.7808	1228	54.7808	1438	44.781	693.2
54.8014	1211	54.8014	1229	54.8014	1447	44.801	653.2
54.822	1243	54.822	1155	54.822	1468	44.822	684.4
54.8425	1244	54.8425	1214	54.8425	1469	44.843	682.8
54.8631	1290	54.8631	1189	54.8631	1403	44.863	670
54.8837	1197	54.8837	1196	54.8837	1486	44.884	687.2
54.9042	1197	54.9042	1204	54.9042	1402	44.904	696
54.9248	1211	54.9248	1257	54.9248	1443	44.925	680
54.9453	1289	54.9453	1211	54.9453	1502	44.945	650.4
54.9659	1234	54.9659	1194	54.9659	1488	44.966	651.6
54.9865	1246	54.9865	1233	54.9865	1431	44.986	652.8
55.007	1181	55.007	1209	55.007	1453	45.007	679.2
55.0276	1197	55.0276	1171	55.0276	1399	45.028	634
55.0482	1169	55.0482	1224	55.0482	1408	45.048	697.6
55.0687	1243	55.0687	1273	55.0687	1424	45.069	661.2
55.0893	1257	55.0893	1201	55.0893	1454	45.089	683.2
55.1099	1212	55.1099	1217	55.1099	1382	45.11	678.4
55.1304	1171	55.1304	1226	55.1304	1502	45.13	644.8
55.151	1144	55.151	1162	55.151	1424	45.151	667.6
55.1716	1173	55.1716	1168	55.1716	1403	45.172	657.2
55.1921	1238	55.1921	1212	55.1921	1432	45.192	678.4
55.2127	1269	55.2127	1187	55.2127	1412	45.213	687.6
55.2333	1271	55.2333	1131	55.2333	1436	45.233	648
55.2538	1253	55.2538	1177	55.2538	1380	45.254	692
55.2744	1206	55.2744	1223	55.2744	1364	45.274	706.4
55.295	1249	55.295	1222	55.295	1450	45.295	663.2
55.3155	1224	55.3155	1183	55.3155	1429	45.316	659.6
55.3361	1188	55.3361	1244	55.3361	1470	45.336	675.6
55.3566	1247	55.3566	1230	55.3566	1392	45.357	678.4
55.3772	1238	55.3772	1197	55.3772	1417	45.377	688
55.3978	1197	55.3978	1230	55.3978	1448	45.398	670.8
55.4183	1209	55.4183	1153	55.4183	1459	45.418	668.8
55.4389	1219	55.4389	1194	55.4389	1458	45.439	667.6
55.4595	1146	55.4595	1180	55.4595	1447	45.459	670.4
55.48	1236	55.48	1219	55.48	1408	45.48	677.2
55.5006	1193	55.5006	1180	55.5006	1395	45.501	662.4
55.5212	1199	55.5212	1184	55.5212	1422	45.521	672.8
55.5417	1301	55.5417	1139	55.5417	1414	45.542	674.4
55.5623	1191	55.5623	1155	55.5623	1396	45.562	658.8
55.5829	1200	55.5829	1220	55.5829	1410	45.583	676.4
55.6034	1167	55.6034	1237	55.6034	1403	45.603	683.6
55.624	1187	55.624	1158	55.624	1415	45.624	668.4
55.6446	1210	55.6446	1173	55.6446	1405	45.645	687.2
55.6651	1264	55.6651	1189	55.6651	1372	45.665	682
55.6857	1179	55.6857	1204	55.6857	1429	45.686	682.4
55.7062	1204	55.7062	1168	55.7062	1433	45.706	702
55.7268	1227	55.7268	1169	55.7268	1446	45.727	712.8
55.7474	1166	55.7474	1136	55.7474	1417	45.747	665.2
55.7679	1176	55.7679	1140	55.7679	1366	45.768	706.4
55.7885	1184	55.7885	1167	55.7885	1390	45.789	673.2
55.8091	1152	55.8091	1221	55.8091	1359	45.809	692.8
55.8296	1198	55.8296	1240	55.8296	1358	45.83	690.8
55.8502	1235	55.8502	1178	55.8502	1379	45.85	690
55.8708	1228	55.8708	1164	55.8708	1421	45.871	693.6
55.8913	1233	55.8913	1184	55.8913	1433	45.891	683.2
55.9119	1174	55.9119	1140	55.9119	1414	45.912	724.8
55.9325	1237	55.9325	1130	55.9325	1437	45.932	734.8
55.953	1163	55.953	1152	55.953	1419	45.953	716.8
55.9736	1266	55.9736	1123	55.9736	1337	45.974	712.8
55.9942	1176	55.9942	1165	55.9942	1445	45.994	704
56.0147	1206	56.0147	1147	56.0147	1411	46.015	706
56.0353	1185	56.0353	1211	56.0353	1393	46.035	732
56.0559	1170	56.0559	1229	56.0559	1335	46.056	725.2
56.0764	1136	56.0764	1245	56.0764	1418	46.076	730.8
56.097	1206	56.097	1231	56.097	1413	46.097	708
56.1176	1178	56.1176	1107	56.1176	1418	46.118	712.8
56.1381	1211	56.1381	1182	56.1381	1417	46.138	715.2
56.1587	1153	56.1587	1146	56.1587	1381	46.159	714
56.1792	1241	56.1792	1104	56.1792	1456	46.179	744
56.1998	1242	56.1998	1112	56.1998	1403	46.2	712
56.2204	1225	56.2204	1123	56.2204	1430	46.22	725.2
56.2409	1228	56.2409	1157	56.2409	1435	46.241	744.8
56.2615	1174	56.2615	1172	56.2615	1438	46.262	734.8
56.2821	1210	56.2821	1198	56.2821	1452	46.282	672.4
56.3026	1247	56.3026	1161	56.3026	1377	46.303	711.6
56.3232	1169	56.3232	1189	56.3232	1401	46.323	690
56.3438	1163	56.3438	1154	56.3438	1384	46.344	716.8
56.3643	1187	56.3643	1130	56.3643	1385	46.364	704.4
56.3849	1211	56.3849	1160	56.3849	1432	46.385	679.6
56.4055	1223	56.4055	1183	56.4055	1460	46.405	684.8
56.426	1154	56.426	1203	56.426	1421	46.426	681.6
56.4466	1250	56.4466	1212	56.4466	1423	46.447	686.8
56.4672	1211	56.4672	1224	56.4672	1441	46.467	683.2
56.4877	1177	56.4877	1172	56.4877	1449	46.488	700
56.5083	1166	56.5083	1172	56.5083	1426	46.508	676
56.5288	1196	56.5288	1103	56.5288	1329	46.529	701.2
56.5494	1215	56.5494	1145	56.5494	1439	46.549	708.4
56.57	1230	56.57	1120	56.57	1362	46.57	702.4
56.5905	1267	56.5905	1167	56.5905	1472	46.591	677.2
56.6111	1298	56.6111	1194	56.6111	1446	46.611	671.6
56.6317	1265	56.6317	1219	56.6317	1465	46.632	696.4
56.6522	1268	56.6522	1176	56.6522	1380	46.652	696.4
56.6728	1179	56.6728	1087	56.6728	1420	46.673	678
56.6934	1160	56.6934	1130	56.6934	1401	46.693	662.8
56.7139	1213	56.7139	1189	56.7139	1437	46.714	682
56.7345	1229	56.7345	1147	56.7345	1436	46.735	659.6
56.7551	1218	56.7551	1206	56.7551	1419	46.755	639.6
56.7756	1236	56.7756	1200	56.7756	1338	46.776	721.2
56.7962	1191	56.7962	1249	56.7962	1359	46.796	675.6
56.8168	1204	56.8168	1174	56.8168	1460	46.817	678
56.8373	1195	56.8373	1164	56.8373	1381	46.837	671.6
56.8579	1266	56.8579	1129	56.8579	1367	46.858	663.6
56.8785	1197	56.8785	1190	56.8785	1480	46.878	686.8
56.899	1200	56.899	1155	56.899	1419	46.899	669.2
56.9196	1232	56.9196	1205	56.9196	1394	46.92	684
56.9402	1231	56.9402	1160	56.9402	1450	46.94	720.8
56.9607	1184	56.9607	1124	56.9607	1384	46.961	706
56.9813	1188	56.9813	1170	56.9813	1381	46.981	681.6
57.0018	1240	57.0018	1184	57.0018	1396	47.002	684.4
57.0224	1196	57.0224	1171	57.0224	1434	47.022	694
57.043	1250	57.043	1152	57.043	1390	47.043	655.6
57.0635	1256	57.0635	1203	57.0635	1353	47.064	688.4
57.0841	1197	57.0841	1150	57.0841	1418	47.084	678.8
57.1047	1238	57.1047	1084	57.1047	1371	47.105	675.6
57.1252	1296	57.1252	1226	57.1252	1468	47.125	697.2
57.1458	1288	57.1458	1230	57.1458	1466	47.146	705.6
57.1664	1222	57.1664	1191	57.1664	1355	47.166	679.6
57.1869	1197	57.1869	1211	57.1869	1393	47.187	723.6
57.2075	1180	57.2075	1154	57.2075	1441	47.207	692.4
57.2281	1189	57.2281	1249	57.2281	1479	47.228	683.2
57.2486	1218	57.2486	1167	57.2486	1376	47.249	688.8
57.2692	1296	57.2692	1211	57.2692	1470	47.269	704.8
57.2898	1222	57.2898	1206	57.2898	1441	47.29	682
57.3103	1217	57.3103	1218	57.3103	1427	47.31	702.4
57.3309	1276	57.3309	1163	57.3309	1507	47.331	681.2
57.3515	1287	57.3515	1172	57.3515	1475	47.351	706
57.372	1271	57.372	1152	57.372	1422	47.372	697.6
57.3926	1263	57.3926	1160	57.3926	1481	47.393	658
57.4131	1317	57.4131	1189	57.4131	1417	47.413	679.6
57.4337	1266	57.4337	1164	57.4337	1478	47.434	672.4
57.4543	1255	57.4543	1229	57.4543	1402	47.454	696
57.4748	1237	57.4748	1215	57.4748	1495	47.475	692
57.4954	1305	57.4954	1278	57.4954	1442	47.495	672.8
57.516	1299	57.516	1245	57.516	1443	47.516	676
57.5365	1284	57.5365	1209	57.5365	1453	47.537	708.8
57.5571	1322	57.5571	1203	57.5571	1434	47.557	710.4
57.5777	1308	57.5777	1283	57.5777	1448	47.578	704.4
57.5982	1247	57.5982	1251	57.5982	1486	47.598	695.6
57.6188	1318	57.6188	1250	57.6188	1420	47.619	697.6
57.6394	1285	57.6394	1266	57.6394	1543	47.639	697.2
57.6599	1250	57.6599	1260	57.6599	1432	47.66	708.4
57.6805	1323	57.6805	1208	57.6805	1430	47.68	668.4
57.7011	1272	57.7011	1211	57.7011	1471	47.701	685.6
57.7216	1261	57.7216	1286	57.7216	1478	47.722	707.2
57.7422	1307	57.7422	1195	57.7422	1537	47.742	714.8
57.7627	1278	57.7627	1229	57.7627	1499	47.763	695.2
57.7833	1276	57.7833	1317	57.7833	1476	47.783	706.8
57.8039	1314	57.8039	1291	57.8039	1504	47.804	688.4
57.8244	1357	57.8244	1205	57.8244	1505	47.824	696.8
57.845	1281	57.845	1289	57.845	1510	47.845	686
57.8656	1335	57.8656	1246	57.8656	1466	47.866	692.4
57.8861	1388	57.8861	1231	57.8861	1510	47.886	680.8
57.9067	1330	57.9067	1255	57.9067	1497	47.907	693.2
57.9273	1343	57.9273	1259	57.9273	1498	47.927	689.6
57.9478	1338	57.9478	1254	57.9478	1569	47.948	704.8
57.9684	1339	57.9684	1260	57.9684	1576	47.968	721.6
57.989	1393	57.989	1263	57.989	1491	47.989	705.6
58.0095	1396	58.0095	1259	58.0095	1591	48.01	710.4
58.0301	1314	58.0301	1349	58.0301	1632	48.03	719.6
58.0507	1394	58.0507	1318	58.0507	1496	48.051	710.8
58.0712	1392	58.0712	1324	58.0712	1520	48.071	722.4
58.0918	1340	58.0918	1332	58.0918	1607	48.092	709.2
58.1124	1362	58.1124	1320	58.1124	1522	48.112	697.6
58.1329	1372	58.1329	1282	58.1329	1569	48.133	732.4
58.1535	1388	58.1535	1306	58.1535	1604	48.153	720
58.1741	1420	58.1741	1260	58.1741	1577	48.174	697.2
58.1946	1373	58.1946	1380	58.1946	1659	48.195	696.8
58.2152	1387	58.2152	1331	58.2152	1643	48.215	715.6
58.2357	1384	58.2357	1340	58.2357	1611	48.236	704.8
58.2563	1454	58.2563	1342	58.2563	1618	48.256	728.8
58.2769	1426	58.2769	1384	58.2769	1687	48.277	745.2
58.2974	1427	58.2974	1385	58.2974	1524	48.297	736
58.318	1488	58.318	1384	58.318	1652	48.318	734
58.3386	1564	58.3386	1369	58.3386	1650	48.339	734.4
58.3591	1550	58.3591	1420	58.3591	1741	48.359	737.2
58.3797	1446	58.3797	1441	58.3797	1679	48.38	717.6
58.4003	1484	58.4003	1435	58.4003	1654	48.4	734
58.4208	1546	58.4208	1422	58.4208	1753	48.421	688
58.4414	1499	58.4414	1435	58.4414	1697	48.441	706.4
58.462	1596	58.462	1431	58.462	1794	48.462	724.4
58.4825	1527	58.4825	1465	58.4825	1808	48.483	727.6
58.5031	1564	58.5031	1426	58.5031	1794	48.503	729.6
58.5237	1594	58.5237	1475	58.5237	1832	48.524	757.6
58.5442	1505	58.5442	1499	58.5442	1840	48.544	758.4
58.5648	1600	58.5648	1525	58.5648	1813	48.565	744.8
58.5853	1624	58.5853	1520	58.5853	1803	48.585	732.4
58.6059	1635	58.6059	1596	58.6059	1937	48.606	739.2
58.6265	1648	58.6265	1573	58.6265	1836	48.626	785.6
58.647	1602	58.647	1600	58.647	1880	48.647	755.2
58.6676	1789	58.6676	1543	58.6676	1959	48.668	708.4
58.6882	1773	58.6882	1529	58.6882	1947	48.688	719.2
58.7087	1716	58.7087	1653	58.7087	1881	48.709	752
58.7293	1677	58.7293	1613	58.7293	2006	48.729	699.6
58.7499	1681	58.7499	1647	58.7499	1951	48.75	734.8
58.7704	1742	58.7704	1688	58.7704	1953	48.77	718.8
58.791	1827	58.791	1756	58.791	2009	48.791	738.4
58.8116	1858	58.8116	1699	58.8116	2013	48.812	751.2
58.8321	1833	58.8321	1760	58.8321	2165	48.832	736.4
58.8527	1822	58.8527	1689	58.8527	2178	48.853	754.4
58.8733	1874	58.8733	1733	58.8733	2095	48.873	750.4
58.8938	1925	58.8938	1783	58.8938	2236	48.894	747.2
58.9144	1935	58.9144	1821	58.9144	2345	48.914	750.4
58.935	2020	58.935	1924	58.935	2249	48.935	770.4
58.9555	2005	58.9555	1939	58.9555	2256	48.956	768
58.9761	2130	58.9761	1834	58.9761	2259	48.976	738.4
58.9967	2201	58.9967	1918	58.9967	2335	48.997	771.6
59.0172	2268	59.0172	1999	59.0172	2443	49.017	772.4
59.0378	2235	59.0378	2134	59.0378	2481	49.038	723.2
59.0583	2291	59.0583	2036	59.0583	2659	49.058	771.6
59.0789	2365	59.0789	2108	59.0789	2593	49.079	777.2
59.0995	2305	59.0995	2140	59.0995	2595	49.099	746.8
59.12	2466	59.12	2225	59.12	2712	49.12	773.6
59.1406	2557	59.1406	2271	59.1406	2766	49.141	798.8
59.1612	2602	59.1612	2358	59.1612	2811	49.161	773.6
59.1817	2712	59.1817	2444	59.1817	2921	49.182	774.4
59.2023	2864	59.2023	2366	59.2023	3023	49.202	802.8
59.2229	2856	59.2229	2499	59.2229	3019	49.223	752.4
59.2434	3039	59.2434	2519	59.2434	3190	49.243	770
59.264	3048	59.264	2690	59.264	3290	49.264	808
59.2846	3131	59.2846	2717	59.2846	3424	49.285	810.4
59.3051	3338	59.3051	2970	59.3051	3563	49.305	819.2
59.3257	3477	59.3257	3037	59.3257	3757	49.326	785.6
59.3463	3562	59.3463	3091	59.3463	3846	49.346	786.8
59.3668	3813	59.3668	3148	59.3668	3932	49.367	812.8
59.3874	3849	59.3874	3410	59.3874	4090	49.387	794.4
59.408	4159	59.408	3483	59.408	4354	49.408	832
59.4285	4420	59.4285	3566	59.4285	4503	49.429	752.8
59.4491	4574	59.4491	3712	59.4491	4700	49.449	799.2
59.4696	4767	59.4696	4059	59.4696	5001	49.47	809.6
59.4902	4807	59.4902	4085	59.4902	5147	49.49	823.2
59.5108	5159	59.5108	4409	59.5108	5514	49.511	853.2
59.5313	5493	59.5313	4529	59.5313	5773	49.531	829.2
59.5519	5841	59.5519	4736	59.5519	6031	49.552	832.4
59.5725	6099	59.5725	4983	59.5725	6405	49.572	827.6
59.593	6624	59.593	5254	59.593	6669	49.593	868.4
59.6136	6805	59.6136	5578	59.6136	7153	49.614	874.4
59.6342	7167	59.6342	5836	59.6342	7652	49.634	852.8
59.6547	7596	59.6547	6264	59.6547	8058	49.655	887.2
59.6753	8128	59.6753	6453	59.6753	8214	49.675	878
59.6959	8356	59.6959	6899	59.6959	8861	49.696	894.4
59.7164	8917	59.7164	7003	59.7164	9344	49.716	934
59.737	9083	59.737	7419	59.737	9810	49.737	926
59.7576	9796	59.7576	7852	59.7576	10096	49.758	965.6
59.7781	9920	59.7781	8102	59.7781	10608	49.778	920.4
59.7987	10311	59.7987	8125	59.7987	11213	49.799	956
59.8192	10289	59.8192	8587	59.8192	11388	49.819	979.6
59.8398	10608	59.8398	8961	59.8398	11929	49.84	993.6
59.8604	10805	59.8604	9340	59.8604	12063	49.86	948.8
59.8809	10881	59.8809	9475	59.8809	12157	49.881	1002.8
59.9015	11026	59.9015	9507	59.9015	12389	49.902	1036.8
59.9221	11112	59.9221	9667	59.9221	12631	49.922	980
59.9426	10793	59.9426	10143	59.9426	12714	49.943	1027.6
59.9632	10892	59.9632	10008	59.9632	12602	49.963	1080.4
59.9838	10800	59.9838	9887	59.9838	12608	49.984	1052.4
60.0043	10638	60.0043	10055	60.0043	12719	50.004	1065.6
60.0249	10199	60.0249	9928	60.0249	12394	50.025	1096
60.0455	10182	60.0455	9919	60.0455	12083	50.045	1129.6
60.066	9828	60.066	9741	60.066	11768	50.066	1130
60.0866	9479	60.0866	9615	60.0866	11517	50.087	1146.8
60.1072	9083	60.1072	9599	60.1072	11374	50.107	1164.8
60.1277	8656	60.1277	9369	60.1277	10725	50.128	1186
60.1483	8468	60.1483	8950	60.1483	10669	50.148	1207.2
60.1689	8102	60.1689	8845	60.1689	10241	50.169	1224.4
60.1894	7701	60.1894	8496	60.1894	9959	50.189	1249.6
60.21	7493	60.21	8145	60.21	9513	50.21	1314.8
60.2306	7017	60.2306	8051	60.2306	8865	50.231	1291.6
60.2511	6586	60.2511	7672	60.2511	8647	50.251	1318.4
60.2717	6323	60.2717	7454	60.2717	8095	50.272	1353.2
60.2922	5840	60.2922	7025	60.2922	7803	50.292	1358
60.3128	5850	60.3128	6791	60.3128	7434	50.313	1409.2
60.3334	5394	60.3334	6444	60.3334	6994	50.333	1499.2
60.3539	5246	60.3539	6097	60.3539	6699	50.354	1476.8
60.3745	4870	60.3745	5869	60.3745	6337	50.375	1546.4
60.3951	4592	60.3951	5346	60.3951	6132	50.395	1655.6
60.4156	4460	60.4156	5319	60.4156	5667	50.416	1660.8
60.4362	4116	60.4362	5006	60.4362	5530	50.436	1654.4
60.4568	3930	60.4568	4639	60.4568	5273	50.457	1711.2
60.4773	3905	60.4773	4557	60.4773	4923	50.477	1836.8
60.4979	3639	60.4979	4373	60.4979	4681	50.498	1866.4
60.5185	3473	60.5185	4163	60.5185	4425	50.518	1940.8
60.539	3237	60.539	3969	60.539	4255	50.539	2012.8
60.5596	3325	60.5596	3780	60.5596	4089	50.56	2142.8
60.5802	3058	60.5802	3600	60.5802	4045	50.58	2229.2
60.6007	3064	60.6007	3328	60.6007	3750	50.601	2364
60.6213	2791	60.6213	3220	60.6213	3646	50.621	2430.8
60.6418	2730	60.6418	3159	60.6418	3469	50.642	2566.8
60.6624	2577	60.6624	2989	60.6624	3355	50.662	2718
60.683	2571	60.683	2899	60.683	3262	50.683	2855.2
60.7035	2415	60.7035	2751	60.7035	3150	50.704	3087.6
60.7241	2357	60.7241	2646	60.7241	3075	50.724	3251.6
60.7447	2310	60.7447	2611	60.7447	2997	50.745	3477.6
60.7652	2233	60.7652	2398	60.7652	2921	50.765	3763.2
60.7858	2261	60.7858	2325	60.7858	2745	50.786	3946.8
60.8064	2146	60.8064	2399	60.8064	2681	50.806	4194.8
60.8269	2112	60.8269	2207	60.8269	2558	50.827	4605.6
60.8475	2036	60.8475	2200	60.8475	2508	50.847	4874.8
60.8681	2039	60.8681	2151	60.8681	2425	50.868	5316
60.8886	1970	60.8886	2048	60.8886	2446	50.889	5702
60.9092	1872	60.9092	2002	60.9092	2341	50.909	6206.4
60.9298	1897	60.9298	1901	60.9298	2305	50.93	6715.6
60.9503	1907	60.9503	1920	60.9503	2240	50.95	7286
60.9709	1799	60.9709	1927	60.9709	2140	50.971	7903.2
60.9915	1741	60.9915	1809	60.9915	2133	50.991	8517.2
61.012	1691	61.012	1759	61.012	2137	51.012	9057.6
61.0326	1800	61.0326	1761	61.0326	2071	51.033	9878
61.0532	1661	61.0532	1707	61.0532	2020	51.053	10578
61.0737	1620	61.0737	1668	61.0737	1945	51.074	11499.2
61.0943	1657	61.0943	1611	61.0943	1933	51.094	12210
61.1148	1604	61.1148	1635	61.1148	1938	51.115	13068
61.1354	1599	61.1354	1677	61.1354	1952	51.135	13809.2
61.156	1573	61.156	1640	61.156	1814	51.156	14597.2
61.1765	1537	61.1765	1526	61.1765	1873	51.177	15121.6
61.1971	1596	61.1971	1496	61.1971	1826	51.197	15697.6
61.2177	1522	61.2177	1522	61.2177	1834	51.218	16044.4
61.2382	1468	61.2382	1515	61.2382	1797	51.238	16226
61.2588	1551	61.2588	1478	61.2588	1789	51.259	16402.8
61.2794	1463	61.2794	1424	61.2794	1821	51.279	16346.4
61.2999	1512	61.2999	1513	61.2999	1693	51.3	16036
61.3205	1436	61.3205	1402	61.3205	1695	51.32	15704.4
61.3411	1460	61.3411	1397	61.3411	1715	51.341	15130.8
61.3616	1495	61.3616	1477	61.3616	1699	51.362	14637.6
61.3822	1435	61.3822	1425	61.3822	1714	51.382	13989.6
61.4028	1456	61.4028	1367	61.4028	1537	51.403	13219.2
61.4233	1417	61.4233	1359	61.4233	1648	51.423	12465.6
61.4439	1393	61.4439	1370	61.4439	1652	51.444	11757.2
61.4644	1354	61.4644	1377	61.4644	1594	51.464	11002.4
61.485	1381	61.485	1332	61.485	1573	51.485	10286
61.5056	1350	61.5056	1283	61.5056	1611	51.506	9591.6
61.5261	1394	61.5261	1399	61.5261	1572	51.526	8912.8
61.5467	1373	61.5467	1375	61.5467	1587	51.547	8325.6
61.5673	1337	61.5673	1241	61.5673	1641	51.567	7776.8
61.5878	1356	61.5878	1268	61.5878	1642	51.588	7203.6
61.6084	1370	61.6084	1316	61.6084	1593	51.608	6587.6
61.629	1327	61.629	1245	61.629	1557	51.629	6213.6
61.6495	1289	61.6495	1303	61.6495	1529	51.65	5729.6
61.6701	1340	61.6701	1221	61.6701	1452	51.67	5262.8
61.6907	1353	61.6907	1222	61.6907	1452	51.691	4919.2
61.7112	1294	61.7112	1310	61.7112	1474	51.711	4617.6
61.7318	1280	61.7318	1274	61.7318	1518	51.732	4249.6
61.7524	1356	61.7524	1217	61.7524	1468	51.752	3951.6
61.7729	1281	61.7729	1232	61.7729	1502	51.773	3710
61.7935	1306	61.7935	1239	61.7935	1506	51.793	3519.6
61.8141	1370	61.8141	1226	61.8141	1576	51.814	3240.8
61.8346	1243	61.8346	1264	61.8346	1515	51.835	3025.2
61.8552	1212	61.8552	1210	61.8552	1490	51.855	2912.8
61.8757	1284	61.8757	1199	61.8757	1461	51.876	2737.6
61.8963	1237	61.8963	1228	61.8963	1411	51.896	2562
61.9169	1292	61.9169	1170	61.9169	1432	51.917	2406.8
61.9374	1268	61.9374	1183	61.9374	1350	51.937	2284.4
61.958	1279	61.958	1174	61.958	1491	51.958	2218.4
61.9786	1276	61.9786	1199	61.9786	1443	51.979	2084.4
61.9991	1236	61.9991	1169	61.9991	1422	51.999	1998.4
62.0197	1271	62.0197	1216	62.0197	1408	52.02	1901.6
62.0403	1209	62.0403	1200	62.0403	1439	52.04	1829.2
62.0608	1208	62.0608	1248	62.0608	1444	52.061	1803.6
62.0814	1272	62.0814	1198	62.0814	1406	52.081	1704.8
62.102	1249	62.102	1184	62.102	1457	52.102	1680.8
62.1225	1233	62.1225	1161	62.1225	1411	52.123	1611.6
62.1431	1162	62.1431	1184	62.1431	1426	52.143	1567.2
62.1637	1297	62.1637	1119	62.1637	1421	52.164	1504.4
62.1842	1277	62.1842	1162	62.1842	1385	52.184	1454
62.2048	1202	62.2048	1145	62.2048	1412	52.205	1442.8
62.2254	1211	62.2254	1122	62.2254	1418	52.225	1385.2
62.2459	1241	62.2459	1171	62.2459	1418	52.246	1348.4
62.2665	1218	62.2665	1139	62.2665	1412	52.266	1287.6
62.2871	1237	62.2871	1127	62.2871	1374	52.287	1306.4
62.3076	1261	62.3076	1135	62.3076	1444	52.308	1284.8
62.3282	1250	62.3282	1237	62.3282	1363	52.328	1254
62.3487	1191	62.3487	1120	62.3487	1422	52.349	1210.8
62.3693	1254	62.3693	1112	62.3693	1387	52.369	1204.4
62.3899	1216	62.3899	1124	62.3899	1357	52.39	1203.6
62.4104	1143	62.4104	1153	62.4104	1346	52.41	1164
62.431	1218	62.431	1111	62.431	1368	52.431	1119.6
62.4516	1147	62.4516	1164	62.4516	1415	52.452	1110.4
62.4721	1223	62.4721	1091	62.4721	1380	52.472	1110
62.4927	1217	62.4927	1100	62.4927	1353	52.493	1089.2
62.5133	1196	62.5133	1127	62.5133	1384	52.513	1070
62.5338	1242	62.5338	1147	62.5338	1346	52.534	1085.2
62.5544	1250	62.5544	1121	62.5544	1365	52.554	1022
62.575	1285	62.575	1132	62.575	1361	52.575	1054
62.5955	1251	62.5955	1121	62.5955	1352	52.596	1032.4
62.6161	1187	62.6161	1045	62.6161	1354	52.616	1054.8
62.6367	1144	62.6367	1124	62.6367	1388	52.637	1024.4
62.6572	1188	62.6572	1155	62.6572	1393	52.657	1032.8
62.6778	1160	62.6778	1126	62.6778	1358	52.678	988.4
62.6983	1206	62.6983	1095	62.6983	1311	52.698	966.4
62.7189	1265	62.7189	1137	62.7189	1307	52.719	935.6
62.7395	1169	62.7395	1120	62.7395	1329	52.739	955.6
62.76	1185	62.76	1126	62.76	1369	52.76	993.2
62.7806	1237	62.7806	1156	62.7806	1378	52.781	948.8
62.8012	1161	62.8012	1119	62.8012	1343	52.801	938.8
62.8217	1156	62.8217	1093	62.8217	1360	52.822	905.6
62.8423	1216	62.8423	1059	62.8423	1365	52.842	896.4
62.8629	1175	62.8629	1140	62.8629	1340	52.863	948.8
62.8834	1222	62.8834	1115	62.8834	1361	52.883	933.6
62.904	1150	62.904	1081	62.904	1346	52.904	905.2
62.9246	1175	62.9246	1109	62.9246	1369	52.925	880.8
62.9451	1278	62.9451	1128	62.9451	1321	52.945	890.8
62.9657	1137	62.9657	1093	62.9657	1333	52.966	856
62.9863	1216	62.9863	1082	62.9863	1363	52.986	910.8
63.0068	1286	63.0068	1111	63.0068	1333	53.007	863.6
63.0274	1221	63.0274	1139	63.0274	1319	53.027	918.8
63.048	1177	63.048	1129	63.048	1364	53.048	865.6
63.0685	1189	63.0685	1148	63.0685	1367	53.069	838
63.0891	1194	63.0891	1093	63.0891	1376	53.089	837.2
63.1097	1140	63.1097	1117	63.1097	1292	53.11	847.6
63.1302	1185	63.1302	1120	63.1302	1326	53.13	838.4
63.1508	1222	63.1508	1113	63.1508	1372	53.151	844
63.1713	1222	63.1713	1090	63.1713	1408	53.171	842
63.1919	1165	63.1919	1129	63.1919	1351	53.192	854.8
63.2125	1123	63.2125	1080	63.2125	1373	53.212	840.8
63.233	1138	63.233	1136	63.233	1276	53.233	841.6
63.2536	1125	63.2536	1183	63.2536	1326	53.254	808
63.2742	1172	63.2742	1084	63.2742	1274	53.274	835.6
63.2947	1183	63.2947	1085	63.2947	1289	53.295	830.4
63.3153	1185	63.3153	1094	63.3153	1359	53.315	839.6
63.3359	1188	63.3359	1122	63.3359	1354	53.336	799.2
63.3564	1167	63.3564	1123	63.3564	1309	53.356	826
63.377	1178	63.377	1019	63.377	1331	53.377	780.4
63.3976	1130	63.3976	1129	63.3976	1272	53.398	818.8
63.4181	1141	63.4181	1074	63.4181	1346	53.418	806
63.4387	1184	63.4387	1114	63.4387	1323	53.439	816.4
63.4593	1095	63.4593	1063	63.4593	1354	53.459	805.2
63.4798	1191	63.4798	1085	63.4798	1248	53.48	830.8
63.5004	1168	63.5004	1057	63.5004	1225	53.5	795.6
63.5209	1183	63.5209	1049	63.5209	1266	53.521	781.6
63.5415	1163	63.5415	1052	63.5415	1332	53.542	799.2
63.5621	1092	63.5621	1114	63.5621	1322	53.562	786.4
63.5826	1153	63.5826	1096	63.5826	1343	53.583	829.6
63.6032	1128	63.6032	1069	63.6032	1284	53.603	788.4
63.6238	1181	63.6238	1076	63.6238	1274	53.624	794.4
63.6443	1200	63.6443	1143	63.6443	1272	53.644	797.2
63.6649	1166	63.6649	1098	63.6649	1383	53.665	801.2
63.6855	1153	63.6855	1060	63.6855	1323	53.685	764.8
63.706	1185	63.706	1077	63.706	1268	53.706	786.4
63.7266	1237	63.7266	1077	63.7266	1352	53.727	788.8
63.7472	1135	63.7472	1105	63.7472	1269	53.747	783.2
63.7677	1168	63.7677	1135	63.7677	1267	53.768	819.2
63.7883	1119	63.7883	1065	63.7883	1312	53.788	792.4
63.8089	1163	63.8089	1162	63.8089	1272	53.809	743.2
63.8294	1110	63.8294	1065	63.8294	1300	53.829	773.6
63.85	1129	63.85	1097	63.85	1329	53.85	782
63.8706	1207	63.8706	1102	63.8706	1255	53.871	785.2
63.8911	1208	63.8911	1069	63.8911	1304	53.891	766
63.9117	1146	63.9117	1063	63.9117	1280	53.912	789.2
63.9323	1134	63.9323	1073	63.9323	1278	53.932	761.2
63.9528	1079	63.9528	1085	63.9528	1266	53.953	768
63.9734	1130	63.9734	1054	63.9734	1320	53.973	764.8
63.9939	1136	63.9939	1055	63.9939	1201	53.994	749.2
64.0145	1127	64.0145	1071	64.0145	1251	54.015	757.2
64.0351	1102	64.0351	1115	64.0351	1338	54.035	747.6
64.0556	1059	64.0556	1048	64.0556	1336	54.056	755.2
64.0762	1083	64.0762	1075	64.0762	1303	54.076	783.2
64.0968	1108	64.0968	1066	64.0968	1287	54.097	763.2
64.1173	1177	64.1173	1069	64.1173	1274	54.117	761.2
64.1379	1147	64.1379	1032	64.1379	1290	54.138	751.2
64.1585	1155	64.1585	1061	64.1585	1242	54.158	743.2
64.179	1182	64.179	1016	64.179	1256	54.179	796.8
64.1996	1143	64.1996	1062	64.1996	1294	54.2	741.6
64.2202	1174	64.2202	1022	64.2202	1260	54.22	766.4
64.2407	1109	64.2407	1015	64.2407	1244	54.241	737.6
64.2613	1121	64.2613	1022	64.2613	1340	54.261	739.2
64.2819	1123	64.2819	1022	64.2819	1287	54.282	751.6
64.3024	1181	64.3024	1089	64.3024	1225	54.302	729.2
64.323	1126	64.323	1053	64.323	1323	54.323	738.4
64.3435	1145	64.3435	1077	64.3435	1227	54.344	736.4
64.3641	1096	64.3641	1084	64.3641	1225	54.364	726.4
64.3847	1130	64.3847	1028	64.3847	1292	54.385	724.8
64.4052	1132	64.4052	1023	64.4052	1322	54.405	754
64.4258	1174	64.4258	1029	64.4258	1253	54.426	740.4
64.4464	1114	64.4464	1028	64.4464	1209	54.446	716
64.4669	1117	64.4669	1050	64.4669	1271	54.467	775.6
64.4875	1142	64.4875	1028	64.4875	1269	54.488	722
64.5081	1144	64.5081	1003	64.5081	1249	54.508	739.2
64.5286	1152	64.5286	1032	64.5286	1250	54.529	724
64.5492	1096	64.5492	1071	64.5492	1232	54.549	731.6
64.5698	1096	64.5698	1123	64.5698	1284	54.57	728.8
64.5903	1112	64.5903	1064	64.5903	1196	54.59	733.6
64.6109	1169	64.6109	1041	64.6109	1242	54.611	720.4
64.6315	1168	64.6315	1034	64.6315	1279	54.631	733.6
64.652	1166	64.652	1020	64.652	1189	54.652	732
64.6726	1170	64.6726	1043	64.6726	1280	54.673	721.6
64.6932	1120	64.6932	1060	64.6932	1247	54.693	716
64.7137	1134	64.7137	1092	64.7137	1302	54.714	707.6
64.7343	1095	64.7343	1007	64.7343	1234	54.734	704.4
64.7549	1127	64.7549	1026	64.7549	1291	54.755	685.6
64.7754	1093	64.7754	1059	64.7754	1290	54.775	728
64.796	1144	64.796	1031	64.796	1194	54.796	677.6
64.8165	1112	64.8165	1082	64.8165	1256	54.817	720.4
64.8371	1127	64.8371	1065	64.8371	1308	54.837	696.4
64.8577	1129	64.8577	1037	64.8577	1252	54.858	720
64.8782	1135	64.8782	1028	64.8782	1276	54.878	721.2
64.8988	1182	64.8988	1006	64.8988	1247	54.899	744.4
64.9194	1173	64.9194	1019	64.9194	1266	54.919	746.8
64.9399	1112	64.9399	1010	64.9399	1248	54.94	730
64.9605	1100	64.9605	1039	64.9605	1285	54.96	744
64.9811	1046	64.9811	1016	64.9811	1250	54.981	719.2
65.0016	1178	65.0016	1060	65.0016	1216	55.002	712
65.0222	1140	65.0222	1009	65.0222	1223	55.022	721.6
65.0428	1069	65.0428	1026	65.0428	1248	55.043	728.4
65.0633	1172	65.0633	1043	65.0633	1261	55.063	691.6
65.0839	1156	65.0839	1075	65.0839	1252	55.084	699.2
65.1045	1104	65.1045	1044	65.1045	1307	55.104	702.8
65.125	1133	65.125	1028	65.125	1228	55.125	712.4
65.1456	1138	65.1456	1075	65.1456	1268	55.146	706.8
65.1662	1180	65.1662	1021	65.1662	1270	55.166	700.4
65.1867	1126	65.1867	1050	65.1867	1260	55.187	717.6
65.2073	1119	65.2073	1068	65.2073	1204	55.207	730
65.2278	1130	65.2278	1036	65.2278	1280	55.228	714
65.2484	1185	65.2484	1047	65.2484	1257	55.248	720.4
65.269	1123	65.269	1052	65.269	1277	55.269	714.4
65.2895	1110	65.2895	1059	65.2895	1240	55.29	714.8
65.3101	1155	65.3101	1025	65.3101	1187	55.31	710.8
65.3307	1120	65.3307	1040	65.3307	1156	55.331	676.8
65.3512	1146	65.3512	1028	65.3512	1238	55.351	692
65.3718	1129	65.3718	1076	65.3718	1263	55.372	678.4
65.3924	1134	65.3924	1043	65.3924	1228	55.392	677.2
65.4129	1094	65.4129	980	65.4129	1247	55.413	682
65.4335	1185	65.4335	1049	65.4335	1221	55.433	696.8
65.4541	1146	65.4541	1014	65.4541	1176	55.454	690.8
65.4746	1136	65.4746	1121	65.4746	1256	55.475	715.6
65.4952	1162	65.4952	1030	65.4952	1258	55.495	679.6
65.5158	1124	65.5158	1079	65.5158	1262	55.516	719.2
65.5363	1164	65.5363	1028	65.5363	1239	55.536	704.4
65.5569	1184	65.5569	1070	65.5569	1221	55.557	684.8
65.5774	1063	65.5774	1029	65.5774	1230	55.577	682.8
65.598	1080	65.598	1088	65.598	1271	55.598	727.2
65.6186	1068	65.6186	1040	65.6186	1285	55.619	709.2
65.6391	1163	65.6391	1042	65.6391	1227	55.639	716.8
65.6597	1126	65.6597	1065	65.6597	1203	55.66	696
65.6803	1121	65.6803	1085	65.6803	1212	55.68	694
65.7008	1076	65.7008	987	65.7008	1250	55.701	691.6
65.7214	1132	65.7214	1080	65.7214	1267	55.721	710.8
65.742	1145	65.742	1060	65.742	1205	55.742	688
65.7625	1135	65.7625	1064	65.7625	1224	55.763	658.8
65.7831	1124	65.7831	1036	65.7831	1240	55.783	742.8
65.8037	1132	65.8037	1011	65.8037	1197	55.804	688.4
65.8242	1077	65.8242	1054	65.8242	1208	55.824	677.6
65.8448	1127	65.8448	998	65.8448	1274	55.845	699.2
65.8654	1093	65.8654	1020	65.8654	1268	55.865	701.2
65.8859	1132	65.8859	1020	65.8859	1296	55.886	700.8
65.9065	1073	65.9065	1098	65.9065	1299	55.906	704.8
65.9271	1110	65.9271	1051	65.9271	1196	55.927	711.2
65.9476	1133	65.9476	1064	65.9476	1201	55.948	691.6
65.9682	1122	65.9682	1031	65.9682	1268	55.968	678
65.9887	1137	65.9887	1072	65.9887	1210	55.989	714.8
66.0093	1121	66.0093	1012	66.0093	1278	56.009	688.4
66.0299	1087	66.0299	1029	66.0299	1244	56.03	713.6
66.0504	1117	66.0504	1045	66.0504	1183	56.05	696
66.071	1140	66.071	985	66.071	1291	56.071	668.8
66.0916	1111	66.0916	1060	66.0916	1213	56.092	675.6
66.1121	1171	66.1121	1061	66.1121	1244	56.112	712.8
66.1327	1133	66.1327	1060	66.1327	1193	56.133	697.2
66.1533	1121	66.1533	970	66.1533	1252	56.153	681.2
66.1738	1047	66.1738	1046	66.1738	1225	56.174	691.6
66.1944	1064	66.1944	1075	66.1944	1262	56.194	696
66.215	1113	66.215	992	66.215	1231	56.215	675.2
66.2355	1097	66.2355	1053	66.2355	1287	56.236	656
66.2561	1107	66.2561	950	66.2561	1205	56.256	689.6
66.2767	1115	66.2767	984	66.2767	1164	56.277	726
66.2972	1125	66.2972	979	66.2972	1224	56.297	726
66.3178	1135	66.3178	982	66.3178	1161	56.318	696
66.3384	1131	66.3384	1026	66.3384	1184	56.338	690
66.3589	1072	66.3589	1067	66.3589	1231	56.359	667.2
66.3795	1056	66.3795	1012	66.3795	1269	56.379	674.4
66.4	1066	66.4	991	66.4	1229	56.4	703.2
66.4206	1106	66.4206	1067	66.4206	1198	56.421	696.4
66.4412	1139	66.4412	1047	66.4412	1219	56.441	696.8
66.4617	1102	66.4617	1053	66.4617	1216	56.462	690.4
66.4823	1085	66.4823	1050	66.4823	1251	56.482	688.4
66.5029	1163	66.5029	1016	66.5029	1217	56.503	697.6
66.5234	1121	66.5234	1053	66.5234	1239	56.523	703.2
66.544	1069	66.544	1008	66.544	1241	56.544	696.8
66.5646	1143	66.5646	1050	66.5646	1257	56.565	705.2
66.5851	1073	66.5851	1026	66.5851	1211	56.585	706
66.6057	1108	66.6057	1006	66.6057	1253	56.606	707.6
66.6263	1098	66.6263	967	66.6263	1253	56.626	687.2
66.6468	1161	66.6468	950	66.6468	1235	56.647	692
66.6674	1095	66.6674	994	66.6674	1155	56.667	726.8
66.688	1155	66.688	1038	66.688	1304	56.688	730.8
66.7085	1127	66.7085	989	66.7085	1210	56.709	708
66.7291	1083	66.7291	1037	66.7291	1242	56.729	673.6
66.7497	1129	66.7497	1017	66.7497	1218	56.75	702.4
66.7702	1049	66.7702	986	66.7702	1220	56.77	734
66.7908	1143	66.7908	1000	66.7908	1244	56.791	700.8
66.8114	1152	66.8114	979	66.8114	1245	56.811	662.8
66.8319	1091	66.8319	1053	66.8319	1273	56.832	684
66.8525	1108	66.8525	1041	66.8525	1288	56.852	696
66.873	1124	66.873	985	66.873	1251	56.873	717.6
66.8936	1128	66.8936	1043	66.8936	1238	56.894	694.8
66.9142	1101	66.9142	1043	66.9142	1221	56.914	706.8
66.9347	1045	66.9347	1026	66.9347	1271	56.935	702.4
66.9553	1140	66.9553	1021	66.9553	1227	56.955	687.6
66.9759	1095	66.9759	1047	66.9759	1221	56.976	722.4
66.9964	1074	66.9964	1070	66.9964	1203	56.996	724.4
67.017	1166	67.017	1016	67.017	1209	57.017	702.8
67.0376	1100	67.0376	1024	67.0376	1215	57.038	688.4
67.0581	1104	67.0581	1004	67.0581	1233	57.058	709.6
67.0787	1123	67.0787	1015	67.0787	1250	57.079	707.2
67.0993	1136	67.0993	1008	67.0993	1203	57.099	723.2
67.1198	1083	67.1198	1063	67.1198	1246	57.12	674.8
67.1404	1107	67.1404	1006	67.1404	1220	57.14	721.2
67.161	1214	67.161	996	67.161	1229	57.161	698.4
67.1815	1125	67.1815	1052	67.1815	1168	57.182	684
67.2021	1106	67.2021	1084	67.2021	1185	57.202	694.8
67.2227	1079	67.2227	1058	67.2227	1258	57.223	704.4
67.2432	1093	67.2432	1012	67.2432	1324	57.243	702.8
67.2638	1202	67.2638	1033	67.2638	1189	57.264	705.6
67.2843	1071	67.2843	1073	67.2843	1283	57.284	696.8
67.3049	1111	67.3049	1054	67.3049	1245	57.305	724.8
67.3255	1120	67.3255	1003	67.3255	1223	57.325	738
67.346	1095	67.346	1030	67.346	1184	57.346	724.8
67.3666	1109	67.3666	965	67.3666	1177	57.367	718.8
67.3872	1099	67.3872	1028	67.3872	1214	57.387	722.8
67.4077	1131	67.4077	1068	67.4077	1224	57.408	716
67.4283	1130	67.4283	978	67.4283	1117	57.428	744.8
67.4489	1155	67.4489	1028	67.4489	1254	57.449	724
67.4694	1146	67.4694	1030	67.4694	1231	57.469	738.8
67.49	1141	67.49	1008	67.49	1228	57.49	716.8
67.5106	1126	67.5106	995	67.5106	1236	57.511	700.8
67.5311	1082	67.5311	1002	67.5311	1217	57.531	768
67.5517	1123	67.5517	1055	67.5517	1192	57.552	723.2
67.5723	1070	67.5723	985	67.5723	1207	57.572	726.4
67.5928	1095	67.5928	970	67.5928	1265	57.593	762.4
67.6134	1136	67.6134	1005	67.6134	1215	57.613	705.6
67.6339	1090	67.6339	1008	67.6339	1230	57.634	757.2
67.6545	1097	67.6545	983	67.6545	1207	57.655	740.4
67.6751	1077	67.6751	998	67.6751	1192	57.675	746.8
67.6956	1113	67.6956	990	67.6956	1155	57.696	777.6
67.7162	1060	67.7162	1038	67.7162	1230	57.716	751.2
67.7368	1171	67.7368	1027	67.7368	1246	57.737	769.2
67.7573	1096	67.7573	1026	67.7573	1228	57.757	741.2
67.7779	1093	67.7779	1003	67.7779	1208	57.778	768
67.7985	1136	67.7985	986	67.7985	1256	57.798	768.4
67.819	1131	67.819	1023	67.819	1241	57.819	737.2
67.8396	1109	67.8396	959	67.8396	1219	57.84	754
67.8602	1078	67.8602	1067	67.8602	1180	57.86	740
67.8807	1122	67.8807	1057	67.8807	1169	57.881	726.4
67.9013	1089	67.9013	989	67.9013	1214	57.901	738
67.9219	1086	67.9219	988	67.9219	1247	57.922	756.4
67.9424	1108	67.9424	1028	67.9424	1257	57.942	722.8
67.963	1078	67.963	984	67.963	1213	57.963	770
67.9836	1064	67.9836	1010	67.9836	1226	57.984	754
68.0041	1104	68.0041	1012	68.0041	1199	58.004	744.4
68.0247	1088	68.0247	1069	68.0247	1207	58.025	767.2
68.0452	1125	68.0452	1033	68.0452	1166	58.045	774.8
68.0658	1113	68.0658	1026	68.0658	1217	58.066	740.4
68.0864	1098	68.0864	1000	68.0864	1219	58.086	780.8
68.1069	1137	68.1069	995	68.1069	1224	58.107	798
68.1275	1118	68.1275	1047	68.1275	1220	58.128	810.8
68.1481	1154	68.1481	974	68.1481	1208	58.148	812
68.1686	1110	68.1686	995	68.1686	1172	58.169	798.8
68.1892	1147	68.1892	1027	68.1892	1170	58.189	788.8
68.2098	1080	68.2098	1047	68.2098	1163	58.21	819.6
68.2303	1145	68.2303	1027	68.2303	1227	58.23	807.2
68.2509	1061	68.2509	1062	68.2509	1172	58.251	842.4
68.2715	1078	68.2715	1003	68.2715	1170	58.271	827.2
68.292	1105	68.292	974	68.292	1158	58.292	813.6
68.3126	1140	68.3126	1022	68.3126	1193	58.313	873.6
68.3332	1132	68.3332	1079	68.3332	1152	58.333	834
68.3537	1148	68.3537	1098	68.3537	1199	58.354	852.8
68.3743	1085	68.3743	1033	68.3743	1192	58.374	884
68.3949	1149	68.3949	983	68.3949	1176	58.395	900.8
68.4154	1138	68.4154	1053	68.4154	1283	58.415	875.6
68.436	1093	68.436	1051	68.436	1195	58.436	849.2
68.4565	1113	68.4565	1007	68.4565	1190	58.457	909.2
68.4771	1078	68.4771	1016	68.4771	1176	58.477	894
68.4977	1106	68.4977	1044	68.4977	1223	58.498	891.6
68.5182	1133	68.5182	998	68.5182	1187	58.518	925.2
68.5388	1126	68.5388	999	68.5388	1235	58.539	928
68.5594	1090	68.5594	1001	68.5594	1253	58.559	932.8
68.5799	1082	68.5799	1010	68.5799	1155	58.58	958
68.6005	1000	68.6005	1032	68.6005	1189	58.601	933.2
68.6211	1161	68.6211	1030	68.6211	1193	58.621	953.6
68.6416	1138	68.6416	1046	68.6416	1114	58.642	1002
68.6622	1019	68.6622	1029	68.6622	1242	58.662	938
68.6828	1067	68.6828	1033	68.6828	1212	58.683	1034.8
68.7033	1086	68.7033	940	68.7033	1266	58.703	982
68.7239	1127	68.7239	988	68.7239	1197	58.724	1058.4
68.7445	1149	68.7445	996	68.7445	1236	58.744	1036.4
68.765	1053	68.765	1036	68.765	1154	58.765	1067.6
68.7856	1071	68.7856	1068	68.7856	1248	58.786	1076.4
68.8062	1126	68.8062	1002	68.8062	1241	58.806	1063.6
68.8267	1106	68.8267	953	68.8267	1143	58.827	1109.6
68.8473	1101	68.8473	1023	68.8473	1167	58.847	1118.4
68.8679	1076	68.8679	1013	68.8679	1179	58.868	1164
68.8884	1105	68.8884	946	68.8884	1238	58.888	1186.4
68.909	1152	68.909	980	68.909	1197	58.909	1210.4
68.9295	1169	68.9295	1065	68.9295	1155	58.93	1185.2
68.9501	1085	68.9501	1003	68.9501	1146	58.95	1281.6
68.9707	1136	68.9707	1000	68.9707	1234	58.971	1270.4
68.9912	1109	68.9912	1033	68.9912	1185	58.991	1306.8
69.0118	1122	69.0118	1066	69.0118	1154	59.012	1331.2
69.0324	1096	69.0324	986	69.0324	1163	59.032	1351.6
69.0529	1093	69.0529	1065	69.0529	1224	59.053	1433.6
69.0735	1111	69.0735	971	69.0735	1193	59.073	1436
69.0941	1109	69.0941	1036	69.0941	1214	59.094	1494
69.1146	1134	69.1146	966	69.1146	1162	59.115	1529.6
69.1352	1094	69.1352	1006	69.1352	1170	59.135	1533.2
69.1558	1053	69.1558	993	69.1558	1204	59.156	1630.8
69.1763	1121	69.1763	998	69.1763	1153	59.176	1622.8
69.1969	1095	69.1969	1006	69.1969	1223	59.197	1700.4
69.2175	1100	69.2175	972	69.2175	1196	59.217	1784.8
69.238	1095	69.238	1062	69.238	1178	59.238	1853.6
69.2586	1127	69.2586	1055	69.2586	1155	59.259	1872.4
69.2792	1127	69.2792	1007	69.2792	1243	59.279	1998.4
69.2997	1092	69.2997	1005	69.2997	1187	59.3	1990
69.3203	1129	69.3203	997	69.3203	1190	59.32	2133.6
69.3408	1149	69.3408	1002	69.3408	1172	59.341	2224.8
69.3614	1072	69.3614	994	69.3614	1157	59.361	2276.4
69.382	1090	69.382	1051	69.382	1141	59.382	2400
69.4025	1048	69.4025	1020	69.4025	1279	59.403	2443.2
69.4231	1077	69.4231	1011	69.4231	1129	59.423	2610.8
69.4437	1102	69.4437	998	69.4437	1231	59.444	2719.2
69.4642	1129	69.4642	988	69.4642	1251	59.464	2810.8
69.4848	1094	69.4848	963	69.4848	1199	59.485	2938
69.5054	1158	69.5054	1021	69.5054	1101	59.505	3004.4
69.5259	1097	69.5259	1053	69.5259	1266	59.526	3195.2
69.5465	1049	69.5465	1017	69.5465	1189	59.546	3403.2
69.5671	1071	69.5671	989	69.5671	1202	59.567	3488.4
69.5876	1067	69.5876	1025	69.5876	1150	59.588	3643.6
69.6082	1050	69.6082	981	69.6082	1151	59.608	3750.4
69.6288	1057	69.6288	979	69.6288	1200	59.629	3813.2
69.6493	1051	69.6493	1080	69.6493	1157	59.649	3924
69.6699	1093	69.6699	1022	69.6699	1162	59.67	4120
69.6904	1101	69.6904	1024	69.6904	1248	59.69	4217.2
69.711	1077	69.711	953	69.711	1143	59.711	4362.4
69.7316	1068	69.7316	986	69.7316	1247	59.732	4486
69.7521	1069	69.7521	1032	69.7521	1292	59.752	4587.2
69.7727	1089	69.7727	999	69.7727	1207	59.773	4598.4
69.7933	1061	69.7933	1009	69.7933	1247	59.793	4725.2
69.8138	1113	69.8138	1032	69.8138	1252	59.814	4798.4
69.8344	1106	69.8344	1063	69.8344	1206	59.834	4866.8
69.855	1079	69.855	1011	69.855	1211	59.855	4850.4
69.8755	1069	69.8755	964	69.8755	1187	59.876	4878.8
69.8961	1073	69.8961	958	69.8961	1215	59.896	4869.2
69.9167	1117	69.9167	1006	69.9167	1198	59.917	4744.4
69.9372	1136	69.9372	1052	69.9372	1232	59.937	4724.4
69.9578	1155	69.9578	954	69.9578	1184	59.958	4674
69.9784	1108	69.9784	1058	69.9784	1163	59.978	4588.8
69.9989	1096	69.9989	1021	69.9989	1256	59.999	4391.6
70.0195	1152	70.0195	990	70.0195	1229	60.019	4251.6
70.0401	1059	70.0401	1006	70.0401	1262	60.04	4091.6
70.0606	1100	70.0606	966	70.0606	1176	60.061	3958.8
70.0812	1072	70.0812	1003	70.0812	1230	60.081	3780.8
70.1017	1147	70.1017	1052	70.1017	1220	60.102	3536
70.1223	1046	70.1223	1058	70.1223	1196	60.122	3396.4
70.1429	1101	70.1429	1002	70.1429	1207	60.143	3274.4
70.1634	1102	70.1634	1001	70.1634	1217	60.163	3155.2
70.184	1126	70.184	991	70.184	1266	60.184	3030
70.2046	1116	70.2046	975	70.2046	1216	60.205	2830
70.2251	1104	70.2251	977	70.2251	1175	60.225	2716.4
70.2457	1189	70.2457	983	70.2457	1155	60.246	2561.2
70.2663	1035	70.2663	991	70.2663	1243	60.266	2459.2
70.2868	1073	70.2868	997	70.2868	1203	60.287	2340.8
70.3074	1067	70.3074	982	70.3074	1182	60.307	2172
70.328	1066	70.328	966	70.328	1173	60.328	2069.6
70.3485	1156	70.3485	970	70.3485	1199	60.349	2016
70.3691	1120	70.3691	992	70.3691	1176	60.369	1888.8
70.3897	1067	70.3897	1007	70.3897	1252	60.39	1776.4
70.4102	1095	70.4102	1055	70.4102	1143	60.41	1747.2
70.4308	1090	70.4308	1039	70.4308	1210	60.431	1636
70.4514	1160	70.4514	1007	70.4514	1188	60.451	1585.6
70.4719	1137	70.4719	969	70.4719	1291	60.472	1546
70.4925	1078	70.4925	993	70.4925	1171	60.492	1489.6
70.5131	1044	70.5131	971	70.5131	1198	60.513	1407.2
70.5336	1127	70.5336	1007	70.5336	1227	60.534	1323.6
70.5542	1077	70.5542	1000	70.5542	1254	60.554	1334
70.5747	1042	70.5747	1007	70.5747	1180	60.575	1298.4
70.5953	1107	70.5953	973	70.5953	1157	60.595	1278.8
70.6159	1055	70.6159	1005	70.6159	1208	60.616	1204
70.6364	1077	70.6364	998	70.6364	1203	60.636	1209.6
70.657	1095	70.657	1034	70.657	1238	60.657	1148
70.6776	1097	70.6776	1013	70.6776	1193	60.678	1115.2
70.6981	1106	70.6981	1023	70.6981	1169	60.698	1128
70.7187	1130	70.7187	996	70.7187	1219	60.719	1092.8
70.7393	1102	70.7393	1034	70.7393	1122	60.739	1027.6
70.7598	1087	70.7598	989	70.7598	1142	60.76	1007.2
70.7804	1082	70.7804	1043	70.7804	1228	60.78	1043.6
70.801	1121	70.801	964	70.801	1200	60.801	988.4
70.8215	1215	70.8215	1002	70.8215	1219	60.822	945.2
70.8421	1146	70.8421	1008	70.8421	1270	60.842	979.6
70.8627	1125	70.8627	948	70.8627	1182	60.863	951.6
70.8832	1117	70.8832	1022	70.8832	1188	60.883	926.8
70.9038	1102	70.9038	1046	70.9038	1239	60.904	978
70.9244	1079	70.9244	1050	70.9244	1218	60.924	907.6
70.9449	1152	70.9449	988	70.9449	1133	60.945	861.2
70.9655	1100	70.9655	995	70.9655	1217	60.965	874
70.986	1057	70.986	973	70.986	1241	60.986	858.4
71.0066	1091	71.0066	982	71.0066	1264	61.007	884
71.0272	1098	71.0272	1015	71.0272	1168	61.027	864.8
71.0477	1064	71.0477	993	71.0477	1166	61.048	826.8
71.0683	1076	71.0683	1020	71.0683	1211	61.068	848.8
71.0889	1051	71.0889	999	71.0889	1134	61.089	856.8
[truncated: 2,865 more rows]
