# Supplementary material for: Ultrafine nanoporous intermetallic catalysts by high-temperature liquid metal dealloying for electrochemical hydrogen production
Source: Nat Commun. 2022 Sep 2;13:5157. doi: 10.1038/s41467-022-32768-1 (PMC9440032; doi:10.1038/s41467-022-32768-1)
Supplement: Supplementary file 5 — Source Data [file 41467_2022_32768_MOESM5_ESM.zip › Source Data/Supplementary Figure 8.xlsx]

## Sheet: Supplementary Figure 8b
2-theta	Intensity of Ni70Fe30 after LMD 120s
30	3178
30.0103	3133
30.0206	3252
30.0308	3301
30.0411	3259
30.0514	3239
30.0617	3183
30.072	3162
30.0823	3085
30.0925	3195
30.1028	3223
30.1131	3232
30.1234	3129
30.1337	3127
30.1439	3258
30.1542	3148
30.1645	3221
30.1748	3143
30.1851	3077
30.1954	3234
30.2056	3191
30.2159	3208
30.2262	3272
30.2365	3083
30.2468	3251
30.257	3190
30.2673	3266
30.2776	3197
30.2879	3319
30.2982	3149
30.3085	3172
30.3187	3250
30.329	3182
30.3393	3297
30.3496	3247
30.3599	3294
30.3701	3233
30.3804	3153
30.3907	3224
30.401	3133
30.4113	3257
30.4215	3074
30.4318	3155
30.4421	3214
30.4524	3076
30.4627	3155
30.473	3226
30.4832	3168
30.4935	3194
30.5038	3264
30.5141	3226
30.5244	3189
30.5346	3297
30.5449	3196
30.5552	3233
30.5655	3254
30.5758	3225
30.5861	3320
30.5963	3188
30.6066	3265
30.6169	3262
30.6272	3255
30.6375	3346
30.6477	3226
30.658	3287
30.6683	3193
30.6786	3352
30.6889	3172
30.6992	3174
30.7094	3288
30.7197	3281
30.73	3251
30.7403	3260
30.7506	3357
30.7608	3327
30.7711	3230
30.7814	3347
30.7917	3299
30.802	3284
30.8123	3287
30.8225	3217
30.8328	3338
30.8431	3171
30.8534	3201
30.8637	3225
30.8739	3314
30.8842	3192
30.8945	3238
30.9048	3314
30.9151	3375
30.9254	3222
30.9356	3201
30.9459	3222
30.9562	3267
30.9665	3194
30.9768	3242
30.987	3220
30.9973	3295
31.0076	3209
31.0179	3225
31.0282	3218
31.0385	3279
31.0487	3205
31.059	3206
31.0693	3245
31.0796	3250
31.0899	3193
31.1001	3185
31.1104	3249
31.1207	3233
31.131	3178
31.1413	3215
31.1516	3178
31.1618	3314
31.1721	3330
31.1824	3190
31.1927	3142
31.203	3153
31.2132	3278
31.2235	3157
31.2338	3265
31.2441	3217
31.2544	3213
31.2646	3307
31.2749	3186
31.2852	3239
31.2955	3302
31.3058	3174
31.3161	3195
31.3263	3207
31.3366	3223
31.3469	3239
31.3572	3237
31.3675	3286
31.3777	3133
31.388	3228
31.3983	3363
31.4086	3253
31.4189	3165
31.4292	3248
31.4394	3202
31.4497	3285
31.46	3190
31.4703	3162
31.4806	3293
31.4908	3249
31.5011	3232
31.5114	3261
31.5217	3144
31.532	3218
31.5423	3249
31.5525	3238
31.5628	3259
31.5731	3135
31.5834	3248
31.5937	3276
31.6039	3221
31.6142	3285
31.6245	3242
31.6348	3174
31.6451	3262
31.6554	3184
31.6656	3336
31.6759	3289
31.6862	3200
31.6965	3197
31.7068	3248
31.717	3278
31.7273	3170
31.7376	3188
31.7479	3169
31.7582	3261
31.7685	3234
31.7787	3152
31.789	3153
31.7993	3227
31.8096	3307
31.8199	3234
31.8301	3253
31.8404	3255
31.8507	3220
31.861	3121
31.8713	3312
31.8816	3261
31.8918	3316
31.9021	3232
31.9124	3325
31.9227	3267
31.933	3212
31.9432	3284
31.9535	3194
31.9638	3279
31.9741	3312
31.9844	3157
31.9946	3248
32.0049	3190
32.0152	3318
32.0255	3322
32.0358	3310
32.0461	3276
32.0563	3191
32.0666	3334
32.0769	3305
32.0872	3345
32.0975	3326
32.1077	3226
32.118	3209
32.1283	3213
32.1386	3363
32.1489	3221
32.1592	3223
32.1694	3357
32.1797	3315
32.19	3272
32.2003	3284
32.2106	3232
32.2208	3174
32.2311	3235
32.2414	3321
32.2517	3231
32.262	3195
32.2723	3260
32.2825	3319
32.2928	3352
32.3031	3121
32.3134	3285
32.3237	3332
32.3339	3332
32.3442	3366
32.3545	3253
32.3648	3260
32.3751	3399
32.3854	3251
32.3956	3214
32.4059	3340
32.4162	3310
32.4265	3304
32.4368	3260
32.447	3256
32.4573	3186
32.4676	3288
32.4779	3314
32.4882	3304
32.4985	3131
32.5087	3323
32.519	3142
32.5293	3240
32.5396	3257
32.5499	3307
32.5601	3244
32.5704	3270
32.5807	3361
32.591	3315
32.6013	3308
32.6116	3301
32.6218	3411
32.6321	3358
32.6424	3207
32.6527	3296
32.663	3271
32.6732	3254
32.6835	3253
32.6938	3350
32.7041	3388
32.7144	3225
32.7247	3355
32.7349	3402
32.7452	3225
32.7555	3522
32.7658	3475
32.7761	3363
32.7863	3458
32.7966	3340
32.8069	3374
32.8172	3439
32.8275	3661
32.8377	3401
32.848	3567
32.8583	3502
32.8686	3410
32.8789	3433
32.8892	3484
32.8994	3471
32.9097	3501
32.92	3501
32.9303	3450
32.9406	3427
32.9508	3501
32.9611	3448
32.9714	3503
32.9817	3452
32.992	3489
33.0023	3547
33.0125	3394
33.0228	3456
33.0331	3299
33.0434	3381
33.0537	3344
33.0639	3420
33.0742	3348
33.0845	3393
33.0948	3420
33.1051	3419
33.1154	3370
33.1256	3362
33.1359	3298
33.1462	3283
33.1565	3226
33.1668	3324
33.177	3356
33.1873	3326
33.1976	3225
33.2079	3416
33.2182	3318
33.2285	3375
33.2387	3343
33.249	3237
33.2593	3249
33.2696	3341
33.2799	3262
33.2901	3388
33.3004	3303
33.3107	3318
33.321	3309
33.3313	3394
33.3416	3300
33.3518	3425
33.3621	3306
33.3724	3266
33.3827	3292
33.393	3333
33.4032	3240
33.4135	3246
33.4238	3353
33.4341	3264
33.4444	3282
33.4547	3188
33.4649	3402
33.4752	3325
33.4855	3374
33.4958	3271
33.5061	3284
33.5163	3436
33.5266	3365
33.5369	3265
33.5472	3279
33.5575	3364
33.5677	3165
33.578	3234
33.5883	3404
33.5986	3299
33.6089	3386
33.6192	3240
33.6294	3504
33.6397	3360
33.65	3338
33.6603	3302
33.6706	3235
33.6808	3318
33.6911	3367
33.7014	3319
33.7117	3319
33.722	3346
33.7323	3502
33.7425	3436
33.7528	3260
33.7631	3378
33.7734	3324
33.7837	3514
33.7939	3331
33.8042	3333
33.8145	3280
33.8248	3353
33.8351	3374
33.8454	3276
33.8556	3479
33.8659	3365
33.8762	3281
33.8865	3381
33.8968	3261
33.907	3260
33.9173	3259
33.9276	3339
33.9379	3276
33.9482	3244
33.9585	3446
33.9687	3234
33.979	3350
33.9893	3339
33.9996	3261
34.0099	3348
34.0201	3399
34.0304	3359
34.0407	3283
34.051	3384
34.0613	3348
34.0716	3347
34.0818	3467
34.0921	3347
34.1024	3444
34.1127	3403
34.123	3360
34.1332	3314
34.1435	3371
34.1538	3354
34.1641	3389
34.1744	3285
34.1847	3305
34.1949	3212
34.2052	3453
34.2155	3351
34.2258	3309
34.2361	3250
34.2463	3403
34.2566	3305
34.2669	3290
34.2772	3360
34.2875	3349
34.2978	3395
34.308	3371
34.3183	3412
34.3286	3419
34.3389	3454
34.3492	3346
34.3594	3366
34.3697	3265
34.38	3264
34.3903	3321
34.4006	3298
34.4108	3373
34.4211	3471
34.4314	3460
34.4417	3387
34.452	3327
34.4623	3238
34.4725	3319
34.4828	3320
34.4931	3363
34.5034	3490
34.5137	3330
34.5239	3400
34.5342	3284
34.5445	3345
34.5548	3421
34.5651	3250
34.5754	3400
34.5856	3295
34.5959	3388
34.6062	3433
34.6165	3332
34.6268	3362
34.637	3385
34.6473	3280
34.6576	3352
34.6679	3337
34.6782	3410
34.6885	3308
34.6987	3448
34.709	3487
34.7193	3271
34.7296	3364
34.7399	3288
34.7501	3359
34.7604	3329
34.7707	3459
34.781	3444
34.7913	3421
34.8016	3278
34.8118	3372
34.8221	3374
34.8324	3426
34.8427	3452
34.853	3398
34.8632	3386
34.8735	3436
34.8838	3434
34.8941	3400
34.9044	3270
34.9147	3372
34.9249	3421
34.9352	3327
34.9455	3314
34.9558	3303
34.9661	3253
34.9763	3345
34.9866	3488
34.9969	3391
35.0072	3278
35.0175	3358
35.0278	3323
35.038	3468
35.0483	3444
35.0586	3363
35.0689	3304
35.0792	3450
35.0894	3421
35.0997	3409
35.11	3433
35.1203	3436
35.1306	3347
35.1409	3357
35.1511	3371
35.1614	3350
35.1717	3398
35.182	3437
35.1923	3470
35.2025	3326
35.2128	3282
35.2231	3413
35.2334	3491
35.2437	3431
35.2539	3243
35.2642	3357
35.2745	3367
35.2848	3503
35.2951	3390
35.3054	3383
35.3156	3338
35.3259	3385
35.3362	3367
35.3465	3416
35.3568	3418
35.367	3374
35.3773	3468
35.3876	3425
35.3979	3436
35.4082	3457
35.4185	3446
35.4287	3449
35.439	3534
35.4493	3334
35.4596	3342
35.4699	3349
35.4801	3439
35.4904	3437
35.5007	3421
35.511	3414
35.5213	3429
35.5316	3408
35.5418	3552
35.5521	3376
35.5624	3361
35.5727	3439
35.583	3365
35.5932	3381
35.6035	3459
35.6138	3473
35.6241	3379
35.6344	3490
35.6447	3502
35.6549	3415
35.6652	3384
35.6755	3475
35.6858	3404
35.6961	3477
35.7063	3456
35.7166	3373
35.7269	3350
35.7372	3393
35.7475	3406
35.7578	3457
35.768	3386
35.7783	3440
35.7886	3476
35.7989	3375
35.8092	3464
35.8194	3582
35.8297	3493
35.84	3399
35.8503	3377
35.8606	3488
35.8709	3415
35.8811	3472
35.8914	3388
35.9017	3395
35.912	3409
35.9223	3456
35.9325	3416
35.9428	3474
35.9531	3510
35.9634	3511
35.9737	3502
35.9839	3508
35.9942	3534
36.0045	3322
36.0148	3451
36.0251	3494
36.0354	3398
36.0456	3570
36.0559	3466
36.0662	3399
36.0765	3461
36.0868	3422
36.097	3505
36.1073	3580
36.1176	3518
36.1279	3477
36.1382	3455
36.1485	3473
36.1587	3535
36.169	3431
36.1793	3449
36.1896	3441
36.1999	3488
36.2101	3562
36.2204	3363
36.2307	3501
36.241	3598
36.2513	3559
36.2616	3513
36.2718	3477
36.2821	3599
36.2924	3545
36.3027	3506
36.313	3472
36.3232	3578
36.3335	3474
36.3438	3426
36.3541	3456
36.3644	3464
36.3747	3445
36.3849	3572
36.3952	3389
36.4055	3462
36.4158	3429
36.4261	3418
36.4363	3534
36.4466	3434
36.4569	3538
36.4672	3514
36.4775	3500
36.4878	3411
36.498	3598
36.5083	3542
36.5186	3388
36.5289	3602
36.5392	3418
36.5494	3496
36.5597	3562
36.57	3498
36.5803	3527
36.5906	3569
36.6009	3563
36.6111	3538
36.6214	3543
36.6317	3462
36.642	3520
36.6523	3483
36.6625	3477
36.6728	3415
36.6831	3528
36.6934	3484
36.7037	3526
36.714	3508
36.7242	3545
36.7345	3610
36.7448	3580
36.7551	3510
36.7654	3488
36.7756	3561
36.7859	3402
36.7962	3523
36.8065	3621
36.8168	3469
36.827	3631
36.8373	3568
36.8476	3586
36.8579	3587
36.8682	3576
36.8785	3611
36.8887	3571
36.899	3505
36.9093	3552
36.9196	3536
36.9299	3665
36.9401	3494
36.9504	3475
36.9607	3602
36.971	3615
36.9813	3533
36.9916	3491
37.0018	3499
37.0121	3600
37.0224	3617
37.0327	3640
37.043	3509
37.0532	3618
37.0635	3586
37.0738	3554
37.0841	3597
37.0944	3519
37.1047	3559
37.1149	3465
37.1252	3642
37.1355	3615
37.1458	3685
37.1561	3596
37.1663	3718
37.1766	3817
37.1869	3755
37.1972	3594
37.2075	3777
37.2178	3714
37.228	3654
37.2383	3727
37.2486	3793
37.2589	3778
37.2692	3773
37.2794	3835
37.2897	3939
37.3	3928
37.3103	3950
37.3206	4007
37.3309	4139
37.3411	4128
37.3514	4295
37.3617	4343
37.372	4453
37.3823	4687
37.3925	4690
37.4028	4906
37.4131	5293
37.4234	5416
37.4337	5725
37.444	6249
37.4542	6510
37.4645	6963
37.4748	7606
37.4851	8170
37.4954	8740
37.5056	9071
37.5159	9647
37.5262	9735
37.5365	9957
37.5468	9846
37.557	9860
37.5673	9177
37.5776	8945
37.5879	8679
37.5982	8165
37.6085	7951
37.6187	7750
37.629	7296
37.6393	6974
37.6496	6234
37.6599	5911
37.6701	5548
37.6804	5383
37.6907	5103
37.701	4845
37.7113	4614
37.7216	4410
37.7318	4326
37.7421	4214
37.7524	4146
37.7627	4158
37.773	4020
37.7832	3973
37.7935	3937
37.8038	3949
37.8141	3818
37.8244	3889
37.8347	3793
37.8449	3833
37.8552	3734
37.8655	3799
37.8758	3720
37.8861	3696
37.8963	3721
37.9066	3589
37.9169	3748
37.9272	3732
37.9375	3705
37.9478	3658
37.958	3590
37.9683	3668
37.9786	3603
37.9889	3743
37.9992	3651
38.0094	3711
38.0197	3641
38.03	3556
38.0403	3584
38.0506	3610
38.0609	3622
38.0711	3779
38.0814	3645
38.0917	3589
38.102	3626
38.1123	3684
38.1225	3595
38.1328	3590
38.1431	3729
38.1534	3574
38.1637	3612
38.174	3619
38.1842	3593
38.1945	3728
38.2048	3720
38.2151	3738
38.2254	3598
38.2356	3659
38.2459	3501
38.2562	3510
38.2665	3566
38.2768	3579
38.2871	3696
38.2973	3517
38.3076	3634
38.3179	3582
38.3282	3605
38.3385	3540
38.3487	3618
38.359	3697
38.3693	3680
38.3796	3681
38.3899	3590
38.4001	3625
38.4104	3577
38.4207	3610
38.431	3622
38.4413	3676
38.4516	3738
38.4618	3607
38.4721	3524
38.4824	3527
38.4927	3673
38.503	3679
38.5132	3704
38.5235	3628
38.5338	3699
38.5441	3758
38.5544	3663
38.5647	3656
38.5749	3606
38.5852	3773
38.5955	3661
38.6058	3702
38.6161	3620
38.6263	3606
38.6366	3754
38.6469	3697
38.6572	3584
38.6675	3666
38.6778	3638
38.688	3657
38.6983	3660
38.7086	3616
38.7189	3685
38.7292	3604
38.7394	3715
38.7497	3451
38.76	3753
38.7703	3641
38.7806	3680
38.7909	3615
38.8011	3758
38.8114	3653
38.8217	3642
38.832	3565
38.8423	3605
38.8525	3711
38.8628	3694
38.8731	3608
38.8834	3557
38.8937	3635
38.904	3704
38.9142	3704
38.9245	3618
38.9348	3628
38.9451	3691
38.9554	3551
38.9656	3697
38.9759	3642
38.9862	3604
38.9965	3641
39.0068	3601
39.0171	3742
39.0273	3794
39.0376	3694
39.0479	3769
39.0582	3750
39.0685	3724
39.0787	3824
39.089	3813
39.0993	3658
39.1096	3660
39.1199	3743
39.1301	3804
39.1404	3728
39.1507	3783
39.161	3959
39.1713	3730
39.1816	3695
39.1918	3831
39.2021	3748
39.2124	3767
39.2227	3720
39.233	3755
39.2432	3838
39.2535	3659
39.2638	3705
39.2741	3786
39.2844	3743
39.2947	3731
39.3049	3744
39.3152	3647
39.3255	3797
39.3358	3744
39.3461	3776
39.3563	3756
39.3666	3672
39.3769	3782
39.3872	3892
39.3975	3831
39.4078	3759
39.418	3639
39.4283	3774
39.4386	3741
39.4489	3810
39.4592	3761
39.4694	3767
39.4797	3865
39.49	3931
39.5003	3788
39.5106	3963
39.5209	3805
39.5311	3818
39.5414	3845
39.5517	3834
39.562	3816
39.5723	3904
39.5825	3875
39.5928	3783
39.6031	3888
39.6134	3798
39.6237	3794
39.634	3759
39.6442	3825
39.6545	3855
39.6648	3887
39.6751	3999
39.6854	4001
39.6956	3860
39.7059	3911
39.7162	4047
39.7265	4007
39.7368	4104
39.7471	4073
39.7573	4081
39.7676	4054
39.7779	4125
39.7882	4168
39.7985	4198
39.8087	4180
39.819	4149
39.8293	4302
39.8396	4436
39.8499	4481
39.8602	4590
39.8704	4711
39.8807	4791
39.891	4964
39.9013	4950
39.9116	5139
39.9218	5443
39.9321	5505
39.9424	5708
39.9527	6181
39.963	6243
39.9732	6456
39.9835	6853
39.9938	7233
40.0041	7498
40.0144	8110
40.0247	8809
40.0349	9624
40.0452	10674
40.0555	12027
40.0658	13333
40.0761	15658
40.0863	18038
40.0966	21073
40.1069	24375
40.1172	27730
40.1275	30908
40.1378	33072
40.148	33058
40.1583	31642
40.1686	28550
40.1789	26127
40.1892	24070
40.1994	23284
40.2097	22799
40.22	22258
40.2303	21922
40.2406	20336
40.2509	17905
40.2611	15587
40.2714	13332
40.2817	11724
40.292	9810
40.3023	9069
40.3125	7984
40.3228	7420
40.3331	6778
40.3434	6252
40.3537	5883
40.364	5835
40.3742	5513
40.3845	5372
40.3948	4998
40.4051	4933
40.4154	4873
40.4256	4690
40.4359	4646
40.4462	4576
40.4565	4353
40.4668	4404
40.4771	4225
40.4873	4186
40.4976	4207
40.5079	4154
40.5182	4176
40.5285	4118
40.5387	4100
40.549	4037
40.5593	4069
40.5696	4114
40.5799	4115
40.5902	4034
40.6004	3991
40.6107	4009
40.621	3899
40.6313	3933
40.6416	3971
40.6518	3891
40.6621	3951
40.6724	3901
40.6827	3917
40.693	3991
40.7032	3962
40.7135	3877
40.7238	3927
40.7341	3922
40.7444	3971
40.7547	3972
40.7649	3959
40.7752	3907
40.7855	3889
40.7958	4037
40.8061	3919
40.8163	3982
40.8266	3991
40.8369	3950
40.8472	3938
40.8575	3961
40.8678	3985
40.878	3862
40.8883	3926
40.8986	3897
40.9089	4032
40.9192	3895
40.9294	3970
40.9397	3899
40.95	3925
40.9603	3978
40.9706	3927
40.9809	3943
40.9911	3758
41.0014	3953
41.0117	3913
41.022	3981
41.0323	3858
41.0425	4112
41.0528	3811
41.0631	4006
41.0734	3890
41.0837	3833
41.094	3894
41.1042	3874
41.1145	4034
41.1248	3899
41.1351	3800
41.1454	3983
41.1556	3860
41.1659	3786
41.1762	3950
41.1865	3966
41.1968	3940
41.2071	3883
41.2173	3937
41.2276	3947
41.2379	3906
41.2482	3754
41.2585	3930
41.2687	3788
41.279	3724
41.2893	3914
41.2996	3834
41.3099	3888
41.3202	3955
41.3304	3976
41.3407	3917
41.351	4017
41.3613	3935
41.3716	3825
41.3818	3937
41.3921	3898
41.4024	3867
41.4127	3845
41.423	3856
41.4333	3930
41.4435	3851
41.4538	3807
41.4641	3997
41.4744	3941
41.4847	3874
41.4949	3788
41.5052	3894
41.5155	3900
41.5258	3905
41.5361	3886
41.5463	3965
41.5566	3934
41.5669	3986
41.5772	3919
41.5875	3985
41.5978	3919
41.608	4078
41.6183	4008
41.6286	3973
41.6389	4013
41.6492	3906
41.6594	4054
41.6697	3912
41.68	4070
41.6903	3920
41.7006	4111
41.7109	4015
41.7211	4054
41.7314	3982
41.7417	4055
41.752	4026
41.7623	4067
41.7725	4038
41.7828	3944
41.7931	4022
41.8034	4024
41.8137	3969
41.824	3994
41.8342	4047
41.8445	4095
41.8548	3860
41.8651	3958
41.8754	3926
41.8856	4095
41.8959	3929
41.9062	3985
41.9165	3947
41.9268	3937
41.9371	4052
41.9473	3991
41.9576	3997
41.9679	4150
41.9782	4083
41.9885	4060
41.9987	4061
42.009	4011
42.0193	4094
42.0296	4111
42.0399	4039
42.0502	4080
42.0604	4064
42.0707	4102
42.081	4117
42.0913	4100
42.1016	4075
42.1118	4019
42.1221	4143
42.1324	4107
42.1427	4076
42.153	4229
42.1633	4199
42.1735	4019
42.1838	4195
42.1941	4276
42.2044	4117
42.2147	4227
42.2249	4291
42.2352	4259
42.2455	4323
42.2558	4217
42.2661	4231
42.2763	4175
42.2866	4245
42.2969	4245
42.3072	4190
42.3175	4335
42.3278	4399
42.338	4384
42.3483	4393
42.3586	4431
42.3689	4558
42.3792	4484
42.3894	4542
42.3997	4700
42.41	4690
42.4203	4819
42.4306	5001
42.4409	5031
42.4511	5132
42.4614	5292
42.4717	5337
42.482	5614
42.4923	5621
42.5025	5801
42.5128	5933
42.5231	6206
42.5334	6518
42.5437	6736
42.554	6920
42.5642	7227
42.5745	7790
42.5848	8196
42.5951	8839
42.6054	9655
42.6156	10495
42.6259	11669
42.6362	12775
42.6465	14280
42.6568	16316
42.6671	18095
42.6773	20293
42.6876	22733
42.6979	25022
42.7082	28103
42.7185	30690
42.7287	33323
42.739	35955
42.7493	37791
42.7596	38589
42.7699	37881
42.7802	36460
42.7904	35249
42.8007	33456
42.811	31879
42.8213	30864
42.8316	29562
42.8418	28546
42.8521	27094
42.8624	25396
42.8727	23316
42.883	21285
42.8933	18664
42.9035	16785
42.9138	15205
42.9241	13810
42.9344	12623
42.9447	11525
42.9549	10372
42.9652	9682
42.9755	9066
42.9858	8360
42.9961	7815
43.0064	7679
43.0166	7148
43.0269	6815
43.0372	6591
43.0475	6364
43.0578	6117
43.068	6042
43.0783	5847
43.0886	5764
43.0989	5763
43.1092	5578
43.1194	5461
43.1297	5349
43.14	5415
43.1503	5511
43.1606	5373
43.1709	5411
43.1811	5342
43.1914	5317
43.2017	5453
43.212	5377
43.2223	5246
43.2325	5286
43.2428	5214
43.2531	5180
43.2634	5310
43.2737	5264
43.284	5253
43.2942	5176
43.3045	5292
43.3148	5188
43.3251	5208
43.3354	4985
43.3456	5137
43.3559	5064
43.3662	5073
43.3765	5008
43.3868	4886
43.3971	4754
43.4073	4681
43.4176	4709
43.4279	4688
43.4382	4685
43.4485	4719
43.4587	4684
43.469	4589
43.4793	4457
43.4896	4410
43.4999	4511
43.5102	4451
43.5204	4337
43.5307	4362
43.541	4403
43.5513	4230
43.5616	4267
43.5718	4329
43.5821	4372
43.5924	4318
43.6027	4261
43.613	4263
43.6233	4355
43.6335	4289
43.6438	4191
43.6541	4286
43.6644	4341
43.6747	4196
43.6849	4269
43.6952	4133
43.7055	4354
43.7158	4144
43.7261	4192
43.7364	4204
43.7466	4255
43.7569	4158
43.7672	4336
43.7775	4087
43.7878	4151
43.798	4208
43.8083	4214
43.8186	4174
43.8289	4263
43.8392	4251
43.8494	4188
43.8597	4357
43.87	4210
43.8803	4174
43.8906	4317
43.9009	4287
43.9111	4237
43.9214	4271
43.9317	4196
43.942	4154
43.9523	4285
43.9625	4168
43.9728	4162
43.9831	4187
43.9934	4198
44.0037	4137
44.014	4186
44.0242	3943
44.0345	4205
44.0448	4210
44.0551	4141
44.0654	4206
44.0756	4115
44.0859	4181
44.0962	4082
44.1065	4116
44.1168	3908
44.1271	4193
44.1373	4130
44.1476	3981
44.1579	4069
44.1682	4110
44.1785	4088
44.1887	4068
44.199	4038
44.2093	4193
44.2196	3884
44.2299	4000
44.2402	4001
44.2504	4040
44.2607	3985
44.271	4100
44.2813	4150
44.2916	4003
44.3018	3967
44.3121	4145
44.3224	4056
44.3327	3961
44.343	3924
44.3533	4092
44.3635	4034
44.3738	4116
44.3841	4125
44.3944	4099
44.4047	4082
44.4149	4145
44.4252	4078
44.4355	4027
44.4458	4049
44.4561	3999
44.4664	4135
44.4766	4038
44.4869	4204
44.4972	3943
44.5075	4087
44.5178	4125
44.528	4021
44.5383	4125
44.5486	4095
44.5589	4146
44.5692	4184
44.5795	4096
44.5897	4266
44.6	4060
44.6103	4112
44.6206	4104
44.6309	4013
44.6411	4105
44.6514	4146
44.6617	4217
44.672	4129
44.6823	4132
44.6925	4130
44.7028	4060
44.7131	4060
44.7234	4026
44.7337	4098
44.744	4043
44.7542	4153
44.7645	4035
44.7748	4023
44.7851	4024
44.7954	4126
44.8056	4048
44.8159	4118
44.8262	4021
44.8365	3961
44.8468	4088
44.8571	4054
44.8673	4035
44.8776	4163
44.8879	4111
44.8982	4006
44.9085	4088
44.9187	4055
44.929	4024
44.9393	4091
44.9496	4087
44.9599	4092
44.9702	4032
44.9804	4101
44.9907	4161
45.001	4235
45.0113	4134
45.0216	4078
45.0318	4148
45.0421	4064
45.0524	4241
45.0627	4169
45.073	4052
45.0833	4138
45.0935	4199
45.1038	4134
45.1141	4223
45.1244	4150
45.1347	4224
45.1449	4131
45.1552	4086
45.1655	4139
45.1758	4248
45.1861	4210
45.1964	4149
45.2066	4112
45.2169	4210
45.2272	4164
45.2375	4243
45.2478	4265
45.258	4174
45.2683	4104
45.2786	4224
45.2889	3982
45.2992	4153
45.3095	4085
45.3197	4140
45.33	4146
45.3403	4230
45.3506	4171
45.3609	4108
45.3711	4007
45.3814	4006
45.3917	4113
45.402	4135
45.4123	4059
45.4226	4104
45.4328	4018
45.4431	4127
45.4534	4096
45.4637	4054
45.474	4019
45.4842	4149
45.4945	4146
45.5048	4158
45.5151	4058
45.5254	4039
45.5356	4128
45.5459	4067
45.5562	4170
45.5665	4297
45.5768	4125
45.5871	4146
45.5973	4189
45.6076	4135
45.6179	4181
45.6282	4202
45.6385	4191
45.6487	4153
45.659	4185
45.6693	4211
45.6796	4217
45.6899	4238
45.7002	4143
45.7104	4151
45.7207	4191
45.731	4183
45.7413	4299
45.7516	4259
45.7618	4234
45.7721	4259
45.7824	4175
45.7927	4287
45.803	4315
45.8133	4352
45.8235	4228
45.8338	4335
45.8441	4363
45.8544	4430
45.8647	4404
45.8749	4496
45.8852	4466
45.8955	4521
45.9058	4511
45.9161	4606
45.9264	4585
45.9366	4637
45.9469	4733
45.9572	4845
45.9675	4791
45.9778	4823
45.988	4936
45.9983	5001
46.0086	4960
46.0189	5105
46.0292	5141
46.0395	5061
46.0497	5099
46.06	5070
46.0703	5179
46.0806	5120
46.0909	5171
46.1011	5102
46.1114	5166
46.1217	5142
46.132	5068
46.1423	4995
46.1526	4959
46.1628	5088
46.1731	5070
46.1834	4773
46.1937	4841
46.204	4822
46.2142	4794
46.2245	4885
46.2348	4752
46.2451	4850
46.2554	4758
46.2656	4897
46.2759	4650
46.2862	4731
46.2965	4705
46.3068	4721
46.3171	4885
46.3273	4682
46.3376	4774
46.3479	4727
46.3582	4703
46.3685	4813
46.3787	4717
46.389	4813
46.3993	4797
46.4096	4973
46.4199	4870
46.4302	4944
46.4404	4908
46.4507	5061
46.461	4952
46.4713	5046
46.4816	5234
46.4918	5103
46.5021	5271
46.5124	5212
46.5227	5296
46.533	5447
46.5433	5366
46.5535	5478
46.5638	5493
46.5741	5449
46.5844	5587
46.5947	5704
46.6049	5739
46.6152	5810
46.6255	5900
46.6358	5871
46.6461	6005
46.6564	6131
46.6666	5873
46.6769	5970
46.6872	6030
46.6975	5980
46.7078	5957
46.718	6037
46.7283	5886
46.7386	6062
46.7489	6006
46.7592	5919
46.7695	5911
46.7797	5789
46.79	5688
46.8003	5731
46.8106	5606
46.8209	5510
46.8311	5579
46.8414	5546
46.8517	5378
46.862	5422
46.8723	5318
46.8826	5307
46.8928	5342
46.9031	5231
46.9134	5061
46.9237	5131
46.934	5096
46.9442	5104
46.9545	5045
46.9648	4907
46.9751	4904
46.9854	4877
46.9957	4871
47.0059	4705
47.0162	4699
47.0265	4809
47.0368	4800
47.0471	4682
47.0573	4616
47.0676	4720
47.0779	4626
47.0882	4662
47.0985	4477
47.1087	4636
47.119	4537
47.1293	4570
47.1396	4601
47.1499	4477
47.1602	4468
47.1704	4371
47.1807	4466
47.191	4378
47.2013	4356
47.2116	4196
47.2218	4230
47.2321	4393
47.2424	4297
47.2527	4228
47.263	4253
47.2733	4290
47.2835	4240
47.2938	4198
47.3041	4218
47.3144	4248
47.3247	4267
47.3349	4198
47.3452	4234
47.3555	4237
47.3658	4241
47.3761	4328
47.3864	4162
47.3966	4237
47.4069	4246
47.4172	4120
47.4275	4346
47.4378	4191
47.448	4141
47.4583	4115
47.4686	4288
47.4789	4208
47.4892	4289
47.4995	4229
47.5097	4167
47.52	4340
47.5303	4216
47.5406	4208
47.5509	4327
47.5611	4216
47.5714	4187
47.5817	4344
47.592	4225
47.6023	4375
47.6126	4380
47.6228	4352
47.6331	4380
47.6434	4483
47.6537	4399
47.664	4402
47.6742	4549
47.6845	4506
47.6948	4593
47.7051	4527
47.7154	4524
47.7257	4562
47.7359	4624
47.7462	4510
47.7565	4647
47.7668	4580
47.7771	4602
47.7873	4583
47.7976	4487
47.8079	4573
47.8182	4572
47.8285	4513
47.8387	4500
47.849	4577
47.8593	4444
47.8696	4477
47.8799	4405
47.8902	4369
47.9004	4381
47.9107	4449
47.921	4440
47.9313	4482
47.9416	4392
47.9518	4229
47.9621	4300
47.9724	4305
47.9827	4392
47.993	4369
48.0033	4196
48.0135	4101
48.0238	4265
48.0341	4220
48.0444	4198
48.0547	4296
48.0649	4094
48.0752	4228
48.0855	4055
48.0958	4233
48.1061	4137
48.1164	4218
48.1266	4179
48.1369	4219
48.1472	4179
48.1575	4222
48.1678	4060
48.178	4033
48.1883	4189
48.1986	4103
48.2089	4176
48.2192	4119
48.2295	4081
48.2397	4216
48.25	4017
48.2603	4083
48.2706	4145
48.2809	4049
48.2911	4067
48.3014	4086
48.3117	4141
48.322	4197
48.3323	4087
48.3426	4114
48.3528	4199
48.3631	4123
48.3734	4132
48.3837	4184
48.394	4121
48.4042	4189
48.4145	4168
48.4248	4079
48.4351	4172
48.4454	4149
48.4557	4178
48.4659	4070
48.4762	4028
48.4865	4192
48.4968	4197
48.5071	4034
48.5173	4177
48.5276	4064
48.5379	4172
48.5482	4155
48.5585	4196
48.5688	4231
48.579	4128
48.5893	4144
48.5996	4196
48.6099	4125
48.6202	4211
48.6304	4198
48.6407	4095
48.651	4068
48.6613	4102
48.6716	4137
48.6818	4265
48.6921	4143
48.7024	4257
48.7127	4161
48.723	4120
48.7333	4181
48.7435	4165
48.7538	4096
48.7641	4179
48.7744	4256
48.7847	4218
48.7949	4114
48.8052	4085
48.8155	4224
48.8258	4122
48.8361	4108
48.8464	4182
48.8566	4071
48.8669	4048
48.8772	4239
48.8875	4148
48.8978	4189
48.908	4126
48.9183	4014
48.9286	4067
48.9389	4208
48.9492	4258
48.9595	4211
48.9697	4138
48.98	4167
48.9903	4080
49.0006	3962
49.0109	4099
49.0211	4163
49.0314	4120
49.0417	4002
49.052	4037
49.0623	4109
49.0726	4207
49.0828	4188
49.0931	4109
49.1034	4155
49.1137	4118
49.124	4229
49.1342	4121
49.1445	4144
49.1548	4204
49.1651	4027
49.1754	4052
49.1857	4085
49.1959	4134
49.2062	4184
49.2165	4136
49.2268	4142
49.2371	4163
49.2473	4155
49.2576	4150
49.2679	4110
49.2782	4150
49.2885	4116
49.2988	4129
49.309	4137
49.3193	4144
49.3296	3948
49.3399	4142
49.3502	4143
49.3604	4209
49.3707	4099
49.381	4143
49.3913	4173
49.4016	4185
49.4118	4089
49.4221	4167
49.4324	4192
49.4427	4158
49.453	4105
49.4633	4174
49.4735	4118
49.4838	4175
49.4941	4306
49.5044	4070
49.5147	4108
49.5249	4176
49.5352	4095
49.5455	4153
49.5558	4024
49.5661	4161
49.5764	4214
49.5866	4155
49.5969	4065
49.6072	4148
49.6175	4118
49.6278	4098
49.638	4202
49.6483	4142
49.6586	4079
49.6689	4248
49.6792	4142
49.6895	4239
49.6997	4205
49.71	4136
49.7203	4147
49.7306	4096
49.7409	4215
49.7511	4272
49.7614	4060
49.7717	4089
49.782	4197
49.7923	4068
49.8026	4167
49.8128	4191
49.8231	4135
49.8334	4179
49.8437	4207
49.854	4233
49.8642	4278
49.8745	4203
49.8848	4308
49.8951	4228
49.9054	4226
49.9157	4105
49.9259	4207
49.9362	4189
49.9465	4095
49.9568	4122
49.9671	4062
49.9773	4202
49.9876	4179
49.9979	4311
50.0082	4217
50.0185	4287
50.0288	4219
50.039	4200
50.0493	4179
50.0596	4314
50.0699	4274
50.0802	4179
50.0904	4150
50.1007	4219
50.111	4198
50.1213	4232
50.1316	4301
50.1419	4177
50.1521	4222
50.1624	4211
50.1727	4231
50.183	4179
50.1933	4280
50.2035	4265
50.2138	4348
50.2241	4304
50.2344	4209
50.2447	4249
50.2549	4261
50.2652	4315
50.2755	4183
50.2858	4336
50.2961	4204
50.3064	4231
50.3166	4249
50.3269	4240
50.3372	4220
50.3475	4209
50.3578	4186
50.368	4216
50.3783	4291
50.3886	4107
50.3989	4234
50.4092	4304
50.4195	4315
50.4297	4233
50.44	4138
50.4503	4241
50.4606	4181
50.4709	4259
50.4811	4269
50.4914	4120
50.5017	4205
50.512	4237
50.5223	4117
50.5326	4226
50.5428	4272
[truncated: 6,756 more rows]
