# Supplementary material for: Ultrafine nanoporous intermetallic catalysts by high-temperature liquid metal dealloying for electrochemical hydrogen production
Source: Nat Commun. 2022 Sep 2;13:5157. doi: 10.1038/s41467-022-32768-1 (PMC9440032; doi:10.1038/s41467-022-32768-1)
Supplement: Supplementary file 5 — Source Data [file 41467_2022_32768_MOESM5_ESM.zip › Source Data/Supplementary Figure 9.xlsx]

## Sheet: Supplementary Figure 9d
2-theta	intensity of np-Co7Mo6 fabricated at 873 K for 30 min	2-theta	Intensity of np-Co7Mo6 fabricated at 973 K for 120s	2-theta	Intensity of np-Co7Mo6 fabricated at 1073 K for 120s
20	13475.1	30.021	1104.44	30.041	3970
20.0206	13741.5	30.031	1107.57	30.062	3978
20.0411	13897.6	30.041	1110.66	30.082	3986
20.0617	13943.4	30.051	1113.69	30.103	3990
20.0823	13878.9	30.062	1116.66	30.123	3994
20.1028	13641	30.072	1119.59	30.144	3998
20.1234	13270	30.082	1122.45	30.165	3998
20.144	13010.2	30.093	1125.27	30.185	3998
20.1645	12821.4	30.103	1128.03	30.206	3998
20.1851	12941.1	30.113	1130.74	30.226	3996
20.2056	13188.6	30.123	1133.39	30.247	3986
20.2262	13400.7	30.134	1135.99	30.267	3978
20.2468	13354	30.144	1138.54	30.288	3976
20.2673	13295.5	30.154	1141.03	30.308	3988
20.2879	13253.9	30.165	1143.47	30.329	3998
20.3085	13240.2	30.175	1145.85	30.35	4002
20.329	13212.3	30.185	1148.18	30.37	3998
20.3496	13481.5	30.195	1150.46	30.391	3980
20.3702	13476.3	30.206	1152.68	30.411	3950
20.3907	13407.7	30.216	1154.85	30.432	3918
20.4113	13250.5	30.226	1156.97	30.452	3892
20.4319	13041.1	30.236	1159.03	30.473	3888
20.4524	12981.7	30.247	1161.04	30.494	3890
20.473	13037.1	30.257	1162.99	30.514	3904
20.4936	13058.1	30.267	1164.89	30.535	3924
20.5141	13317.8	30.278	1166.74	30.555	3928
20.5347	13213.6	30.288	1168.53	30.576	3918
20.5553	13247.5	30.298	1170.27	30.596	3900
20.5758	13192.5	30.308	1171.96	30.617	3894
20.5964	12991.5	30.319	1173.59	30.638	3902
20.6169	13048	30.329	1175.17	30.658	3920
20.6375	12899.1	30.339	1176.69	30.679	3948
20.6581	13020.8	30.35	1178.16	30.699	3978
20.6786	13096.3	30.36	1179.58	30.72	3992
20.6992	13014.8	30.37	1180.94	30.74	3992
20.7198	12965.4	30.38	1182.25	30.761	3980
20.7403	13055.2	30.391	1183.51	30.781	3974
20.7609	12937.8	30.401	1184.71	30.802	3970
20.7815	13016.4	30.411	1185.86	30.823	3970
20.802	12866.3	30.422	1186.95	30.843	3964
20.8226	13037.6	30.432	1187.99	30.864	3952
20.8432	13062.3	30.442	1188.98	30.884	3928
20.8637	13137.9	30.452	1189.91	30.905	3902
20.8843	13220.7	30.463	1190.79	30.925	3872
20.9049	13324.7	30.473	1191.61	30.946	3864
20.9254	13166.4	30.483	1192.39	30.967	3880
20.946	13043.9	30.494	1193.1	30.987	3916
20.9666	12790.5	30.504	1193.77	31.008	3946
20.9871	12663.3	30.514	1194.38	31.028	3966
21.0077	12644.7	30.524	1194.94	31.049	3976
21.0283	12834.6	30.535	1195.44	31.069	3980
21.0488	12973.1	30.545	1192.2	31.09	3958
21.0694	12910.8	30.555	1199.21	31.111	3940
21.0899	12895.8	30.566	1205.88	31.131	3934
21.1105	12796.3	30.576	1200.59	31.152	3944
21.1311	12544.3	30.586	1203.64	31.172	3944
21.1516	12531.3	30.596	1207.73	31.193	3950
21.1722	12513.1	30.607	1221.34	31.213	3942
21.1928	12636.4	30.617	1221.9	31.234	3934
21.2133	12889.4	30.627	1225.7	31.254	3910
21.2339	12889.1	30.638	1201.47	31.275	3886
21.2545	12976.5	30.648	1185.53	31.296	3860
21.275	12931.2	30.658	1185.14	31.316	3842
21.2956	12748	30.668	1178.59	31.337	3822
21.3162	12727.6	30.679	1180.19	31.357	3822
21.3367	12481.4	30.689	1176.55	31.378	3812
21.3573	12453	30.699	1182.25	31.398	3818
21.3779	12640.8	30.709	1190.77	31.419	3838
21.3984	12635.6	30.72	1192.25	31.44	3862
21.419	12709.9	30.73	1194.86	31.46	3876
21.4396	12768.7	30.74	1191.57	31.481	3878
21.4601	12707.5	30.751	1188.14	31.501	3864
21.4807	12579.5	30.761	1172.36	31.522	3852
21.5012	12374.3	30.771	1166.95	31.542	3840
21.5218	12369	30.781	1162.12	31.563	3836
21.5424	12374.9	30.792	1163.65	31.584	3854
21.5629	12386.5	30.802	1162.97	31.604	3866
21.5835	12472.1	30.812	1156.63	31.625	3866
21.6041	12477.9	30.823	1148.42	31.645	3854
21.6246	12534	30.833	1147.46	31.666	3828
21.6452	12450.3	30.843	1132.47	31.686	3804
21.6658	12406.4	30.853	1129.51	31.707	3794
21.6863	12518.7	30.864	1119.76	31.727	3800
21.7069	12526.8	30.874	1119.62	31.748	3832
21.7275	12541.7	30.884	1115.17	31.769	3856
21.748	12430.5	30.895	1117.18	31.789	3880
21.7686	12331	30.905	1116.24	31.81	3900
21.7892	12292.9	30.915	1119.46	31.83	3906
21.8097	12295.6	30.925	1126.04	31.851	3914
21.8303	12337.4	30.936	1115.18	31.871	3918
21.8509	12463.6	30.946	1121.41	31.892	3928
21.8714	12489.6	30.956	1126.4	31.913	3922
21.892	12565.9	30.967	1131.74	31.933	3888
21.9125	12463.2	30.977	1136.25	31.954	3836
21.9331	12376.2	30.987	1132.93	31.974	3784
21.9537	12292.3	30.997	1130.24	31.995	3736
21.9742	12395.5	31.008	1124.28	32.015	3720
21.9948	12375.9	31.018	1128.7	32.036	3726
22.0154	12344.4	31.028	1126.14	32.056	3754
22.0359	12345.6	31.039	1122.57	32.077	3784
22.0565	12220.4	31.049	1123.34	32.098	3808
22.0771	12122.4	31.059	1124.48	32.118	3832
22.0976	12103.4	31.069	1122.75	32.139	3850
22.1182	12067.7	31.08	1127.6	32.159	3866
22.1388	12091.7	31.09	1123.91	32.18	3884
22.1593	12034.8	31.1	1126.16	32.2	3890
22.1799	12010.5	31.111	1123.24	32.221	3880
22.2005	11979.3	31.121	1122.78	32.242	3856
22.221	11909.4	31.131	1104.64	32.262	3822
22.2416	11991.3	31.141	1106.2	32.283	3798
22.2621	12061.4	31.152	1100.86	32.303	3786
22.2827	12258.7	31.162	1100.82	32.324	3794
22.3033	12256.8	31.172	1101.55	32.344	3812
22.3238	12078.7	31.182	1096.5	32.365	3830
22.3444	12042.5	31.193	1099.2	32.386	3838
22.365	12041.3	31.203	1107.38	32.406	3842
22.3855	12063.5	31.213	1111.52	32.427	3828
22.4061	12072.3	31.224	1118.18	32.447	3830
22.4267	12103.2	31.234	1115.8	32.468	3842
22.4472	12240.5	31.244	1138.86	32.488	3858
22.4678	12195.2	31.254	1143.1	32.509	3870
22.4884	11985.5	31.265	1150.27	32.529	3866
22.5089	11985.5	31.275	1152.1	32.55	3850
22.5295	11975.3	31.285	1146.56	32.571	3820
22.5501	11861	31.296	1155.97	32.591	3786
22.5706	11826.7	31.306	1160.57	32.612	3774
22.5912	11775.8	31.316	1153.12	32.632	3776
22.6118	11792.6	31.326	1170.62	32.653	3798
22.6323	11864.5	31.337	1163.91	32.673	3832
22.6529	11889.9	31.347	1165.8	32.694	3844
22.6734	11967.9	31.357	1170.72	32.715	3844
22.694	12081.1	31.368	1163.98	32.735	3836
22.7146	12023.9	31.378	1165.7	32.756	3834
22.7351	12068.6	31.388	1165.25	32.776	3842
22.7557	11956.9	31.398	1155.21	32.797	3858
22.7763	12003.9	31.409	1159.48	32.817	3884
22.7968	11973.2	31.419	1158.36	32.838	3906
22.8174	11878.1	31.429	1167.31	32.859	3896
22.838	11724.9	31.44	1165.43	32.879	3878
22.8585	11578.5	31.45	1161.51	32.9	3852
22.8791	11569.8	31.46	1160.74	32.92	3840
22.8997	11665.9	31.47	1166.72	32.941	3836
22.9202	11606.6	31.481	1171.35	32.961	3828
22.9408	11669.2	31.491	1154.41	32.982	3828
22.9614	11721	31.501	1149.83	33.002	3818
22.9819	11774.3	31.512	1143.25	33.023	3802
23.0025	11844.9	31.522	1147.63	33.044	3790
23.0231	11992.2	31.532	1150.14	33.064	3774
23.0436	12267	31.542	1147.25	33.085	3770
23.0642	12229.2	31.553	1161.16	33.105	3770
23.0848	12117.4	31.563	1160.22	33.126	3762
23.1053	11872.4	31.573	1169.49	33.146	3768
23.1259	11706.1	31.584	1169.36	33.167	3770
23.1464	11554.2	31.594	1165.8	33.188	3774
23.167	11446.5	31.604	1162.26	33.208	3772
23.1876	11485.4	31.614	1158.29	33.229	3762
23.2081	11738	31.625	1149.55	33.249	3750
23.2287	11844.7	31.635	1140.33	33.27	3746
23.2493	12002.8	31.645	1135.42	33.29	3740
23.2698	11949.9	31.655	1127.53	33.311	3754
23.2904	11947.4	31.666	1115.29	33.332	3782
23.311	11884.4	31.676	1121.65	33.352	3818
23.3315	11839.3	31.686	1129.66	33.373	3840
23.3521	11749.6	31.697	1123.66	33.393	3840
23.3727	11895.8	31.707	1118.69	33.414	3826
23.3932	11789.9	31.717	1112.38	33.434	3812
23.4138	11739.9	31.727	1102.44	33.455	3788
23.4344	11575.8	31.738	1098.23	33.475	3780
23.4549	11558.1	31.748	1093.26	33.496	3794
23.4755	11624.1	31.758	1083.81	33.517	3814
23.4961	11563.3	31.769	1090.93	33.537	3822
23.5166	11685.3	31.779	1090.12	33.558	3814
23.5372	11849.9	31.789	1083.95	33.578	3796
23.5577	11842.5	31.799	1096.29	33.599	3778
23.5783	11724.6	31.81	1098.13	33.619	3754
23.5989	11621.3	31.82	1090.97	33.64	3744
23.6194	11663.5	31.83	1088.7	33.661	3748
23.64	11563.2	31.841	1078.06	33.681	3756
23.6606	11478.7	31.851	1077.38	33.702	3762
23.6811	11501.7	31.861	1084.87	33.722	3772
23.7017	11548	31.871	1085.72	33.743	3776
23.7223	11398.8	31.882	1088.52	33.763	3774
23.7428	11276.4	31.892	1087.31	33.784	3760
23.7634	11373.1	31.902	1106.18	33.805	3740
23.784	11498.7	31.913	1121.75	33.825	3720
23.8045	11456.5	31.923	1117.1	33.846	3698
23.8251	11454.1	31.933	1115.4	33.866	3690
23.8457	11328.6	31.943	1107.72	33.887	3706
23.8662	11408.5	31.954	1105.02	33.907	3734
23.8868	11231.7	31.964	1105.25	33.928	3754
23.9074	11263.5	31.974	1103.73	33.948	3758
23.9279	11354.2	31.985	1095.97	33.969	3746
23.9485	11447.2	31.995	1098.85	33.99	3722
23.969	11466.3	32.005	1092.04	34.01	3692
23.9896	11579.9	32.015	1103.53	34.031	3672
24.0102	11599.5	32.026	1094.96	34.051	3662
24.0307	11617.5	32.036	1103.04	34.072	3656
24.0513	11454.1	32.046	1100.15	34.092	3646
24.0719	11416.8	32.056	1103.96	34.113	3642
24.0924	11319.7	32.067	1115.1	34.134	3646
24.113	11221.5	32.077	1114.69	34.154	3660
24.1336	11285	32.087	1105.92	34.175	3690
24.1541	11405.8	32.098	1103.92	34.195	3722
24.1747	11443.8	32.108	1109.8	34.216	3730
24.1953	11445.2	32.118	1115.95	34.236	3722
24.2158	11369.6	32.128	1113.8	34.257	3706
24.2364	11461.4	32.139	1114.67	34.278	3692
24.257	11438.1	32.149	1121.98	34.298	3686
24.2775	11319.6	32.159	1124.71	34.319	3682
24.2981	11380.1	32.17	1134.54	34.339	3694
24.3187	11577.6	32.18	1135.34	34.36	3702
24.3392	11639.4	32.19	1135.77	34.38	3694
24.3598	11560.2	32.2	1141.75	34.401	3692
24.3803	11385.7	32.211	1143.15	34.421	3704
24.4009	11443.5	32.221	1137.03	34.442	3720
24.4215	11442	32.231	1140.18	34.463	3740
24.442	11313.3	32.242	1140.09	34.483	3754
24.4626	11311.5	32.252	1141.54	34.504	3762
24.4832	11458.2	32.262	1149.2	34.524	3752
24.5037	11404.7	32.272	1155.3	34.545	3740
24.5243	11248	32.283	1145.18	34.565	3734
24.5449	11110.6	32.293	1160.55	34.586	3738
24.5654	11153.1	32.303	1162.74	34.607	3740
24.586	11165.1	32.314	1166.36	34.627	3744
24.6066	11107.2	32.324	1175.76	34.648	3756
24.6271	11113.5	32.334	1169.7	34.668	3762
24.6477	11262.3	32.344	1156.86	34.689	3756
24.6683	11352.6	32.355	1163.88	34.709	3750
24.6888	11240.9	32.365	1149.04	34.73	3744
24.7094	11071.6	32.375	1145.96	34.751	3732
24.7299	11045.2	32.386	1137.64	34.771	3720
24.7505	10966.9	32.396	1124.21	34.792	3728
24.7711	10918.7	32.406	1124.81	34.812	3746
24.7916	11000.2	32.416	1135.89	34.833	3770
24.8122	11052.7	32.427	1129.18	34.853	3786
24.8328	11023.4	32.437	1132.02	34.874	3798
24.8533	11055.2	32.447	1129.13	34.894	3802
24.8739	11052.9	32.458	1138.83	34.915	3780
24.8945	11253.1	32.468	1123.54	34.936	3750
24.915	11315	32.478	1128.39	34.956	3726
24.9356	11262.8	32.488	1125.39	34.977	3702
24.9562	11318.2	32.499	1128.54	34.997	3684
24.9767	11273.1	32.509	1127.29	35.018	3670
24.9973	11255.2	32.519	1130.02	35.038	3660
25.0179	11342.9	32.529	1124.58	35.059	3650
25.0384	11215.8	32.54	1128.94	35.08	3628
25.059	11311.4	32.55	1138.2	35.1	3606
25.0796	11270.2	32.56	1146.17	35.121	3592
25.1001	11058.5	32.571	1146.81	35.141	3588
25.1207	11026.6	32.581	1145	35.162	3594
25.1412	11030.3	32.591	1126.06	35.182	3620
25.1618	11048.2	32.601	1131.36	35.203	3664
25.1824	11142.2	32.612	1131.53	35.224	3716
25.2029	11078.7	32.622	1132.92	35.244	3762
25.2235	11104.8	32.632	1127.43	35.265	3786
25.2441	11178.9	32.643	1117.8	35.285	3790
25.2646	11269.5	32.653	1122.51	35.306	3770
25.2852	11242.5	32.663	1132.5	35.326	3738
25.3058	11006.4	32.673	1137.69	35.347	3710
25.3263	10913.3	32.684	1120.07	35.367	3694
25.3469	10895.5	32.694	1126.86	35.388	3682
25.3675	10905.7	32.704	1135.69	35.409	3678
25.388	10869	32.715	1142.02	35.429	3662
25.4086	11094.9	32.725	1148.06	35.45	3642
25.4292	11220.9	32.735	1146.95	35.47	3614
25.4497	11135.4	32.745	1148.34	35.491	3602
25.4703	10875.4	32.756	1157.33	35.511	3608
25.4909	10873.5	32.766	1172.26	35.532	3636
25.5114	10884.8	32.776	1184.24	35.553	3678
25.532	10964.8	32.787	1183.5	35.573	3732
25.5526	10992.2	32.797	1191.02	35.594	3764
25.5731	11058.7	32.807	1179.12	35.614	3774
25.5937	10970.4	32.817	1180.22	35.635	3758
25.6142	10959.4	32.828	1184.54	35.655	3736
25.6348	10809.5	32.838	1175.94	35.676	3708
25.6554	10857.9	32.848	1168.03	35.697	3692
25.6759	10901.5	32.859	1172.38	35.717	3690
25.6965	10909	32.869	1169.78	35.738	3696
25.7171	10940.1	32.879	1176.81	35.758	3692
25.7376	10791.9	32.889	1182.42	35.779	3686
25.7582	10786	32.9	1185.56	35.799	3676
25.7788	10796.1	32.91	1187.48	35.82	3668
25.7993	10713.9	32.92	1202.2	35.84	3658
25.8199	10756	32.931	1201.58	35.861	3662
25.8405	10822.5	32.941	1193.43	35.882	3658
25.861	10944.5	32.951	1183.41	35.902	3652
25.8816	11009.4	32.961	1185.53	35.923	3650
25.9022	10948.3	32.972	1182.32	35.943	3660
25.9227	11064.9	32.982	1187.64	35.964	3678
25.9433	11024.2	32.992	1181.3	35.984	3700
25.9639	10960.4	33.002	1177.87	36.005	3716
25.9844	10873.8	33.013	1188.4	36.026	3726
26.005	10931.1	33.023	1210.94	36.046	3702
26.0255	10972.9	33.033	1213.16	36.067	3674
26.0461	10918.8	33.044	1218.96	36.087	3656
26.0667	11004.3	33.054	1216.71	36.108	3654
26.0872	10979.6	33.064	1230.88	36.128	3668
26.1078	10809.3	33.074	1231.51	36.149	3672
26.1284	10717.9	33.085	1236.03	36.169	3658
26.1489	10751.5	33.095	1229.24	36.19	3628
26.1695	10873	33.105	1221.01	36.211	3588
26.1901	10979.1	33.116	1222.52	36.231	3564
26.2106	10925.1	33.126	1231.56	36.252	3560
26.2312	10981.3	33.136	1220.9	36.272	3576
26.2518	10959.1	33.146	1216.82	36.293	3616
26.2723	10881.2	33.157	1199.58	36.313	3638
26.2929	10946	33.167	1205.04	36.334	3650
26.3135	11003.1	33.177	1199.73	36.355	3664
26.334	10967.6	33.188	1191.12	36.375	3682
26.3546	10980.6	33.198	1191.24	36.396	3702
26.3752	10899.4	33.208	1199.47	36.416	3712
26.3957	10840.2	33.218	1196.33	36.437	3718
26.4163	10892.1	33.229	1200.26	36.457	3728
26.4368	10887.2	33.239	1201.98	36.478	3722
26.4574	10814	33.249	1204.62	36.499	3714
26.478	10645	33.26	1208.89	36.519	3712
26.4985	10611	33.27	1209.09	36.54	3710
26.5191	10697.1	33.28	1201.33	36.56	3702
26.5397	10824.9	33.29	1206.9	36.581	3694
26.5602	10844.6	33.301	1199.45	36.601	3694
26.5808	10914.5	33.311	1197.84	36.622	3700
26.6014	11012	33.321	1192.93	36.642	3700
26.6219	10807.2	33.332	1186.62	36.663	3700
26.6425	10759.2	33.342	1172.77	36.684	3704
26.6631	10791.5	33.352	1166.78	36.704	3702
26.6836	10723	33.362	1162.56	36.725	3690
26.7042	10640.8	33.373	1161.21	36.745	3692
26.7248	10522.4	33.383	1165.96	36.766	3702
26.7453	10529.3	33.393	1164.43	36.786	3714
26.7659	10594	33.404	1178.56	36.807	3722
26.7864	10571.7	33.414	1179.63	36.828	3718
26.807	10631.9	33.424	1187.93	36.848	3718
26.8276	10658.4	33.434	1183.35	36.869	3712
26.8481	10592.3	33.445	1177.46	36.889	3696
26.8687	10512.6	33.455	1162.1	36.91	3692
26.8893	10541.2	33.465	1164.68	36.93	3694
26.9098	10642.1	33.475	1164.1	36.951	3706
26.9304	10802.6	33.486	1153.5	36.972	3716
26.951	10916.4	33.496	1146.57	36.992	3706
26.9715	10860.5	33.506	1158.37	37.013	3694
26.9921	10851.3	33.517	1159.18	37.033	3680
27.0127	10756.7	33.527	1167.17	37.054	3666
27.0332	10685.8	33.537	1163.71	37.074	3658
27.0538	10673.2	33.547	1162.85	37.095	3656
27.0744	10625.3	33.558	1164.41	37.115	3666
27.0949	10641.8	33.568	1176.84	37.136	3670
27.1155	10466.5	33.578	1168.68	37.157	3668
27.1361	10371.8	33.589	1159.41	37.177	3666
27.1566	10480.8	33.599	1150.07	37.198	3676
27.1772	10479.1	33.609	1146.39	37.218	3696
27.1977	10488.2	33.619	1136.48	37.239	3720
27.2183	10477.8	33.63	1146.44	37.259	3726
27.2389	10507.4	33.64	1130.71	37.28	3718
27.2594	10528.3	33.65	1122.88	37.301	3692
27.28	10368.9	33.661	1127.89	37.321	3666
27.3006	10409.4	33.671	1122.88	37.342	3638
27.3211	10639.5	33.681	1119.29	37.362	3624
27.3417	10728.1	33.691	1119.97	37.383	3634
27.3623	10705.5	33.702	1113.43	37.403	3658
27.3828	10710.3	33.712	1111.13	37.424	3684
27.4034	10688.5	33.722	1127.48	37.445	3708
27.424	10631.4	33.733	1125.67	37.465	3730
27.4445	10473.7	33.743	1128.15	37.486	3744
27.4651	10495.3	33.753	1138.22	37.506	3732
27.4857	10494.6	33.763	1137.8	37.527	3704
27.5062	10558.5	33.774	1122.78	37.547	3670
27.5268	10618.5	33.784	1122.25	37.568	3628
27.5474	10668.2	33.794	1119.67	37.588	3602
27.5679	10525.5	33.805	1110.48	37.609	3594
27.5885	10482.4	33.815	1109.34	37.63	3612
27.6091	10395.7	33.825	1100.45	37.65	3648
27.6296	10428.3	33.835	1084.59	37.671	3692
27.6502	10372.6	33.846	1097.72	37.691	3726
27.6707	10348.6	33.856	1095.84	37.712	3752
27.6913	10451.5	33.866	1090.98	37.732	3756
27.7119	10533	33.877	1093.51	37.753	3746
27.7324	10494.6	33.887	1097.28	37.774	3728
27.753	10555.8	33.897	1090.57	37.794	3720
27.7736	10575.3	33.907	1097.92	37.815	3728
27.7941	10621.8	33.918	1104.14	37.835	3744
27.8147	10591.3	33.928	1102.35	37.856	3764
27.8353	10502.5	33.938	1103.29	37.876	3786
27.8558	10487.8	33.948	1106.06	37.897	3792
27.8764	10442.7	33.959	1101.27	37.918	3768
27.897	10290	33.969	1101.29	37.938	3736
27.9175	10257.5	33.979	1096.88	37.959	3704
27.9381	10191.3	33.99	1094.42	37.979	3676
27.9587	10248.9	34	1088.91	38	3662
27.9792	10306.7	34.01	1092.86	38.02	3662
27.9998	10541.9	34.02	1095.17	38.041	3674
28.0204	10498.8	34.031	1110.77	38.061	3682
28.0409	10565	34.041	1131.11	38.082	3686
28.0615	10569.9	34.051	1141.68	38.103	3684
28.082	10604.9	34.062	1131.08	38.123	3680
28.1026	10646.6	34.072	1134.38	38.144	3664
28.1232	10795.8	34.082	1137.45	38.164	3648
28.1437	10761.6	34.092	1132.74	38.185	3630
28.1643	10726.5	34.103	1124.26	38.205	3612
28.1849	10447.4	34.113	1127.6	38.226	3608
28.2054	10399.8	34.123	1117.01	38.247	3622
28.226	10302.3	34.134	1116.41	38.267	3648
28.2466	10196.6	34.144	1114.62	38.288	3680
28.2671	10276.2	34.154	1121.08	38.308	3706
28.2877	10342.8	34.164	1103.52	38.329	3724
28.3083	10372.6	34.175	1115.56	38.349	3722
28.3288	10591.5	34.185	1110.14	38.37	3712
28.3494	10754.2	34.195	1123.45	38.391	3712
28.37	10861	34.206	1136.6	38.411	3710
28.3905	10803.6	34.216	1143.69	38.432	3712
28.4111	10708.5	34.226	1144.5	38.452	3712
28.4317	10507.8	34.236	1141.73	38.473	3716
28.4522	10431.1	34.247	1131.67	38.493	3714
28.4728	10392.8	34.257	1131.07	38.514	3696
28.4933	10633.2	34.267	1131.93	38.534	3678
28.5139	10681.6	34.278	1127.92	38.555	3666
28.5345	10609.9	34.288	1123.33	38.576	3646
28.555	10538.7	34.298	1113.07	38.596	3636
28.5756	10409	34.308	1106.86	38.617	3630
28.5962	10188.8	34.319	1118.16	38.637	3642
28.6167	10247.3	34.329	1110.98	38.658	3664
28.6373	10244.5	34.339	1112.04	38.678	3678
28.6579	10395.6	34.349	1102.74	38.699	3696
28.6784	10469.7	34.36	1104.45	38.72	3702
28.699	10473.6	34.37	1103.81	38.74	3692
28.7196	10476.4	34.38	1121.25	38.761	3678
28.7401	10416.2	34.391	1124.61	38.781	3658
28.7607	10350	34.401	1122.1	38.802	3650
28.7813	10346.6	34.411	1120.15	38.822	3648
28.8018	10236.4	34.421	1123.31	38.843	3654
28.8224	10283.3	34.432	1121.47	38.864	3672
28.8429	10396.5	34.442	1106.83	38.884	3688
28.8635	10378.8	34.452	1100.36	38.905	3702
28.8841	10412.5	34.463	1090.67	38.925	3714
28.9046	10308	34.473	1096.99	38.946	3702
28.9252	10274.5	34.483	1106.3	38.966	3686
28.9458	10220.1	34.493	1114.91	38.987	3652
28.9663	10196.4	34.504	1105.81	39.007	3620
28.9869	10201.8	34.514	1113.43	39.028	3596
29.0075	10277.9	34.524	1109.05	39.049	3592
29.028	10217.6	34.535	1109.39	39.069	3606
29.0486	10305.3	34.545	1115.29	39.09	3636
29.0692	10259.4	34.555	1116.49	39.11	3662
29.0897	10456.6	34.565	1109.36	39.131	3690
29.1103	10512.2	34.576	1113.93	39.151	3704
29.1309	10624.7	34.586	1111	39.172	3704
29.1514	10566.8	34.596	1104.08	39.193	3682
29.172	10526.8	34.607	1100.63	39.213	3664
29.1926	10362.9	34.617	1096.23	39.234	3650
29.2131	10388.8	34.627	1101.65	39.254	3648
29.2337	10430.7	34.637	1100.89	39.275	3646
29.2542	10507.4	34.648	1098.16	39.295	3654
29.2748	10497.9	34.658	1099.98	39.316	3668
29.2954	10495.8	34.668	1103.13	39.337	3676
29.3159	10335.4	34.679	1114.37	39.357	3686
29.3365	10209.5	34.689	1110.24	39.378	3704
29.3571	10184.1	34.699	1103.71	39.398	3732
29.3776	10218	34.709	1107.29	39.419	3766
29.3982	10218.4	34.72	1104.18	39.439	3788
29.4188	10307.3	34.73	1110.88	39.46	3790
29.4393	10384.5	34.74	1113.47	39.48	3780
29.4599	10360.5	34.751	1111.29	39.501	3750
29.4805	10313	34.761	1110.51	39.522	3716
29.501	10340.1	34.771	1106.24	39.542	3688
29.5216	10253.8	34.781	1100.02	39.563	3674
29.5422	10167.4	34.792	1091.46	39.583	3690
29.5627	10112.6	34.802	1080.46	39.604	3714
29.5833	10207.3	34.812	1093.69	39.624	3736
29.6039	10331.8	34.822	1096.9	39.645	3756
29.6244	10343.2	34.833	1089.68	39.666	3760
29.645	10522	34.843	1092.91	39.686	3752
29.6656	10645.2	34.853	1088.69	39.707	3734
29.6861	10490.7	34.864	1087.36	39.727	3718
29.7067	10528.9	34.874	1094.8	39.748	3718
29.7272	10447.1	34.884	1089.98	39.768	3728
29.7478	10584.1	34.894	1076.65	39.789	3740
29.7684	10545.6	34.905	1077.66	39.81	3758
29.7889	10364.7	34.915	1079.64	39.83	3768
29.8095	10354.3	34.925	1083.7	39.851	3764
29.8301	10187.2	34.936	1093.47	39.871	3754
29.8506	10091	34.946	1100.92	39.892	3738
29.8712	10004	34.956	1102.02	39.912	3728
29.8918	9819.26	34.966	1108.31	39.933	3722
29.9123	9959.4	34.977	1114.37	39.953	3726
29.9329	9999.81	34.987	1119.05	39.974	3746
29.9535	10030.1	34.997	1111.25	39.995	3756
29.974	10199.1	35.008	1106.69	40.015	3754
29.9946	10232.7	35.018	1107.57	40.036	3744
30.0152	10393.7	35.028	1109.65	40.056	3726
30.0357	10351.6	35.038	1117.85	40.077	3718
30.0563	10315.5	35.049	1126.52	40.097	3716
30.0769	10437.9	35.059	1131.88	40.118	3730
30.0974	10550	35.069	1134.68	40.139	3754
30.118	10562.2	35.08	1133.66	40.159	3758
30.1385	10604.6	35.09	1137.04	40.18	3744
30.1591	10581.5	35.1	1139.38	40.2	3722
30.1797	10468.9	35.11	1136.99	40.221	3700
30.2002	10400.8	35.121	1135.72	40.241	3690
30.2208	10194.7	35.131	1135.24	40.262	3686
30.2414	10186.5	35.141	1127.37	40.283	3692
30.2619	10260	35.152	1123.91	40.303	3696
30.2825	10298.3	35.162	1126.95	40.324	3694
30.3031	10290	35.172	1117.64	40.344	3696
30.3236	10476	35.182	1109.23	40.365	3710
30.3442	10544.4	35.193	1105.77	40.385	3734
30.3648	10585.8	35.203	1120.56	40.406	3766
30.3853	10556.1	35.213	1115.63	40.426	3800
30.4059	10679.4	35.224	1129.08	40.447	3822
30.4265	10665.9	35.234	1124.9	40.468	3812
30.447	10541.7	35.244	1109.83	40.488	3796
30.4676	10365.7	35.254	1104.2	40.509	3784
30.4882	10203.8	35.265	1104.66	40.529	3774
30.5087	10056.2	35.275	1087.92	40.55	3768
30.5293	9931.11	35.285	1091.6	40.57	3768
30.5498	9946.67	35.295	1092.86	40.591	3772
30.5704	10041.9	35.306	1083.79	40.612	3770
30.591	10087.8	35.316	1076.17	40.632	3758
30.6115	10114.6	35.326	1081.31	40.653	3760
30.6321	10081.9	35.337	1089.85	40.673	3776
30.6527	10072.6	35.347	1100.11	40.694	3796
30.6732	10058	35.357	1097.49	40.714	3812
30.6938	9884.96	35.367	1104.26	40.735	3810
30.7144	9988.54	35.378	1108.19	40.755	3796
30.7349	10134.6	35.388	1117.37	40.776	3770
30.7555	10181.4	35.398	1129.16	40.797	3738
30.7761	10311.2	35.409	1122.38	40.817	3716
30.7966	10242.2	35.419	1113.14	40.838	3702
30.8172	10386.5	35.429	1101.81	40.858	3702
30.8378	10341.2	35.439	1104.57	40.879	3716
30.8583	10151.6	35.45	1110.54	40.899	3734
30.8789	10225.8	35.46	1099.67	40.92	3754
30.8995	10119.3	35.47	1095.05	40.941	3772
30.92	10082.9	35.481	1087.44	40.961	3786
30.9406	10192	35.491	1089.06	40.982	3784
30.9611	10163.7	35.501	1092.71	41.002	3772
30.9817	10212.3	35.511	1099.46	41.023	3752
31.0023	10182.4	35.522	1096.18	41.043	3742
31.0228	10017.9	35.532	1086.18	41.064	3742
31.0434	9934.24	35.542	1099	41.085	3742
31.064	9967.5	35.553	1088.23	41.105	3756
31.0845	10162.9	35.563	1099.52	41.126	3780
31.1051	10336.3	35.573	1102.69	41.146	3796
31.1257	10467.1	35.583	1101.55	41.167	3808
31.1462	10406.8	35.594	1103.15	41.187	3808
31.1668	10281.5	35.604	1109.09	41.208	3806
31.1874	10114.2	35.614	1106.25	41.228	3810
31.2079	9974.87	35.625	1109.23	41.249	3802
31.2285	9924.64	35.635	1105.19	41.27	3816
31.2491	10056.4	35.645	1102.31	41.29	3836
31.2696	10086.4	35.655	1099.88	41.311	3860
31.2902	10217.4	35.666	1098.04	41.331	3876
31.3107	10196.6	35.676	1093.79	41.352	3874
31.3313	10135.6	35.686	1090.41	41.372	3856
31.3519	10077	35.697	1086.27	41.393	3830
31.3724	10010.5	35.707	1078.78	41.414	3800
31.393	10010.4	35.717	1065.91	41.434	3778
31.4136	10090.6	35.727	1074.46	41.455	3754
31.4341	10103.2	35.738	1077.81	41.475	3744
31.4547	10120.1	35.748	1072.31	41.496	3742
31.4753	10091.9	35.758	1081.7	41.516	3748
31.4958	9995.74	35.768	1071.62	41.537	3748
31.5164	9889.2	35.779	1079.93	41.558	3760
31.537	9937.24	35.789	1082.08	41.578	3776
31.5575	9998.96	35.799	1086.52	41.599	3788
31.5781	10074.2	35.81	1086.54	41.619	3788
31.5987	10204.2	35.82	1086.88	41.64	3782
31.6192	10329.2	35.83	1079.75	41.66	3778
31.6398	10405.2	35.84	1076.32	41.681	3774
31.6604	10232.7	35.851	1073.61	41.701	3766
31.6809	10112.3	35.861	1064.88	41.722	3778
31.7015	9952.11	35.871	1060.74	41.743	3804
31.722	9833.87	35.882	1046.47	41.763	3832
31.7426	9852.26	35.892	1031.42	41.784	3860
31.7632	9896.1	35.902	1047.8	41.804	3876
31.7837	10042.4	35.912	1052.21	41.825	3896
31.8043	10053.8	35.923	1063.45	41.845	3900
31.8249	9922.76	35.933	1080.93	41.866	3882
31.8454	9934.07	35.943	1102.23	41.887	3868
31.866	9788.83	35.954	1114.85	41.907	3850
31.8866	9689.4	35.964	1119.24	41.928	3832
31.9071	9691.5	35.974	1129.57	41.948	3814
31.9277	9857.14	35.984	1122.19	41.969	3792
31.9483	10000.1	35.995	1114.17	41.989	3784
31.9688	10174.2	36.005	1111.72	42.01	3770
31.9894	10221.2	36.015	1098.53	42.031	3752
32.01	10313.5	36.026	1091.87	42.051	3754
32.0305	10087	36.036	1088.67	42.072	3768
32.0511	10016.7	36.046	1095.24	42.092	3794
32.0717	9957.26	36.056	1101.49	42.113	3826
32.0922	9915.3	36.067	1106.95	42.133	3854
32.1128	9846.47	36.077	1121.65	42.154	3870
32.1334	9880.07	36.087	1118.49	42.174	3870
32.1539	9855.51	36.098	1131.71	42.195	3852
32.1745	9884.49	36.108	1130.84	42.216	3826
32.195	9881.1	36.118	1130.27	42.236	3804
32.2156	10020.6	36.128	1123.65	42.257	3796
32.2362	10066.1	36.139	1127.21	42.277	3808
32.2567	10053.6	36.149	1122.58	42.298	3828
32.2773	10147.1	36.159	1116.25	42.318	3848
32.2979	10182.9	36.169	1112.97	42.339	3866
32.3184	10168.1	36.18	1121.31	42.36	3870
32.339	10240.1	36.19	1118.97	42.38	3858
32.3596	10287.5	36.2	1117.03	42.401	3846
32.3801	10224.6	36.211	1115.79	42.421	3848
32.4007	10153	36.221	1122.19	42.442	3864
32.4213	10078.6	36.231	1126.06	42.462	3884
32.4418	10061.3	36.241	1122.24	42.483	3916
32.4624	9952.16	36.252	1136.7	42.504	3942
32.483	9837	36.262	1126.31	42.524	3952
32.5035	9868.33	36.272	1136.08	42.545	3938
32.5241	9744.94	36.283	1144.46	42.565	3912
32.5446	9825.34	36.293	1151.78	42.586	3882
32.5652	9938.91	36.303	1159.59	42.606	3852
32.5858	10024.1	36.313	1173.01	42.627	3832
32.6063	10223.1	36.324	1176.48	42.647	3834
32.6269	10239.2	36.334	1162.6	42.668	3848
32.6475	10288	36.344	1169.01	42.689	3872
32.668	10183.7	36.355	1163.55	42.709	3900
32.6886	10008.5	36.365	1156.97	42.73	3916
32.7092	10036.2	36.375	1149.98	42.75	3928
32.7297	10042.7	36.385	1137.71	42.771	3930
32.7503	10036.4	36.396	1141.9	42.791	3934
32.7709	10200.2	36.406	1142.48	42.812	3940
32.7914	10256.7	36.416	1148.42	42.833	3952
32.812	10247.4	36.427	1144.59	42.853	3970
32.8326	10110.7	36.437	1135.4	42.874	3990
32.8531	9977.83	36.447	1134.65	42.894	3994
32.8737	9906.56	36.457	1130.48	42.915	3992
32.8943	9893.53	36.468	1143.38	42.935	3988
32.9148	9919.97	36.478	1135.79	42.956	3990
32.9354	9977.31	36.488	1128.17	42.977	3998
32.956	10104.3	36.499	1130.08	42.997	4014
32.9765	10198.8	36.509	1128.63	43.018	4042
32.9971	10291.8	36.519	1133.32	43.038	4078
33.0176	10228.2	36.529	1139.97	43.059	4102
33.0382	10307.2	36.54	1144.95	43.079	4124
33.0588	10292.4	36.55	1139.64	43.1	4136
33.0793	10205.3	36.56	1141.65	43.12	4140
33.0999	10178.3	36.571	1145.75	43.141	4136
33.1205	10163.7	36.581	1140.37	43.162	4130
33.141	10164.3	36.591	1147	43.182	4132
33.1616	10099.6	36.601	1144.71	43.203	4144
33.1822	10052.7	36.612	1143.22	43.223	4164
33.2027	10163.5	36.622	1136.85	43.244	4198
33.2233	10129.6	36.632	1129.81	43.264	4232
33.2439	10096.3	36.642	1126.68	43.285	4272
33.2644	10090.4	36.653	1123.57	43.306	4304
33.285	9915.21	36.663	1109.61	43.326	4326
33.3056	9938.91	36.673	1111.22	43.347	4346
33.3261	9998.74	36.684	1108.14	43.367	4364
33.3467	9970.29	36.694	1116.44	43.388	4392
33.3672	9955.67	36.704	1121.24	43.408	4434
33.3878	9935.23	36.714	1122.54	43.429	4486
33.4084	9961.71	36.725	1118.95	43.45	4558
33.4289	10021.7	36.735	1120.36	43.47	4620
33.4495	10014.9	36.745	1111.93	43.491	4662
33.4701	10141.6	36.756	1108.98	43.511	4700
33.4906	10167.4	36.766	1110.79	43.532	4730
33.5112	10101.7	36.776	1106.54	43.552	4768
33.5318	9997.59	36.786	1099.78	43.573	4822
33.5523	9994.63	36.797	1096.02	43.593	4910
33.5729	10013.9	36.807	1103.31	43.614	5026
33.5935	10030.9	36.817	1093.74	43.635	5146
33.614	9892.76	36.828	1092.79	43.655	5264
33.6346	9805.16	36.838	1088.81	43.676	5400
33.6552	9670.84	36.848	1089.65	43.696	5544
33.6757	9752.57	36.858	1087.25	43.717	5708
33.6963	9881.74	36.869	1095.1	43.737	5892
33.7169	9847.63	36.879	1094.83	43.758	6100
33.7374	9984.77	36.889	1098.01	43.779	6322
33.758	9991.24	36.9	1102.19	43.799	6534
33.7786	10024.4	36.91	1101.03	43.82	6750
33.7991	10122.8	36.92	1117.43	43.84	6988
33.8197	10047.2	36.93	1129.87	43.861	7254
33.8402	10118.3	36.941	1127.22	43.881	7554
33.8608	10159.3	36.951	1141.12	43.902	7894
33.8814	9981.6	36.961	1134.84	43.923	8268
33.9019	9919.76	36.972	1140.33	43.943	8658
33.9225	9894.6	36.982	1133.94	43.964	9036
33.9431	9872.91	36.992	1123.26	43.984	9396
33.9636	9898.76	37.002	1113.42	44.005	9738
33.9842	9791.61	37.013	1103.87	44.025	10054
34.0048	9769.16	37.023	1095.18	44.046	10330
34.0253	9766.46	37.033	1090.62	44.066	10566
34.0459	9859.76	37.044	1097.26	44.087	10742
34.0665	9943.24	37.054	1091.88	44.108	10820
34.087	9961.84	37.064	1083.38	44.128	10810
34.1076	9999.77	37.074	1091.14	44.149	10682
34.1282	10136.8	37.085	1091.13	44.169	10450
34.1487	10062.9	37.095	1099.61	44.19	10136
34.1693	10029.5	37.105	1099.36	44.21	9768
34.1899	10042.3	37.115	1090.68	44.231	9384
34.2104	10290.9	37.126	1098.34	44.252	8996
34.231	10305.4	37.136	1100.06	44.272	8622
34.2515	10076.3	37.146	1109.39	44.293	8278
34.2721	10215.8	37.157	1114.42	44.313	7922
34.2927	10142.9	37.167	1116.38	44.334	7558
34.3132	9863.01	37.177	1108.36	44.354	7202
34.3338	9718.71	37.187	1117.54	44.375	6866
34.3544	9790.29	37.198	1130.98	44.396	6568
34.3749	10139.4	37.208	1131.43	44.416	6310
34.3955	10185.3	37.218	1124.49	44.437	6098
34.4161	10333	37.229	1123.64	44.457	5924
34.4366	10526.4	37.239	1123.08	44.478	5762
34.4572	10409.6	37.249	1125.91	44.498	5608
34.4778	10349.8	37.259	1135.3	44.519	5484
34.4983	10216.9	37.27	1134.43	44.539	5378
34.5189	10213.1	37.28	1133.38	44.56	5286
34.5395	10356	37.29	1121.06	44.581	5194
34.56	10248.7	37.301	1123.65	44.601	5084
34.5806	10255.3	37.311	1114.91	44.622	4964
34.6011	10087.4	37.321	1106.37	44.642	4846
34.6217	9997.5	37.331	1095.71	44.663	4748
34.6423	9967.03	37.342	1088.22	44.683	4696
34.6628	9846.13	37.352	1093.03	44.704	4678
34.6834	9841.2	37.362	1083.39	44.725	4692
34.704	9913.59	37.373	1097.92	44.745	4708
34.7245	10010.7	37.383	1087.88	44.766	4688
34.7451	10036.6	37.393	1098.62	44.786	4638
34.7657	10069.1	37.403	1095.07	44.807	4576
34.7862	10151	37.414	1103.52	44.827	4508
34.8068	10144.7	37.424	1114.93	44.848	4450
34.8274	10261.2	37.434	1109.34	44.868	4414
34.8479	10178.2	37.445	1103.32	44.889	4404
34.8685	10113.7	37.455	1080.12	44.91	4404
34.8891	10040.5	37.465	1078.16	44.93	4394
34.9096	9883.11	37.475	1076.11	44.951	4392
34.9302	9864.73	37.486	1074.73	44.971	4398
34.9508	9796.37	37.496	1079.82	44.992	4396
34.9713	9921.86	37.506	1070.83	45.012	4392
34.9919	10004.8	37.517	1069.71	45.033	4382
35.0125	9851.36	37.527	1068.26	45.054	4356
35.033	9814.03	37.537	1071.98	45.074	4310
35.0536	9745.59	37.547	1070.14	45.095	4264
35.0741	9782.53	37.558	1078.53	45.115	4236
35.0947	9917.66	37.568	1081.35	45.136	4220
35.1153	9982.59	37.578	1078.35	45.156	4222
35.1358	10254.8	37.588	1082.83	45.177	4238
35.1564	10301	37.599	1084.78	45.198	4254
35.177	10318	37.609	1087.36	45.218	4242
35.1975	10279.2	37.619	1085.64	45.239	4220
35.2181	10316	37.63	1073.49	45.259	4206
35.2387	10273	37.64	1074.71	45.28	4196
35.2592	10172.4	37.65	1080.18	45.3	4192
35.2798	9995.14	37.66	1085.95	45.321	4198
35.3004	9876.73	37.671	1090.87	45.341	4206
35.3209	9771.69	37.681	1092.2	45.362	4216
35.3415	9694.67	37.691	1093	45.383	4212
35.3621	9697.07	37.702	1109.34	45.403	4212
35.3826	9850.37	37.712	1118.8	45.424	4218
35.4032	9915.6	37.722	1125.27	45.444	4226
35.4237	9857.36	37.732	1124.09	45.465	4242
35.4443	9897.43	37.743	1122	45.485	4248
35.4649	9850.71	37.753	1119.75	45.506	4250
35.4854	9807.6	37.763	1122.84	45.527	4266
35.506	9725.19	37.774	1119.9	45.547	4288
35.5266	9609.34	37.784	1120.28	45.568	4316
35.5471	9668.57	37.794	1124.8	45.588	4350
35.5677	9616.37	37.804	1126.18	45.609	4384
35.5883	9602.36	37.815	1120.57	45.629	4404
35.6088	9741.17	37.825	1131.68	45.65	4390
35.6294	9797.53	37.835	1128.03	45.671	4362
35.65	9912.26	37.846	1132.75	45.691	4330
35.6705	10072.6	37.856	1127.72	45.712	4302
35.6911	10042.2	37.866	1130.08	45.732	4282
35.7117	10068.9	37.876	1136.14	45.753	4282
35.7322	10055.8	37.887	1132.88	45.773	4302
35.7528	9892.59	37.897	1131.62	45.794	4332
35.7734	9889.07	37.907	1123.54	45.814	4360
35.7939	9759.64	37.918	1130.68	45.835	4388
35.8145	9709.16	37.928	1127.26	45.856	4414
35.8351	9889.46	37.938	1127.39	45.876	4432
35.8556	9952.5	37.948	1135.09	45.897	4446
35.8762	10010	37.959	1134.65	45.917	4458
35.8967	10126.1	37.969	1135.72	45.938	4468
35.9173	9999.26	37.979	1146.25	45.958	4476
35.9379	10066.9	37.99	1146.03	45.979	4468
35.9584	9940.11	38	1144.32	46	4452
35.979	9861.17	38.01	1134.5	46.02	4434
35.9996	9891.39	38.02	1133.82	46.041	4422
36.0201	9978.94	38.031	1136.32	46.061	4408
36.0407	10039	38.041	1142.61	46.082	4394
36.0613	9944.44	38.051	1156.42	46.102	4378
36.0818	9815.7	38.061	1155.9	46.123	4344
36.1024	9762.73	38.072	1163.34	46.144	4286
36.123	9649.76	38.082	1152.44	46.164	4228
36.1435	9683.49	38.092	1167.1	46.185	4180
36.1641	9648.64	38.103	1176.29	46.205	4148
36.1847	9858.81	38.113	1173.01	46.226	4120
36.2052	9850.67	38.123	1187.26	46.246	4112
36.2258	9817.71	38.133	1194.01	46.267	4128
36.2464	9863.96	38.144	1198.57	46.287	4138
36.2669	9887.44	38.154	1204.12	46.308	4138
36.2875	9915.69	38.164	1207.76	46.329	4140
36.308	10044.1	38.175	1205	46.349	4144
36.3286	9969.64	38.185	1200.5	46.37	4150
36.3492	9985.89	38.195	1198.83	46.39	4148
36.3697	9822.81	38.205	1191.88	46.411	4162
36.3903	9768.94	38.216	1187.24	46.431	4200
36.4109	9789.99	38.226	1184.47	46.452	4234
36.4314	9762.86	38.236	1179.98	46.473	4250
36.452	9830.44	38.247	1182.54	46.493	4252
36.4726	9865.24	38.257	1183.07	46.514	4240
36.4931	9860.61	38.267	1178.99	46.534	4212
36.5137	9935.31	38.277	1180.91	46.555	4168
36.5343	9881.14	38.288	1183.52	46.575	4142
36.5548	9932.4	38.298	1187.28	46.596	4136
36.5754	9974.91	38.308	1193.49	46.617	4142
36.596	10000.7	38.319	1195.98	46.637	4160
36.6165	9999.64	38.329	1204.62	46.658	4182
36.6371	9976.63	38.339	1197.09	46.678	4210
36.6576	10074.7	38.349	1198.83	46.699	4222
36.6782	10032	38.36	1201.49	46.719	4218
36.6988	10031.6	38.37	1206.1	46.74	4204
36.7193	9979.29	38.38	1202.58	46.76	4182
36.7399	9854.49	38.391	1200.11	46.781	4156
36.7605	9750.51	38.401	1197.66	46.802	4138
36.781	9493.46	38.411	1192.04	46.822	4134
36.8016	9575.79	38.421	1194.9	46.843	4142
36.8222	9745.76	38.432	1191.52	46.863	4160
36.8427	9843.26	38.442	1194.19	46.884	4182
36.8633	10086.1	38.452	1192.06	46.904	4202
36.8839	10048.5	38.462	1186.21	46.925	4222
36.9044	10042	38.473	1179.33	46.946	4238
36.925	10005	38.483	1181.13	46.966	4250
36.9456	9921.86	38.493	1190.08	46.987	4264
36.9661	10044.8	38.504	1189.08	47.007	4266
36.9867	9974.83	38.514	1198.44	47.028	4274
37.0073	9924.94	38.524	1195.18	47.048	4282
37.0278	9817.89	38.534	1193.73	47.069	4286
37.0484	9734.61	38.545	1200.95	47.09	4296
37.069	9812.27	38.555	1212.13	47.11	4314
37.0895	9928.54	38.565	1213.67	47.131	4324
37.1101	10088.4	38.576	1210.55	47.151	4322
37.1306	10207.1	38.586	1218.39	47.172	4306
37.1512	10110.5	38.596	1219.24	47.192	4286
37.1718	10085.7	38.606	1211.28	47.213	4268
37.1923	9927.17	38.617	1221.78	47.233	4254
37.2129	9929.14	38.627	1225.63	47.254	4264
37.2335	9919.97	38.637	1224.16	47.275	4318
37.254	9995.01	38.648	1223.97	47.295	4388
37.2746	9927.47	38.658	1231.6	47.316	4474
37.2952	9806.01	38.668	1256.38	47.336	4576
37.3157	9615.04	38.678	1273.54	47.357	4676
37.3363	9650.27	38.689	1265.75	47.377	4756
37.3569	9651.39	38.699	1267.27	47.398	4806
37.3774	9724.63	38.709	1270.42	47.419	4834
37.398	9886.71	38.72	1271.76	47.439	4840
37.4186	10241.4	38.73	1269.84	47.46	4806
37.4391	10361.1	38.74	1268.45	47.48	4752
37.4597	10425.9	38.75	1253.05	47.501	4696
37.4802	10345.4	38.761	1245.48	47.521	4644
37.5008	10185.3	38.771	1234.19	47.542	4592
37.5214	10016.8	38.781	1231.65	47.563	4544
37.5419	9808.59	38.792	1228.56	47.583	4526
37.5625	9796.76	38.802	1228.87	47.604	4522
37.5831	9815.66	38.812	1230.85	47.624	4516
37.6036	10034.7	38.822	1234.9	47.645	4514
37.6242	10147.3	38.833	1237.74	47.665	4520
37.6448	10240.9	38.843	1242.19	47.686	4520
37.6653	10239.7	38.853	1247.64	47.706	4512
37.6859	10223.3	38.864	1246.38	47.727	4496
37.7065	10334.2	38.874	1261.19	47.748	4500
37.727	10385.9	38.884	1255.55	47.768	4500
37.7476	10306.9	38.894	1258.91	47.789	4504
37.7682	10325.2	38.905	1270.21	47.809	4512
37.7887	10082.2	38.915	1260.24	47.83	4522
37.8093	9971.7	38.925	1266.33	47.85	4532
37.8299	9911.83	38.935	1267.65	47.871	4546
37.8504	9804.34	38.946	1276.92	47.892	4568
37.871	9969.43	38.956	1271.75	47.912	4598
37.8916	10076.8	38.966	1265.57	47.933	4614
37.9121	10104.1	38.977	1262.96	47.953	4636
37.9327	10081.2	38.987	1264.52	47.974	4640
37.9532	10025.7	38.997	1260.84	47.994	4634
37.9738	9994.54	39.007	1273.04	48.015	4634
37.9944	10022.4	39.018	1268.66	48.036	4638
38.0149	10043	39.028	1269.22	48.056	4662
38.0355	10079.6	39.038	1267.82	48.077	4696
38.0561	10047.9	39.049	1274.73	48.097	4740
38.0766	9954.17	39.059	1268.36	48.118	4790
38.0972	9821.4	39.069	1260.24	48.138	4826
38.1178	9741.34	39.079	1255.56	48.159	4852
38.1383	9771.21	39.09	1241.03	48.179	4872
38.1589	9812.79	39.1	1244.27	48.2	4892
38.1795	9937.89	39.11	1248.21	48.221	4920
38.2	10108.2	39.121	1248.33	48.241	4966
38.2206	10289.4	39.131	1259.22	48.262	5018
38.2412	10311.3	39.141	1264.12	48.282	5060
38.2617	10205.1	39.151	1275.04	48.303	5088
38.2823	10140	39.162	1279.2	48.323	5106
38.3028	10086.4	39.172	1280.98	48.344	5106
38.3234	9978.73	39.182	1288.05	48.365	5112
38.344	9892.59	39.193	1283.28	48.385	5120
38.3645	9922.46	39.203	1290.92	48.406	5136
38.3851	10091.7	39.213	1295.21	48.426	5158
38.4057	10149.5	39.223	1284.1	48.447	5180
38.4262	10172.4	39.234	1282.95	48.467	5198
38.4468	10208	39.244	1277.68	48.488	5220
38.4674	10194.2	39.254	1280.64	48.508	5238
38.4879	10246	39.265	1276.37	48.529	5270
38.5085	10147.9	39.275	1271.14	48.55	5288
38.5291	10069.6	39.285	1275.04	48.57	5302
38.5496	10004.8	39.295	1270.52	48.591	5322
38.5702	9958.46	39.306	1269.09	48.611	5348
38.5908	9815.53	39.316	1288.5	48.632	5364
38.6113	9874.24	39.326	1296.92	48.652	5378
38.6319	10016	39.337	1302.38	48.673	5382
38.6525	10128.9	39.347	1298.92	48.694	5392
38.673	10041.8	39.357	1312.57	48.714	5384
38.6936	10011.7	39.367	1303.31	48.735	5396
38.7141	9782.23	39.378	1310.05	48.755	5426
38.7347	9740.53	39.388	1312.75	48.776	5466
38.7553	9581.79	39.398	1310.98	48.796	5506
38.7758	9688.8	39.408	1304.29	48.817	5550
38.7964	9766.54	39.419	1292.73	48.838	5598
38.817	9851.01	39.429	1291.78	48.858	5652
38.8375	9955.71	39.439	1292.21	48.879	5702
38.8581	10136.7	39.45	1285.78	48.899	5772
38.8787	10062.1	39.46	1288.3	48.92	5836
38.8992	10040.5	39.47	1287.6	48.94	5870
38.9198	9791.27	39.48	1289	48.961	5888
38.9404	9627.39	39.491	1288.55	48.981	5894
38.9609	9600.9	39.501	1302.09	49.002	5912
38.9815	9661.54	39.511	1310.09	49.023	5940
39.0021	9851.4	39.522	1309.12	49.043	5982
39.0226	10102	39.532	1318.68	49.064	6038
39.0432	10247.6	39.542	1319.89	49.084	6080
39.0638	10340	39.552	1316.83	49.105	6098
39.0843	10320.2	39.563	1323.03	49.125	6114
39.1049	10392	39.573	1318.79	49.146	6142
39.1255	10333.5	39.583	1315.54	49.167	6196
39.146	10230.8	39.594	1303.27	49.187	6270
39.1666	10191.5	39.604	1309.76	49.208	6346
39.1871	10115.7	39.614	1314.45	49.228	6406
39.2077	10083.6	39.624	1308.47	49.249	6436
39.2283	10107.1	39.635	1316.38	49.269	6438
39.2488	10084.2	39.645	1317.96	49.29	6434
39.2694	10032.3	39.655	1316.94	49.311	6446
39.29	9837.6	39.666	1317.84	49.331	6472
39.3105	9960.9	39.676	1322.4	49.352	6510
39.3311	10100.5	39.686	1326.25	49.372	6538
39.3517	10083.5	39.696	1332.96	49.393	6562
39.3722	10115.9	39.707	1329.94	49.413	6576
39.3928	10171.6	39.717	1323.87	49.434	6576
39.4134	10137.4	39.727	1335.24	49.454	6580
39.4339	10056.6	39.738	1338.53	49.475	6588
39.4545	10041.1	39.748	1341.78	49.496	6588
39.4751	10178.5	39.758	1344.91	49.516	6574
39.4956	10266.8	39.768	1348.53	49.537	6554
39.5162	10263	39.779	1337.85	49.557	6526
39.5367	10289.7	39.789	1337.61	49.578	6498
39.5573	10312.5	39.799	1337.13	49.598	6474
39.5779	10311	39.81	1343.09	49.619	6460
39.5984	10207	39.82	1344.84	49.64	6440
39.619	10114.8	39.83	1351.69	49.66	6416
39.6396	10041.3	39.84	1353.58	49.681	6390
39.6601	10005.1	39.851	1355.59	49.701	6370
39.6807	9960.09	39.861	1363.06	49.722	6338
39.7013	9978.99	39.871	1368.25	49.742	6310
39.7218	9971.19	39.881	1360.74	49.763	6294
39.7424	9905.7	39.892	1359.67	49.784	6276
39.763	9932.06	39.902	1367.38	49.804	6242
39.7835	10055.7	39.912	1359.54	49.825	6210
39.8041	10174.8	39.923	1358.26	49.845	6190
39.8247	10327.9	39.933	1356.98	49.866	6174
39.8452	10305.7	39.943	1346.07	49.886	6156
39.8658	10385.4	39.953	1342.61	49.907	6142
39.8864	10243.4	39.964	1343.79	49.927	6148
39.9069	10167.9	39.974	1344.65	49.948	6164
39.9275	10246.8	39.984	1337.06	49.969	6196
39.9481	10207.8	39.995	1334.05	49.989	6242
39.9686	10189.9	40.005	1347.18	50.01	6304
39.9892	10233.4	40.015	1347.8	50.03	6362
40.0097	10093.5	40.025	1361.88	50.051	6392
40.0303	10094.1	40.036	1363.34	50.071	6406
40.0509	9999.94	40.046	1360.76	50.092	6434
40.0714	10171.4	40.056	1355.57	50.113	6460
40.092	10326.1	40.067	1355	50.133	6498
40.1126	10474.8	40.077	1367.24	50.154	6550
40.1331	10669.2	40.087	1359.96	50.174	6608
40.1537	10902	40.097	1358.78	50.195	6670
40.1743	10952	40.108	1368.53	50.215	6728
40.1948	10851.9	40.118	1362.32	50.236	6796
40.2154	10828.7	40.128	1367.37	50.257	6878
40.236	10761.6	40.139	1373.57	50.277	6952
40.2565	10519.8	40.149	1365.96	50.298	7036
40.2771	10480.6	40.159	1380.39	50.318	7132
40.2977	10373	40.169	1370.48	50.339	7230
40.3182	10521.6	40.18	1373.63	50.359	7344
40.3388	10683.2	40.19	1374.74	50.38	7488
40.3593	10805.2	40.2	1370.61	50.4	7652
40.3799	10894.5	40.211	1375.74	50.421	7816
40.4005	10781.9	40.221	1370.75	50.442	7998
40.421	10618.7	40.231	1373.69	50.462	8192
40.4416	10456.7	40.241	1366.42	50.483	8384
40.4622	10388.4	40.252	1361.04	50.503	8578
40.4827	10544.7	40.262	1370.83	50.524	8798
40.5033	10544.4	40.272	1370.99	50.544	9058
40.5239	10681.6	40.283	1378.96	50.565	9336
40.5444	10629.6	40.293	1385.15	50.586	9638
40.565	10659.2	40.303	1393.72	50.606	9974
40.5856	10446.3	40.313	1396.23	50.627	10286
40.6061	10357.1	40.324	1407	50.647	10560
40.6267	10483.2	40.334	1418.79	50.668	10822
40.6473	10640.5	40.344	1421.11	50.688	11076
40.6678	10699.7	40.354	1403.65	50.709	11348
40.6884	10749.9	40.365	1399.25	50.73	11642
40.709	10657.8	40.375	1394.88	50.75	11982
40.7295	10641.6	40.385	1401.91	50.771	12322
40.7501	10638.2	40.396	1389.01	50.791	12602
40.7707	10666.9	40.406	1395.08	50.812	12804
40.7912	10813.6	40.416	1390.01	50.832	12926
40.8118	10850.4	40.426	1386.29	50.853	12964
40.8323	10904.9	40.437	1393.65	50.873	12960
40.8529	10749.9	40.447	1398.67	50.894	12918
40.8735	10594.2	40.457	1408.95	50.915	12870
40.894	10437	40.468	1402.05	50.935	12774
40.9146	10538.2	40.478	1400.26	50.956	12610
40.9352	10441.4	40.488	1420.43	50.976	12362
40.9557	10436.7	40.498	1422.09	50.997	12060
40.9763	10373.6	40.509	1425.53	51.017	11728
40.9969	10486.2	40.519	1434.68	51.038	11390
41.0174	10656.6	40.529	1424.29	51.059	11068
41.038	10756.7	40.54	1417.82	51.079	10808
41.0586	10767.3	40.55	1412.24	51.1	10588
41.0791	10951.2	40.56	1409.74	51.12	10400
41.0997	11038.4	40.57	1407.98	51.141	10236
41.1203	10806.5	40.581	1411.02	51.161	10112
41.1408	10745.2	40.591	1407.33	51.182	9998
41.1614	10614.6	40.601	1412.84	51.203	9890
41.182	10653.9	40.612	1415.27	51.223	9792
41.2025	10605.6	40.622	1418.05	51.244	9740
41.2231	10642.1	40.632	1421.87	51.264	9702
41.2436	10772.9	40.642	1425.4	51.285	9692
41.2642	10874.5	40.653	1430.95	51.305	9712
41.2848	10769.2	40.663	1442.04	51.326	9774
41.3053	10757.5	40.673	1429.63	51.346	9858
41.3259	10665.2	40.684	1449.76	51.367	9974
41.3465	10720.2	40.694	1451.75	51.388	10092
41.367	10643.3	40.704	1451.4	51.408	10210
41.3876	10710.6	40.714	1452.33	51.429	10294
41.4082	10705.3	40.725	1464.21	51.449	10342
41.4287	10690.3	40.735	1457.76	51.47	10348
41.4493	10840.8	40.745	1450.13	51.49	10334
41.4699	10760.1	40.755	1449.2	51.511	10326
41.4904	10825.8	40.766	1447.57	51.532	10348
41.511	10858.2	40.776	1436.14	51.552	10370
41.5316	10721	40.786	1427.66	51.573	10404
41.5521	10697.4	40.797	1425.1	51.593	10434
41.5727	10634.1	40.807	1431.94	51.614	10442
41.5932	10475.6	40.817	1434	51.634	10402
41.6138	10590.6	40.827	1441.49	51.655	10314
41.6344	10445.4	40.838	1452.36	51.676	10208
41.6549	10682.1	40.848	1465.28	51.696	10080
41.6755	10876.3	40.858	1462.3	51.717	9928
41.6961	10913	40.869	1458.18	51.737	9784
41.7166	10900.3	40.879	1455.91	51.758	9644
41.7372	10905	40.889	1456.1	51.778	9506
41.7578	10856.1	40.899	1453.81	51.799	9356
41.7783	10852.8	40.91	1452.14	51.819	9198
41.7989	10699.1	40.92	1448.87	51.84	9048
41.8195	10817.2	40.93	1453.93	51.861	8892
41.84	10880.9	40.941	1447.35	51.881	8736
41.8606	10836.2	40.951	1455.24	51.902	8588
41.8812	10712.5	40.961	1465.69	51.922	8446
41.9017	10604.6	40.971	1470.42	51.943	8304
41.9223	10441.2	40.982	1465.36	51.963	8154
41.9429	10360.5	40.992	1469.91	51.984	7998
41.9634	10279.5	41.002	1466.96	52.005	7858
41.984	10264.8	41.013	1475.51	52.025	7712
42.0046	10358.7	41.023	1473.95	52.046	7562
42.0251	10539.6	41.033	1473.87	52.066	7406
42.0457	10677.6	41.043	1465.13	52.087	7254
42.0662	10701.1	41.054	1473.55	52.107	7090
42.0868	10528.5	41.064	1462	52.128	6922
42.1074	10539.5	41.074	1471.97	52.149	6766
42.1279	10448.8	41.085	1470.75	52.169	6648
42.1485	10399.1	41.095	1477.96	52.19	6552
42.1691	10679.2	41.105	1474.19	52.21	6476
42.1896	10906.2	41.115	1465.96	52.231	6416
42.2102	11175.2	41.126	1479.34	52.251	6348
42.2308	11254.5	41.136	1484.28	52.272	6264
42.2513	11297	41.146	1479.84	52.292	6156
42.2719	11318.6	41.157	1492.96	52.313	6046
42.2925	11174.6	41.167	1493.23	52.334	5954
42.313	11079.3	41.177	1491.89	52.354	5874
42.3336	11108	41.187	1501.76	52.375	5832
42.3542	11112.2	41.198	1509	52.395	5818
42.3747	11026.9	41.208	1511.32	52.416	5804
42.3953	10858.5	41.218	1498.89	52.436	5784
42.4158	10865.7	41.228	1504.66	52.457	5732
42.4364	10763.5	41.239	1502.09	52.478	5678
42.457	10669.5	41.249	1487.92	52.498	5612
42.4775	10629.6	41.259	1486.84	52.519	5534
42.4981	10751	41.27	1497.77	52.539	5464
42.5187	10937.4	41.28	1507.59	52.56	5398
42.5392	10854.2	41.29	1503.16	52.58	5336
42.5598	10786.4	41.3	1514.82	52.601	5284
42.5804	10793.4	41.311	1518.12	52.621	5236
42.6009	10666	41.321	1517.62	52.642	5212
42.6215	10597.3	41.331	1524.2	52.663	5192
42.6421	10592.9	41.342	1527.01	52.683	5178
42.6626	10734.8	41.352	1535.6	52.704	5172
42.6832	10792	41.362	1534.47	52.724	5160
42.7038	10704	41.372	1535.97	52.745	5156
42.7243	10714	41.383	1535.76	52.765	5146
42.7449	10990.2	41.393	1543.64	52.786	5118
42.7655	11144.3	41.403	1546.91	52.807	5078
42.786	11348.4	41.414	1541.81	52.827	5026
42.8066	11525.2	41.424	1531.59	52.848	4976
42.8272	11624.9	41.434	1546.9	52.868	4932
42.8477	11588.2	41.444	1544.6	52.889	4908
42.8683	11553.6	41.455	1557.77	52.909	4926
42.8888	11484.4	41.465	1556.91	52.93	4960
42.9094	11621.1	41.475	1562.62	52.951	4994
42.93	11565.2	41.486	1571.48	52.971	5018
42.9505	11459.3	41.496	1575.5	52.992	5018
42.9711	11425.2	41.506	1581.79	53.012	4998
42.9917	11314.9	41.516	1590.99	53.033	4942
43.0122	11372.5	41.527	1581.53	53.053	4890
43.0328	11706.9	41.537	1572.82	53.074	4850
43.0534	11832.3	41.547	1575.91	53.094	4828
43.0739	12085.8	41.558	1569.55	53.115	4832
43.0945	12085.4	41.568	1582.44	53.136	4842
43.1151	11952.3	41.578	1583.43	53.156	4858
43.1356	11921.2	41.588	1579.54	53.177	4882
43.1562	11759.1	41.599	1593.54	53.197	4892
43.1768	11645.7	41.609	1592.57	53.218	4890
43.1973	11813.2	41.619	1590.92	53.238	4866
43.2179	11656.8	41.63	1596.38	53.259	4838
43.2385	11756.7	41.64	1589.92	53.28	4820
43.259	11872.6	41.65	1592.5	53.3	4804
43.2796	11824.2	41.66	1589.11	53.321	4796
43.3001	11794.5	41.671	1597.52	53.341	4818
43.3207	11779.9	41.681	1593.58	53.362	4842
43.3413	11710.5	41.691	1590.49	53.382	4842
43.3618	11775.6	41.701	1584.3	53.403	4830
43.3824	11754.8	41.712	1603.41	53.424	4802
43.403	11805.8	41.722	1586.14	53.444	4782
43.4235	11994.1	41.732	1589.9	53.465	4782
43.4441	11847.2	41.743	1598.56	53.485	4792
43.4647	11613	41.753	1594.56	53.506	4832
43.4852	11463.1	41.763	1593.26	53.526	4878
43.5058	11291.5	41.773	1592.23	53.547	4912
43.5264	11247.1	41.784	1598.35	53.567	4946
43.5469	11294.5	41.794	1597.82	53.588	4950
43.5675	11401.1	41.804	1599.07	53.609	4942
43.5881	11530.3	41.815	1604.93	53.629	4932
43.6086	11429.1	41.825	1612.47	53.65	4918
43.6292	11459.4	41.835	1610.47	53.67	4902
43.6497	11598.2	41.845	1607.89	53.691	4900
43.6703	11687	41.856	1613.95	53.711	4914
43.6909	11802.5	41.866	1609.85	53.732	4948
43.7114	11773.5	41.876	1605.99	53.753	4976
43.732	11796.3	41.887	1604.78	53.773	5002
43.7526	11730.9	41.897	1604.47	53.794	5032
43.7731	11686.4	41.907	1604.32	53.814	5060
43.7937	11781.9	41.917	1608.25	53.835	5070
43.8143	11857.5	41.928	1613.51	53.855	5076
43.8348	11843.7	41.938	1623.88	53.876	5090
43.8554	11889.3	41.948	1629.17	53.897	5104
43.876	11734	41.959	1638.19	53.917	5118
43.8965	11605.5	41.969	1639.15	53.938	5142
43.9171	11637.4	41.979	1642.75	53.958	5186
43.9377	11603	41.989	1635.38	53.979	5242
43.9582	11578.2	42	1621.37	53.999	5300
43.9788	11539.1	42.01	1613.77	54.02	5364
43.9994	11398.2	42.02	1622.14	54.04	5424
44.0199	11438.4	42.031	1618.85	54.061	5458
44.0405	11477.5	42.041	1631.85	54.082	5476
44.0611	11716.8	42.051	1630.8	54.102	5474
44.0816	11780.8	42.061	1636.39	54.123	5472
44.1022	11725.8	42.072	1631.78	54.143	5470
44.1227	11832	42.082	1647.6	54.164	5486
44.1433	11850.3	42.092	1651.98	54.184	5508
44.1639	11806.8	42.103	1658.2	54.205	5520
44.1844	11866.6	42.113	1660.92	54.226	5518
44.205	11958.7	42.123	1673.87	54.246	5514
44.2256	12083.1	42.133	1661.99	54.267	5520
44.2461	11962.6	42.144	1673.09	54.287	5548
44.2667	12009.4	42.154	1681.26	54.308	5594
44.2873	12134.1	42.164	1680.21	54.328	5664
44.3078	12216.1	42.174	1689.05	54.349	5728
44.3284	12291.8	42.185	1696.54	54.37	5758
44.349	12274.2	42.195	1692.31	54.39	5758
44.3695	12280	42.205	1695.68	54.411	5734
44.3901	12095.7	42.216	1702.53	54.431	5704
44.4107	12031.5	42.226	1710.94	54.452	5680
44.4312	12023.9	42.236	1701.48	54.472	5684
44.4518	12175.5	42.246	1697.06	54.493	5724
44.4723	12397.7	42.257	1726.12	54.513	5792
44.4929	12620.9	42.267	1719.82	54.534	5858
44.5135	12725.3	42.277	1732.24	54.555	5912
44.534	12746.4	42.288	1744.73	54.575	5932
44.5546	12554.7	42.298	1762	54.596	5912
44.5752	12480.8	42.308	1760.1	54.616	5868
44.5957	12373.1	42.318	1752.97	54.637	5826
44.6163	12499.2	42.329	1764.88	54.657	5796
44.6369	12584	42.339	1772.31	54.678	5804
44.6574	12732.6	42.349	1767.73	54.699	5838
44.678	12764.2	42.36	1779.78	54.719	5890
44.6986	12512.2	42.37	1779.31	54.74	5928
44.7191	12343.7	42.38	1792.02	54.76	5954
44.7397	12239.9	42.39	1792.69	54.781	5966
44.7603	12224	42.401	1791.99	54.801	5958
44.7808	12224	42.411	1802.78	54.822	5932
44.8014	12262.4	42.421	1821.16	54.843	5912
44.822	12278.7	42.432	1816.22	54.863	5896
44.8425	12358	42.442	1824.54	54.884	5896
44.8631	12222.7	42.452	1838.19	54.904	5902
44.8837	12142.7	42.462	1853.53	54.925	5928
44.9042	12130.8	42.473	1847.87	54.945	5954
44.9248	12125.7	42.483	1858.25	54.966	5968
44.9453	12252.7	42.493	1862.54	54.986	5980
44.9659	12208.7	42.504	1878.36	55.007	5974
44.9865	12111.9	42.514	1867.84	55.028	5948
45.007	12204.3	42.524	1872.58	55.048	5924
45.0276	12233.7	42.534	1881.13	55.069	5896
45.0482	12194.6	42.545	1893.55	55.089	5884
45.0687	12335.2	42.555	1898.12	55.11	5890
45.0893	12485.5	42.565	1910.95	55.13	5912
45.1099	12596.1	42.575	1924.23	55.151	5956
45.1304	12469.3	42.586	1934.95	55.172	5992
45.151	12359.4	42.596	1940.36	55.192	6006
45.1716	12266.5	42.606	1956.29	55.213	6008
45.1921	12285.9	42.617	1969.8	55.233	5998
45.2127	12302	42.627	1979.59	55.254	5978
45.2333	12460.2	42.637	1982.06	55.274	5962
45.2538	12613.2	42.647	1988.36	55.295	5940
45.2744	12648.9	42.658	2004.04	55.316	5910
45.295	12581.3	42.668	2001.67	55.336	5880
45.3155	12495.6	42.678	2006.45	55.357	5830
45.3361	12348	42.689	2012.02	55.377	5790
45.3566	12185.1	42.699	2026.7	55.398	5776
45.3772	12218.7	42.709	2040.49	55.418	5776
45.3978	12310.1	42.719	2044.47	55.439	5804
45.4183	12356.2	42.73	2059.14	55.459	5834
45.4389	12512.4	42.74	2070.26	55.48	5852
45.4595	12562.1	42.75	2078.58	55.501	5864
45.48	12666.3	42.761	2089.8	55.521	5856
45.5006	12724.2	42.771	2095.74	55.542	5832
45.5212	12461.6	42.781	2112.57	55.562	5792
45.5417	12451.5	42.791	2132.77	55.583	5736
45.5623	12456.3	42.802	2125.41	55.603	5680
45.5829	12441.3	42.812	2140.6	55.624	5628
45.6034	12475.5	42.822	2149.38	55.645	5586
45.624	12478.5	42.833	2165.49	55.665	5558
45.6446	12604.2	42.843	2176.36	55.686	5538
45.6651	12712.2	42.853	2182.82	55.706	5494
45.6857	12636	42.863	2193.77	55.727	5424
45.7062	12738.1	42.874	2199.16	55.747	5338
45.7268	12797.5	42.884	2199.89	55.768	5252
45.7474	12777.2	42.894	2202.89	55.789	5192
45.7679	12861.1	42.905	2218.59	55.809	5154
45.7885	12933.2	42.915	2236.77	55.83	5136
45.8091	13005.9	42.925	2251.18	55.85	5144
45.8296	12999	42.935	2263.91	55.871	5136
45.8502	13074	42.946	2281.95	55.891	5128
45.8708	13188	42.956	2286.84	55.912	5120
45.8913	13323	42.966	2301.76	55.932	5118
45.9119	13377.4	42.977	2305.52	55.953	5114
45.9325	13492.5	42.987	2319.66	55.974	5092
45.953	13576.5	42.997	2322.47	55.994	5062
45.9736	13680.9	43.007	2320.37	56.015	5028
45.9942	13767.6	43.018	2331.43	56.035	4982
46.0147	13944.4	43.028	2340.66	56.056	4946
46.0353	14167.2	43.038	2360.69	56.076	4912
46.0559	14497.5	43.048	2389.34	56.097	4890
46.0764	14611	43.059	2410.44	56.118	4854
46.097	14680.1	43.069	2446.99	56.138	4812
46.1176	14800.5	43.079	2456.26	56.159	4776
46.1381	15051.6	43.09	2474.87	56.179	4748
46.1587	15099	43.1	2495.82	56.2	4730
46.1792	15164.9	43.11	2527.39	56.22	4728
46.1998	15134.3	43.12	2544.21	56.241	4732
46.2204	15099.4	43.131	2564.57	56.262	4744
46.2409	14996.6	43.141	2581.07	56.282	4754
46.2615	14912.4	43.151	2597.11	56.303	4746
46.2821	14874.6	43.162	2591.4	56.323	4734
46.3026	14809.1	43.172	2618.17	56.344	4714
46.3232	14550.8	43.182	2640.64	56.364	4676
46.3438	14358.6	43.192	2668.25	56.385	4636
46.3643	14087.9	43.203	2678.68	56.405	4596
46.3849	14003.2	43.213	2696.44	56.426	4580
46.4055	13937.8	43.223	2721.3	56.447	4590
46.426	13843.5	43.234	2764.2	56.467	4590
46.4466	13854.9	43.244	2786.53	56.488	4602
46.4672	13857.7	43.254	2818.66	56.508	4600
46.4877	13803.9	43.264	2855.72	56.529	4562
46.5083	13767.3	43.275	2889.6	56.549	4512
46.5288	13990.1	43.285	2919.52	56.57	4460
46.5494	14203.8	43.295	2941.19	56.591	4438
46.57	14419.8	43.306	2981.06	56.611	4446
46.5905	14486	43.316	3013.56	56.632	4454
46.6111	14557.6	43.326	3058.35	56.652	4476
46.6317	14500.5	43.336	3092.9	56.673	4486
46.6522	14423.7	43.347	3134.28	56.693	4474
46.6728	14185.3	43.357	3178.36	56.714	4458
46.6934	14123.5	43.367	3215.34	56.735	4450
46.7139	14059.2	43.378	3253.69	56.755	4452
46.7345	14126.8	43.388	3310.67	56.776	4452
46.7551	14260.8	43.398	3362.43	56.796	4446
46.7756	14433.9	43.408	3420.35	56.817	4448
46.7962	14630.7	43.419	3468.33	56.837	4446
46.8168	14790.6	43.429	3524.42	56.858	4440
46.8373	14621.7	43.439	3585.21	56.878	4452
46.8579	14603.6	43.45	3651.78	56.899	4480
46.8785	14626.3	43.46	3715.29	56.92	4508
46.899	14508.7	43.47	3791.54	56.94	4520
46.9196	14568.4	43.48	3880.26	56.961	4526
46.9402	14605.8	43.491	3962.78	56.981	4520
46.9607	14651.7	43.501	4043.94	57.002	4500
46.9813	14520	43.511	4141.85	57.022	4474
47.0018	14331.5	43.521	4229.85	57.043	4456
47.0224	14230.8	43.532	4332.14	57.064	4450
47.043	14162	43.542	4433.16	57.084	4446
47.0635	14078.2	43.552	4554.76	57.105	4450
47.0841	14215	43.563	4674.23	57.125	4468
47.1047	14291.3	43.573	4796.2	57.146	4476
47.1252	14370.1	43.583	4911.54	57.166	4478
47.1458	14583.4	43.593	5050.17	57.187	4476
47.1664	14581.1	43.604	5182.95	57.207	4466
47.1869	14607.6	43.614	5308.67	57.228	4448
47.2075	14569.1	43.624	5461.61	57.249	4422
47.2281	14434.3	43.635	5614.99	57.269	4408
47.2486	14402.1	43.645	5758.45	57.29	4396
47.2692	14384.2	43.655	5915.53	57.31	4378
47.2898	14627.8	43.665	6085.94	57.331	4374
47.3103	15164.3	43.676	6269.75	57.351	4382
47.3309	15572.4	43.686	6440.1	57.372	4398
47.3515	16307.7	43.696	6603.81	57.393	4418
47.372	16968.9	43.707	6780.3	57.413	4438
47.3926	17608.7	43.717	6960.87	57.434	4450
47.4131	18167.8	43.727	7137.13	57.454	4454
47.4337	18602.2	43.737	7307.74	57.475	4442
47.4543	18985.7	43.748	7510.37	57.495	4434
47.4748	19037.4	43.758	7702.92	57.516	4432
47.4954	18817.9	43.768	7895.22	57.537	4440
47.516	18738.9	43.779	8075.78	57.557	4442
47.5365	18544.8	43.789	8253.56	57.578	4440
47.5571	18367.2	43.799	8455.87	57.598	4436
47.5777	17964	43.809	8646.26	57.619	4444
47.5982	17648	43.82	8827.72	57.639	4456
47.6188	17418.9	43.83	9002.49	57.66	4484
47.6394	16932.3	43.84	9187.6	57.68	4506
47.6599	16509.6	43.851	9345.55	57.701	4518
47.6805	16339.8	43.861	9517.19	57.722	4510
47.7011	16216.9	43.871	9671.48	57.742	4486
47.7216	16094.3	43.881	9828.92	57.763	4462
47.7422	15826.8	43.892	9990.6	57.783	4444
47.7627	15768.2	43.902	10129.3	57.804	4440
47.7833	15710.9	43.912	10274	57.824	4444
47.8039	15487.5	43.923	10406.5	57.845	4436
47.8244	15509.2	43.933	10536.4	57.866	4432
47.845	15554.6	43.943	10660.7	57.886	4418
47.8656	15609.9	43.953	10779.3	57.907	4404
47.8861	15593.9	43.964	10889.6	57.927	4396
47.9067	15484	43.974	11004	57.948	4392
47.9273	15390.4	43.984	11099	57.968	4402
47.9478	15111.3	43.994	11196.4	57.989	4422
47.9684	15106.7	44.005	11289	58.01	4452
47.989	15311.8	44.015	11368.7	58.03	4494
48.0095	15403	44.025	11433.5	58.051	4520
48.0301	15469.8	44.036	11500.5	58.071	4542
48.0507	15517.7	44.046	11568	58.092	4544
48.0712	15693.6	44.056	11607.5	58.112	4534
48.0918	15752.7	44.066	11648.2	58.133	4524
48.1124	15660.2	44.077	11667.9	58.153	4518
48.1329	15766.6	44.087	11690.7	58.174	4528
48.1535	15941	44.097	11687	58.195	4546
48.1741	15854.1	44.108	11671.9	58.215	4566
48.1946	15813.2	44.118	11661.8	58.236	4596
48.2152	15673.4	44.128	11640.7	58.256	4624
48.2357	15709.2	44.138	11611.3	58.277	4660
48.2563	15744.2	44.149	11575.7	58.297	4700
48.2769	15699.3	44.159	11531.6	58.318	4746
48.2974	15609.4	44.169	11484.3	58.339	4788
48.318	15631.5	44.18	11429.9	58.359	4814
48.3386	15674.1	44.19	11364.4	58.38	4822
48.3591	15740.7	44.2	11306.6	58.4	4826
48.3797	15794.9	44.21	11236.6	58.421	4820
48.4003	15809.4	44.221	11153	58.441	4824
48.4208	15951	44.231	11057.4	58.462	4842
48.4414	15990.1	44.241	10965.3	58.483	4872
48.462	16069.1	44.252	10855.5	58.503	4898
48.4825	15981.4	44.262	10739.7	58.524	4926
48.5031	16077.3	44.272	10602.7	58.544	4954
48.5237	15974.7	44.282	10478.9	58.565	4986
48.5442	16015.3	44.293	10339.4	58.585	5014
48.5648	15947.4	44.303	10181.6	58.606	5044
48.5853	15942.1	44.313	10026	58.626	5064
48.6059	16015.6	44.324	9887.45	58.647	5064
48.6265	16039.4	44.334	9738.51	58.668	5052
48.647	15884.1	44.344	9590.85	58.688	5038
48.6676	15908.8	44.354	9437.44	58.709	5018
48.6882	15818.3	44.365	9256.12	58.729	5000
48.7087	15933.9	44.375	9076.48	58.75	4984
48.7293	16038.4	44.385	8915.69	58.77	4976
48.7499	16065.1	44.396	8755.48	58.791	4970
48.7704	16267.4	44.406	8601.83	58.812	4970
48.791	16257.5	44.416	8442.75	58.832	4976
48.8116	16098.8	44.426	8278.11	58.853	4976
48.8321	16259.9	44.437	8106.25	58.873	4958
48.8527	16307.2	44.447	7940.13	58.894	4930
48.8733	16423.2	44.457	7771.98	58.914	4894
48.8938	16368.6	44.467	7627.66	58.935	4852
48.9144	16362.2	44.478	7479.36	58.956	4820
48.935	16429.8	44.488	7322.2	58.976	4786
48.9555	16408.8	44.498	7171.87	58.997	4756
48.9761	16395	44.509	7018.58	59.017	4718
48.9967	16644	44.519	6859.28	59.038	4670
49.0172	16713.6	44.529	6715.26	59.058	4640
49.0378	16695.8	44.539	6575.24	59.079	4630
49.0583	16617.3	44.55	6438.11	59.099	4644
49.0789	16570.7	44.56	6317.67	59.12	4676
49.0995	16293.4	44.57	6189.5	59.141	4700
49.12	16190.3	44.581	6065.09	59.161	4714
49.1406	16234.5	44.591	5943.94	59.182	4694
49.1612	16440.8	44.601	5831.7	59.202	4640
49.1817	16653.4	44.611	5722.04	59.223	4598
49.2023	16777.8	44.622	5640.15	59.243	4568
49.2229	16872.5	44.632	5542.64	59.264	4558
49.2434	16831.4	44.642	5453.55	59.285	4562
49.264	16762.1	44.653	5382.34	59.305	4580
49.2846	16813.1	44.663	5295.95	59.326	4602
49.3051	16990.5	44.673	5216.58	59.346	4616
49.3257	17256.2	44.683	5138.82	59.367	4624
49.3463	17384.6	44.694	5075.58	59.387	4650
49.3668	17285.4	44.704	5006.84	59.408	4672
49.3874	17317.2	44.714	4909.53	59.429	4684
49.408	17283.5	44.725	4833.88	59.449	4682
49.4285	17307.6	44.735	4780.27	59.47	4674
49.4491	17210.7	44.745	4723.93	59.49	4656
49.4696	17276.4	44.755	4672.69	59.511	4640
49.4902	17361.4	44.766	4632.47	59.531	4618
49.5108	17308.1	44.776	4598.38	59.552	4614
49.5313	17471	44.786	4532.78	59.572	4612
49.5519	17828.7	44.797	4483.07	59.593	4614
49.5725	17995.5	44.807	4426.43	59.614	4616
49.593	18098.3	44.817	4390.06	59.634	4616
49.6136	18019.2	44.827	4361.84	59.655	4614
49.6342	18287.2	44.838	4307.82	59.675	4618
49.6547	18455.2	44.848	4270.5	59.696	4616
49.6753	18612.1	44.858	4221.69	59.716	4608
49.6959	19012.8	44.868	4173.47	59.737	4588
49.7164	19284.3	44.879	4132.07	59.758	4566
49.737	19323.9	44.889	4103.35	59.778	4548
49.7576	19390.1	44.899	4071.65	59.799	4536
49.7781	19283.9	44.91	4049.62	59.819	4536
49.7987	19538.5	44.92	4019.26	59.84	4554
49.8192	19657.2	44.93	3984	59.86	4580
49.8398	19903.4	44.94	3958.84	59.881	4592
49.8604	20094	44.951	3928.13	59.902	4606
49.8809	20173.9	44.961	3912.61	59.922	4614
49.9015	20075.8	44.971	3900.57	59.943	4616
49.9221	20081	44.982	3883.65	59.963	4614
49.9426	20115.6	44.992	3858.98	59.984	4606
49.9632	20171.4	45.002	3826.46	60.004	4594
49.9838	20197.5	45.012	3792.89	60.025	4574
50.0043	20241.3	45.023	3759.72	60.045	4534
50.0249	20276.8	45.033	3744.81	60.066	4504
50.0455	20106.8	45.043	3709.3	60.087	4472
50.066	19847.8	45.054	3684.18	60.107	4452
50.0866	19921.8	45.064	3659.36	60.128	4446
50.1072	19971.5	45.074	3639.35	60.148	4452
50.1277	20133.4	45.084	3606.76	60.169	4478
50.1483	20082.6	45.095	3584.12	60.189	4502
50.1689	20110.5	45.105	3569.74	60.21	4520
50.1894	20072.5	45.115	3570.87	60.231	4540
50.21	19768.9	45.126	3548.84	60.251	4554
50.2306	19526.9	45.136	3540.89	60.272	4570
50.2511	19368.5	45.146	3518.34	60.292	4570
50.2717	19160.4	45.156	3499.72	60.313	4558
50.2922	19369.5	45.167	3483.44	60.333	4544
50.3128	19124.5	45.177	3473.32	60.354	4524
50.3334	19113.9	45.187	3457.16	60.375	4490
50.3539	19206.9	45.198	3452.55	60.395	4464
50.3745	19366.4	45.208	3438.07	60.416	4448
50.3951	19595.4	45.218	3419.29	60.436	4448
50.4156	19593.7	45.228	3409.42	60.457	4444
50.4362	19381.8	45.239	3395.08	60.477	4448
50.4568	19412.7	45.249	3381.51	60.498	4468
50.4773	19155.9	45.259	3368.7	60.518	4488
50.4979	19151.9	45.27	3347.55	60.539	4486
50.5185	19376.9	45.28	3330.63	60.56	4478
50.539	19601.1	45.29	3319.15	60.58	4468
50.5596	19804.8	45.3	3311.72	60.601	4464
50.5802	19780.8	45.311	3296.55	60.621	4454
50.6007	19612.4	45.321	3278.95	60.642	4448
50.6213	19534.1	45.331	3275.22	60.662	4454
50.6418	19630.9	45.341	3270.39	60.683	4458
50.6624	19915.5	45.352	3277.71	60.704	4440
50.683	20235.5	45.362	3260.8	60.724	4414
50.7035	20567.4	45.372	3257.01	60.745	4390
50.7241	20694.3	45.383	3246.79	60.765	4380
50.7447	20766.9	45.393	3229.95	60.786	4374
50.7652	20855.3	45.403	3235.63	60.806	4374
50.7858	20990.1	45.413	3235.67	60.827	4390
50.8064	21112.8	45.424	3233.81	60.847	4414
50.8269	21227.4	45.434	3222.58	60.868	4428
50.8475	21585.2	45.444	3211.01	60.889	4428
50.8681	21896.4	45.455	3206.02	60.909	4408
50.8886	21806.5	45.465	3202.17	60.93	4380
50.9092	22001.1	45.475	3199.13	60.95	4344
50.9298	22028.4	45.485	3204.02	60.971	4314
50.9503	22156.2	45.496	3212.42	60.991	4304
50.9709	22125.3	45.506	3201.52	61.012	4320
50.9915	22094	45.516	3196.32	61.033	4352
51.012	22239.4	45.527	3171.84	61.053	4378
51.0326	22299.1	45.537	3164.57	61.074	4380
51.0532	22300.2	45.547	3179.86	61.094	4368
51.0737	22548.9	45.557	3180.7	61.115	4346
51.0943	22455.2	45.568	3183.87	61.135	4326
51.1148	22401	45.578	3189.9	61.156	4312
51.1354	22615.5	45.588	3183.11	61.177	4318
51.156	22581	45.599	3180.13	61.197	4336
51.1765	22475	45.609	3186.95	61.218	4350
51.1971	22532	45.619	3193.33	61.238	4344
51.2177	22552	45.629	3215.27	61.259	4344
51.2382	22579.8	45.64	3214.82	61.279	4344
51.2588	22508	45.65	3221.69	61.3	4338
51.2794	22218.9	45.66	3212.25	61.32	4330
51.2999	22133	45.671	3211.11	61.341	4330
51.3205	22073.6	45.681	3213.7	61.362	4332
51.3411	21827.2	45.691	3208.89	61.382	4332
51.3616	21729.7	45.701	3198.89	61.403	4322
51.3822	21511.4	45.712	3199.93	61.423	4324
51.4028	21500.2	45.722	3194.4	61.444	4318
51.4233	21218.4	45.732	3175.34	61.464	4290
51.4439	21016.2	45.743	3166.32	61.485	4256
51.4644	20732.7	45.753	3168.35	61.506	4228
51.485	20564.9	45.763	3182.74	61.526	4218
51.5056	20176.6	45.773	3176.85	61.547	4228
51.5261	19813.5	45.784	3175.48	61.567	4250
51.5467	19433.1	45.794	3179.18	61.588	4272
51.5673	19091.3	45.804	3179.33	61.608	4278
51.5878	18596.9	45.814	3169.35	61.629	4262
51.6084	18539.1	45.825	3158.05	61.65	4246
51.629	18181.8	45.835	3162.66	61.67	4232
51.6495	17929.2	45.845	3163.01	61.691	4228
51.6701	17718.3	45.856	3167.35	61.711	4234
51.6907	17833	45.866	3148.89	61.732	4236
51.7112	17862.3	45.876	3148.23	61.752	4220
51.7318	17887.2	45.886	3137.25	61.773	4192
51.7524	17979.9	45.897	3132.46	61.793	4160
51.7729	17983.6	45.907	3139.73	61.814	4144
51.7935	17725.2	45.917	3141.23	61.835	4138
51.8141	17607.6	45.928	3144.5	61.855	4142
51.8346	17587.9	45.938	3145.19	61.876	4152
51.8552	17713.4	45.948	3144.56	61.896	4174
51.8757	17521.5	45.958	3140.67	61.917	4198
51.8963	17503	45.969	3132.2	61.937	4224
51.9169	17524.4	45.979	3132.52	61.958	4248
51.9374	17365.5	45.989	3128.62	61.979	4274
51.958	17200.5	46	3119.18	61.999	4284
51.9786	17116.8	46.01	3106.91	62.02	4282
51.9991	17182.7	46.02	3096.02	62.04	4266
52.0197	17285.1	46.03	3082.38	62.061	4250
52.0403	17108	46.041	3078.3	62.081	4230
52.0608	17192.6	46.051	3079.66	62.102	4208
52.0814	17066.9	46.061	3079.91	62.123	4182
52.102	16941	46.072	3077.31	62.143	4162
52.1225	16945.1	46.082	3078.18	62.164	4144
52.1431	16947.7	46.092	3078.58	62.184	4134
52.1637	17138	46.102	3083.14	62.205	4140
52.1842	17224.3	46.113	3081.07	62.225	4160
52.2048	17063.4	46.123	3098.64	62.246	4194
52.2254	17055.1	46.133	3104.94	62.266	4224
52.2459	16761.6	46.144	3106.62	62.287	4232
52.2665	16587.3	46.154	3088.12	62.308	4220
52.2871	16394	46.164	3081.74	62.328	4192
52.3076	16375.5	46.174	3072.32	62.349	4154
52.3282	16402.8	46.185	3075.19	62.369	4128
52.3487	16311.3	46.195	3088.46	62.39	4112
52.3693	16224.1	46.205	3099.65	62.41	4122
52.3899	16257.7	46.216	3098.01	62.431	4134
52.4104	16250.5	46.226	3095.44	62.452	4142
52.431	16373.4	46.236	3091.7	62.472	4138
52.4516	16403.5	46.246	3088.31	62.493	4142
52.4721	16646.7	46.257	3087.62	62.513	4142
52.4927	16750.1	46.267	3088.08	62.534	4162
52.5133	16738.8	46.277	3077.58	62.554	4184
52.5338	16707	46.287	3085	62.575	4218
52.5544	16694.4	46.298	3077.67	62.596	4224
52.575	16541.2	46.308	3083.39	62.616	4212
52.5955	16471.8	46.318	3088.58	62.637	4174
52.6161	16378.7	46.329	3099.78	62.657	4138
52.6367	16390.2	46.339	3090.59	62.678	4104
52.6572	16238.8	46.349	3092.57	62.698	4096
52.6778	16301.9	46.359	3103.9	62.719	4110
52.6983	16242	46.37	3103.74	62.739	4132
52.7189	16320.6	46.38	3114.8	62.76	4142
52.7395	16235.7	46.39	3116.45	62.781	4154
52.76	16356.8	46.401	3128.16	62.801	4158
52.7806	16473.3	46.411	3121.94	62.822	4158
52.8012	16447.5	46.421	3131.06	62.842	4144
52.8217	16332.6	46.431	3138.72	62.863	4130
52.8423	16359.7	46.442	3145.21	62.883	4124
52.8629	16111.6	46.452	3167.35	62.904	4118
52.8834	15895.8	46.462	3160.19	62.925	4112
52.904	15646.8	46.473	3171.7	62.945	4114
52.9246	15702.5	46.483	3178.85	62.966	4114
52.9451	15789.6	46.493	3180.8	62.986	4112
52.9657	15750.1	46.503	3182.45	63.007	4104
52.9863	15861.2	46.514	3189.56	63.027	4088
53.0068	15858.3	46.524	3181.28	63.048	4076
53.0274	15993.8	46.534	3176.52	63.069	4074
53.048	15906.7	46.545	3188.83	63.089	4072
53.0685	15863	46.555	3185.6	63.11	4060
53.0891	15757.5	46.565	3219.17	63.13	4052
53.1097	15677.2	46.575	3227.41	63.151	4074
53.1302	15816.6	46.586	3222.84	63.171	4104
53.1508	15997	46.596	3235.24	63.192	4138
53.1713	15874	46.606	3243.74	63.212	4166
53.1919	16069.6	46.617	3249.34	63.233	4194
53.2125	16097.7	46.627	3261.03	63.254	4200
53.233	16103.7	46.637	3288.17	63.274	4172
53.2536	16059.4	46.647	3298.8	63.295	4128
53.2742	15920.1	46.658	3315.24	63.315	4084
53.2947	15934.3	46.668	3310.71	63.336	4042
53.3153	15827.2	46.678	3321.32	63.356	4000
53.3359	15613.8	46.688	3327.95	63.377	3962
53.3564	15504.8	46.699	3335.09	63.398	3948
53.377	15560.6	46.709	3340.6	63.418	3954
53.3976	15619.7	46.719	3332.9	63.439	3970
53.4181	15854.3	46.73	3346.61	63.459	4004
53.4387	15951.7	46.74	3349.44	63.48	4044
53.4593	15898.3	46.75	3345.49	63.5	4084
53.4798	15774.8	46.76	3358.12	63.521	4106
53.5004	15762.3	46.771	3364.9	63.542	4106
53.5209	15701.5	46.781	3374.08	63.562	4100
53.5415	15772.8	46.791	3391.15	63.583	4078
53.5621	15665	46.802	3398.55	63.603	4046
53.5826	15698.4	46.812	3406.55	63.624	4024
53.6032	15811.1	46.822	3416.36	63.644	4006
53.6238	15818.4	46.832	3412.24	63.665	4002
53.6443	15791.4	46.843	3420.96	63.685	4012
53.6649	15899.2	46.853	3430.66	63.706	4034
53.6855	15779	46.863	3445.8	63.727	4066
53.706	15760.4	46.874	3456.04	63.747	4082
53.7266	15601.3	46.884	3459.95	63.768	4086
53.7472	15583.8	46.894	3467.84	63.788	4088
53.7677	15640.7	46.904	3482.55	63.809	4072
53.7883	15556	46.915	3502.72	63.829	4058
53.8089	15523.2	46.925	3515.23	63.85	4046
53.8294	15684.8	46.935	3517.26	63.871	4042
53.85	15591.1	46.946	3532.23	63.891	4036
53.8706	15715.8	46.956	3544.28	63.912	4024
53.8911	15756.3	46.966	3560.55	63.932	4018
53.9117	15988.8	46.976	3568.08	63.953	4018
53.9323	16126.1	46.987	3573.05	63.973	4010
53.9528	16105.6	46.997	3572.52	63.994	4014
53.9734	16285.8	47.007	3584	64.015	4020
53.9939	16552.5	47.018	3584.73	64.035	4022
54.0145	16469.7	47.028	3603.63	64.056	4018
54.0351	16521.5	47.038	3620.98	64.076	4016
54.0556	16547	47.048	3664.46	64.097	4020
54.0762	16788.8	47.059	3680.03	64.117	4014
54.0968	17037.1	47.069	3698.92	64.138	3992
54.1173	17217.9	47.079	3726.56	64.158	3978
54.1379	17585.7	47.09	3745.75	64.179	3972
54.1585	17855.3	47.1	3776.78	64.2	3972
54.179	18068.7	47.11	3808.82	64.22	3976
54.1996	18518.1	47.12	3836.47	64.241	3990
54.2202	18813.6	47.131	3859.62	64.261	4006
54.2407	19334.4	47.141	3871.59	64.282	4008
54.2613	20089.9	47.151	3880.1	64.302	3992
54.2819	20795.5	47.161	3886.81	64.323	3996
54.3024	21664.1	47.172	3918.43	64.344	4008
54.323	22344.2	47.182	3921.96	64.364	4038
54.3436	22832.4	47.192	3964.43	64.385	4074
54.3641	23187.7	47.203	3978.98	64.405	4102
54.3847	23429	47.213	4010.66	64.426	4116
54.4052	23426.1	47.223	4042.35	64.446	4110
54.4258	23542.7	47.233	4054.05	64.467	4088
54.4464	23482.5	47.244	4064.31	64.488	4068
54.4669	23316.4	47.254	4083.56	64.508	4052
54.4875	22834.1	47.264	4110.59	64.529	4058
54.5081	22151.9	47.275	4128.02	64.549	4080
54.5286	21599.6	47.285	4156.77	64.57	4100
54.5492	21367.2	47.295	4185.5	64.59	4120
54.5698	20709.7	47.305	4196.66	64.611	4138
54.5903	20175.3	47.316	4244.04	64.631	4144
54.6109	19632.7	47.326	4257.42	64.652	4130
54.6315	19066	47.336	4269.95	64.673	4102
54.652	18549.4	47.347	4294.45	64.693	4078
54.6726	17882.7	47.357	4307.81	64.714	4054
54.6932	17389.1	47.367	4325.92	64.734	4040
54.7137	17196	47.377	4349.79	64.755	4040
54.7343	16812.9	47.388	4364.86	64.775	4056
54.7548	16568.4	47.398	4370.96	64.796	4068
54.7754	16233	47.408	4381.79	64.817	4074
54.796	16007.2	47.419	4390.75	64.837	4076
54.8165	15920.2	47.429	4408.65	64.858	4078
54.8371	15613.1	47.439	4420.6	64.878	4070
54.8577	15430.3	47.449	4452.27	64.899	4072
54.8782	15516.7	47.46	4468.13	64.919	4080
54.8988	15465.7	47.47	4490.42	64.94	4090
54.9194	15503.6	47.48	4508.35	64.961	4094
54.9399	15434.7	47.491	4506.92	64.981	4092
54.9605	15248.7	47.501	4537.05	65.002	4076
54.9811	14918.2	47.511	4552.82	65.022	4054
55.0016	14702.8	47.521	4571.83	65.043	4020
55.0222	14673.3	47.532	4592.54	65.063	3998
55.0428	14718	47.542	4616.27	65.084	3994
55.0633	14717.1	47.552	4633.93	65.104	4004
55.0839	14662.4	47.563	4648.52	65.125	4026
55.1045	14743.2	47.573	4667.07	65.146	4052
55.125	14660.7	47.583	4689.66	65.166	4060
55.1456	14522.1	47.593	4720.08	65.187	4054
55.1662	14618.1	47.604	4718.6	65.207	4028
55.1867	14754.5	47.614	4721.98	65.228	4008
55.2073	14865.2	47.624	4744.81	65.248	4008
55.2278	14907	47.634	4759.12	65.269	4022
55.2484	14782.6	47.645	4771.56	65.29	4046
55.269	14695.8	47.655	4776.67	65.31	4080
55.2895	14631.7	47.665	4794.29	65.331	4094
55.3101	14523.3	47.676	4793.24	65.351	4094
55.3307	14412.3	47.686	4801.13	65.372	4092
55.3512	14351.2	47.696	4806.53	65.392	4090
55.3718	14389.2	47.706	4823.22	65.413	4092
55.3924	14378.7	47.717	4832.67	65.433	4098
55.4129	14270.7	47.727	4844.64	65.454	4090
55.4335	14284	47.737	4856.82	65.475	4070
55.4541	14310.8	47.748	4858.29	65.495	4034
55.4746	14225.6	47.758	4882.04	65.516	4004
55.4952	14120.1	47.768	4894.97	65.536	3998
55.5158	13990.4	47.778	4905.72	65.557	4004
55.5363	13931.7	47.789	4915.22	65.577	4034
55.5569	13962.9	47.799	4935.3	65.598	4074
55.5774	13734.6	47.809	4947.13	65.619	4088
55.598	13794	47.82	4954.36	65.639	4072
55.6186	13820.7	47.83	4948.9	65.66	4046
55.6391	13830.3	47.84	4947.3	65.68	4014
55.6597	13801.8	47.85	4945.26	65.701	3990
55.6803	13799.6	47.861	4955.95	65.721	3986
55.7008	13806.2	47.871	4971	65.742	4006
55.7214	13776.2	47.881	4978.04	65.763	4042
55.742	13545.6	47.892	5005.08	65.783	4076
55.7625	13546	47.902	5025.58	65.804	4104
55.7831	13518.1	47.912	5036.32	65.824	4122
55.8037	13610.1	47.922	5059.78	65.845	4116
55.8242	13730.1	47.933	5080.67	65.865	4098
55.8448	13785.6	47.943	5102.38	65.886	4074
55.8654	13781.7	47.953	5125.44	65.906	4042
55.8859	13672.7	47.964	5156.51	65.927	4016
55.9065	13670.9	47.974	5168.09	65.948	4000
55.9271	13713.4	47.984	5185.09	65.968	4000
55.9476	13673.2	47.994	5213.03	65.989	4010
55.9682	13629.6	48.005	5218.39	66.009	4018
55.9888	13489	48.015	5248.71	66.03	4038
56.0093	13308.7	48.025	5261.33	66.05	4062
56.0299	13187.1	48.036	5291.42	66.071	4084
56.0504	13137.4	48.046	5310.63	66.092	4094
56.071	13172.1	48.056	5343.98	66.112	4090
56.0916	13156	48.066	5363.81	66.133	4082
56.1121	13172.6	48.077	5392.46	66.153	4064
56.1327	13081.6	48.087	5409.33	66.174	4034
56.1533	13183.8	48.097	5440.71	66.194	4014
56.1738	13348.8	48.107	5476.37	66.215	4016
56.1944	13389.4	48.118	5521.48	66.236	4034
56.215	13558	48.128	5544.31	66.256	4048
56.2355	13524.6	48.138	5595.06	66.277	4054
56.2561	13350	48.149	5612	66.297	4064
56.2767	13227.6	48.159	5641.79	66.318	4068
56.2972	13082.7	48.169	5663.66	66.338	4050
56.3178	13118.3	48.179	5708.14	66.359	4034
56.3384	13233.7	48.19	5746.54	66.379	4028
56.3589	13300	48.2	5764.99	66.4	4030
56.3795	13241.8	48.21	5778.26	66.421	4024
56.4001	13256.5	48.221	5834.37	66.441	4032
56.4206	13025.3	48.231	5833.6	66.462	4046
56.4412	12766.2	48.241	5865.89	66.482	4064
56.4617	12592.1	48.251	5865.47	66.503	4058
56.4823	12593.3	48.262	5885.84	66.523	4054
56.5029	12774.9	48.272	5919.38	66.544	4044
56.5234	12775.9	48.282	5956.97	66.565	4036
56.544	12620.6	48.293	5986.12	66.585	4018
56.5646	12765.6	48.303	6014.57	66.606	4018
56.5851	12664.4	48.313	6057.01	66.626	4014
56.6057	12594.1	48.323	6081.81	66.647	4022
56.6263	12623.8	48.334	6098.91	66.667	4034
56.6468	12734.1	48.344	6140.39	66.688	4058
56.6674	12839.5	48.354	6172.43	66.709	4080
56.688	12796.1	48.365	6223.59	66.729	4104
56.7085	12748.6	48.375	6266	66.75	4108
56.7291	12869.7	48.385	6286.08	66.77	4094
56.7497	12836.3	48.395	6317.3	66.791	4060
56.7702	12932	48.406	6346.68	66.811	4028
56.7908	12983.9	48.416	6377.89	66.832	4010
56.8113	13108.9	48.426	6411.49	66.852	4014
56.8319	13141.6	48.437	6456.54	66.873	4030
56.8525	12990.4	48.447	6515.24	66.894	4060
56.873	12874.9	48.457	6554.77	66.914	4084
56.8936	12950	48.467	6593.65	66.935	4088
56.9142	12814.7	48.478	6625.86	66.955	4072
56.9347	12782.4	48.488	6650.5	66.976	4044
56.9553	12675.7	48.498	6684.93	66.996	4018
56.9759	12769.8	48.508	6735.2	67.017	4000
56.9964	12737.4	48.519	6767.36	67.038	3988
57.017	12641	48.529	6811.11	67.058	3998
57.0376	12711.6	48.539	6832.45	67.079	4020
57.0581	12964.2	48.55	6879.04	67.099	4034
57.0787	13142.2	48.56	6903.44	67.12	4038
57.0993	13246.5	48.57	6934.89	67.14	4036
57.1198	13249.5	48.58	6947.25	67.161	4034
57.1404	13390	48.591	6989.24	67.182	4034
57.161	13331.6	48.601	7033	67.202	4038
57.1815	13234.1	48.611	7072.88	67.223	4050
57.2021	13285.9	48.622	7090.66	67.243	4068
57.2227	13234.6	48.632	7114.15	67.264	4072
57.2432	13130.2	48.642	7144.07	67.284	4066
57.2638	13049.1	48.652	7194.46	67.305	4042
57.2843	12869.7	48.663	7215.91	67.325	4020
57.3049	12887.9	48.673	7244.39	67.346	4016
57.3255	12874.1	48.683	7270.14	67.367	4028
57.346	12974.5	48.694	7321.88	67.387	4054
57.3666	13233.9	48.704	7351.15	67.408	4092
57.3872	13264.5	48.714	7381.78	67.428	4124
57.4077	13161.1	48.724	7414.46	67.449	4140
57.4283	13082.4	48.735	7450.73	67.469	4122
57.4489	12851.7	48.745	7474.38	67.49	4092
57.4694	12831	48.755	7503.58	67.511	4074
57.49	12762.7	48.766	7520.74	67.531	4064
57.5106	12705.4	48.776	7549.55	67.552	4070
57.5311	12754.2	48.786	7582.46	67.572	4094
57.5517	12860.9	48.796	7605.52	67.593	4120
57.5723	13000.5	48.807	7625.99	67.613	4140
57.5928	13176.5	48.817	7659.52	67.634	4134
57.6134	13096.4	48.827	7690.6	67.655	4120
57.6339	13140.5	48.838	7703.99	67.675	4114
57.6545	13027.5	48.848	7725.12	67.696	4102
57.6751	13066.2	48.858	7748.98	67.716	4102
57.6956	13027.1	48.868	7780.84	67.737	4110
57.7162	13073	48.879	7810.49	67.757	4120
57.7368	13334.5	48.889	7858.22	67.778	4136
57.7573	13530.6	48.899	7895.87	67.798	4126
57.7779	13438.6	48.91	7921.19	67.819	4104
57.7985	13249.6	48.92	7951.65	67.84	4080
57.819	12972.9	48.93	7970.68	67.86	4048
57.8396	12954.8	48.94	8005.1	67.881	4034
57.8602	12888.5	48.951	8032.24	67.901	4042
57.8807	12772.9	48.961	8050.62	67.922	4076
57.9013	12854.6	48.971	8069.91	67.942	4128
57.9219	12941.1	48.981	8093.02	67.963	4170
57.9424	13051	48.992	8098.85	67.984	4198
57.963	13088.9	49.002	8113.73	68.004	4218
57.9836	13235.1	49.012	8151.68	68.025	4214
58.0041	13310.1	49.023	8167.56	68.045	4198
58.0247	13533.7	49.033	8177.28	68.066	4172
58.0453	13373.8	49.043	8195.84	68.086	4138
58.0658	13249.1	49.053	8200.07	68.107	4106
58.0864	13012	49.064	8229.61	68.128	4078
58.1069	12960.3	49.074	8249.44	68.148	4060
58.1275	12953.9	49.084	8292.91	68.169	4066
58.1481	13069.8	49.095	8310.43	68.189	4076
58.1686	13047.4	49.105	8348.4	68.21	4100
58.1892	13280.4	49.115	8373.02	68.23	4130
58.2098	13376.8	49.125	8382.84	68.251	4148
58.2303	13354.7	49.136	8429.76	68.271	4158
58.2509	13381.8	49.146	8450.01	68.292	4166
58.2715	13432.1	49.156	8459.45	68.313	4164
58.292	13499.4	49.167	8498.32	68.333	4156
58.3126	13642.8	49.177	8505.06	68.354	4144
58.3332	13655.9	49.187	8515.62	68.374	4140
58.3537	13546.3	49.197	8524.11	68.395	4140
58.3743	13418.8	49.208	8549.57	68.415	4138
58.3949	13184.1	49.218	8560.22	68.436	4134
58.4154	13202.5	49.228	8584.47	68.457	4134
58.436	13057.8	49.239	8600.41	68.477	4124
58.4566	13151.1	49.249	8612.61	68.498	4106
58.4771	13515	49.259	8599.78	68.518	4088
58.4977	13593.6	49.269	8619.72	68.539	4080
58.5182	13687	49.28	8622.21	68.559	4078
58.5388	13878.2	49.29	8645.44	68.58	4082
58.5594	13899.9	49.3	8665.27	68.601	4084
58.5799	13982.4	49.311	8671.43	68.621	4098
58.6005	13873.5	49.321	8686.61	68.642	4104
58.6211	13946.7	49.331	8694.81	68.662	4102
58.6416	14139	49.341	8711.32	68.683	4098
58.6622	14026.5	49.352	8729	68.703	4088
58.6828	14214.2	49.362	8747.59	68.724	4086
58.7033	14265.3	49.372	8769.09	68.744	4082
58.7239	14235	49.383	8775.85	68.765	4076
58.7445	14303.8	49.393	8773.19	68.786	4080
58.765	14314.8	49.403	8757.42	68.806	4080
58.7856	14306.3	49.413	8754	68.827	4078
58.8062	14421.9	49.424	8759.62	68.847	4068
58.8267	14357.8	49.434	8779.29	68.868	4046
58.8473	14643.5	49.444	8778.14	68.888	4030
58.8678	14648.2	49.454	8793.2	68.909	4022
58.8884	14768.7	49.465	8812.63	68.93	4020
58.909	14881.7	49.475	8815.35	68.95	4038
58.9295	15065.4	49.485	8803.19	68.971	4066
58.9501	15194.1	49.496	8804.81	68.991	4102
58.9707	15456	49.506	8802.67	69.012	4120
58.9912	15650.3	49.516	8814.59	69.032	4112
59.0118	15919.8	49.526	8819.01	69.053	4096
59.0324	15814.1	49.537	8825.49	69.074	4080
59.0529	15817.2	49.547	8806.99	69.094	4062
59.0735	15705.9	49.557	8803.58	69.115	4054
59.0941	15619.1	49.568	8800.69	69.135	4054
59.1146	15638.4	49.578	8814.77	69.156	4056
59.1352	15777.4	49.588	8798.7	69.176	4050
59.1558	15885	49.598	8804.12	69.197	4042
59.1763	15925.2	49.609	8799.06	69.217	4048
59.1969	15922.6	49.619	8815.79	69.238	4078
59.2175	16144.8	49.629	8802.05	69.259	4114
59.238	16408.2	49.64	8800.71	69.279	4146
59.2586	16728.2	49.65	8797.01	69.3	4168
59.2792	16965.8	49.66	8784.28	69.32	4170
59.2997	17171.7	49.67	8777.44	69.341	4152
59.3203	17218.5	49.681	8771.03	69.361	4130
59.3408	17307.1	49.691	8738.2	69.382	4112
59.3614	17346.3	49.701	8730.12	69.403	4108
59.382	17590.6	49.712	8726.2	69.423	4112
59.4025	17928	49.722	8716.82	69.444	4120
59.4231	18195.3	49.732	8689.29	69.464	4138
59.4437	18207.2	49.742	8683.92	69.485	4150
59.4642	18175.4	49.753	8682.68	69.505	4148
59.4848	18215.3	49.763	8675.73	69.526	4144
59.5054	18217	49.773	8686.31	69.546	4136
59.5259	18182.6	49.784	8694.86	69.567	4118
59.5465	18287.3	49.794	8702.9	69.588	4104
59.5671	18337.5	49.804	8716.43	69.608	4094
59.5876	18554.6	49.814	8725.16	69.629	4098
59.6082	18693.2	49.825	8740.75	69.649	4102
59.6288	18755.2	49.835	8731.97	69.67	4098
59.6493	18743.3	49.845	8741.82	69.69	4090
59.6699	18727	49.856	8732.71	69.711	4080
59.6904	18583.8	49.866	8735.3	69.732	4066
59.711	18374.8	49.876	8747.92	69.752	4062
59.7316	17980.5	49.886	8748.89	69.773	4054
59.7521	17880.3	49.897	8730.68	69.793	4068
59.7727	18041.9	49.907	8737.77	69.814	4096
59.7933	18058.2	49.917	8733.3	69.834	4122
59.8138	17806.8	49.927	8724.93	69.855	4132
59.8344	17744.1	49.938	8711.46	69.876	4132
59.855	17506.2	49.948	8738.06	69.896	4116
59.8755	17264.8	49.958	8739.55	69.917	4084
59.8961	16818.3	49.969	8748.69	69.937	4040
59.9167	16673.6	49.979	8746.9	69.958	4020
59.9372	16807.6	49.989	8755.94	69.978	4028
59.9578	16867.8	49.999	8774.75	69.999	4050
59.9784	16624.5	50.01	8801.88	70.019	4072
59.9989	16555.2	50.02	8835.6	70.04	4092
60.0195	16369.8	50.03	8871.32	70.061	4098
60.0401	16157.3	50.041	8891.47	70.081	4084
60.0606	16024.4	50.051	8923.93	70.102	4056
60.0812	15801.7	50.061	8955.08	70.122	4040
60.1018	15663.1	50.071	8990.07	70.143	4044
60.1223	15544.8	50.082	9033.54	70.163	4066
60.1429	15358	50.092	9082.16	70.184	4096
60.1634	15197.1	50.102	9108.02	70.205	4132
60.184	15031.3	50.113	9152.97	70.225	4154
60.2046	14762.5	50.123	9182.11	70.246	4152
60.2251	14690.3	50.133	9233.83	70.266	4122
60.2457	14520.2	50.143	9264.18	70.287	4090
60.2663	14387.4	50.154	9315.97	70.307	4056
60.2868	14153.6	50.164	9359.06	70.328	4026
60.3074	14079.5	50.174	9380.75	70.349	4008
60.328	14143	50.185	9445.11	70.369	4012
60.3485	14058.6	50.195	9496.59	70.39	4024
60.3691	13869.4	50.205	9536.08	70.41	4044
60.3897	13658.4	50.215	9587.21	70.431	4068
60.4102	13626.8	50.226	9653.39	70.451	4100
60.4308	13375.4	50.236	9704.89	70.472	4122
60.4514	13202.4	50.246	9758.2	70.492	4126
60.4719	13014.7	50.257	9813.53	70.513	4112
60.4925	12933.4	50.267	9861.33	70.534	4090
60.5131	12773	50.277	9923.3	70.554	4060
60.5336	12838.8	50.287	9994.07	70.575	4032
60.5542	12771.6	50.298	10051.8	70.595	4012
60.5747	12946	50.308	10118.4	70.616	4004
60.5953	12919.1	50.318	10182.1	70.636	4006
60.6159	13032.9	50.329	10259.8	70.657	4008
60.6364	12858	50.339	10317	70.678	4014
60.657	12727.2	50.349	10399.6	70.698	4034
60.6776	12618.4	50.359	10484	70.719	4054
60.6981	12734.4	50.37	10579.7	70.739	4062
60.7187	12549.6	50.38	10673.1	70.76	4066
60.7393	12554.5	50.39	10752.6	70.78	4060
60.7598	12467.4	50.4	10835.5	70.801	4040
60.7804	12590.9	50.411	10912.5	70.822	4010
60.801	12428.4	50.421	11009.6	70.842	3990
60.8215	12467.8	50.431	11114.6	70.863	3988
60.8421	12502.2	50.442	11207	70.883	4000
60.8627	12655.2	50.452	11320.6	70.904	4018
60.8832	12614.3	50.462	11415.5	70.924	4042
60.9038	12715.8	50.472	11488.6	70.945	4066
60.9243	12658.2	50.483	11578.3	70.965	4078
60.9449	12675.5	50.493	11643.4	70.986	4084
60.9655	12365.4	50.503	11716.2	71.007	4088
60.986	12300	50.514	11802.7	71.027	4088
61.0066	12273.6	50.524	11893.9	71.048	4086
61.0272	12094.6	50.534	11968.7	71.068	4072
61.0477	11989.4	50.544	12051.5	71.089	4056
61.0683	11844.2	50.555	12127	71.109	4034
61.0889	11655	50.565	12191.8	71.13	4012
[truncated: 6,752 more rows]

## Sheet: Supplementray Figure 9e
Temperature	Ligament size
873	20.7483
973	30.77
1073	43.0717
